# Supplementary material for: Dynamic yet well-defined organization of the FUS RGG3 dense phase
Source: Commun Chem. 2026 Mar 21;9:177. doi: 10.1038/s42004-026-01974-z (PMC13172571; doi:10.1038/s42004-026-01974-z)
Supplement: Supplementary file 4 — Supplementary Data 1 [file 42004_2026_1974_MOESM4_ESM.zip]

Archive with 14 entries (13 files):
- supplemetary_data/
- supplemetary_data/README
- supplemetary_data/RGG3_24copies_1us_1_nowater_fin.gro
- supplemetary_data/RGG3_24copies_1us_1_nowater_start.gro
- supplemetary_data/RGG3_24copies_1us_2_nowater_fin.gro
- supplemetary_data/RGG3_24copies_1us_2_nowater_start.gro
- supplemetary_data/RGG3_24copies_1us_3_nowater_fin.gro
- supplemetary_data/RGG3_24copies_1us_3_nowater_start.gro
- supplemetary_data/RGG3_single_1_1us_nowater_fin.gro
- supplemetary_data/RGG3_single_1_1us_nowater_start.gro
- supplemetary_data/RGG3_single_2_1us_nowater_fin.gro
- supplemetary_data/RGG3_single_2_1us_nowater_start.gro
- supplemetary_data/RGG3_single_3_1us_nowater_fin.gro
- supplemetary_data/RGG3_single_3_1us_nowater_start.gro
