# Supplementary material for: Dynamic yet well-defined organization of the FUS RGG3 dense phase
Source: Commun Chem. 2026 Mar 21;9:177. doi: 10.1038/s42004-026-01974-z (PMC13172571; doi:10.1038/s42004-026-01974-z)
Supplement: Supplementary file 4 — Supplementary Data 1 [file 42004_2026_1974_MOESM4_ESM.zip › supplemetary_data/README]

Starting (*start*) and final (*fin*, after 1 us of MD) configurations for FUS RGG3 24 copies (*24copies*) and single copy (*single*) systems.
Water and ions were removed during post-processing.

Further details are available upon request: anton.polyansky@univie.ac.at
