# Supplementary material for: Dynamic yet well-defined organization of the FUS RGG3 dense phase
Source: Commun Chem. 2026 Mar 21;9:177. doi: 10.1038/s42004-026-01974-z (PMC13172571; doi:10.1038/s42004-026-01974-z)
Supplement: Supplementary file 4 — Supplementary Data 1 [file 42004_2026_1974_MOESM4_ESM.zip › supplemetary_data/RGG3_24copies_1us_1_nowater_start.gro]

Generated by trjconv : Protein in water t=   0.00000
24240
    1GLY      N    1   8.644  15.900   5.251
    1GLY     H1    2   8.678  15.976   5.309
    1GLY     H2    3   8.620  15.820   5.307
    1GLY     H3    4   8.716  15.869   5.187
    1GLY     CA    5   8.527  15.933   5.168
    1GLY    HA1    6   8.444  15.942   5.238
    1GLY    HA2    7   8.533  16.029   5.118
    1GLY      C    8   8.502  15.823   5.066
    1GLY      O    9   8.558  15.713   5.073
    2PRO      N   10   8.413  15.853   4.972
    2PRO     CD   11   8.343  15.979   4.954
    2PRO    HD1   12   8.414  16.042   4.901
    2PRO    HD2   13   8.323  16.028   5.049
    2PRO     CG   14   8.219  15.945   4.871
    2PRO    HG1   15   8.147  15.898   4.937
    2PRO    HG2   16   8.186  16.041   4.830
    2PRO     CB   17   8.276  15.841   4.774
    2PRO    HB1   18   8.342  15.883   4.697
    2PRO    HB2   19   8.207  15.773   4.725
    2PRO     CA   20   8.374  15.766   4.863
    2PRO     HA   21   8.461  15.727   4.811
    2PRO      C   22   8.298  15.646   4.919
    2PRO      O   23   8.256  15.641   5.034
    3GLY      N   24   8.273  15.549   4.831
    3GLY      H   25   8.314  15.556   4.739
    3GLY     CA   26   8.213  15.419   4.860
    3GLY    HA1   27   8.215  15.349   4.778
    3GLY    HA2   28   8.273  15.369   4.936
    3GLY      C   29   8.074  15.433   4.920
    3GLY      O   30   8.049  15.391   5.033
    4GLY      N   31   7.996  15.525   4.864
    4GLY      H   32   8.029  15.577   4.784
    4GLY     CA   33   7.876  15.579   4.925
    4GLY    HA1   34   7.892  15.591   5.032
    4GLY    HA2   35   7.796  15.504   4.924
    4GLY      C   36   7.823  15.707   4.864
    4GLY      O   37   7.880  15.761   4.769
    5GLY      N   38   7.713  15.763   4.916
    5GLY      H   39   7.675  15.723   5.000
    5GLY     CA   40   7.657  15.890   4.875
    5GLY    HA1   41   7.677  15.921   4.772
    5GLY    HA2   42   7.550  15.876   4.892
    5GLY      C   43   7.721  15.997   4.961
    5GLY      O   44   7.843  15.997   4.977
    6PRO      N   45   7.651  16.105   4.997
    6PRO     CD   46   7.710  16.212   5.077
    6PRO    HD1   47   7.787  16.257   5.015
    6PRO    HD2   48   7.742  16.182   5.177
    6PRO     CG   49   7.597  16.313   5.090
    6PRO    HG1   50   7.543  16.289   5.181
    6PRO    HG2   51   7.627  16.417   5.108
    6PRO     CB   52   7.515  16.292   4.963
    6PRO    HB1   53   7.561  16.347   4.881
    6PRO    HB2   54   7.412  16.326   4.969
    6PRO     CA   55   7.518  16.140   4.951
    6PRO     HA   56   7.510  16.112   4.846
    6PRO      C   57   7.409  16.070   5.031
    6PRO      O   58   7.437  16.015   5.138
    7GLY      N   59   7.281  16.091   4.997
    7GLY      H   60   7.254  16.143   4.915
    7GLY     CA   61   7.171  16.038   5.074
    7GLY    HA1   62   7.185  16.060   5.180
    7GLY    HA2   63   7.078  16.083   5.039
    7GLY      C   64   7.162  15.886   5.062
    7GLY      O   65   7.178  15.830   4.954
    8GLY      N   66   7.125  15.818   5.170
    8GLY      H   67   7.095  15.872   5.250
    8GLY     CA   68   7.130  15.674   5.175
    8GLY    HA1   69   7.085  15.632   5.085
    8GLY    HA2   70   7.072  15.638   5.260
    8GLY      C   71   7.274  15.625   5.175
    8GLY      O   72   7.364  15.707   5.177
    9SER      N   73   7.303  15.495   5.163
    9SER      H   74   7.402  15.475   5.160
    9SER     CA   75   7.204  15.390   5.154
    9SER     HA   76   7.104  15.433   5.145
    9SER     CB   77   7.208  15.312   5.285
    9SER    HB1   78   7.302  15.259   5.297
    9SER    HB2   79   7.123  15.244   5.286
    9SER     OG   80   7.196  15.400   5.394
    9SER     HG   81   7.109  15.389   5.432
    9SER      C   82   7.235  15.301   5.034
    9SER      O   83   7.148  15.266   4.955
   10HIS      N   84   7.361  15.263   5.011
   10HIS      H   85   7.426  15.296   5.081
   10HIS     CA   86   7.404  15.186   4.896
   10HIS     HA   87   7.335  15.205   4.814
   10HIS     CB   88   7.407  15.037   4.928
   10HIS    HB1   89   7.398  14.969   4.843
   10HIS    HB2   90   7.326  15.011   4.996
   10HIS     CG   91   7.533  14.978   4.986
   10HIS    ND1   92   7.637  14.912   4.922
   10HIS    CE1   93   7.719  14.874   5.020
   10HIS    HE1   94   7.807  14.813   5.010
   10HIS    NE2   95   7.677  14.919   5.139
   10HIS    HE2   96   7.725  14.897   5.225
   10HIS    CD2   97   7.557  14.987   5.121
   10HIS    HD2   98   7.498  15.041   5.194
   10HIS      C   99   7.540  15.231   4.846
   10HIS      O  100   7.620  15.292   4.917
   11MET      N  101   7.565  15.191   4.721
   11MET      H  102   7.489  15.143   4.675
   11MET     CA  103   7.675  15.228   4.635
   11MET     HA  104   7.684  15.148   4.560
   11MET     CB  105   7.647  15.357   4.559
   11MET    HB1  106   7.556  15.350   4.499
   11MET    HB2  107   7.725  15.372   4.485
   11MET     CG  108   7.635  15.480   4.649
   11MET    HG1  109   7.731  15.494   4.698
   11MET    HG2  110   7.561  15.456   4.725
   11MET     SD  111   7.576  15.628   4.563
   11MET     CE  112   7.728  15.672   4.474
   11MET    HE1  113   7.793  15.735   4.535
   11MET    HE2  114   7.693  15.734   4.391
   11MET    HE3  115   7.775  15.582   4.433
   11MET      C  116   7.808  15.216   4.709
   11MET      O  117   7.891  15.308   4.701
   12GLY      N  118   7.832  15.106   4.779
   12GLY      H  119   7.750  15.055   4.808
   12GLY     CA  120   7.949  15.089   4.863
   12GLY    HA1  121   7.962  15.162   4.941
   12GLY    HA2  122   7.943  14.997   4.921
   12GLY      C  123   8.081  15.074   4.789
   12GLY      O  124   8.182  15.107   4.852
   13GLY      N  125   8.079  15.025   4.665
   13GLY      H  126   7.992  14.997   4.622
   13GLY     CA  127   8.195  14.978   4.591
   13GLY    HA1  128   8.160  14.938   4.496
   13GLY    HA2  129   8.261  15.063   4.582
   13GLY      C  130   8.269  14.865   4.662
   13GLY      O  131   8.242  14.832   4.777
   14ASN      N  132   8.369  14.812   4.591
   14ASN      H  133   8.395  14.860   4.506
   14ASN     CA  134   8.474  14.731   4.648
   14ASN     HA  135   8.514  14.770   4.742
   14ASN     CB  136   8.593  14.735   4.552
   14ASN    HB1  137   8.558  14.697   4.456
   14ASN    HB2  138   8.621  14.839   4.541
   14ASN     CG  139   8.713  14.654   4.600
   14ASN    OD1  140   8.745  14.554   4.536
   14ASN    ND2  141   8.783  14.683   4.709
   14ASN   HD21  142   8.854  14.619   4.741
   14ASN   HD22  143   8.769  14.773   4.756
   14ASN      C  144   8.426  14.587   4.662
   14ASN      O  145   8.362  14.527   4.577
   15TYR      N  146   8.474  14.521   4.768
   15TYR      H  147   8.551  14.563   4.818
   15TYR     CA  148   8.430  14.386   4.795
   15TYR     HA  149   8.422  14.332   4.700
   15TYR     CB  150   8.535  14.310   4.876
   15TYR    HB1  151   8.508  14.317   4.982
   15TYR    HB2  152   8.531  14.206   4.842
   15TYR     CG  153   8.677  14.355   4.857
   15TYR    CD1  154   8.734  14.436   4.956
   15TYR    HD1  155   8.673  14.457   5.042
   15TYR    CE1  156   8.865  14.483   4.940
   15TYR    HE1  157   8.913  14.551   5.008
   15TYR     CZ  158   8.938  14.438   4.828
   15TYR     OH  159   9.067  14.481   4.810
   15TYR     HH  160   9.107  14.447   4.729
   15TYR    CE2  161   8.884  14.352   4.732
   15TYR    HE2  162   8.940  14.327   4.642
   15TYR    CD2  163   8.749  14.318   4.742
   15TYR    HD2  164   8.703  14.249   4.672
   15TYR      C  165   8.295  14.388   4.865
   15TYR      O  166   8.267  14.489   4.929
   16GLY      N  167   8.226  14.273   4.868
   16GLY      H  168   8.258  14.193   4.817
   16GLY     CA  169   8.111  14.254   4.954
   16GLY    HA1  170   8.054  14.346   4.942
   16GLY    HA2  171   8.044  14.176   4.919
   16GLY      C  172   8.146  14.244   5.101
   16GLY      O  173   8.254  14.285   5.144
   17ASP      N  174   8.058  14.183   5.180
   17ASP      H  175   7.962  14.175   5.149
   17ASP     CA  176   8.091  14.135   5.313
   17ASP     HA  177   8.198  14.122   5.330
   17ASP     CB  178   8.025  13.999   5.330
   17ASP    HB1  179   7.918  13.996   5.348
   17ASP    HB2  180   8.080  13.957   5.415
   17ASP     CG  181   8.055  13.898   5.219
   17ASP    OD1  182   7.967  13.827   5.165
   17ASP    OD2  183   8.176  13.892   5.192
   17ASP      C  184   8.064  14.233   5.426
   17ASP      O  185   8.017  14.195   5.534
   18ASP      N  186   8.091  14.360   5.400
   18ASP      H  187   8.128  14.372   5.307
   18ASP     CA  188   8.086  14.475   5.489
   18ASP     HA  189   8.011  14.457   5.566
   18ASP     CB  190   8.048  14.596   5.404
   18ASP    HB1  191   8.115  14.601   5.318
   18ASP    HB2  192   7.952  14.581   5.354
   18ASP     CG  193   8.044  14.732   5.472
   18ASP    OD1  194   7.966  14.742   5.569
   18ASP    OD2  195   8.099  14.836   5.431
   18ASP      C  196   8.223  14.495   5.553
   18ASP      O  197   8.299  14.587   5.525
   19ARG      N  198   8.244  14.402   5.647
   19ARG      H  199   8.183  14.322   5.655
   19ARG     CA  200   8.360  14.378   5.731
   19ARG     HA  201   8.335  14.287   5.786
   19ARG     CB  202   8.486  14.365   5.647
   19ARG    HB1  203   8.574  14.369   5.711
   19ARG    HB2  204   8.496  14.456   5.587
   19ARG     CG  205   8.510  14.240   5.562
   19ARG    HG1  206   8.439  14.249   5.479
   19ARG    HG2  207   8.474  14.164   5.630
   19ARG     CD  208   8.651  14.218   5.509
   19ARG    HD1  209   8.686  14.306   5.457
   19ARG    HD2  210   8.636  14.136   5.439
   19ARG     NE  211   8.743  14.186   5.619
   19ARG     HE  212   8.732  14.218   5.714
   19ARG     CZ  213   8.852  14.112   5.598
   19ARG    NH1  214   8.934  14.080   5.699
   19ARG   HH11  215   9.025  14.044   5.673
   19ARG   HH12  216   8.912  14.105   5.794
   19ARG    NH2  217   8.874  14.065   5.474
   19ARG   HH21  218   8.804  14.082   5.403
   19ARG   HH22  219   8.955  14.006   5.464
   19ARG      C  220   8.380  14.485   5.836
   19ARG      O  221   8.418  14.451   5.947
   20ARG      N  222   8.353  14.615   5.816
   20ARG      H  223   8.322  14.640   5.723
   20ARG     CA  224   8.375  14.726   5.907
   20ARG     HA  225   8.310  14.704   5.992
   20ARG     CB  226   8.330  14.855   5.841
   20ARG    HB1  227   8.225  14.843   5.814
   20ARG    HB2  228   8.332  14.944   5.904
   20ARG     CG  229   8.395  14.891   5.707
   20ARG    HG1  230   8.504  14.893   5.708
   20ARG    HG2  231   8.366  14.813   5.636
   20ARG     CD  232   8.354  15.027   5.653
   20ARG    HD1  233   8.416  15.056   5.568
   20ARG    HD2  234   8.359  15.103   5.730
   20ARG     NE  235   8.217  15.018   5.601
   20ARG     HE  236   8.196  14.937   5.546
   20ARG     CZ  237   8.109  15.086   5.644
   20ARG    NH1  238   8.119  15.194   5.722
   20ARG   HH11  239   8.206  15.240   5.742
   20ARG   HH12  240   8.040  15.223   5.777
   20ARG    NH2  241   7.990  15.035   5.609
   20ARG   HH21  242   7.906  15.070   5.654
   20ARG   HH22  243   7.989  14.964   5.537
   20ARG      C  244   8.520  14.732   5.954
   20ARG      O  245   8.610  14.728   5.871
   21GLY      N  246   8.547  14.758   6.082
   21GLY      H  247   8.645  14.756   6.105
   21GLY     CA  248   8.462  14.808   6.187
   21GLY    HA1  249   8.518  14.851   6.271
   21GLY    HA2  250   8.405  14.893   6.150
   21GLY      C  251   8.375  14.709   6.263
   21GLY      O  252   8.253  14.707   6.246
   22GLY      N  253   8.425  14.620   6.349
   22GLY      H  254   8.363  14.553   6.392
   22GLY     CA  255   8.555  14.626   6.412
   22GLY    HA1  256   8.636  14.606   6.341
   22GLY    HA2  257   8.568  14.716   6.472
   22GLY      C  258   8.563  14.515   6.516
   22GLY      O  259   8.468  14.440   6.542
   23ARG      N  260   8.678  14.487   6.578
   23ARG      H  261   8.757  14.546   6.557
   23ARG     CA  262   8.699  14.395   6.687
   23ARG     HA  263   8.624  14.316   6.690
   23ARG     CB  264   8.682  14.466   6.821
   23ARG    HB1  265   8.748  14.553   6.828
   23ARG    HB2  266   8.710  14.405   6.907
   23ARG     CG  267   8.541  14.521   6.842
   23ARG    HG1  268   8.526  14.605   6.774
   23ARG    HG2  269   8.465  14.445   6.822
   23ARG     CD  270   8.510  14.574   6.982
   23ARG    HD1  271   8.402  14.580   6.994
   23ARG    HD2  272   8.546  14.494   7.047
   23ARG     NE  273   8.571  14.704   7.007
   23ARG     HE  274   8.586  14.766   6.929
   23ARG     CZ  275   8.649  14.723   7.115
   23ARG    NH1  276   8.656  14.634   7.214
   23ARG   HH11  277   8.585  14.563   7.214
   23ARG   HH12  278   8.714  14.636   7.297
   23ARG    NH2  279   8.707  14.843   7.131
   23ARG   HH21  280   8.774  14.846   7.206
   23ARG   HH22  281   8.704  14.918   7.063
   23ARG      C  282   8.835  14.330   6.669
   23ARG      O  283   8.928  14.400   6.634
   24GLY      N  284   8.861  14.201   6.694
   24GLY      H  285   8.952  14.169   6.663
   24GLY     CA  286   8.770  14.101   6.744
   24GLY    HA1  287   8.820  14.016   6.792
   24GLY    HA2  288   8.691  14.136   6.810
   24GLY      C  289   8.692  14.025   6.637
   24GLY      O  290   8.658  13.909   6.659
   25GLY      N  291   8.671  14.077   6.516
   25GLY      H  292   8.726  14.157   6.494
   25GLY     CA  293   8.628  14.010   6.394
   25GLY    HA1  294   8.544  13.945   6.417
   25GLY    HA2  295   8.716  13.957   6.357
   25GLY      C  296   8.577  14.105   6.286
   25GLY      O  297   8.605  14.223   6.283
   26TYR      N  298   8.490  14.065   6.193
   26TYR      H  299   8.462  14.134   6.124
   26TYR     CA  300   8.395  13.957   6.183
   26TYR     HA  301   8.354  13.970   6.083
   26TYR     CB  302   8.275  13.971   6.277
   26TYR    HB1  303   8.242  14.076   6.272
   26TYR    HB2  304   8.193  13.907   6.246
   26TYR     CG  305   8.304  13.951   6.424
   26TYR    CD1  306   8.315  13.820   6.472
   26TYR    HD1  307   8.301  13.739   6.403
   26TYR    CE1  308   8.328  13.801   6.610
   26TYR    HE1  309   8.330  13.702   6.653
   26TYR     CZ  310   8.339  13.914   6.693
   26TYR     OH  311   8.348  13.900   6.829
   26TYR     HH  312   8.353  13.806   6.854
   26TYR    CE2  313   8.342  14.046   6.642
   26TYR    HE2  314   8.362  14.129   6.708
   26TYR    CD2  315   8.323  14.063   6.505
   26TYR    HD2  316   8.327  14.164   6.466
   26TYR      C  317   8.449  13.817   6.159
   26TYR      O  318   8.535  13.778   6.238
   27ASP      N  319   8.399  13.737   6.064
   27ASP      H  320   8.319  13.771   6.012
   27ASP     CA  321   8.412  13.594   6.055
   27ASP     HA  322   8.488  13.551   6.121
   27ASP     CB  323   8.460  13.562   5.914
   27ASP    HB1  324   8.566  13.577   5.891
   27ASP    HB2  325   8.445  13.455   5.902
   27ASP     CG  326   8.385  13.636   5.804
   27ASP    OD1  327   8.454  13.705   5.726
   27ASP    OD2  328   8.261  13.627   5.786
   27ASP      C  329   8.287  13.514   6.089
   27ASP      O  330   8.178  13.570   6.098
   28ARG      N  331   8.293  13.382   6.106
   28ARG      H  332   8.388  13.348   6.100
   28ARG     CA  333   8.187  13.285   6.126
   28ARG     HA  334   8.217  13.181   6.111
   28ARG     CB  335   8.151  13.279   6.274
   28ARG    HB1  336   8.240  13.299   6.334
   28ARG    HB2  337   8.084  13.365   6.287
   28ARG     CG  338   8.070  13.157   6.320
   28ARG    HG1  339   8.001  13.122   6.244
   28ARG    HG2  340   8.146  13.086   6.349
   28ARG     CD  341   7.979  13.195   6.437
   28ARG    HD1  342   8.048  13.242   6.506
   28ARG    HD2  343   7.939  13.103   6.480
   28ARG     NE  344   7.868  13.282   6.399
   28ARG     HE  345   7.882  13.367   6.346
   28ARG     CZ  346   7.740  13.244   6.393
   28ARG    NH1  347   7.668  13.318   6.308
   28ARG   HH11  348   7.706  13.389   6.247
   28ARG   HH12  349   7.577  13.285   6.279
   28ARG    NH2  350   7.683  13.145   6.463
   28ARG   HH21  351   7.739  13.073   6.507
   28ARG   HH22  352   7.583  13.129   6.460
   28ARG      C  353   8.074  13.292   6.025
   28ARG      O  354   7.965  13.323   6.072
   29GLY      N  355   8.088  13.254   5.898
   29GLY      H  356   8.179  13.223   5.866
   29GLY     CA  357   7.989  13.282   5.796
   29GLY    HA1  358   7.902  13.336   5.835
   29GLY    HA2  359   8.034  13.348   5.721
   29GLY      C  360   7.929  13.162   5.724
   29GLY      O  361   7.941  13.046   5.759
   30GLY      N  362   7.874  13.183   5.604
   30GLY      H  363   7.886  13.273   5.563
   30GLY     CA  364   7.828  13.077   5.516
   30GLY    HA1  365   7.910  13.011   5.488
   30GLY    HA2  366   7.799  13.126   5.423
   30GLY      C  367   7.719  12.996   5.584
   30GLY      O  368   7.614  13.048   5.621
   31TYR      N  369   7.737  12.862   5.589
   31TYR      H  370   7.824  12.829   5.551
   31TYR     CA  371   7.656  12.761   5.653
   31TYR     HA  372   7.690  12.662   5.626
   31TYR     CB  373   7.666  12.765   5.805
   31TYR    HB1  374   7.770  12.753   5.835
   31TYR    HB2  375   7.616  12.678   5.847
   31TYR     CG  376   7.614  12.883   5.884
   31TYR    CD1  377   7.478  12.912   5.900
   31TYR    HD1  378   7.406  12.858   5.841
   31TYR    CE1  379   7.426  13.001   5.995
   31TYR    HE1  380   7.320  13.004   6.014
   31TYR     CZ  381   7.513  13.084   6.068
   31TYR     OH  382   7.466  13.178   6.157
   31TYR     HH  383   7.370  13.171   6.165
   31TYR    CE2  384   7.649  13.055   6.050
   31TYR    HE2  385   7.719  13.112   6.109
   31TYR    CD2  386   7.701  12.961   5.961
   31TYR    HD2  387   7.805  12.948   5.934
   31TYR      C  388   7.518  12.744   5.590
   31TYR      O  389   7.464  12.834   5.527
   32ARG      N  390   7.458  12.629   5.617
   32ARG      H  391   7.512  12.562   5.670
   32ARG     CA  392   7.320  12.594   5.588
   32ARG     HA  393   7.284  12.661   5.510
   32ARG     CB  394   7.323  12.455   5.523
   32ARG    HB1  395   7.240  12.442   5.453
   32ARG    HB2  396   7.418  12.433   5.474
   32ARG     CG  397   7.323  12.346   5.630
   32ARG    HG1  398   7.422  12.337   5.674
   32ARG    HG2  399   7.248  12.364   5.707
   32ARG     CD  400   7.302  12.204   5.579
   32ARG    HD1  401   7.297  12.135   5.663
   32ARG    HD2  402   7.381  12.183   5.507
   32ARG     NE  403   7.177  12.195   5.503
   32ARG     HE  404   7.103  12.264   5.501
   32ARG     CZ  405   7.150  12.081   5.437
   32ARG    NH1  406   7.035  12.074   5.368
   32ARG   HH11  407   6.968  12.148   5.380
   32ARG   HH12  408   7.020  12.004   5.297
   32ARG    NH2  409   7.235  11.980   5.419
   32ARG   HH21  410   7.308  11.963   5.487
   32ARG   HH22  411   7.210  11.905   5.354
   32ARG      C  412   7.228  12.610   5.708
   32ARG      O  413   7.276  12.603   5.820
   33GLY      N  414   7.098  12.629   5.683
   33GLY      H  415   7.054  12.650   5.771
   33GLY     CA  416   7.016  12.608   5.565
   33GLY    HA1  417   6.918  12.570   5.593
   33GLY    HA2  418   7.060  12.525   5.510
   33GLY      C  419   7.011  12.739   5.487
   33GLY      O  420   7.111  12.786   5.434
   34ARG      N  421   6.889  12.792   5.477
   34ARG      H  422   6.896  12.874   5.420
   34ARG     CA  423   6.775  12.787   5.567
   34ARG     HA  424   6.805  12.742   5.662
   34ARG     CB  425   6.737  12.928   5.607
   34ARG    HB1  426   6.827  12.978   5.643
   34ARG    HB2  427   6.696  12.984   5.522
   34ARG     CG  428   6.630  12.931   5.716
   34ARG    HG1  429   6.541  12.876   5.686
   34ARG    HG2  430   6.604  13.036   5.733
   34ARG     CD  431   6.678  12.872   5.848
   34ARG    HD1  432   6.721  12.773   5.833
   34ARG    HD2  433   6.752  12.944   5.884
   34ARG     NE  434   6.569  12.862   5.945
   34ARG     HE  435   6.548  12.945   5.999
   34ARG     CZ  436   6.498  12.753   5.975
   34ARG    NH1  437   6.509  12.632   5.919
   34ARG   HH11  438   6.559  12.622   5.832
   34ARG   HH12  439   6.428  12.576   5.940
   34ARG    NH2  440   6.410  12.754   6.076
   34ARG   HH21  441   6.420  12.836   6.136
   34ARG   HH22  442   6.352  12.678   6.105
   34ARG      C  443   6.661  12.695   5.524
   34ARG      O  444   6.597  12.632   5.607
   35GLY      N  445   6.643  12.676   5.393
   35GLY      H  446   6.572  12.607   5.376
   35GLY     CA  447   6.658  12.770   5.283
   35GLY    HA1  448   6.763  12.785   5.258
   35GLY    HA2  449   6.618  12.711   5.200
   35GLY      C  450   6.571  12.895   5.289
   35GLY      O  451   6.486  12.905   5.376
   36GLY      N  452   6.596  12.997   5.207
   36GLY      H  453   6.536  13.079   5.204
   36GLY     CA  454   6.680  12.999   5.089
   36GLY    HA1  455   6.779  12.978   5.128
   36GLY    HA2  456   6.654  12.910   5.033
   36GLY      C  457   6.663  13.124   5.003
   36GLY      O  458   6.563  13.195   5.000
   37ASP      N  459   6.769  13.148   4.925
   37ASP      H  460   6.849  13.087   4.937
   37ASP     CA  461   6.770  13.256   4.829
   37ASP     HA  462   6.875  13.258   4.798
   37ASP     CB  463   6.683  13.212   4.711
   37ASP    HB1  464   6.719  13.268   4.625
   37ASP    HB2  465   6.579  13.233   4.736
   37ASP     CG  466   6.688  13.065   4.668
   37ASP    OD1  467   6.581  13.022   4.620
   37ASP    OD2  468   6.802  13.020   4.646
   37ASP      C  469   6.744  13.398   4.874
   37ASP      O  470   6.662  13.466   4.814
   38ARG      N  471   6.807  13.455   4.978
   38ARG      H  472   6.771  13.546   5.000
   38ARG     CA  473   6.912  13.410   5.066
   38ARG     HA  474   6.985  13.490   5.077
   38ARG     CB  475   6.837  13.379   5.196
   38ARG    HB1  476   6.778  13.287   5.195
   38ARG    HB2  477   6.920  13.358   5.263
   38ARG     CG  478   6.742  13.482   5.255
   38ARG    HG1  479   6.649  13.487   5.198
   38ARG    HG2  480   6.787  13.581   5.263
   38ARG     CD  481   6.715  13.440   5.400
   38ARG    HD1  482   6.801  13.405   5.456
   38ARG    HD2  483   6.685  13.537   5.439
   38ARG     NE  484   6.609  13.339   5.404
   38ARG     HE  485   6.559  13.313   5.320
   38ARG     CZ  486   6.555  13.296   5.519
   38ARG    NH1  487   6.445  13.221   5.511
   38ARG   HH11  488   6.400  13.195   5.598
   38ARG   HH12  489   6.409  13.195   5.420
   38ARG    NH2  490   6.593  13.339   5.641
   38ARG   HH21  491   6.553  13.296   5.723
   38ARG   HH22  492   6.675  13.398   5.646
   38ARG      C  493   7.008  13.301   5.020
   38ARG      O  494   7.015  13.195   5.083
   39GLY      N  495   7.089  13.320   4.916
   39GLY      H  496   7.083  13.410   4.872
   39GLY     CA  497   7.169  13.218   4.850
   39GLY    HA1  498   7.113  13.129   4.820
   39GLY    HA2  499   7.209  13.272   4.764
   39GLY      C  500   7.290  13.180   4.934
   39GLY      O  501   7.320  13.233   5.041
   40GLY      N  502   7.361  13.076   4.890
   40GLY      H  503   7.331  13.027   4.807
   40GLY     CA  504   7.483  13.025   4.949
   40GLY    HA1  505   7.502  12.926   4.908
   40GLY    HA2  506   7.471  13.018   5.057
   40GLY      C  507   7.606  13.112   4.932
   40GLY      O  508   7.593  13.235   4.934
   41PHE      N  509   7.721  13.051   4.905
   41PHE      H  510   7.715  12.951   4.900
   41PHE     CA  511   7.850  13.115   4.914
   41PHE     HA  512   7.917  13.036   4.884
   41PHE     CB  513   7.874  13.233   4.818
   41PHE    HB1  514   7.824  13.317   4.865
   41PHE    HB2  515   7.981  13.254   4.820
   41PHE     CG  516   7.840  13.190   4.677
   41PHE    CD1  517   7.711  13.207   4.624
   41PHE    HD1  518   7.640  13.270   4.677
   41PHE    CE1  519   7.680  13.157   4.498
   41PHE    HE1  520   7.588  13.178   4.446
   41PHE     CZ  521   7.774  13.079   4.429
   41PHE     HZ  522   7.736  13.037   4.337
   41PHE    CE2  523   7.896  13.044   4.489
   41PHE    HE2  524   7.963  12.971   4.444
   41PHE    CD2  525   7.931  13.110   4.607
   41PHE    HD2  526   8.029  13.096   4.648
   41PHE      C  527   7.893  13.148   5.056
   41PHE      O  528   7.811  13.169   5.145
   42ARG      N  529   8.026  13.160   5.070
   42ARG      H  530   8.080  13.142   4.987
   42ARG     CA  531   8.096  13.176   5.196
   42ARG     HA  532   8.202  13.185   5.175
   42ARG     CB  533   8.054  13.308   5.260
   42ARG    HB1  534   7.946  13.320   5.254
   42ARG    HB2  535   8.081  13.310   5.366
   42ARG     CG  536   8.121  13.433   5.200
   42ARG    HG1  537   8.121  13.511   5.275
   42ARG    HG2  538   8.227  13.412   5.184
   42ARG     CD  539   8.053  13.473   5.070
   42ARG    HD1  540   7.946  13.463   5.089
   42ARG    HD2  541   8.086  13.402   4.994
   42ARG     NE  542   8.075  13.612   5.034
   42ARG     HE  543   8.071  13.678   5.110
   42ARG     CZ  544   8.126  13.675   4.926
   42ARG    NH1  545   8.165  13.605   4.819
   42ARG   HH11  546   8.184  13.655   4.734
   42ARG   HH12  547   8.151  13.504   4.813
   42ARG    NH2  548   8.139  13.808   4.928
   42ARG   HH21  549   8.129  13.851   5.019
   42ARG   HH22  550   8.201  13.851   4.861
   42ARG      C  551   8.082  13.050   5.277
   42ARG      O  552   8.003  12.957   5.257
   43GLY      N  553   8.164  13.053   5.383
   43GLY      H  554   8.202  13.145   5.398
   43GLY     CA  555   8.177  12.944   5.478
   43GLY    HA1  556   8.208  12.971   5.579
   43GLY    HA2  557   8.081  12.895   5.494
   43GLY      C  558   8.269  12.834   5.427
   43GLY      O  559   8.294  12.822   5.307
   44GLY      N  560   8.322  12.746   5.512
   44GLY      H  561   8.390  12.678   5.483
   44GLY     CA  562   8.310  12.754   5.656
   44GLY    HA1  563   8.377  12.831   5.693
   44GLY    HA2  564   8.208  12.779   5.685
   44GLY      C  565   8.356  12.629   5.732
   44GLY      O  566   8.415  12.532   5.685
   45ARG      N  567   8.322  12.640   5.861
   45ARG      H  568   8.275  12.728   5.880
   45ARG     CA  569   8.351  12.558   5.977
   45ARG     HA  570   8.294  12.466   5.961
   45ARG     CB  571   8.291  12.622   6.101
   45ARG    HB1  572   8.370  12.685   6.144
   45ARG    HB2  573   8.210  12.688   6.067
   45ARG     CG  574   8.255  12.525   6.213
   45ARG    HG1  575   8.193  12.441   6.183
   45ARG    HG2  576   8.345  12.475   6.248
   45ARG     CD  577   8.195  12.596   6.333
   45ARG    HD1  578   8.179  12.529   6.417
   45ARG    HD2  579   8.256  12.683   6.359
   45ARG     NE  580   8.063  12.645   6.291
   45ARG     HE  581   8.022  12.617   6.203
   45ARG     CZ  582   7.978  12.727   6.355
   45ARG    NH1  583   7.868  12.768   6.291
   45ARG   HH11  584   7.859  12.744   6.193
   45ARG   HH12  585   7.792  12.812   6.342
   45ARG    NH2  586   7.998  12.775   6.478
   45ARG   HH21  587   8.081  12.754   6.532
   45ARG   HH22  588   7.924  12.829   6.521
   45ARG      C  589   8.498  12.521   5.992
   45ARG      O  590   8.521  12.403   6.020
   46GLY      N  591   8.596  12.608   5.969
   46GLY      H  592   8.688  12.570   5.950
   46GLY     CA  593   8.588  12.751   5.954
   46GLY    HA1  594   8.516  12.768   5.874
   46GLY    HA2  595   8.551  12.793   6.048
   46GLY      C  596   8.705  12.841   5.915
   46GLY      O  597   8.678  12.944   5.853
   47GLY      N  598   8.825  12.784   5.926
   47GLY      H  599   8.833  12.697   5.976
   47GLY     CA  600   8.951  12.836   5.876
   47GLY    HA1  601   8.958  12.938   5.910
   47GLY    HA2  602   9.028  12.775   5.925
   47GLY      C  603   8.966  12.830   5.725
   47GLY      O  604   8.878  12.789   5.649
   48GLY      N  605   9.083  12.869   5.673
   48GLY      H  606   9.073  12.888   5.575
   48GLY     CA  607   9.198  12.925   5.741
   48GLY    HA1  608   9.279  12.907   5.670
   48GLY    HA2  609   9.209  12.857   5.825
   48GLY      C  610   9.189  13.072   5.782
   48GLY      O  611   9.080  13.126   5.800
   49ASP      N  612   9.305  13.134   5.800
   49ASP      H  613   9.395  13.088   5.793
   49ASP     CA  614   9.316  13.270   5.849
   49ASP     HA  615   9.422  13.291   5.861
   49ASP     CB  616   9.261  13.372   5.749
   49ASP    HB1  617   9.152  13.362   5.753
   49ASP    HB2  618   9.295  13.468   5.786
   49ASP     CG  619   9.301  13.338   5.606
   49ASP    OD1  620   9.216  13.331   5.515
   49ASP    OD2  621   9.421  13.322   5.574
   49ASP      C  622   9.262  13.298   5.988
   49ASP      O  623   9.203  13.404   6.006
   50ARG      N  624   9.282  13.214   6.091
   50ARG      H  625   9.342  13.135   6.078
   50ARG     CA  626   9.252  13.258   6.226
   50ARG     HA  627   9.245  13.367   6.220
   50ARG     CB  628   9.374  13.235   6.315
   50ARG    HB1  629   9.466  13.257   6.261
   50ARG    HB2  630   9.375  13.126   6.332
   50ARG     CG  631   9.370  13.305   6.450
   50ARG    HG1  632   9.457  13.273   6.508
   50ARG    HG2  633   9.279  13.272   6.500
   50ARG     CD  634   9.378  13.457   6.453
   50ARG    HD1  635   9.311  13.480   6.370
   50ARG    HD2  636   9.326  13.497   6.540
   50ARG     NE  637   9.517  13.497   6.429
   50ARG     HE  638   9.580  13.423   6.404
   50ARG     CZ  639   9.566  13.622   6.440
   50ARG    NH1  640   9.694  13.653   6.413
   50ARG   HH11  641   9.760  13.577   6.410
   50ARG   HH12  642   9.722  13.747   6.439
   50ARG    NH2  643   9.485  13.723   6.470
   50ARG   HH21  644   9.514  13.815   6.438
   50ARG   HH22  645   9.390  13.705   6.499
   50ARG      C  646   9.114  13.214   6.271
   50ARG      O  647   9.033  13.293   6.320
   51GLY      N  648   9.077  13.086   6.265
   51GLY      H  649   8.978  13.075   6.283
   51GLY     CA  650   9.150  12.970   6.218
   51GLY    HA1  651   9.135  12.944   6.113
   51GLY    HA2  652   9.256  12.994   6.216
   51GLY      C  653   9.132  12.845   6.304
   51GLY      O  654   9.189  12.740   6.275
   52GLY      N  655   9.060  12.851   6.416
   52GLY      H  656   9.004  12.933   6.435
   52GLY     CA  657   9.054  12.750   6.519
   52GLY    HA1  658   9.145  12.694   6.540
   52GLY    HA2  659   9.024  12.801   6.610
   52GLY      C  660   8.948  12.646   6.486
   52GLY      O  661   8.985  12.535   6.446
   53PHE      N  662   8.822  12.681   6.511
   53PHE      H  663   8.806  12.773   6.547
   53PHE     CA  664   8.706  12.596   6.488
   53PHE     HA  665   8.735  12.499   6.529
   53PHE     CB  666   8.586  12.650   6.565
   53PHE    HB1  667   8.562  12.750   6.526
   53PHE    HB2  668   8.495  12.594   6.544
   53PHE     CG  669   8.607  12.652   6.714
   53PHE    CD1  670   8.609  12.775   6.781
   53PHE    HD1  671   8.569  12.855   6.722
   53PHE    CE1  672   8.637  12.778   6.918
   53PHE    HE1  673   8.627  12.869   6.976
   53PHE     CZ  674   8.685  12.662   6.979
   53PHE     HZ  675   8.706  12.675   7.084
   53PHE    CE2  676   8.675  12.537   6.916
   53PHE    HE2  677   8.703  12.448   6.971
   53PHE    CD2  678   8.652  12.535   6.778
   53PHE    HD2  679   8.648  12.441   6.725
   53PHE      C  680   8.671  12.581   6.341
   53PHE      O  681   8.663  12.681   6.269
   54GLY      N  682   8.646  12.462   6.288
   54GLY      H  683   8.608  12.469   6.195
   54GLY     CA  684   8.660  12.330   6.346
   54GLY    HA1  685   8.720  12.265   6.282
   54GLY    HA2  686   8.731  12.339   6.429
   54GLY      C  687   8.530  12.268   6.395
   54GLY      O  688   8.436  12.339   6.428
   55PRO      N  689   8.518  12.135   6.407
   55PRO     CD  690   8.622  12.037   6.381
   55PRO    HD1  691   8.715  12.077   6.423
   55PRO    HD2  692   8.641  12.021   6.275
   55PRO     CG  693   8.573  11.904   6.433
   55PRO    HG1  694   8.618  11.820   6.379
   55PRO    HG2  695   8.595  11.890   6.539
   55PRO     CB  696   8.422  11.914   6.412
   55PRO    HB1  697   8.364  11.848   6.477
   55PRO    HB2  698   8.394  11.897   6.308
   55PRO     CA  699   8.404  12.058   6.455
   55PRO     HA  700   8.398  12.063   6.564
   55PRO      C  701   8.270  12.101   6.397
   55PRO      O  702   8.164  12.082   6.456
   56GLY      N  703   8.256  12.140   6.270
   56GLY      H  704   8.160  12.159   6.243
   56GLY     CA  705   8.358  12.140   6.167
   56GLY    HA1  706   8.408  12.237   6.165
   56GLY    HA2  707   8.430  12.060   6.176
   56GLY      C  708   8.296  12.117   6.030
   56GLY      O  709   8.175  12.108   6.009
   57LYS      N  710   8.380  12.146   5.930
   57LYS      H  711   8.477  12.161   5.954
   57LYS     CA  712   8.366  12.129   5.787
   57LYS     HA  713   8.455  12.171   5.741
   57LYS     CB  714   8.363  11.977   5.774
   57LYS    HB1  715   8.339  11.959   5.669
   57LYS    HB2  716   8.285  11.947   5.844
   57LYS     CG  717   8.502  11.921   5.806
   57LYS    HG1  718   8.546  11.969   5.893
   57LYS    HG2  719   8.576  11.945   5.730
   57LYS     CD  720   8.501  11.768   5.809
   57LYS    HD1  721   8.600  11.727   5.826
   57LYS    HD2  722   8.493  11.734   5.706
   57LYS     CE  723   8.396  11.711   5.904
   57LYS    HE1  724   8.381  11.775   5.990
   57LYS    HE2  725   8.301  11.706   5.851
   57LYS     NZ  726   8.436  11.574   5.940
   57LYS    HZ1  727   8.471  11.529   5.856
   57LYS    HZ2  728   8.363  11.522   5.987
   57LYS    HZ3  729   8.520  11.577   5.996
   57LYS      C  730   8.253  12.212   5.727
   57LYS      O  731   8.237  12.330   5.760
   58MET      N  732   8.175  12.155   5.635
   58MET      H  733   8.190  12.058   5.618
   58MET     CA  734   8.051  12.211   5.583
   58MET     HA  735   7.987  12.135   5.539
   58MET     CB  736   8.089  12.313   5.476
   58MET    HB1  737   7.997  12.353   5.435
   58MET    HB2  738   8.146  12.393   5.522
   58MET     CG  739   8.160  12.256   5.353
   58MET    HG1  740   8.084  12.206   5.292
   58MET    HG2  741   8.226  12.176   5.389
   58MET     SD  742   8.270  12.355   5.250
   58MET     CE  743   8.165  12.490   5.188
   58MET    HE1  744   8.068  12.442   5.176
   58MET    HE2  745   8.212  12.537   5.102
   58MET    HE3  746   8.152  12.573   5.258
   58MET      C  747   7.966  12.275   5.692
   58MET      O  748   7.895  12.371   5.663
   59ASP      N  749   7.972  12.230   5.818
   59ASP      H  750   8.047  12.171   5.852
   59ASP     CA  751   7.896  12.294   5.923
   59ASP     HA  752   7.796  12.305   5.881
   59ASP     CB  753   7.969  12.423   5.957
   59ASP    HB1  754   8.016  12.473   5.872
   59ASP    HB2  755   8.051  12.400   6.025
   59ASP     CG  756   7.880  12.532   6.013
   59ASP    OD1  757   7.932  12.643   6.041
   59ASP    OD2  758   7.756  12.520   6.018
   59ASP      C  759   7.862  12.204   6.041
   59ASP      O  760   7.873  12.244   6.156
   60SER      N  761   7.843  12.076   6.008
   60SER      H  762   7.868  12.051   5.913
   60SER     CA  763   7.819  11.966   6.100
   60SER     HA  764   7.765  11.999   6.189
   60SER     CB  765   7.947  11.900   6.149
   60SER    HB1  766   7.932  11.829   6.230
   60SER    HB2  767   8.005  11.978   6.198
   60SER     OG  768   8.020  11.836   6.047
   60SER     HG  769   8.095  11.793   6.089
   60SER      C  770   7.731  11.865   6.028
   60SER      O  771   7.698  11.876   5.910
   61ARG      N  772   7.691  11.765   6.109
   61ARG      H  773   7.706  11.787   6.206
   61ARG     CA  774   7.607  11.652   6.079
   61ARG     HA  775   7.567  11.667   5.979
   61ARG     CB  776   7.485  11.643   6.170
   61ARG    HB1  777   7.418  11.730   6.172
   61ARG    HB2  778   7.519  11.638   6.273
   61ARG     CG  779   7.396  11.522   6.153
   61ARG    HG1  780   7.311  11.522   6.222
   61ARG    HG2  781   7.463  11.438   6.172
   61ARG     CD  782   7.338  11.513   6.012
   61ARG    HD1  783   7.260  11.588   6.002
   61ARG    HD2  784   7.416  11.525   5.937
   61ARG     NE  785   7.282  11.381   5.981
   61ARG     HE  786   7.267  11.315   6.056
   61ARG     CZ  787   7.260  11.337   5.856
   61ARG    NH1  788   7.269  11.416   5.749
   61ARG   HH11  789   7.289  11.515   5.749
   61ARG   HH12  790   7.267  11.369   5.659
   61ARG    NH2  791   7.239  11.206   5.832
   61ARG   HH21  792   7.235  11.176   5.735
   61ARG   HH22  793   7.224  11.152   5.916
   61ARG      C  794   7.684  11.521   6.073
   61ARG      O  795   7.659  11.435   5.988
   62GLY      N  796   7.786  11.496   6.156
   62GLY      H  797   7.839  11.416   6.124
   62GLY     CA  798   7.810  11.553   6.287
   62GLY    HA1  799   7.727  11.532   6.355
   62GLY    HA2  800   7.828  11.659   6.275
   62GLY      C  801   7.946  11.511   6.340
   62GLY      O  802   8.041  11.503   6.262
   63GLU      N  803   7.952  11.473   6.468
   63GLU      H  804   7.872  11.484   6.529
   63GLU     CA  805   8.074  11.428   6.532
   63GLU     HA  806   8.031  11.397   6.627
   63GLU     CB  807   8.133  11.299   6.479
   63GLU    HB1  808   8.186  11.313   6.385
   63GLU    HB2  809   8.200  11.260   6.556
   63GLU     CG  810   8.029  11.190   6.453
   63GLU    HG1  811   8.087  11.098   6.441
   63GLU    HG2  812   7.977  11.202   6.358
   63GLU     CD  813   7.924  11.181   6.563
   63GLU    OE1  814   7.811  11.232   6.543
   63GLU    OE2  815   7.962  11.143   6.676
   63GLU      C  816   8.171  11.544   6.557
   63GLU      O  817   8.179  11.642   6.483
   64HIS      N  818   8.247  11.532   6.666
   64HIS      H  819   8.214  11.468   6.737
   64HIS     CA  820   8.362  11.615   6.694
   64HIS     HA  821   8.405  11.646   6.599
   64HIS     CB  822   8.455  11.514   6.759
   64HIS    HB1  823   8.467  11.442   6.677
   64HIS    HB2  824   8.550  11.560   6.783
   64HIS     CG  825   8.416  11.444   6.887
   64HIS    ND1  826   8.318  11.492   6.973
   64HIS    CE1  827   8.325  11.421   7.086
   64HIS    HE1  828   8.264  11.426   7.175
   64HIS    NE2  829   8.417  11.326   7.072
   64HIS    HE2  830   8.429  11.244   7.131
   64HIS    CD2  831   8.477  11.337   6.947
   64HIS    HD2  832   8.561  11.282   6.909
   64HIS      C  833   8.330  11.735   6.781
   64HIS      O  834   8.406  11.832   6.787
   65ARG      N  835   8.219  11.737   6.856
   65ARG      H  836   8.167  11.650   6.849
   65ARG     CA  837   8.177  11.839   6.948
   65ARG     HA  838   8.273  11.889   6.965
   65ARG     CB  839   8.130  11.782   7.082
   65ARG    HB1  840   8.181  11.687   7.093
   65ARG    HB2  841   8.167  11.841   7.166
   65ARG     CG  842   7.980  11.758   7.092
   65ARG    HG1  843   7.937  11.859   7.107
   65ARG    HG2  844   7.935  11.716   7.002
   65ARG     CD  845   7.952  11.673   7.215
   65ARG    HD1  846   7.969  11.723   7.310
   65ARG    HD2  847   8.015  11.584   7.219
   65ARG     NE  848   7.814  11.624   7.210
   65ARG     HE  849   7.750  11.662   7.141
   65ARG     CZ  850   7.764  11.532   7.292
   65ARG    NH1  851   7.841  11.480   7.389
   65ARG   HH11  852   7.936  11.511   7.406
   65ARG   HH12  853   7.795  11.430   7.463
   65ARG    NH2  854   7.643  11.478   7.270
   65ARG   HH21  855   7.619  11.407   7.338
   65ARG   HH22  856   7.578  11.518   7.204
   65ARG      C  857   8.090  11.945   6.883
   65ARG      O  858   8.008  11.919   6.795
   66GLN      N  859   8.109  12.077   6.904
   66GLN      H  860   8.053  12.139   6.847
   66GLN     CA  861   8.207  12.148   6.982
   66GLN     HA  862   8.162  12.247   6.993
   66GLN     CB  863   8.335  12.160   6.900
   66GLN    HB1  864   8.385  12.063   6.888
   66GLN    HB2  865   8.411  12.207   6.962
   66GLN     CG  866   8.335  12.240   6.770
   66GLN    HG1  867   8.430  12.240   6.716
   66GLN    HG2  868   8.258  12.181   6.719
   66GLN     CD  869   8.279  12.379   6.783
   66GLN    OE1  870   8.237  12.428   6.888
   66GLN    NE2  871   8.277  12.457   6.675
   66GLN   HE21  872   8.308  12.421   6.586
   66GLN   HE22  873   8.222  12.543   6.679
   66GLN      C  874   8.224  12.096   7.124
   66GLN      O  875   8.328  12.044   7.164
   67ASP      N  876   8.125  12.115   7.211
   67ASP      H  877   8.034  12.129   7.169
   67ASP     CA  878   8.121  12.115   7.356
   67ASP     HA  879   8.043  12.187   7.380
   67ASP     CB  880   8.064  11.982   7.407
   67ASP    HB1  881   7.979  11.956   7.344
   67ASP    HB2  882   8.138  11.903   7.395
   67ASP     CG  883   8.025  11.983   7.554
   67ASP    OD1  884   8.059  11.893   7.634
   67ASP    OD2  885   7.944  12.067   7.597
   67ASP      C  886   8.249  12.155   7.428
   67ASP      O  887   8.314  12.080   7.500
   68ARG      N  888   8.306  12.272   7.403
   68ARG      H  889   8.378  12.293   7.471
   68ARG     CA  890   8.279  12.365   7.294
   68ARG     HA  891   8.292  12.317   7.196
   68ARG     CB  892   8.381  12.478   7.304
   68ARG    HB1  893   8.335  12.570   7.266
   68ARG    HB2  894   8.404  12.508   7.406
   68ARG     CG  895   8.514  12.464   7.232
   68ARG    HG1  896   8.558  12.563   7.230
   68ARG    HG2  897   8.486  12.438   7.130
   68ARG     CD  898   8.614  12.358   7.279
   68ARG    HD1  899   8.625  12.353   7.387
   68ARG    HD2  900   8.705  12.393   7.230
   68ARG     NE  901   8.572  12.230   7.223
   68ARG     HE  902   8.494  12.223   7.160
   68ARG     CZ  903   8.632  12.112   7.249
   68ARG    NH1  904   8.588  12.004   7.184
   68ARG   HH11  905   8.500  11.999   7.135
   68ARG   HH12  906   8.615  11.910   7.211
   68ARG    NH2  907   8.741  12.103   7.325
   68ARG   HH21  908   8.802  12.181   7.341
   68ARG   HH22  909   8.772  12.008   7.349
   68ARG      C  910   8.134  12.410   7.289
   68ARG      O  911   8.082  12.425   7.179
   69ARG      N  912   8.068  12.440   7.401
   69ARG      H  913   8.121  12.430   7.486
   69ARG     CA  914   7.930  12.478   7.423
   69ARG     HA  915   7.924  12.490   7.531
   69ARG     CB  916   7.828  12.367   7.395
   69ARG    HB1  917   7.861  12.275   7.443
   69ARG    HB2  918   7.809  12.362   7.288
   69ARG     CG  919   7.686  12.392   7.446
   69ARG    HG1  920   7.696  12.466   7.525
   69ARG    HG2  921   7.642  12.301   7.488
   69ARG     CD  922   7.589  12.447   7.342
   69ARG    HD1  923   7.586  12.372   7.262
   69ARG    HD2  924   7.632  12.534   7.292
   69ARG     NE  925   7.451  12.468   7.385
   69ARG     HE  926   7.381  12.400   7.359
   69ARG     CZ  927   7.418  12.584   7.443
   69ARG    NH1  928   7.288  12.615   7.450
   69ARG   HH11  929   7.264  12.707   7.486
   69ARG   HH12  930   7.222  12.556   7.401
   69ARG    NH2  931   7.507  12.676   7.483
   69ARG   HH21  932   7.479  12.758   7.532
   69ARG   HH22  933   7.603  12.664   7.454
   69ARG      C  934   7.891  12.612   7.365
   69ARG      O  935   7.805  12.678   7.424
   70GLU      N  936   7.953  12.657   7.255
   70GLU      H  937   8.028  12.603   7.212
   70GLU     CA  938   7.916  12.782   7.193
   70GLU     HA  939   7.953  12.761   7.093
   70GLU     CB  940   7.997  12.902   7.241
   70GLU    HB1  941   8.098  12.862   7.235
   70GLU    HB2  942   7.984  12.931   7.345
   70GLU     CG  943   7.996  13.025   7.152
   70GLU    HG1  944   8.001  13.001   7.046
   70GLU    HG2  945   7.901  13.080   7.152
   70GLU     CD  946   8.106  13.122   7.194
   70GLU    OE1  947   8.216  13.129   7.135
   70GLU    OE2  948   8.080  13.197   7.291
   70GLU      C  949   7.768  12.815   7.175
   70GLU      O  950   7.699  12.744   7.101
   71ARG      N  951   7.716  12.914   7.247
   71ARG      H  952   7.784  12.980   7.280
   71ARG     CA  953   7.577  12.957   7.247
   71ARG     HA  954   7.515  12.876   7.283
   71ARG     CB  955   7.573  13.081   7.336
   71ARG    HB1  956   7.593  13.043   7.436
   71ARG    HB2  957   7.641  13.162   7.310
   71ARG     CG  958   7.431  13.136   7.339
   71ARG    HG1  959   7.416  13.206   7.256
   71ARG    HG2  960   7.360  13.053   7.342
   71ARG     CD  961   7.413  13.220   7.465
   71ARG    HD1  962   7.480  13.306   7.454
   71ARG    HD2  963   7.436  13.164   7.556
   71ARG     NE  964   7.277  13.273   7.475
   71ARG     HE  965   7.276  13.372   7.467
   71ARG     CZ  966   7.165  13.202   7.496
   71ARG    NH1  967   7.043  13.258   7.496
   71ARG   HH11  968   6.968  13.195   7.521
   71ARG   HH12  969   7.031  13.358   7.493
   71ARG    NH2  970   7.176  13.075   7.538
   71ARG   HH21  971   7.093  13.018   7.550
   71ARG   HH22  972   7.260  13.020   7.527
   71ARG      C  973   7.544  12.990   7.102
   71ARG      O  974   7.603  13.080   7.043
   72PRO      N  975   7.436  12.935   7.046
   72PRO     CD  976   7.363  12.819   7.095
   72PRO    HD1  977   7.424  12.730   7.106
   72PRO    HD2  978   7.319  12.853   7.189
   72PRO     CG  979   7.261  12.780   6.988
   72PRO    HG1  980   7.310  12.697   6.937
   72PRO    HG2  981   7.161  12.749   7.018
   72PRO     CB  982   7.255  12.909   6.907
   72PRO    HB1  983   7.230  12.893   6.802
   72PRO    HB2  984   7.180  12.970   6.957
   72PRO     CA  985   7.392  12.976   6.915
   72PRO     HA  986   7.370  13.082   6.908
   72PRO      C  987   7.484  12.935   6.800
   72PRO      O  988   7.478  13.004   6.698
   73TYR      N  989   7.562  12.831   6.827
   73TYR      H  990   7.562  12.791   6.919
   73TYR     CA  991   7.640  12.772   6.720
   73TYR     HA  992   7.714  12.706   6.767
   73TYR     CB  993   7.551  12.675   6.642
   73TYR    HB1  994   7.481  12.746   6.597
   73TYR    HB2  995   7.615  12.624   6.571
   73TYR     CG  996   7.477  12.572   6.724
   73TYR    CD1  997   7.349  12.537   6.679
   73TYR    HD1  998   7.318  12.570   6.581
   73TYR    CE1  999   7.267  12.464   6.765
   73TYR    HE1 1000   7.173  12.437   6.720
   73TYR     CZ 1001   7.322  12.405   6.881
   73TYR     OH 1002   7.235  12.339   6.963
   73TYR     HH 1003   7.282  12.306   7.040
   73TYR    CE2 1004   7.456  12.428   6.918
   73TYR    HE2 1005   7.494  12.398   7.015
   73TYR    CD2 1006   7.533  12.514   6.838
   73TYR    HD2 1007   7.632  12.537   6.874
   73TYR      C 1008   7.713  12.872   6.633
   73TYR    OC1 1009   7.708  12.864   6.508
   73TYR    OC2 1010   7.782  12.957   6.692
    1GLY      N 1011   8.109   2.524   9.991
    1GLY     H1 1012   8.076   2.434  10.023
    1GLY     H2 1013   8.181   2.561  10.052
    1GLY     H3 1014   8.140   2.531   9.895
    1GLY     CA 1015   7.994   2.615   9.998
    1GLY    HA1 1016   7.932   2.593   9.911
    1GLY    HA2 1017   8.026   2.719  10.000
    1GLY      C 1018   7.917   2.584  10.126
    1GLY      O 1019   7.975   2.516  10.210
    2PRO      N 1020   7.798   2.639  10.150
    2PRO     CD 1021   7.740   2.646  10.283
    2PRO    HD1 1022   7.819   2.670  10.354
    2PRO    HD2 1023   7.697   2.549  10.306
    2PRO     CG 1024   7.642   2.763  10.281
    2PRO    HG1 1025   7.693   2.858  10.294
    2PRO    HG2 1026   7.562   2.750  10.354
    2PRO     CB 1027   7.591   2.751  10.138
    2PRO    HB1 1028   7.529   2.835  10.106
    2PRO    HB2 1029   7.530   2.661  10.129
    2PRO     CA 1030   7.722   2.727  10.064
    2PRO     HA 1031   7.771   2.824  10.056
    2PRO      C 1032   7.690   2.670   9.926
    2PRO      O 1033   7.707   2.553   9.895
    3GLY      N 1034   7.660   2.770   9.843
    3GLY      H 1035   7.659   2.867   9.870
    3GLY     CA 1036   7.615   2.735   9.709
    3GLY    HA1 1037   7.540   2.657   9.723
    3GLY    HA2 1038   7.581   2.825   9.658
    3GLY      C 1039   7.719   2.669   9.620
    3GLY      O 1040   7.688   2.577   9.544
    4GLY      N 1041   7.843   2.718   9.622
    4GLY      H 1042   7.858   2.798   9.681
    4GLY     CA 1043   7.957   2.677   9.542
    4GLY    HA1 1044   8.027   2.759   9.556
    4GLY    HA2 1045   7.933   2.678   9.436
    4GLY      C 1046   8.010   2.541   9.587
    4GLY      O 1047   8.002   2.510   9.705
    5GLY      N 1048   8.051   2.452   9.496
    5GLY      H 1049   8.091   2.365   9.527
    5GLY     CA 1050   8.065   2.476   9.354
    5GLY    HA1 1051   8.102   2.576   9.331
    5GLY    HA2 1052   8.143   2.410   9.317
    5GLY      C 1053   7.943   2.457   9.265
    5GLY      O 1054   7.832   2.471   9.316
    6PRO      N 1055   7.958   2.443   9.134
    6PRO     CD 1056   8.085   2.426   9.066
    6PRO    HD1 1057   8.146   2.351   9.117
    6PRO    HD2 1058   8.139   2.518   9.043
    6PRO     CG 1059   8.061   2.364   8.929
    6PRO    HG1 1060   8.107   2.268   8.906
    6PRO    HG2 1061   8.092   2.435   8.852
    6PRO     CB 1062   7.910   2.343   8.927
    6PRO    HB1 1063   7.894   2.238   8.952
    6PRO    HB2 1064   7.867   2.353   8.827
    6PRO     CA 1065   7.853   2.436   9.034
    6PRO     HA 1066   7.774   2.373   9.075
    6PRO      C 1067   7.812   2.574   8.986
    6PRO      O 1068   7.900   2.650   8.947
    7GLY      N 1069   7.684   2.613   8.989
    7GLY      H 1070   7.662   2.699   8.940
    7GLY     CA 1071   7.572   2.533   9.036
    7GLY    HA1 1072   7.573   2.521   9.144
    7GLY    HA2 1073   7.582   2.435   8.989
    7GLY      C 1074   7.437   2.580   8.984
    7GLY      O 1075   7.437   2.683   8.916
    8GLY      N 1076   7.334   2.496   8.996
    8GLY      H 1077   7.346   2.416   9.056
    8GLY     CA 1078   7.197   2.538   8.972
    8GLY    HA1 1079   7.185   2.635   9.020
    8GLY    HA2 1080   7.135   2.478   9.039
    8GLY      C 1081   7.148   2.537   8.828
    8GLY      O 1082   7.171   2.436   8.763
    9SER      N 1083   7.089   2.644   8.775
    9SER      H 1084   7.082   2.728   8.831
    9SER     CA 1085   7.036   2.648   8.640
    9SER     HA 1086   6.989   2.746   8.627
    9SER     CB 1087   7.144   2.646   8.532
    9SER    HB1 1088   7.099   2.650   8.433
    9SER    HB2 1089   7.195   2.550   8.539
    9SER     OG 1090   7.234   2.752   8.552
    9SER     HG 1091   7.288   2.761   8.473
    9SER      C 1092   6.929   2.543   8.615
    9SER      O 1093   6.912   2.491   8.505
   10HIS      N 1094   6.847   2.513   8.716
   10HIS      H 1095   6.840   2.566   8.801
   10HIS     CA 1096   6.715   2.456   8.702
   10HIS     HA 1097   6.684   2.475   8.599
   10HIS     CB 1098   6.620   2.528   8.798
   10HIS    HB1 1099   6.520   2.486   8.792
   10HIS    HB2 1100   6.654   2.516   8.901
   10HIS     CG 1101   6.603   2.674   8.764
   10HIS    ND1 1102   6.710   2.763   8.761
   10HIS    CE1 1103   6.654   2.875   8.715
   10HIS    HE1 1104   6.699   2.973   8.719
   10HIS    NE2 1105   6.523   2.857   8.692
   10HIS    HE2 1106   6.468   2.935   8.657
   10HIS    CD2 1107   6.487   2.726   8.712
   10HIS    HD2 1108   6.391   2.676   8.719
   10HIS      C 1109   6.713   2.304   8.706
   10HIS      O 1110   6.788   2.238   8.777
   11MET      N 1111   6.612   2.253   8.635
   11MET      H 1112   6.561   2.317   8.576
   11MET     CA 1113   6.580   2.112   8.640
   11MET     HA 1114   6.494   2.117   8.574
   11MET     CB 1115   6.515   2.060   8.768
   11MET    HB1 1116   6.470   1.965   8.738
   11MET    HB2 1117   6.584   2.039   8.849
   11MET     CG 1118   6.408   2.159   8.813
   11MET    HG1 1119   6.331   2.160   8.735
   11MET    HG2 1120   6.458   2.252   8.840
   11MET     SD 1121   6.338   2.087   8.964
   11MET     CE 1122   6.173   2.044   8.902
   11MET    HE1 1123   6.173   1.984   8.811
   11MET    HE2 1124   6.131   1.980   8.980
   11MET    HE3 1125   6.106   2.128   8.885
   11MET      C 1126   6.676   2.017   8.569
   11MET      O 1127   6.681   1.900   8.606
   12GLY      N 1128   6.760   2.069   8.480
   12GLY      H 1129   6.757   2.170   8.471
   12GLY     CA 1130   6.877   2.000   8.430
   12GLY    HA1 1131   6.914   2.046   8.338
   12GLY    HA2 1132   6.853   1.895   8.412
   12GLY      C 1133   6.998   1.998   8.523
   12GLY      O 1134   7.110   1.966   8.485
   13GLY      N 1135   6.975   2.040   8.648
   13GLY      H 1136   6.884   2.075   8.675
   13GLY     CA 1137   7.076   2.047   8.751
   13GLY    HA1 1138   7.045   2.131   8.814
   13GLY    HA2 1139   7.176   2.069   8.714
   13GLY      C 1140   7.079   1.925   8.841
   13GLY      O 1141   6.983   1.903   8.915
   14ASN      N 1142   7.191   1.852   8.851
   14ASN      H 1143   7.197   1.776   8.918
   14ASN     CA 1144   7.301   1.851   8.757
   14ASN     HA 1145   7.261   1.870   8.658
   14ASN     CB 1146   7.351   1.707   8.747
   14ASN    HB1 1147   7.434   1.689   8.679
   14ASN    HB2 1148   7.376   1.682   8.850
   14ASN     CG 1149   7.242   1.609   8.706
   14ASN    OD1 1150   7.181   1.608   8.599
   14ASN    ND2 1151   7.210   1.516   8.796
   14ASN   HD21 1152   7.125   1.463   8.779
   14ASN   HD22 1153   7.256   1.512   8.886
   14ASN      C 1154   7.411   1.949   8.795
   14ASN      O 1155   7.393   2.017   8.896
   15TYR      N 1156   7.504   1.970   8.702
   15TYR      H 1157   7.499   1.901   8.628
   15TYR     CA 1158   7.588   2.087   8.711
   15TYR     HA 1159   7.673   2.080   8.643
   15TYR     CB 1160   7.517   2.217   8.675
   15TYR    HB1 1161   7.453   2.193   8.590
   15TYR    HB2 1162   7.450   2.253   8.754
   15TYR     CG 1163   7.596   2.340   8.636
   15TYR    CD1 1164   7.695   2.324   8.539
   15TYR    HD1 1165   7.725   2.230   8.496
   15TYR    CE1 1166   7.779   2.431   8.502
   15TYR    HE1 1167   7.853   2.421   8.424
   15TYR     CZ 1168   7.761   2.556   8.564
   15TYR     OH 1169   7.850   2.657   8.539
   15TYR     HH 1170   7.827   2.737   8.587
   15TYR    CE2 1171   7.655   2.573   8.655
   15TYR    HE2 1172   7.637   2.667   8.705
   15TYR    CD2 1173   7.562   2.470   8.675
   15TYR    HD2 1174   7.471   2.485   8.730
   15TYR      C 1175   7.658   2.090   8.846
   15TYR      O 1176   7.634   2.178   8.929
   16GLY      N 1177   7.750   1.998   8.878
   16GLY      H 1178   7.785   1.995   8.973
   16GLY     CA 1179   7.817   1.911   8.784
   16GLY    HA1 1180   7.749   1.884   8.703
   16GLY    HA2 1181   7.833   1.814   8.830
   16GLY      C 1182   7.946   1.981   8.744
   16GLY      O 1183   7.953   2.090   8.689
   17ASP      N 1184   8.065   1.925   8.769
   17ASP      H 1185   8.143   1.979   8.736
   17ASP     CA 1186   8.102   1.789   8.806
   17ASP     HA 1187   8.062   1.726   8.727
   17ASP     CB 1188   8.254   1.777   8.795
   17ASP    HB1 1189   8.271   1.778   8.687
   17ASP    HB2 1190   8.285   1.680   8.834
   17ASP     CG 1191   8.323   1.890   8.869
   17ASP    OD1 1192   8.371   1.870   8.982
   17ASP    OD2 1193   8.335   2.003   8.817
   17ASP      C 1194   8.060   1.749   8.947
   17ASP      O 1195   8.054   1.829   9.040
   18ASP      N 1196   8.033   1.620   8.970
   18ASP      H 1197   7.988   1.599   9.058
   18ASP     CA 1198   8.028   1.513   8.872
   18ASP     HA 1199   8.109   1.512   8.800
   18ASP     CB 1200   8.041   1.375   8.936
   18ASP    HB1 1201   7.953   1.341   8.991
   18ASP    HB2 1202   8.066   1.310   8.852
   18ASP     CG 1203   8.165   1.361   9.023
   18ASP    OD1 1204   8.273   1.412   8.985
   18ASP    OD2 1205   8.163   1.299   9.132
   18ASP      C 1206   7.892   1.514   8.804
   18ASP      O 1207   7.789   1.529   8.870
   19ARG      N 1208   7.889   1.489   8.673
   19ARG      H 1209   7.792   1.481   8.645
   19ARG     CA 1210   7.991   1.478   8.570
   19ARG     HA 1211   8.059   1.563   8.576
   19ARG     CB 1212   7.933   1.485   8.430
   19ARG    HB1 1213   8.014   1.456   8.363
   19ARG    HB2 1214   7.853   1.412   8.423
   19ARG     CG 1215   7.868   1.615   8.382
   19ARG    HG1 1216   7.807   1.661   8.459
   19ARG    HG2 1217   7.794   1.592   8.306
   19ARG     CD 1218   7.969   1.722   8.341
   19ARG    HD1 1219   8.022   1.674   8.259
   19ARG    HD2 1220   8.022   1.754   8.431
   19ARG     NE 1221   7.886   1.833   8.293
   19ARG     HE 1222   7.819   1.809   8.222
   19ARG     CZ 1223   7.915   1.962   8.313
   19ARG    NH1 1224   8.032   2.010   8.356
   19ARG   HH11 1225   8.113   1.958   8.388
   19ARG   HH12 1226   8.033   2.111   8.364
   19ARG    NH2 1227   7.810   2.039   8.281
   19ARG   HH21 1228   7.730   2.003   8.230
   19ARG   HH22 1229   7.825   2.137   8.260
   19ARG      C 1230   8.082   1.358   8.590
   19ARG      O 1231   8.202   1.368   8.616
   20ARG      N 1232   8.036   1.233   8.587
   20ARG      H 1233   8.116   1.173   8.605
   20ARG     CA 1234   7.905   1.175   8.565
   20ARG     HA 1235   7.831   1.253   8.550
   20ARG     CB 1236   7.904   1.070   8.455
   20ARG    HB1 1237   7.802   1.040   8.430
   20ARG    HB2 1238   7.940   1.122   8.366
   20ARG     CG 1239   7.989   0.944   8.472
   20ARG    HG1 1240   8.007   0.904   8.372
   20ARG    HG2 1241   8.086   0.961   8.518
   20ARG     CD 1242   7.921   0.839   8.558
   20ARG    HD1 1243   7.943   0.870   8.660
   20ARG    HD2 1244   7.814   0.827   8.541
   20ARG     NE 1245   7.990   0.711   8.538
   20ARG     HE 1246   8.035   0.698   8.448
   20ARG     CZ 1247   7.978   0.599   8.609
   20ARG    NH1 1248   8.026   0.484   8.559
   20ARG   HH11 1249   8.069   0.490   8.468
   20ARG   HH12 1250   7.984   0.396   8.586
   20ARG    NH2 1251   7.915   0.591   8.727
   20ARG   HH21 1252   7.904   0.501   8.771
   20ARG   HH22 1253   7.864   0.676   8.747
   20ARG      C 1254   7.859   1.118   8.699
   20ARG      O 1255   7.938   1.079   8.784
   21GLY      N 1256   7.728   1.105   8.724
   21GLY      H 1257   7.705   1.060   8.811
   21GLY     CA 1258   7.611   1.153   8.654
   21GLY    HA1 1259   7.627   1.173   8.548
   21GLY    HA2 1260   7.581   1.250   8.695
   21GLY      C 1261   7.501   1.048   8.661
   21GLY      O 1262   7.496   0.966   8.753
   22GLY      N 1263   7.411   1.038   8.563
   22GLY      H 1264   7.406   1.111   8.493
   22GLY     CA 1265   7.312   0.933   8.555
   22GLY    HA1 1266   7.367   0.839   8.547
   22GLY    HA2 1267   7.266   0.944   8.653
   22GLY      C 1268   7.221   0.952   8.435
   22GLY      O 1269   7.136   1.040   8.439
   23ARG      N 1270   7.231   0.875   8.326
   23ARG      H 1271   7.159   0.888   8.256
   23ARG     CA 1272   7.341   0.786   8.292
   23ARG     HA 1273   7.370   0.733   8.382
   23ARG     CB 1274   7.303   0.681   8.187
   23ARG    HB1 1275   7.284   0.728   8.091
   23ARG    HB2 1276   7.211   0.634   8.221
   23ARG     CG 1277   7.408   0.571   8.174
   23ARG    HG1 1278   7.423   0.507   8.261
   23ARG    HG2 1279   7.500   0.621   8.142
   23ARG     CD 1280   7.363   0.482   8.059
   23ARG    HD1 1281   7.259   0.450   8.065
   23ARG    HD2 1282   7.373   0.538   7.966
   23ARG     NE 1283   7.449   0.364   8.047
   23ARG     HE 1284   7.499   0.354   7.960
   23ARG     CZ 1285   7.451   0.253   8.123
   23ARG    NH1 1286   7.532   0.155   8.082
   23ARG   HH11 1287   7.598   0.166   8.006
   23ARG   HH12 1288   7.546   0.081   8.149
   23ARG    NH2 1289   7.382   0.235   8.236
   23ARG   HH21 1290   7.340   0.313   8.285
   23ARG   HH22 1291   7.409   0.155   8.291
   23ARG      C 1292   7.474   0.854   8.264
   23ARG      O 1293   7.571   0.817   8.330
   24GLY      N 1294   7.480   0.960   8.184
   24GLY      H 1295   7.571   1.003   8.175
   24GLY     CA 1296   7.379   1.032   8.110
   24GLY    HA1 1297   7.333   1.104   8.178
   24GLY    HA2 1298   7.295   0.973   8.072
   24GLY      C 1299   7.440   1.114   7.997
   24GLY      O 1300   7.552   1.163   8.010
   25GLY      N 1301   7.362   1.134   7.890
   25GLY      H 1302   7.268   1.099   7.898
   25GLY     CA 1303   7.393   1.214   7.773
   25GLY    HA1 1304   7.500   1.203   7.759
   25GLY    HA2 1305   7.337   1.190   7.683
   25GLY      C 1306   7.359   1.360   7.801
   25GLY      O 1307   7.388   1.409   7.910
   26TYR      N 1308   7.297   1.438   7.713
   26TYR      H 1309   7.278   1.388   7.627
   26TYR     CA 1310   7.232   1.567   7.730
   26TYR     HA 1311   7.147   1.553   7.796
   26TYR     CB 1312   7.170   1.599   7.594
   26TYR    HB1 1313   7.119   1.514   7.548
   26TYR    HB2 1314   7.093   1.675   7.610
   26TYR     CG 1315   7.264   1.649   7.488
   26TYR    CD1 1316   7.399   1.613   7.491
   26TYR    HD1 1317   7.439   1.544   7.563
   26TYR    CE1 1318   7.484   1.664   7.391
   26TYR    HE1 1319   7.588   1.636   7.386
   26TYR     CZ 1320   7.433   1.735   7.281
   26TYR     OH 1321   7.512   1.771   7.175
   26TYR     HH 1322   7.465   1.803   7.098
   26TYR    CE2 1323   7.297   1.773   7.279
   26TYR    HE2 1324   7.258   1.830   7.196
   26TYR    CD2 1325   7.215   1.731   7.385
   26TYR    HD2 1326   7.113   1.765   7.388
   26TYR      C 1327   7.312   1.685   7.785
   26TYR      O 1328   7.271   1.800   7.770
   27ASP      N 1329   7.432   1.666   7.841
   27ASP      H 1330   7.467   1.572   7.845
   27ASP     CA 1331   7.521   1.760   7.906
   27ASP     HA 1332   7.596   1.693   7.949
   27ASP     CB 1333   7.458   1.838   8.021
   27ASP    HB1 1334   7.415   1.931   7.983
   27ASP    HB2 1335   7.375   1.780   8.063
   27ASP     CG 1336   7.562   1.866   8.128
   27ASP    OD1 1337   7.582   1.985   8.159
   27ASP    OD2 1338   7.608   1.767   8.190
   27ASP      C 1339   7.587   1.863   7.817
   27ASP      O 1340   7.672   1.938   7.864
   28ARG      N 1341   7.538   1.881   7.694
   28ARG      H 1342   7.461   1.817   7.680
   28ARG     CA 1343   7.578   1.980   7.595
   28ARG     HA 1344   7.513   1.946   7.515
   28ARG     CB 1345   7.523   2.120   7.621
   28ARG    HB1 1346   7.541   2.173   7.528
   28ARG    HB2 1347   7.581   2.171   7.698
   28ARG     CG 1348   7.373   2.143   7.638
   28ARG    HG1 1349   7.347   2.125   7.742
   28ARG    HG2 1350   7.353   2.248   7.618
   28ARG     CD 1351   7.286   2.063   7.542
   28ARG    HD1 1352   7.311   1.957   7.550
   28ARG    HD2 1353   7.180   2.077   7.564
   28ARG     NE 1354   7.302   2.115   7.406
   28ARG     HE 1355   7.389   2.163   7.388
   28ARG     CZ 1356   7.224   2.097   7.299
   28ARG    NH1 1357   7.273   2.127   7.178
   28ARG   HH11 1358   7.215   2.123   7.096
   28ARG   HH12 1359   7.368   2.160   7.172
   28ARG    NH2 1360   7.096   2.064   7.318
   28ARG   HH21 1361   7.040   2.025   7.243
   28ARG   HH22 1362   7.065   2.067   7.414
   28ARG      C 1363   7.721   1.965   7.546
   28ARG      O 1364   7.782   2.057   7.493
   29GLY      N 1365   7.780   1.846   7.566
   29GLY      H 1366   7.719   1.781   7.614
   29GLY     CA 1367   7.918   1.807   7.550
   29GLY    HA1 1368   7.939   1.706   7.585
   29GLY    HA2 1369   7.974   1.882   7.606
   29GLY      C 1370   7.964   1.795   7.405
   29GLY      O 1371   7.887   1.802   7.309
   30GLY      N 1372   8.086   1.746   7.382
   30GLY      H 1373   8.116   1.763   7.287
   30GLY     CA 1374   8.189   1.708   7.476
   30GLY    HA1 1375   8.188   1.776   7.561
   30GLY    HA2 1376   8.287   1.714   7.429
   30GLY      C 1377   8.180   1.560   7.514
   30GLY      O 1378   8.098   1.488   7.458
   31TYR      N 1379   8.264   1.518   7.609
   31TYR      H 1380   8.325   1.584   7.653
   31TYR     CA 1381   8.261   1.383   7.663
   31TYR     HA 1382   8.347   1.373   7.729
   31TYR     CB 1383   8.140   1.373   7.755
   31TYR    HB1 1384   8.056   1.350   7.689
   31TYR    HB2 1385   8.154   1.293   7.828
   31TYR     CG 1386   8.113   1.492   7.844
   31TYR    CD1 1387   8.001   1.571   7.813
   31TYR    HD1 1388   7.922   1.540   7.747
   31TYR    CE1 1389   7.984   1.692   7.882
   31TYR    HE1 1390   7.892   1.748   7.872
   31TYR     CZ 1391   8.073   1.727   7.985
   31TYR     OH 1392   8.060   1.853   8.036
   31TYR     HH 1393   8.148   1.883   8.061
   31TYR    CE2 1394   8.189   1.650   8.008
   31TYR    HE2 1395   8.261   1.678   8.083
   31TYR    CD2 1396   8.208   1.529   7.940
   31TYR    HD2 1397   8.295   1.467   7.954
   31TYR      C 1398   8.270   1.266   7.567
   31TYR      O 1399   8.225   1.156   7.601
   32ARG      N 1400   8.322   1.285   7.446
   32ARG      H 1401   8.375   1.370   7.430
   32ARG     CA 1402   8.309   1.210   7.323
   32ARG     HA 1403   8.348   1.278   7.247
   32ARG     CB 1404   8.410   1.095   7.316
   32ARG    HB1 1405   8.401   1.056   7.214
   32ARG    HB2 1406   8.381   1.015   7.384
   32ARG     CG 1407   8.554   1.130   7.350
   32ARG    HG1 1408   8.585   1.216   7.290
   32ARG    HG2 1409   8.563   1.159   7.455
   32ARG     CD 1410   8.650   1.019   7.308
   32ARG    HD1 1411   8.631   0.999   7.203
   32ARG    HD2 1412   8.751   1.056   7.323
   32ARG     NE 1413   8.609   0.901   7.385
   32ARG     HE 1414   8.557   0.917   7.470
   32ARG     CZ 1415   8.634   0.775   7.345
   32ARG    NH1 1416   8.709   0.753   7.236
   32ARG   HH11 1417   8.736   0.656   7.230
   32ARG   HH12 1418   8.761   0.819   7.181
   32ARG    NH2 1419   8.597   0.666   7.414
   32ARG   HH21 1420   8.619   0.573   7.381
   32ARG   HH22 1421   8.522   0.678   7.481
   32ARG      C 1422   8.169   1.162   7.288
   32ARG      O 1423   8.153   1.055   7.231
   33GLY      N 1424   8.061   1.222   7.339
   33GLY      H 1425   8.075   1.309   7.389
   33GLY     CA 1426   7.932   1.156   7.334
   33GLY    HA1 1427   7.873   1.207   7.410
   33GLY    HA2 1428   7.943   1.051   7.362
   33GLY      C 1429   7.862   1.160   7.199
   33GLY      O 1430   7.889   1.222   7.097
   34ARG      N 1431   7.750   1.087   7.202
   34ARG      H 1432   7.740   1.025   7.282
   34ARG     CA 1433   7.661   1.074   7.089
   34ARG     HA 1434   7.724   1.051   7.003
   34ARG     CB 1435   7.562   0.960   7.117
   34ARG    HB1 1436   7.613   0.871   7.152
   34ARG    HB2 1437   7.494   0.990   7.197
   34ARG     CG 1438   7.476   0.925   6.996
   34ARG    HG1 1439   7.422   1.013   6.961
   34ARG    HG2 1440   7.539   0.893   6.913
   34ARG     CD 1441   7.375   0.816   7.031
   34ARG    HD1 1442   7.439   0.728   7.044
   34ARG    HD2 1443   7.324   0.839   7.124
   34ARG     NE 1444   7.297   0.781   6.913
   34ARG     HE 1445   7.326   0.704   6.855
   34ARG     CZ 1446   7.184   0.838   6.868
   34ARG    NH1 1447   7.127   0.947   6.920
   34ARG   HH11 1448   7.037   0.978   6.885
   34ARG   HH12 1449   7.165   0.989   7.004
   34ARG    NH2 1450   7.123   0.786   6.760
   34ARG   HH21 1451   7.044   0.829   6.714
   34ARG   HH22 1452   7.167   0.713   6.706
   34ARG      C 1453   7.597   1.206   7.049
   34ARG      O 1454   7.583   1.228   6.929
   35GLY      N 1455   7.563   1.290   7.147
   35GLY      H 1456   7.591   1.261   7.240
   35GLY     CA 1457   7.487   1.413   7.135
   35GLY    HA1 1458   7.455   1.444   7.235
   35GLY    HA2 1459   7.547   1.491   7.088
   35GLY      C 1460   7.358   1.410   7.054
   35GLY      O 1461   7.322   1.302   7.007
   36GLY      N 1462   7.285   1.519   7.031
   36GLY      H 1463   7.310   1.608   7.072
   36GLY     CA 1464   7.177   1.513   6.934
   36GLY    HA1 1465   7.122   1.420   6.949
   36GLY    HA2 1466   7.225   1.517   6.837
   36GLY      C 1467   7.074   1.625   6.936
   36GLY      O 1468   7.065   1.702   7.031
   37ASP      N 1469   7.005   1.634   6.822
   37ASP      H 1470   7.020   1.562   6.753
   37ASP     CA 1471   6.920   1.740   6.772
   37ASP     HA 1472   6.891   1.719   6.669
   37ASP     CB 1473   6.786   1.733   6.845
   37ASP    HB1 1474   6.797   1.754   6.951
   37ASP    HB2 1475   6.717   1.808   6.805
   37ASP     CG 1476   6.716   1.599   6.831
   37ASP    OD1 1477   6.672   1.535   6.929
   37ASP    OD2 1478   6.701   1.543   6.720
   37ASP      C 1479   6.976   1.881   6.757
   37ASP      O 1480   7.048   1.938   6.839
   38ARG      N 1481   6.920   1.949   6.657
   38ARG      H 1482   6.869   1.895   6.589
   38ARG     CA 1483   6.935   2.085   6.608
   38ARG     HA 1484   6.897   2.083   6.506
   38ARG     CB 1485   6.848   2.175   6.696
   38ARG    HB1 1486   6.877   2.278   6.677
   38ARG    HB2 1487   6.870   2.158   6.802
   38ARG     CG 1488   6.697   2.153   6.692
   38ARG    HG1 1489   6.687   2.052   6.732
   38ARG    HG2 1490   6.654   2.220   6.765
   38ARG     CD 1491   6.630   2.165   6.555
   38ARG    HD1 1492   6.662   2.084   6.490
   38ARG    HD2 1493   6.651   2.261   6.507
   38ARG     NE 1494   6.484   2.163   6.566
   38ARG     HE 1495   6.443   2.255   6.579
   38ARG     CZ 1496   6.402   2.058   6.560
   38ARG    NH1 1497   6.441   1.930   6.557
   38ARG   HH11 1498   6.541   1.916   6.556
   38ARG   HH12 1499   6.380   1.853   6.582
   38ARG    NH2 1500   6.268   2.072   6.558
   38ARG   HH21 1501   6.234   2.166   6.572
   38ARG   HH22 1502   6.213   1.989   6.544
   38ARG      C 1503   7.080   2.129   6.603
   38ARG      O 1504   7.101   2.247   6.631
   39GLY      N 1505   7.169   2.039   6.560
   39GLY      H 1506   7.119   1.954   6.539
   39GLY     CA 1507   7.311   2.046   6.530
   39GLY    HA1 1508   7.361   1.950   6.538
   39GLY    HA2 1509   7.358   2.119   6.596
   39GLY      C 1510   7.349   2.092   6.390
   39GLY      O 1511   7.264   2.141   6.317
   40GLY      N 1512   7.475   2.073   6.350
   40GLY      H 1513   7.532   2.010   6.406
   40GLY     CA 1514   7.545   2.156   6.254
   40GLY    HA1 1515   7.473   2.194   6.181
   40GLY    HA2 1516   7.624   2.096   6.209
   40GLY      C 1517   7.605   2.274   6.328
   40GLY      O 1518   7.553   2.322   6.429
   41PHE      N 1519   7.712   2.334   6.274
   41PHE      H 1520   7.745   2.407   6.336
   41PHE     CA 1521   7.782   2.299   6.153
   41PHE     HA 1522   7.719   2.251   6.077
   41PHE     CB 1523   7.898   2.207   6.189
   41PHE    HB1 1524   7.860   2.128   6.254
   41PHE    HB2 1525   7.928   2.149   6.101
   41PHE     CG 1526   8.011   2.277   6.259
   41PHE    CD1 1527   8.111   2.341   6.184
   41PHE    HD1 1528   8.112   2.350   6.076
   41PHE    CE1 1529   8.219   2.406   6.245
   41PHE    HE1 1530   8.299   2.446   6.184
   41PHE     CZ 1531   8.231   2.402   6.384
   41PHE     HZ 1532   8.307   2.463   6.431
   41PHE    CE2 1533   8.134   2.332   6.457
   41PHE    HE2 1534   8.137   2.330   6.565
   41PHE    CD2 1535   8.021   2.273   6.399
   41PHE    HD2 1536   7.950   2.222   6.462
   41PHE      C 1537   7.828   2.430   6.091
   41PHE      O 1538   7.853   2.527   6.162
   42ARG      N 1539   7.831   2.432   5.958
   42ARG      H 1540   7.807   2.347   5.909
   42ARG     CA 1541   7.860   2.549   5.877
   42ARG     HA 1542   7.830   2.635   5.937
   42ARG     CB 1543   7.769   2.553   5.755
   42ARG    HB1 1544   7.789   2.459   5.703
   42ARG    HB2 1545   7.670   2.560   5.799
   42ARG     CG 1546   7.792   2.670   5.659
   42ARG    HG1 1547   7.900   2.670   5.648
   42ARG    HG2 1548   7.766   2.764   5.707
   42ARG     CD 1549   7.706   2.644   5.536
   42ARG    HD1 1550   7.614   2.590   5.557
   42ARG    HD2 1551   7.666   2.737   5.496
   42ARG     NE 1552   7.786   2.578   5.433
   42ARG     HE 1553   7.866   2.627   5.395
   42ARG     CZ 1554   7.773   2.448   5.404
   42ARG    NH1 1555   7.869   2.386   5.333
   42ARG   HH11 1556   7.950   2.444   5.315
   42ARG   HH12 1557   7.858   2.288   5.312
   42ARG    NH2 1558   7.666   2.377   5.444
   42ARG   HH21 1559   7.660   2.280   5.416
   42ARG   HH22 1560   7.583   2.420   5.482
   42ARG      C 1561   8.009   2.561   5.850
   42ARG      O 1562   8.077   2.460   5.835
   43GLY      N 1563   8.065   2.681   5.831
   43GLY      H 1564   8.009   2.765   5.837
   43GLY     CA 1565   8.207   2.707   5.819
   43GLY    HA1 1566   8.234   2.807   5.854
   43GLY    HA2 1567   8.258   2.633   5.881
   43GLY      C 1568   8.255   2.702   5.675
   43GLY      O 1569   8.171   2.702   5.585
   44GLY      N 1570   8.385   2.686   5.649
   44GLY      H 1571   8.412   2.666   5.554
   44GLY     CA 1572   8.493   2.677   5.746
   44GLY    HA1 1573   8.453   2.642   5.841
   44GLY    HA2 1574   8.565   2.603   5.712
   44GLY      C 1575   8.565   2.807   5.777
   44GLY      O 1576   8.509   2.888   5.851
   45ARG      N 1577   8.679   2.842   5.715
   45ARG      H 1578   8.705   2.939   5.719
   45ARG     CA 1579   8.753   2.774   5.611
   45ARG     HA 1580   8.724   2.670   5.599
   45ARG     CB 1581   8.743   2.851   5.479
   45ARG    HB1 1582   8.753   2.959   5.487
   45ARG    HB2 1583   8.825   2.829   5.410
   45ARG     CG 1584   8.624   2.807   5.394
   45ARG    HG1 1585   8.533   2.830   5.449
   45ARG    HG2 1586   8.641   2.701   5.377
   45ARG     CD 1587   8.631   2.891   5.267
   45ARG    HD1 1588   8.616   2.991   5.308
   45ARG    HD2 1589   8.726   2.883   5.214
   45ARG     NE 1590   8.523   2.857   5.175
   45ARG     HE 1591   8.534   2.771   5.123
   45ARG     CZ 1592   8.414   2.927   5.141
   45ARG    NH1 1593   8.342   2.907   5.030
   45ARG   HH11 1594   8.344   2.816   4.986
   45ARG   HH12 1595   8.251   2.949   5.019
   45ARG    NH2 1596   8.361   3.020   5.221
   45ARG   HH21 1597   8.298   3.083   5.172
   45ARG   HH22 1598   8.400   3.039   5.312
   45ARG      C 1599   8.895   2.754   5.661
   45ARG      O 1600   8.952   2.848   5.716
   46GLY      N 1601   8.954   2.638   5.628
   46GLY      H 1602   8.903   2.575   5.568
   46GLY     CA 1603   9.089   2.597   5.663
   46GLY    HA1 1604   9.145   2.529   5.600
   46GLY    HA2 1605   9.156   2.683   5.664
   46GLY      C 1606   9.096   2.537   5.803
   46GLY      O 1607   9.036   2.593   5.894
   47GLY      N 1608   9.180   2.435   5.822
   47GLY      H 1609   9.236   2.399   5.746
   47GLY     CA 1610   9.208   2.364   5.945
   47GLY    HA1 1611   9.114   2.337   5.994
   47GLY    HA2 1612   9.270   2.278   5.920
   47GLY      C 1613   9.275   2.447   6.054
   47GLY      O 1614   9.306   2.561   6.020
   48GLY      N 1615   9.308   2.392   6.171
   48GLY      H 1616   9.362   2.443   6.240
   48GLY     CA 1617   9.272   2.258   6.212
   48GLY    HA1 1618   9.168   2.242   6.182
   48GLY    HA2 1619   9.331   2.187   6.153
   48GLY      C 1620   9.281   2.231   6.361
   48GLY      O 1621   9.351   2.308   6.427
   49ASP      N 1622   9.233   2.117   6.410
   49ASP      H 1623   9.182   2.068   6.338
   49ASP     CA 1624   9.242   2.056   6.541
   49ASP     HA 1625   9.184   1.964   6.537
   49ASP     CB 1626   9.390   2.018   6.549
   49ASP    HB1 1627   9.396   1.952   6.636
   49ASP    HB2 1628   9.452   2.104   6.574
   49ASP     CG 1629   9.451   1.949   6.429
   49ASP    OD1 1630   9.542   2.001   6.360
   49ASP    OD2 1631   9.410   1.834   6.400
   49ASP      C 1632   9.171   2.131   6.653
   49ASP      O 1633   9.113   2.238   6.637
   50ARG      N 1634   9.165   2.076   6.775
   50ARG      H 1635   9.116   2.127   6.847
   50ARG     CA 1636   9.177   1.938   6.814
   50ARG     HA 1637   9.169   1.869   6.730
   50ARG     CB 1638   9.070   1.910   6.919
   50ARG    HB1 1639   9.089   1.813   6.965
   50ARG    HB2 1640   9.084   1.978   7.003
   50ARG     CG 1641   8.923   1.896   6.879
   50ARG    HG1 1642   8.913   1.839   6.787
   50ARG    HG2 1643   8.873   1.856   6.967
   50ARG     CD 1644   8.862   2.032   6.845
   50ARG    HD1 1645   8.761   2.011   6.809
   50ARG    HD2 1646   8.921   2.063   6.759
   50ARG     NE 1647   8.850   2.135   6.948
   50ARG     HE 1648   8.882   2.109   7.041
   50ARG     CZ 1649   8.803   2.259   6.928
   50ARG    NH1 1650   8.766   2.315   6.812
   50ARG   HH11 1651   8.713   2.401   6.820
   50ARG   HH12 1652   8.767   2.263   6.726
   50ARG    NH2 1653   8.796   2.347   7.029
   50ARG   HH21 1654   8.862   2.332   7.103
   50ARG   HH22 1655   8.763   2.441   7.016
   50ARG      C 1656   9.312   1.908   6.879
   50ARG      O 1657   9.383   1.812   6.849
   51GLY      N 1658   9.356   2.008   6.956
   51GLY      H 1659   9.291   2.084   6.967
   51GLY     CA 1660   9.478   2.003   7.033
   51GLY    HA1 1661   9.565   1.976   6.972
   51GLY    HA2 1662   9.489   2.105   7.069
   51GLY      C 1663   9.474   1.904   7.149
   51GLY      O 1664   9.374   1.840   7.180
   52GLY      N 1665   9.587   1.893   7.219
   52GLY      H 1666   9.666   1.948   7.189
   52GLY     CA 1667   9.604   1.810   7.337
   52GLY    HA1 1668   9.553   1.853   7.423
   52GLY    HA2 1669   9.556   1.713   7.328
   52GLY      C 1670   9.754   1.789   7.356
   52GLY      O 1671   9.829   1.861   7.290
   53PHE      N 1672   9.798   1.689   7.433
   53PHE      H 1673   9.722   1.646   7.482
   53PHE     CA 1674   9.934   1.656   7.472
   53PHE     HA 1675   9.989   1.647   7.379
   53PHE     CB 1676   9.938   1.531   7.559
   53PHE    HB1 1677   9.869   1.542   7.643
   53PHE    HB2 1678  10.034   1.516   7.608
   53PHE     CG 1679   9.912   1.400   7.489
   53PHE    CD1 1680  10.020   1.329   7.435
   53PHE    HD1 1681  10.123   1.359   7.426
   53PHE    CE1 1682   9.992   1.202   7.383
   53PHE    HE1 1683  10.075   1.151   7.335
   53PHE     CZ 1684   9.864   1.147   7.391
   53PHE     HZ 1685   9.846   1.044   7.363
   53PHE    CE2 1686   9.757   1.218   7.447
   53PHE    HE2 1687   9.655   1.184   7.460
   53PHE    CD2 1688   9.783   1.346   7.497
   53PHE    HD2 1689   9.706   1.411   7.535
   53PHE      C 1690   9.987   1.777   7.547
   53PHE      O 1691   9.913   1.864   7.593
   54GLY      N 1692  10.119   1.796   7.549
   54GLY      H 1693  10.149   1.872   7.609
   54GLY     CA 1694  10.224   1.704   7.511
   54GLY    HA1 1695  10.203   1.602   7.544
   54GLY    HA2 1696  10.316   1.741   7.556
   54GLY      C 1697  10.251   1.702   7.362
   54GLY      O 1698  10.207   1.613   7.290
   55PRO      N 1699  10.318   1.808   7.314
   55PRO     CD 1700  10.382   1.917   7.384
   55PRO    HD1 1701  10.303   1.965   7.441
   55PRO    HD2 1702  10.456   1.885   7.457
   55PRO     CG 1703  10.465   2.002   7.287
   55PRO    HG1 1704  10.418   2.099   7.276
   55PRO    HG2 1705  10.568   2.019   7.317
   55PRO     CB 1706  10.463   1.918   7.159
   55PRO    HB1 1707  10.556   1.862   7.150
   55PRO    HB2 1708  10.443   1.990   7.080
   55PRO     CA 1709  10.355   1.812   7.174
   55PRO     HA 1710  10.395   1.718   7.136
   55PRO      C 1711  10.239   1.847   7.082
   55PRO      O 1712  10.165   1.942   7.107
   56GLY      N 1713  10.219   1.765   6.978
   56GLY      H 1714  10.293   1.697   6.970
   56GLY     CA 1715  10.092   1.748   6.912
   56GLY    HA1 1716  10.016   1.733   6.988
   56GLY    HA2 1717  10.083   1.832   6.843
   56GLY      C 1718  10.081   1.628   6.819
   56GLY      O 1719  10.154   1.531   6.837
   57LYS      N 1720  10.001   1.639   6.713
   57LYS      H 1721   9.937   1.717   6.713
   57LYS     CA 1722   9.993   1.541   6.606
   57LYS     HA 1723  10.089   1.490   6.603
   57LYS     CB 1724   9.998   1.588   6.461
   57LYS    HB1 1725   9.984   1.501   6.398
   57LYS    HB2 1726   9.927   1.670   6.448
   57LYS     CG 1727  10.138   1.642   6.432
   57LYS    HG1 1728  10.168   1.710   6.511
   57LYS    HG2 1729  10.217   1.567   6.435
   57LYS     CD 1730  10.154   1.683   6.286
   57LYS    HD1 1731  10.079   1.760   6.267
   57LYS    HD2 1732  10.119   1.599   6.225
   57LYS     CE 1733  10.293   1.730   6.246
   57LYS    HE1 1734  10.368   1.651   6.250
   57LYS    HE2 1735  10.329   1.815   6.305
   57LYS     NZ 1736  10.281   1.776   6.106
   57LYS    HZ1 1737  10.207   1.845   6.110
   57LYS    HZ2 1738  10.246   1.698   6.053
   57LYS    HZ3 1739  10.365   1.825   6.079
   57LYS      C 1740   9.891   1.429   6.620
   57LYS      O 1741   9.898   1.327   6.551
   58MET      N 1742   9.793   1.436   6.710
   58MET      H 1743   9.798   1.523   6.762
   58MET     CA 1744   9.702   1.331   6.749
   58MET     HA 1745   9.626   1.372   6.815
   58MET     CB 1746   9.779   1.228   6.832
   58MET    HB1 1747   9.842   1.171   6.763
   58MET    HB2 1748   9.706   1.157   6.870
   58MET     CG 1749   9.875   1.280   6.939
   58MET    HG1 1750   9.960   1.321   6.885
   58MET    HG2 1751   9.913   1.195   6.995
   58MET     SD 1752   9.817   1.406   7.055
   58MET     CE 1753   9.966   1.470   7.135
   58MET    HE1 1754  10.026   1.388   7.175
   58MET    HE2 1755   9.941   1.537   7.217
   58MET    HE3 1756  10.036   1.517   7.066
   58MET      C 1757   9.624   1.266   6.635
   58MET      O 1758   9.599   1.146   6.632
   59ASP      N 1759   9.560   1.350   6.553
   59ASP      H 1760   9.562   1.448   6.577
   59ASP     CA 1761   9.492   1.310   6.432
   59ASP     HA 1762   9.555   1.233   6.388
   59ASP     CB 1763   9.495   1.430   6.338
   59ASP    HB1 1764   9.451   1.515   6.389
   59ASP    HB2 1765   9.595   1.460   6.308
   59ASP     CG 1766   9.420   1.411   6.207
   59ASP    OD1 1767   9.360   1.509   6.157
   59ASP    OD2 1768   9.426   1.301   6.148
   59ASP      C 1769   9.349   1.259   6.438
   59ASP      O 1770   9.253   1.336   6.443
   60SER      N 1771   9.324   1.128   6.425
   60SER      H 1772   9.401   1.065   6.409
   60SER     CA 1773   9.192   1.078   6.392
   60SER     HA 1774   9.132   1.148   6.335
   60SER     CB 1775   9.108   1.060   6.517
   60SER    HB1 1776   9.008   1.024   6.492
   60SER    HB2 1777   9.101   1.161   6.557
   60SER     OG 1778   9.175   0.981   6.612
   60SER     HG 1779   9.241   1.042   6.645
   60SER      C 1780   9.203   0.943   6.322
   60SER      O 1781   9.285   0.855   6.347
   61ARG      N 1782   9.110   0.929   6.228
   61ARG      H 1783   9.038   0.999   6.229
   61ARG     CA 1784   9.106   0.841   6.112
   61ARG     HA 1785   9.006   0.836   6.071
   61ARG     CB 1786   9.202   0.888   6.003
   61ARG    HB1 1787   9.302   0.852   6.027
   61ARG    HB2 1788   9.188   0.996   6.003
   61ARG     CG 1789   9.166   0.837   5.863
   61ARG    HG1 1790   9.164   0.729   5.856
   61ARG    HG2 1791   9.066   0.873   5.840
   61ARG     CD 1792   9.262   0.895   5.759
   61ARG    HD1 1793   9.261   1.004   5.768
   61ARG    HD2 1794   9.362   0.855   5.774
   61ARG     NE 1795   9.228   0.855   5.623
   61ARG     HE 1796   9.213   0.756   5.608
   61ARG     CZ 1797   9.239   0.940   5.519
   61ARG    NH1 1798   9.278   1.068   5.518
   61ARG   HH11 1799   9.267   1.120   5.432
   61ARG   HH12 1800   9.306   1.116   5.603
   61ARG    NH2 1801   9.198   0.886   5.404
   61ARG   HH21 1802   9.167   0.941   5.325
   61ARG   HH22 1803   9.188   0.786   5.394
   61ARG      C 1804   9.131   0.699   6.160
   61ARG      O 1805   9.235   0.640   6.130
   62GLY      N 1806   9.039   0.636   6.234
   62GLY      H 1807   9.066   0.541   6.255
   62GLY     CA 1808   8.912   0.689   6.279
   62GLY    HA1 1809   8.860   0.734   6.195
   62GLY    HA2 1810   8.929   0.764   6.357
   62GLY      C 1811   8.816   0.590   6.344
   62GLY      O 1812   8.838   0.469   6.345
   63GLU      N 1813   8.709   0.642   6.405
   63GLU      H 1814   8.694   0.740   6.386
   63GLU     CA 1815   8.620   0.573   6.496
   63GLU     HA 1816   8.643   0.467   6.484
   63GLU     CB 1817   8.475   0.597   6.456
   63GLU    HB1 1818   8.407   0.544   6.523
   63GLU    HB2 1819   8.458   0.704   6.465
   63GLU     CG 1820   8.451   0.548   6.314
   63GLU    HG1 1821   8.506   0.609   6.241
   63GLU    HG2 1822   8.486   0.445   6.303
   63GLU     CD 1823   8.304   0.558   6.278
   63GLU    OE1 1824   8.255   0.669   6.248
   63GLU    OE2 1825   8.229   0.458   6.280
   63GLU      C 1826   8.652   0.621   6.637
   63GLU      O 1827   8.715   0.725   6.655
   64HIS      N 1828   8.618   0.546   6.742
   64HIS      H 1829   8.559   0.466   6.721
   64HIS     CA 1830   8.656   0.565   6.881
   64HIS     HA 1831   8.722   0.652   6.886
   64HIS     CB 1832   8.530   0.572   6.967
   64HIS    HB1 1833   8.458   0.496   6.939
   64HIS    HB2 1834   8.566   0.560   7.069
   64HIS     CG 1835   8.463   0.706   6.957
   64HIS    ND1 1836   8.341   0.735   7.018
   64HIS    CE1 1837   8.320   0.864   6.991
   64HIS    HE1 1838   8.240   0.925   7.030
   64HIS    NE2 1839   8.427   0.918   6.929
   64HIS    HE2 1840   8.437   1.015   6.902
   64HIS    CD2 1841   8.522   0.820   6.909
   64HIS    HD2 1842   8.619   0.841   6.867
   64HIS      C 1843   8.741   0.443   6.914
   64HIS      O 1844   8.686   0.343   6.959
   65ARG      N 1845   8.872   0.441   6.889
   65ARG      H 1846   8.922   0.361   6.924
   65ARG     CA 1847   8.955   0.531   6.811
   65ARG     HA 1848   8.900   0.617   6.773
   65ARG     CB 1849   9.009   0.458   6.688
   65ARG    HB1 1850   9.065   0.515   6.614
   65ARG    HB2 1851   8.915   0.427   6.643
   65ARG     CG 1852   9.084   0.331   6.727
   65ARG    HG1 1853   9.065   0.272   6.637
   65ARG    HG2 1854   9.043   0.268   6.806
   65ARG     CD 1855   9.233   0.345   6.756
   65ARG    HD1 1856   9.246   0.375   6.860
   65ARG    HD2 1857   9.280   0.247   6.762
   65ARG     NE 1858   9.308   0.428   6.661
   65ARG     HE 1859   9.339   0.520   6.687
   65ARG     CZ 1860   9.336   0.404   6.532
   65ARG    NH1 1861   9.369   0.495   6.440
   65ARG   HH11 1862   9.401   0.461   6.351
   65ARG   HH12 1863   9.388   0.591   6.467
   65ARG    NH2 1864   9.314   0.284   6.477
   65ARG   HH21 1865   9.345   0.257   6.385
   65ARG   HH22 1866   9.295   0.207   6.540
   65ARG      C 1867   9.066   0.597   6.891
   65ARG      O 1868   9.134   0.682   6.833
   66GLN      N 1869   9.089   0.569   7.020
   66GLN      H 1870   9.039   0.492   7.062
   66GLN     CA 1871   9.198   0.623   7.098
   66GLN     HA 1872   9.285   0.626   7.032
   66GLN     CB 1873   9.175   0.765   7.150
   66GLN    HB1 1874   9.136   0.819   7.063
   66GLN    HB2 1875   9.267   0.819   7.174
   66GLN     CG 1876   9.073   0.785   7.261
   66GLN    HG1 1877   9.096   0.731   7.353
   66GLN    HG2 1878   8.979   0.748   7.219
   66GLN     CD 1879   9.051   0.928   7.308
   66GLN    OE1 1880   9.057   1.032   7.244
   66GLN    NE2 1881   9.036   0.943   7.440
   66GLN   HE21 1882   9.016   0.859   7.492
   66GLN   HE22 1883   9.018   1.031   7.486
   66GLN      C 1884   9.240   0.532   7.212
   66GLN      O 1885   9.153   0.462   7.265
   67ASP      N 1886   9.365   0.537   7.257
   67ASP      H 1887   9.423   0.610   7.218
   67ASP     CA 1888   9.417   0.447   7.359
   67ASP     HA 1889   9.345   0.365   7.364
   67ASP     CB 1890   9.550   0.389   7.313
   67ASP    HB1 1891   9.621   0.468   7.288
   67ASP    HB2 1892   9.540   0.339   7.216
   67ASP     CG 1893   9.623   0.287   7.399
   67ASP    OD1 1894   9.567   0.232   7.497
   67ASP    OD2 1895   9.741   0.254   7.376
   67ASP      C 1896   9.412   0.503   7.500
   67ASP      O 1897   9.339   0.449   7.583
   68ARG      N 1898   9.477   0.616   7.532
   68ARG      H 1899   9.486   0.629   7.632
   68ARG     CA 1900   9.562   0.707   7.459
   68ARG     HA 1901   9.555   0.699   7.350
   68ARG     CB 1902   9.707   0.667   7.488
   68ARG    HB1 1903   9.728   0.586   7.419
   68ARG    HB2 1904   9.714   0.630   7.590
   68ARG     CG 1905   9.815   0.773   7.471
   68ARG    HG1 1906   9.810   0.812   7.369
   68ARG    HG2 1907   9.806   0.854   7.543
   68ARG     CD 1908   9.948   0.700   7.485
   68ARG    HD1 1909   9.960   0.629   7.403
   68ARG    HD2 1910  10.022   0.778   7.467
   68ARG     NE 1911   9.981   0.632   7.610
   68ARG     HE 1912   9.908   0.620   7.679
   68ARG     CZ 1913  10.094   0.572   7.650
   68ARG    NH1 1914  10.098   0.521   7.774
   68ARG   HH11 1915  10.191   0.493   7.800
   68ARG   HH12 1916  10.017   0.525   7.834
   68ARG    NH2 1917  10.208   0.579   7.581
   68ARG   HH21 1918  10.294   0.548   7.625
   68ARG   HH22 1919  10.185   0.578   7.483
   68ARG      C 1920   9.527   0.849   7.498
   68ARG      O 1921   9.538   0.936   7.412
   69ARG      N 1922   9.486   0.874   7.623
   69ARG      H 1923   9.475   0.795   7.685
   69ARG     CA 1924   9.440   0.997   7.683
   69ARG     HA 1925   9.484   1.081   7.630
   69ARG     CB 1926   9.288   1.005   7.672
   69ARG    HB1 1927   9.262   1.093   7.731
   69ARG    HB2 1928   9.271   1.013   7.565
   69ARG     CG 1929   9.200   0.891   7.724
   69ARG    HG1 1930   9.093   0.899   7.708
   69ARG    HG2 1931   9.225   0.799   7.671
   69ARG     CD 1932   9.200   0.863   7.874
   69ARG    HD1 1933   9.134   0.778   7.889
   69ARG    HD2 1934   9.304   0.844   7.900
   69ARG     NE 1935   9.159   0.986   7.942
   69ARG     HE 1936   9.164   1.076   7.896
   69ARG     CZ 1937   9.132   1.003   8.072
   69ARG    NH1 1938   9.121   1.132   8.109
   69ARG   HH11 1939   9.090   1.153   8.203
   69ARG   HH12 1940   9.136   1.206   8.042
   69ARG    NH2 1941   9.114   0.904   8.160
   69ARG   HH21 1942   9.132   0.811   8.125
   69ARG   HH22 1943   9.081   0.920   8.254
   69ARG      C 1944   9.479   1.018   7.829
   69ARG      O 1945   9.431   1.109   7.897
   70GLU      N 1946   9.566   0.934   7.884
   70GLU      H 1947   9.607   0.864   7.824
   70GLU     CA 1948   9.600   0.928   8.025
   70GLU     HA 1949   9.550   1.017   8.062
   70GLU     CB 1950   9.533   0.806   8.087
   70GLU    HB1 1951   9.557   0.803   8.193
   70GLU    HB2 1952   9.424   0.816   8.088
   70GLU     CG 1953   9.560   0.662   8.045
   70GLU    HG1 1954   9.529   0.595   8.125
   70GLU    HG2 1955   9.668   0.655   8.037
   70GLU     CD 1956   9.480   0.629   7.919
   70GLU    OE1 1957   9.531   0.647   7.807
   70GLU    OE2 1958   9.365   0.581   7.931
   70GLU      C 1959   9.742   0.959   8.070
   70GLU      O 1960   9.807   0.886   8.145
   71ARG      N 1961   9.813   1.066   8.034
   71ARG      H 1962   9.897   1.068   8.090
   71ARG     CA 1963   9.784   1.177   7.946
   71ARG     HA 1964   9.678   1.180   7.923
   71ARG     CB 1965   9.847   1.155   7.808
   71ARG    HB1 1966   9.773   1.101   7.749
   71ARG    HB2 1967   9.868   1.256   7.774
   71ARG     CG 1968   9.979   1.078   7.804
   71ARG    HG1 1969   9.960   0.977   7.841
   71ARG    HG2 1970  10.009   1.059   7.701
   71ARG     CD 1971  10.107   1.134   7.865
   71ARG    HD1 1972  10.182   1.055   7.872
   71ARG    HD2 1973  10.088   1.173   7.965
   71ARG     NE 1974  10.164   1.254   7.803
   71ARG     HE 1975  10.164   1.334   7.864
   71ARG     CZ 1976  10.233   1.271   7.690
   71ARG    NH1 1977  10.247   1.167   7.606
   71ARG   HH11 1978  10.197   1.080   7.617
   71ARG   HH12 1979  10.317   1.177   7.534
   71ARG    NH2 1980  10.296   1.387   7.664
   71ARG   HH21 1981  10.289   1.451   7.742
   71ARG   HH22 1982  10.327   1.407   7.570
   71ARG      C 1983   9.819   1.306   8.018
   71ARG      O 1984   9.924   1.366   7.995
   72PRO      N 1985   9.739   1.343   8.118
   72PRO     CD 1986   9.613   1.284   8.160
   72PRO    HD1 1987   9.535   1.285   8.084
   72PRO    HD2 1988   9.627   1.186   8.205
   72PRO     CG 1989   9.561   1.361   8.281
   72PRO    HG1 1990   9.514   1.291   8.350
   72PRO    HG2 1991   9.495   1.445   8.261
   72PRO     CB 1992   9.693   1.416   8.334
   72PRO    HB1 1993   9.752   1.341   8.387
   72PRO    HB2 1994   9.689   1.506   8.396
   72PRO     CA 1995   9.772   1.451   8.209
   72PRO     HA 1996   9.880   1.452   8.227
   72PRO      C 1997   9.731   1.587   8.153
   72PRO      O 1998   9.781   1.691   8.195
   73TYR      N 1999   9.650   1.596   8.048
   73TYR      H 2000   9.634   1.505   8.008
   73TYR     CA 2001   9.608   1.719   7.983
   73TYR     HA 2002   9.631   1.805   8.046
   73TYR     CB 2003   9.688   1.743   7.856
   73TYR    HB1 2004   9.655   1.674   7.779
   73TYR    HB2 2005   9.793   1.722   7.877
   73TYR     CG 2006   9.654   1.875   7.791
   73TYR    CD1 2007   9.563   1.876   7.685
   73TYR    HD1 2008   9.524   1.778   7.660
   73TYR    CE1 2009   9.507   1.995   7.638
   73TYR    HE1 2010   9.418   1.987   7.577
   73TYR     CZ 2011   9.573   2.114   7.677
   73TYR     OH 2012   9.527   2.232   7.628
   73TYR     HH 2013   9.456   2.213   7.566
   73TYR    CE2 2014   9.677   2.113   7.772
   73TYR    HE2 2015   9.728   2.202   7.805
   73TYR    CD2 2016   9.719   1.993   7.831
   73TYR    HD2 2017   9.797   1.988   7.905
   73TYR      C 2018   9.458   1.704   7.957
   73TYR    OC1 2019   9.417   1.611   7.884
   73TYR    OC2 2020   9.383   1.785   8.015
    1GLY      N 2021  14.070   0.071   7.716
    1GLY     H1 2022  14.107   0.003   7.781
    1GLY     H2 2023  13.988   0.110   7.760
    1GLY     H3 2024  14.047   0.036   7.624
    1GLY     CA 2025  14.174   0.175   7.700
    1GLY    HA1 2026  14.150   0.230   7.609
    1GLY    HA2 2027  14.167   0.245   7.783
    1GLY      C 2028  14.317   0.127   7.680
    1GLY      O 2029  14.326   0.012   7.638
    2PRO      N 2030  14.423   0.204   7.708
    2PRO     CD 2031  14.411   0.338   7.760
    2PRO    HD1 2032  14.361   0.337   7.857
    2PRO    HD2 2033  14.367   0.405   7.686
    2PRO     CG 2034  14.556   0.384   7.774
    2PRO    HG1 2035  14.592   0.436   7.686
    2PRO    HG2 2036  14.569   0.450   7.859
    2PRO     CB 2037  14.627   0.252   7.804
    2PRO    HB1 2038  14.611   0.230   7.910
    2PRO    HB2 2039  14.732   0.264   7.776
    2PRO     CA 2040  14.558   0.152   7.712
    2PRO     HA 2041  14.544   0.056   7.762
    2PRO      C 2042  14.625   0.121   7.579
    2PRO      O 2043  14.748   0.110   7.577
    3GLY      N 2044  14.550   0.097   7.472
    3GLY      H 2045  14.450   0.108   7.481
    3GLY     CA 2046  14.603   0.075   7.339
    3GLY    HA1 2047  14.527   0.067   7.262
    3GLY    HA2 2048  14.664  -0.015   7.340
    3GLY      C 2049  14.693   0.186   7.286
    3GLY      O 2050  14.635   0.291   7.260
    4GLY      N 2051  14.824   0.167   7.268
    4GLY      H 2052  14.876   0.245   7.229
    4GLY     CA 2053  14.905   0.048   7.286
    4GLY    HA1 2054  14.867  -0.017   7.364
    4GLY    HA2 2055  15.007   0.076   7.312
    4GLY      C 2056  14.903  -0.023   7.151
    4GLY      O 2057  14.917   0.037   7.045
    5GLY      N 2058  14.865  -0.151   7.151
    5GLY      H 2059  14.849  -0.203   7.236
    5GLY     CA 2060  14.820  -0.223   7.034
    5GLY    HA1 2061  14.887  -0.218   6.948
    5GLY    HA2 2062  14.820  -0.328   7.062
    5GLY      C 2063  14.678  -0.183   6.994
    5GLY      O 2064  14.612  -0.098   7.054
    6PRO      N 2065  14.616  -0.255   6.901
    6PRO     CD 2066  14.665  -0.387   6.867
    6PRO    HD1 2067  14.768  -0.397   6.834
    6PRO    HD2 2068  14.650  -0.453   6.953
    6PRO     CG 2069  14.577  -0.428   6.749
    6PRO    HG1 2070  14.617  -0.388   6.656
    6PRO    HG2 2071  14.565  -0.535   6.732
    6PRO     CB 2072  14.443  -0.364   6.783
    6PRO    HB1 2073  14.386  -0.345   6.692
    6PRO    HB2 2074  14.395  -0.434   6.852
    6PRO     CA 2075  14.481  -0.234   6.853
    6PRO     HA 2076  14.412  -0.217   6.935
    6PRO      C 2077  14.467  -0.114   6.760
    6PRO      O 2078  14.565  -0.049   6.723
    7GLY      N 2079  14.343  -0.086   6.719
    7GLY      H 2080  14.272  -0.154   6.739
    7GLY     CA 2081  14.291   0.026   6.644
    7GLY    HA1 2082  14.185   0.028   6.670
    7GLY    HA2 2083  14.302   0.010   6.537
    7GLY      C 2084  14.358   0.156   6.687
    7GLY      O 2085  14.377   0.187   6.804
    8GLY      N 2086  14.358   0.249   6.591
    8GLY      H 2087  14.324   0.218   6.501
    8GLY     CA 2088  14.399   0.388   6.602
    8GLY    HA1 2089  14.368   0.435   6.509
    8GLY    HA2 2090  14.342   0.433   6.683
    8GLY      C 2091  14.549   0.406   6.624
    8GLY      O 2092  14.606   0.478   6.543
    9SER      N 2093  14.613   0.344   6.723
    9SER      H 2094  14.562   0.265   6.762
    9SER     CA 2095  14.743   0.387   6.770
    9SER     HA 2096  14.806   0.381   6.681
    9SER     CB 2097  14.816   0.286   6.858
    9SER    HB1 2098  14.839   0.203   6.791
    9SER    HB2 2099  14.904   0.339   6.894
    9SER     OG 2100  14.741   0.245   6.970
    9SER     HG 2101  14.776   0.161   7.000
    9SER      C 2102  14.748   0.526   6.830
    9SER      O 2103  14.856   0.586   6.831
   10HIS      N 2104  14.635   0.587   6.865
   10HIS      H 2105  14.553   0.529   6.879
   10HIS     CA 2106  14.618   0.726   6.904
   10HIS     HA 2107  14.696   0.763   6.970
   10HIS     CB 2108  14.485   0.744   6.976
   10HIS    HB1 2109  14.470   0.659   7.043
   10HIS    HB2 2110  14.500   0.838   7.029
   10HIS     CG 2111  14.368   0.761   6.884
   10HIS    ND1 2112  14.332   0.670   6.785
   10HIS    CE1 2113  14.229   0.728   6.724
   10HIS    HE1 2114  14.167   0.691   6.644
   10HIS    NE2 2115  14.193   0.842   6.785
   10HIS    HE2 2116  14.119   0.901   6.749
   10HIS    CD2 2117  14.284   0.869   6.885
   10HIS    HD2 2118  14.293   0.958   6.946
   10HIS      C 2119  14.629   0.831   6.794
   10HIS      O 2120  14.635   0.952   6.816
   11MET      N 2121  14.633   0.779   6.671
   11MET      H 2122  14.619   0.680   6.660
   11MET     CA 2123  14.668   0.861   6.557
   11MET     HA 2124  14.676   0.961   6.599
   11MET     CB 2125  14.552   0.875   6.458
   11MET    HB1 2126  14.532   0.778   6.412
   11MET    HB2 2127  14.589   0.940   6.379
   11MET     CG 2128  14.423   0.926   6.521
   11MET    HG1 2129  14.443   1.026   6.560
   11MET    HG2 2130  14.399   0.861   6.606
   11MET     SD 2131  14.278   0.932   6.413
   11MET     CE 2132  14.310   1.082   6.317
   11MET    HE1 2133  14.413   1.111   6.338
   11MET    HE2 2134  14.241   1.156   6.357
   11MET    HE3 2135  14.294   1.055   6.213
   11MET      C 2136  14.801   0.831   6.488
   11MET      O 2137  14.829   0.899   6.390
   12GLY      N 2138  14.885   0.739   6.534
   12GLY      H 2139  14.845   0.685   6.610
   12GLY     CA 2140  15.016   0.702   6.483
   12GLY    HA1 2141  15.080   0.788   6.500
   12GLY    HA2 2142  15.057   0.618   6.539
   12GLY      C 2143  15.021   0.663   6.336
   12GLY      O 2144  15.125   0.698   6.280
   13GLY      N 2145  14.922   0.600   6.274
   13GLY      H 2146  14.925   0.600   6.173
   13GLY     CA 2147  14.802   0.539   6.328
   13GLY    HA1 2148  14.833   0.461   6.397
   13GLY    HA2 2149  14.735   0.608   6.380
   13GLY      C 2150  14.718   0.482   6.214
   13GLY      O 2151  14.766   0.484   6.101
   14ASN      N 2152  14.592   0.447   6.241
   14ASN      H 2153  14.569   0.439   6.339
   14ASN     CA 2154  14.491   0.397   6.149
   14ASN     HA 2155  14.551   0.383   6.060
   14ASN     CB 2156  14.382   0.500   6.118
   14ASN    HB1 2157  14.326   0.526   6.207
   14ASN    HB2 2158  14.314   0.453   6.046
   14ASN     CG 2159  14.424   0.630   6.052
   14ASN    OD1 2160  14.525   0.637   5.983
   14ASN    ND2 2161  14.357   0.744   6.073
   14ASN   HD21 2162  14.393   0.837   6.057
   14ASN   HD22 2163  14.268   0.740   6.120
   14ASN      C 2164  14.432   0.265   6.197
   14ASN      O 2165  14.395   0.253   6.314
   15TYR      N 2166  14.438   0.160   6.116
   15TYR      H 2167  14.479   0.186   6.027
   15TYR     CA 2168  14.437   0.025   6.169
   15TYR     HA 2169  14.397   0.036   6.270
   15TYR     CB 2170  14.581  -0.025   6.175
   15TYR    HB1 2171  14.618  -0.004   6.075
   15TYR    HB2 2172  14.588  -0.132   6.194
   15TYR     CG 2173  14.669   0.046   6.275
   15TYR    CD1 2174  14.776   0.119   6.220
   15TYR    HD1 2175  14.795   0.124   6.114
   15TYR    CE1 2176  14.866   0.186   6.304
   15TYR    HE1 2177  14.947   0.247   6.267
   15TYR     CZ 2178  14.846   0.184   6.443
   15TYR     OH 2179  14.931   0.255   6.522
   15TYR     HH 2180  15.015   0.287   6.487
   15TYR    CE2 2181  14.745   0.103   6.498
   15TYR    HE2 2182  14.732   0.098   6.605
   15TYR    CD2 2183  14.651   0.042   6.414
   15TYR    HD2 2184  14.574  -0.016   6.461
   15TYR      C 2185  14.346  -0.071   6.093
   15TYR      O 2186  14.306  -0.168   6.156
   16GLY      N 2187  14.296  -0.056   5.970
   16GLY      H 2188  14.221  -0.121   5.949
   16GLY     CA 2189  14.318   0.044   5.867
   16GLY    HA1 2190  14.296   0.142   5.908
   16GLY    HA2 2191  14.424   0.041   5.845
   16GLY      C 2192  14.237   0.019   5.740
   16GLY      O 2193  14.241  -0.087   5.678
   17ASP      N 2194  14.158   0.118   5.696
   17ASP      H 2195  14.163   0.209   5.739
   17ASP     CA 2196  14.077   0.127   5.576
   17ASP     HA 2197  14.023   0.222   5.583
   17ASP     CB 2198  14.161   0.152   5.451
   17ASP    HB1 2199  14.097   0.208   5.382
   17ASP    HB2 2200  14.196   0.062   5.402
   17ASP     CG 2201  14.281   0.244   5.473
   17ASP    OD1 2202  14.398   0.202   5.479
   17ASP    OD2 2203  14.248   0.363   5.494
   17ASP      C 2204  13.964   0.028   5.556
   17ASP      O 2205  13.912   0.005   5.447
   18ASP      N 2206  13.900  -0.033   5.657
   18ASP      H 2207  13.817  -0.080   5.625
   18ASP     CA 2208  13.921  -0.057   5.798
   18ASP     HA 2209  14.023  -0.091   5.815
   18ASP     CB 2210  13.833  -0.175   5.836
   18ASP    HB1 2211  13.848  -0.199   5.941
   18ASP    HB2 2212  13.726  -0.155   5.833
   18ASP     CG 2213  13.851  -0.297   5.746
   18ASP    OD1 2214  13.963  -0.341   5.711
   18ASP    OD2 2215  13.749  -0.357   5.705
   18ASP      C 2216  13.888   0.069   5.877
   18ASP      O 2217  13.931   0.089   5.990
   19ARG      N 2218  13.814   0.165   5.819
   19ARG      H 2219  13.773   0.145   5.729
   19ARG     CA 2220  13.784   0.293   5.879
   19ARG     HA 2221  13.722   0.350   5.809
   19ARG     CB 2222  13.914   0.372   5.887
   19ARG    HB1 2223  13.984   0.332   5.813
   19ARG    HB2 2224  13.961   0.350   5.983
   19ARG     CG 2225  13.906   0.523   5.870
   19ARG    HG1 2226  13.822   0.552   5.933
   19ARG    HG2 2227  13.998   0.573   5.900
   19ARG     CD 2228  13.863   0.558   5.728
   19ARG    HD1 2229  13.769   0.506   5.707
   19ARG    HD2 2230  13.851   0.666   5.721
   19ARG     NE 2231  13.957   0.526   5.621
   19ARG     HE 2232  14.055   0.525   5.647
   19ARG     CZ 2233  13.940   0.524   5.488
   19ARG    NH1 2234  13.820   0.546   5.433
   19ARG   HH11 2235  13.823   0.567   5.334
   19ARG   HH12 2236  13.733   0.551   5.485
   19ARG    NH2 2237  14.044   0.519   5.404
   19ARG   HH21 2238  14.045   0.534   5.304
   19ARG   HH22 2239  14.130   0.472   5.429
   19ARG      C 2240  13.706   0.285   6.009
   19ARG      O 2241  13.726   0.369   6.096
   20ARG      N 2242  13.642   0.172   6.040
   20ARG      H 2243  13.644   0.096   5.974
   20ARG     CA 2244  13.598   0.131   6.172
   20ARG     HA 2245  13.600   0.023   6.159
   20ARG     CB 2246  13.451   0.156   6.203
   20ARG    HB1 2247  13.400   0.127   6.111
   20ARG    HB2 2248  13.416   0.089   6.281
   20ARG     CG 2249  13.405   0.299   6.231
   20ARG    HG1 2250  13.451   0.362   6.155
   20ARG    HG2 2251  13.450   0.326   6.327
   20ARG     CD 2252  13.253   0.308   6.229
   20ARG    HD1 2253  13.215   0.277   6.132
   20ARG    HD2 2254  13.222   0.236   6.304
   20ARG     NE 2255  13.210   0.444   6.264
   20ARG     HE 2256  13.204   0.508   6.186
   20ARG     CZ 2257  13.197   0.497   6.386
   20ARG    NH1 2258  13.152   0.623   6.394
   20ARG   HH11 2259  13.138   0.660   6.487
   20ARG   HH12 2260  13.110   0.663   6.311
   20ARG    NH2 2261  13.215   0.439   6.505
   20ARG   HH21 2262  13.244   0.342   6.506
   20ARG   HH22 2263  13.149   0.461   6.578
   20ARG      C 2264  13.699   0.151   6.284
   20ARG      O 2265  13.668   0.212   6.386
   21GLY      N 2266  13.825   0.115   6.258
   21GLY      H 2267  13.847   0.081   6.166
   21GLY     CA 2268  13.933   0.096   6.353
   21GLY    HA1 2269  13.896   0.075   6.453
   21GLY    HA2 2270  14.010   0.027   6.318
   21GLY      C 2271  14.018   0.222   6.367
   21GLY      O 2272  14.122   0.212   6.431
   22GLY      N 2273  13.980   0.332   6.301
   22GLY      H 2274  13.903   0.323   6.237
   22GLY     CA 2275  14.053   0.458   6.302
   22GLY    HA1 2276  14.039   0.521   6.214
   22GLY    HA2 2277  14.159   0.434   6.298
   22GLY      C 2278  14.039   0.530   6.435
   22GLY      O 2279  14.095   0.474   6.529
   23ARG      N 2280  13.969   0.642   6.454
   23ARG      H 2281  13.949   0.659   6.552
   23ARG     CA 2282  13.906   0.734   6.362
   23ARG     HA 2283  13.878   0.820   6.422
   23ARG     CB 2284  13.772   0.680   6.313
   23ARG    HB1 2285  13.727   0.751   6.243
   23ARG    HB2 2286  13.783   0.583   6.264
   23ARG     CG 2287  13.675   0.668   6.430
   23ARG    HG1 2288  13.721   0.607   6.508
   23ARG    HG2 2289  13.661   0.770   6.466
   23ARG     CD 2290  13.540   0.609   6.389
   23ARG    HD1 2291  13.473   0.602   6.474
   23ARG    HD2 2292  13.557   0.505   6.362
   23ARG     NE 2293  13.476   0.681   6.279
   23ARG     HE 2294  13.480   0.647   6.184
   23ARG     CZ 2295  13.401   0.790   6.300
   23ARG    NH1 2296  13.346   0.858   6.198
   23ARG   HH11 2297  13.306   0.950   6.207
   23ARG   HH12 2298  13.356   0.824   6.104
   23ARG    NH2 2299  13.380   0.841   6.422
   23ARG   HH21 2300  13.324   0.925   6.426
   23ARG   HH22 2301  13.404   0.796   6.509
   23ARG      C 2302  13.995   0.792   6.253
   23ARG      O 2303  14.105   0.747   6.224
   24GLY      N 2304  13.953   0.903   6.192
   24GLY      H 2305  13.873   0.948   6.235
   24GLY     CA 2306  14.015   0.965   6.076
   24GLY    HA1 2307  14.042   0.890   6.003
   24GLY    HA2 2308  14.105   1.008   6.120
   24GLY      C 2309  13.934   1.078   6.014
   24GLY      O 2310  13.827   1.119   6.059
   25GLY      N 2311  13.985   1.132   5.903
   25GLY      H 2312  14.079   1.108   5.875
   25GLY     CA 2313  13.919   1.229   5.817
   25GLY    HA1 2314  13.817   1.195   5.799
   25GLY    HA2 2315  13.919   1.328   5.863
   25GLY      C 2316  13.990   1.232   5.683
   25GLY      O 2317  14.092   1.166   5.665
   26TYR      N 2318  13.939   1.304   5.583
   26TYR      H 2319  13.995   1.298   5.499
   26TYR     CA 2320  13.810   1.370   5.585
   26TYR     HA 2321  13.787   1.403   5.686
   26TYR     CB 2322  13.703   1.273   5.535
   26TYR    HB1 2323  13.613   1.305   5.587
   26TYR    HB2 2324  13.717   1.169   5.562
   26TYR     CG 2325  13.694   1.270   5.384
   26TYR    CD1 2326  13.794   1.222   5.299
   26TYR    HD1 2327  13.890   1.195   5.342
   26TYR    CE1 2328  13.777   1.220   5.160
   26TYR    HE1 2329  13.854   1.183   5.095
   26TYR     CZ 2330  13.657   1.273   5.108
   26TYR     OH 2331  13.630   1.269   4.975
   26TYR     HH 2332  13.535   1.278   4.961
   26TYR    CE2 2333  13.560   1.333   5.191
   26TYR    HE2 2334  13.472   1.380   5.149
   26TYR    CD2 2335  13.577   1.324   5.330
   26TYR    HD2 2336  13.499   1.364   5.393
   26TYR      C 2337  13.803   1.507   5.518
   26TYR      O 2338  13.691   1.553   5.499
   27ASP      N 2339  13.915   1.569   5.479
   27ASP      H 2340  14.000   1.538   5.524
   27ASP     CA 2341  13.917   1.655   5.363
   27ASP     HA 2342  13.812   1.679   5.345
   27ASP     CB 2343  13.982   1.590   5.241
   27ASP    HB1 2344  13.987   1.665   5.162
   27ASP    HB2 2345  13.916   1.509   5.210
   27ASP     CG 2346  14.115   1.520   5.266
   27ASP    OD1 2347  14.104   1.403   5.310
   27ASP    OD2 2348  14.220   1.580   5.238
   27ASP      C 2349  13.973   1.793   5.395
   27ASP      O 2350  14.040   1.819   5.495
   28ARG      N 2351  13.947   1.885   5.303
   28ARG      H 2352  13.888   1.850   5.228
   28ARG     CA 2353  13.989   2.023   5.285
   28ARG     HA 2354  14.091   2.031   5.321
   28ARG     CB 2355  13.907   2.129   5.358
   28ARG    HB1 2356  13.944   2.231   5.348
   28ARG    HB2 2357  13.908   2.104   5.464
   28ARG     CG 2358  13.759   2.112   5.323
   28ARG    HG1 2359  13.721   2.023   5.372
   28ARG    HG2 2360  13.748   2.121   5.215
   28ARG     CD 2361  13.664   2.220   5.374
   28ARG    HD1 2362  13.560   2.200   5.347
   28ARG    HD2 2363  13.702   2.311   5.328
   28ARG     NE 2364  13.663   2.209   5.520
   28ARG     HE 2365  13.742   2.164   5.563
   28ARG     CZ 2366  13.586   2.277   5.606
   28ARG    NH1 2367  13.487   2.355   5.560
   28ARG   HH11 2368  13.425   2.406   5.621
   28ARG   HH12 2369  13.483   2.367   5.460
   28ARG    NH2 2370  13.615   2.280   5.737
   28ARG   HH21 2371  13.688   2.223   5.776
   28ARG   HH22 2372  13.554   2.337   5.795
   28ARG      C 2373  14.005   2.055   5.137
   28ARG      O 2374  13.965   1.987   5.043
   29GLY      N 2375  14.063   2.173   5.114
   29GLY      H 2376  14.083   2.232   5.194
   29GLY     CA 2377  14.097   2.233   4.987
   29GLY    HA1 2378  14.007   2.223   4.926
   29GLY    HA2 2379  14.118   2.340   4.994
   29GLY      C 2380  14.206   2.163   4.907
   29GLY      O 2381  14.198   2.156   4.784
   30GLY      N 2382  14.297   2.103   4.984
   30GLY      H 2383  14.275   2.108   5.082
   30GLY     CA 2384  14.421   2.051   4.931
   30GLY    HA1 2385  14.456   2.121   4.855
   30GLY    HA2 2386  14.494   2.041   5.011
   30GLY      C 2387  14.420   1.912   4.868
   30GLY      O 2388  14.313   1.855   4.855
   31TYR      N 2389  14.538   1.871   4.821
   31TYR      H 2390  14.612   1.937   4.843
   31TYR     CA 2391  14.559   1.750   4.744
   31TYR     HA 2392  14.466   1.714   4.700
   31TYR     CB 2393  14.649   1.790   4.627
   31TYR    HB1 2394  14.598   1.865   4.566
   31TYR    HB2 2395  14.739   1.836   4.669
   31TYR     CG 2396  14.682   1.671   4.541
   31TYR    CD1 2397  14.595   1.638   4.436
   31TYR    HD1 2398  14.494   1.675   4.433
   31TYR    CE1 2399  14.636   1.537   4.348
   31TYR    HE1 2400  14.572   1.494   4.272
   31TYR     CZ 2401  14.763   1.477   4.357
   31TYR     OH 2402  14.798   1.377   4.271
   31TYR     HH 2403  14.892   1.360   4.284
   31TYR    CE2 2404  14.849   1.521   4.459
   31TYR    HE2 2405  14.951   1.485   4.456
   31TYR    CD2 2406  14.816   1.631   4.539
   31TYR    HD2 2407  14.889   1.684   4.599
   31TYR      C 2408  14.596   1.635   4.837
   31TYR      O 2409  14.647   1.656   4.947
   32ARG      N 2410  14.548   1.517   4.797
   32ARG      H 2411  14.494   1.520   4.712
   32ARG     CA 2412  14.591   1.384   4.833
   32ARG     HA 2413  14.510   1.320   4.797
   32ARG     CB 2414  14.704   1.348   4.738
   32ARG    HB1 2415  14.677   1.384   4.639
   32ARG    HB2 2416  14.796   1.401   4.763
   32ARG     CG 2417  14.751   1.205   4.710
   32ARG    HG1 2418  14.813   1.209   4.620
   32ARG    HG2 2419  14.815   1.168   4.790
   32ARG     CD 2420  14.641   1.106   4.673
   32ARG    HD1 2421  14.681   1.008   4.645
   32ARG    HD2 2422  14.577   1.104   4.761
   32ARG     NE 2423  14.555   1.147   4.563
   32ARG     HE 2424  14.459   1.177   4.572
   32ARG     CZ 2425  14.593   1.149   4.434
   32ARG    NH1 2426  14.512   1.212   4.347
   32ARG   HH11 2427  14.536   1.234   4.251
   32ARG   HH12 2428  14.421   1.238   4.381
   32ARG    NH2 2429  14.711   1.106   4.389
   32ARG   HH21 2430  14.782   1.079   4.455
   32ARG   HH22 2431  14.739   1.116   4.293
   32ARG      C 2432  14.612   1.349   4.980
   32ARG      O 2433  14.687   1.255   5.004
   33GLY      N 2434  14.546   1.417   5.074
   33GLY      H 2435  14.494   1.500   5.051
   33GLY     CA 2436  14.552   1.384   5.215
   33GLY    HA1 2437  14.518   1.464   5.281
   33GLY    HA2 2438  14.657   1.361   5.235
   33GLY      C 2439  14.480   1.254   5.247
   33GLY      O 2440  14.413   1.202   5.158
   34ARG      N 2441  14.482   1.214   5.374
   34ARG      H 2442  14.524   1.283   5.435
   34ARG     CA 2443  14.415   1.101   5.435
   34ARG     HA 2444  14.308   1.122   5.431
   34ARG     CB 2445  14.464   1.097   5.579
   34ARG    HB1 2446  14.401   1.027   5.634
   34ARG    HB2 2447  14.437   1.192   5.626
   34ARG     CG 2448  14.614   1.083   5.601
   34ARG    HG1 2449  14.631   1.134   5.696
   34ARG    HG2 2450  14.678   1.117   5.520
   34ARG     CD 2451  14.642   0.933   5.610
   34ARG    HD1 2452  14.597   0.878   5.527
   34ARG    HD2 2453  14.606   0.892   5.704
   34ARG     NE 2454  14.783   0.898   5.590
   34ARG     HE 2455  14.840   0.893   5.673
   34ARG     CZ 2456  14.831   0.849   5.475
   34ARG    NH1 2457  14.948   0.784   5.476
   34ARG   HH11 2458  14.973   0.751   5.568
   34ARG   HH12 2459  14.995   0.748   5.394
   34ARG    NH2 2460  14.787   0.872   5.351
   34ARG   HH21 2461  14.696   0.915   5.341
   34ARG   HH22 2462  14.816   0.821   5.268
   34ARG      C 2463  14.428   0.972   5.355
   34ARG      O 2464  14.532   0.946   5.295
   35GLY      N 2465  14.336   0.876   5.367
   35GLY      H 2466  14.348   0.799   5.303
   35GLY     CA 2467  14.228   0.864   5.463
   35GLY    HA1 2468  14.208   0.759   5.486
   35GLY    HA2 2469  14.247   0.913   5.558
   35GLY      C 2470  14.090   0.909   5.416
   35GLY      O 2471  14.066   0.934   5.298
   36GLY      N 2472  13.995   0.904   5.509
   36GLY      H 2473  14.019   0.888   5.606
   36GLY     CA 2474  13.854   0.905   5.476
   36GLY    HA1 2475  13.837   0.817   5.415
   36GLY    HA2 2476  13.834   0.997   5.421
   36GLY      C 2477  13.762   0.903   5.597
   36GLY      O 2478  13.802   0.897   5.713
   37ASP      N 2479  13.630   0.916   5.579
   37ASP      H 2480  13.580   0.945   5.662
   37ASP     CA 2481  13.561   0.919   5.452
   37ASP     HA 2482  13.613   0.978   5.377
   37ASP     CB 2483  13.545   0.778   5.394
   37ASP    HB1 2484  13.486   0.784   5.302
   37ASP    HB2 2485  13.643   0.745   5.360
   37ASP     CG 2486  13.492   0.678   5.496
   37ASP    OD1 2487  13.369   0.663   5.507
   37ASP    OD2 2488  13.580   0.630   5.571
   37ASP      C 2489  13.429   0.993   5.471
   37ASP      O 2490  13.429   1.088   5.548
   38ARG      N 2491  13.315   0.959   5.411
   38ARG      H 2492  13.311   0.881   5.346
   38ARG     CA 2493  13.183   1.010   5.444
   38ARG     HA 2494  13.205   1.043   5.545
   38ARG     CB 2495  13.081   0.897   5.437
   38ARG    HB1 2496  13.117   0.813   5.496
   38ARG    HB2 2497  13.067   0.859   5.336
   38ARG     CG 2498  12.942   0.942   5.483
   38ARG    HG1 2499  12.919   1.038   5.437
   38ARG    HG2 2500  12.871   0.864   5.455
   38ARG     CD 2501  12.937   0.957   5.634
   38ARG    HD1 2502  12.929   0.860   5.684
   38ARG    HD2 2503  13.017   1.024   5.666
   38ARG     NE 2504  12.817   1.027   5.680
   38ARG     HE 2505  12.744   1.046   5.613
   38ARG     CZ 2506  12.789   1.075   5.802
   38ARG    NH1 2507  12.864   1.052   5.911
   38ARG   HH11 2508  12.944   0.993   5.893
   38ARG   HH12 2509  12.851   1.103   5.997
   38ARG    NH2 2510  12.686   1.156   5.828
   38ARG   HH21 2511  12.636   1.191   5.747
   38ARG   HH22 2512  12.669   1.195   5.920
   38ARG      C 2513  13.133   1.133   5.370
   38ARG      O 2514  13.069   1.217   5.432
   39GLY      N 2515  13.164   1.139   5.240
   39GLY      H 2516  13.210   1.059   5.200
   39GLY     CA 2517  13.143   1.261   5.165
   39GLY    HA1 2518  13.189   1.336   5.230
   39GLY    HA2 2519  13.040   1.294   5.149
   39GLY      C 2520  13.219   1.263   5.033
   39GLY      O 2521  13.313   1.189   5.008
   40GLY      N 2522  13.182   1.354   4.942
   40GLY      H 2523  13.104   1.414   4.965
   40GLY     CA 2524  13.242   1.389   4.815
   40GLY    HA1 2525  13.294   1.305   4.771
   40GLY    HA2 2526  13.162   1.413   4.745
   40GLY      C 2527  13.342   1.504   4.827
   40GLY      O 2528  13.404   1.529   4.930
   41PHE      N 2529  13.363   1.571   4.713
   41PHE      H 2530  13.312   1.540   4.632
   41PHE     CA 2531  13.454   1.684   4.707
   41PHE     HA 2532  13.507   1.683   4.802
   41PHE     CB 2533  13.381   1.818   4.705
   41PHE    HB1 2534  13.307   1.832   4.627
   41PHE    HB2 2535  13.337   1.823   4.804
   41PHE     CG 2536  13.470   1.939   4.693
   41PHE    CD1 2537  13.480   2.013   4.574
   41PHE    HD1 2538  13.420   1.991   4.487
   41PHE    CE1 2539  13.564   2.124   4.559
   41PHE    HE1 2540  13.571   2.174   4.464
   41PHE     CZ 2541  13.642   2.157   4.670
   41PHE     HZ 2542  13.700   2.248   4.661
   41PHE    CE2 2543  13.630   2.090   4.792
   41PHE    HE2 2544  13.696   2.121   4.872
   41PHE    CD2 2545  13.549   1.977   4.803
   41PHE    HD2 2546  13.544   1.924   4.897
   41PHE      C 2547  13.563   1.651   4.606
   41PHE      O 2548  13.542   1.574   4.512
   42ARG      N 2549  13.677   1.718   4.623
   42ARG      H 2550  13.685   1.777   4.704
   42ARG     CA 2551  13.791   1.707   4.535
   42ARG     HA 2552  13.755   1.745   4.439
   42ARG     CB 2553  13.900   1.805   4.576
   42ARG    HB1 2554  13.869   1.895   4.523
   42ARG    HB2 2555  13.986   1.766   4.521
   42ARG     CG 2556  13.942   1.842   4.718
   42ARG    HG1 2557  13.863   1.870   4.787
   42ARG    HG2 2558  13.999   1.935   4.713
   42ARG     CD 2559  14.038   1.741   4.781
   42ARG    HD1 2560  14.119   1.703   4.719
   42ARG    HD2 2561  14.086   1.792   4.864
   42ARG     NE 2562  13.959   1.632   4.839
   42ARG     HE 2563  13.875   1.647   4.892
   42ARG     CZ 2564  13.993   1.503   4.847
   42ARG    NH1 2565  13.922   1.417   4.922
   42ARG   HH11 2566  13.963   1.325   4.924
   42ARG   HH12 2567  13.830   1.439   4.957
   42ARG    NH2 2568  14.095   1.449   4.778
   42ARG   HH21 2569  14.150   1.513   4.723
   42ARG   HH22 2570  14.108   1.349   4.776
   42ARG      C 2571  13.855   1.569   4.519
   42ARG      O 2572  13.844   1.482   4.605
   43GLY      N 2573  13.898   1.531   4.399
   43GLY      H 2574  13.936   1.438   4.395
   43GLY     CA 2575  13.896   1.609   4.276
   43GLY    HA1 2576  13.947   1.704   4.289
   43GLY    HA2 2577  13.796   1.624   4.234
   43GLY      C 2578  13.975   1.541   4.165
   43GLY      O 2579  13.994   1.420   4.169
   44GLY      N 2580  14.021   1.617   4.065
   44GLY      H 2581  14.015   1.717   4.077
   44GLY     CA 2582  14.104   1.569   3.956
   44GLY    HA1 2583  14.103   1.638   3.872
   44GLY    HA2 2584  14.064   1.473   3.925
   44GLY      C 2585  14.249   1.544   3.995
   44GLY      O 2586  14.291   1.534   4.110
   45ARG      N 2587  14.324   1.507   3.892
   45ARG      H 2588  14.282   1.509   3.800
   45ARG     CA 2589  14.452   1.439   3.902
   45ARG     HA 2590  14.472   1.417   3.797
   45ARG     CB 2591  14.558   1.544   3.935
   45ARG    HB1 2592  14.539   1.575   4.038
   45ARG    HB2 2593  14.541   1.631   3.872
   45ARG     CG 2594  14.704   1.502   3.919
   45ARG    HG1 2595  14.716   1.510   3.811
   45ARG    HG2 2596  14.714   1.399   3.955
   45ARG     CD 2597  14.802   1.595   3.989
   45ARG    HD1 2598  14.784   1.696   3.953
   45ARG    HD2 2599  14.776   1.594   4.095
   45ARG     NE 2600  14.939   1.543   3.978
   45ARG     HE 2601  14.961   1.460   3.926
   45ARG     CZ 2602  15.045   1.595   4.040
   45ARG    NH1 2603  15.035   1.685   4.139
   45ARG   HH11 2604  14.945   1.725   4.161
   45ARG   HH12 2605  15.115   1.724   4.188
   45ARG    NH2 2606  15.168   1.553   4.007
   45ARG   HH21 2607  15.244   1.586   4.065
   45ARG   HH22 2608  15.179   1.471   3.948
   45ARG      C 2609  14.452   1.306   3.975
   45ARG      O 2610  14.524   1.285   4.072
   46GLY      N 2611  14.376   1.206   3.929
   46GLY      H 2612  14.389   1.118   3.976
   46GLY     CA 2613  14.291   1.205   3.812
   46GLY    HA1 2614  14.342   1.216   3.716
   46GLY    HA2 2615  14.222   1.288   3.831
   46GLY      C 2616  14.197   1.086   3.798
   46GLY      O 2617  14.133   1.040   3.893
   47GLY      N 2618  14.183   1.043   3.673
   47GLY      H 2619  14.234   1.099   3.606
   47GLY     CA 2620  14.081   0.950   3.629
   47GLY    HA1 2621  14.055   0.970   3.525
   47GLY    HA2 2622  13.990   0.960   3.687
   47GLY      C 2623  14.118   0.802   3.634
   47GLY      O 2624  14.047   0.718   3.578
   48GLY      N 2625  14.229   0.759   3.694
   48GLY      H 2626  14.282   0.837   3.730
   48GLY     CA 2627  14.287   0.627   3.707
   48GLY    HA1 2628  14.391   0.642   3.738
   48GLY    HA2 2629  14.228   0.571   3.780
   48GLY      C 2630  14.307   0.552   3.576
   48GLY      O 2631  14.298   0.617   3.472
   49ASP      N 2632  14.314   0.419   3.570
   49ASP      H 2633  14.303   0.379   3.662
   49ASP     CA 2634  14.323   0.337   3.451
   49ASP     HA 2635  14.337   0.400   3.363
   49ASP     CB 2636  14.187   0.276   3.420
   49ASP    HB1 2637  14.117   0.360   3.410
   49ASP    HB2 2638  14.203   0.214   3.331
   49ASP     CG 2639  14.129   0.190   3.531
   49ASP    OD1 2640  14.180   0.078   3.552
   49ASP    OD2 2641  14.030   0.231   3.595
   49ASP      C 2642  14.437   0.236   3.459
   49ASP      O 2643  14.486   0.213   3.569
   50ARG      N 2644  14.487   0.180   3.349
   50ARG      H 2645  14.434   0.189   3.263
   50ARG     CA 2646  14.601   0.091   3.340
   50ARG     HA 2647  14.576  -0.008   3.377
   50ARG     CB 2648  14.634   0.068   3.193
   50ARG    HB1 2649  14.662  -0.037   3.180
   50ARG    HB2 2650  14.543   0.067   3.133
   50ARG     CG 2651  14.724   0.168   3.121
   50ARG    HG1 2652  14.746   0.125   3.023
   50ARG    HG2 2653  14.825   0.168   3.162
   50ARG     CD 2654  14.680   0.312   3.100
   50ARG    HD1 2655  14.649   0.362   3.192
   50ARG    HD2 2656  14.768   0.365   3.062
   50ARG     NE 2657  14.569   0.318   3.005
   50ARG     HE 2658  14.489   0.260   3.025
   50ARG     CZ 2659  14.546   0.416   2.917
   50ARG    NH1 2660  14.430   0.419   2.851
   50ARG   HH11 2661  14.421   0.512   2.811
   50ARG   HH12 2662  14.361   0.345   2.853
   50ARG    NH2 2663  14.641   0.508   2.893
   50ARG   HH21 2664  14.626   0.583   2.827
   50ARG   HH22 2665  14.734   0.505   2.931
   50ARG      C 2666  14.723   0.135   3.420
   50ARG      O 2667  14.763   0.251   3.420
   51GLY      N 2668  14.793   0.046   3.492
   51GLY      H 2669  14.868   0.082   3.549
   51GLY     CA 2670  14.748  -0.087   3.528
   51GLY    HA1 2671  14.699  -0.143   3.449
   51GLY    HA2 2672  14.675  -0.079   3.609
   51GLY      C 2673  14.862  -0.163   3.594
   51GLY      O 2674  14.978  -0.156   3.553
   52GLY      N 2675  14.831  -0.242   3.697
   52GLY      H 2676  14.734  -0.249   3.723
   52GLY     CA 2677  14.927  -0.320   3.772
   52GLY    HA1 2678  15.003  -0.249   3.803
   52GLY    HA2 2679  14.882  -0.352   3.866
   52GLY      C 2680  14.998  -0.434   3.701
   52GLY      O 2681  14.955  -0.477   3.594
   53PHE      N 2682  15.097  -0.491   3.771
   53PHE      H 2683  15.132  -0.440   3.850
   53PHE     CA 2684  15.159  -0.619   3.742
   53PHE     HA 2685  15.083  -0.667   3.679
   53PHE     CB 2686  15.164  -0.712   3.863
   53PHE    HB1 2687  15.070  -0.705   3.917
   53PHE    HB2 2688  15.168  -0.815   3.831
   53PHE     CG 2689  15.269  -0.679   3.967
   53PHE    CD1 2690  15.393  -0.743   3.961
   53PHE    HD1 2691  15.416  -0.820   3.889
   53PHE    CE1 2692  15.499  -0.703   4.043
   53PHE    HE1 2693  15.598  -0.745   4.031
   53PHE     CZ 2694  15.468  -0.618   4.150
   53PHE     HZ 2695  15.532  -0.612   4.237
   53PHE    CE2 2696  15.346  -0.550   4.159
   53PHE    HE2 2697  15.320  -0.480   4.237
   53PHE    CD2 2698  15.249  -0.580   4.064
   53PHE    HD2 2699  15.150  -0.539   4.079
   53PHE      C 2700  15.291  -0.616   3.667
   53PHE      O 2701  15.356  -0.719   3.649
   54GLY      N 2702  15.338  -0.496   3.633
   54GLY      H 2703  15.294  -0.412   3.668
   54GLY     CA 2704  15.447  -0.479   3.540
   54GLY    HA1 2705  15.441  -0.376   3.504
   54GLY    HA2 2706  15.538  -0.485   3.600
   54GLY      C 2707  15.461  -0.566   3.416
   54GLY      O 2708  15.366  -0.635   3.378
   55PRO      N 2709  15.579  -0.571   3.352
   55PRO     CD 2710  15.695  -0.492   3.389
   55PRO    HD1 2711  15.715  -0.505   3.495
   55PRO    HD2 2712  15.688  -0.392   3.346
   55PRO     CG 2713  15.812  -0.558   3.317
   55PRO    HG1 2714  15.845  -0.649   3.367
   55PRO    HG2 2715  15.894  -0.491   3.291
   55PRO     CB 2716  15.745  -0.616   3.193
   55PRO    HB1 2717  15.814  -0.689   3.150
   55PRO    HB2 2718  15.731  -0.533   3.123
   55PRO     CA 2719  15.616  -0.670   3.254
   55PRO     HA 2720  15.635  -0.763   3.307
   55PRO      C 2721  15.522  -0.711   3.141
   55PRO      O 2722  15.531  -0.828   3.106
   56GLY      N 2723  15.439  -0.631   3.074
   56GLY      H 2724  15.372  -0.679   3.015
   56GLY     CA 2725  15.438  -0.486   3.071
   56GLY    HA1 2726  15.539  -0.445   3.060
   56GLY    HA2 2727  15.399  -0.457   3.168
   56GLY      C 2728  15.348  -0.440   2.957
   56GLY      O 2729  15.333  -0.318   2.950
   57LYS      N 2730  15.287  -0.524   2.873
   57LYS      H 2731  15.286  -0.620   2.904
   57LYS     CA 2732  15.208  -0.485   2.759
   57LYS     HA 2733  15.126  -0.417   2.781
   57LYS     CB 2734  15.136  -0.612   2.716
   57LYS    HB1 2735  15.079  -0.653   2.799
   57LYS    HB2 2736  15.206  -0.685   2.676
   57LYS     CG 2737  15.039  -0.590   2.600
   57LYS    HG1 2738  14.954  -0.657   2.613
   57LYS    HG2 2739  14.988  -0.494   2.594
   57LYS     CD 2740  15.099  -0.631   2.466
   57LYS    HD1 2741  15.139  -0.732   2.468
   57LYS    HD2 2742  15.180  -0.564   2.435
   57LYS     CE 2743  14.992  -0.618   2.358
   57LYS    HE1 2744  14.914  -0.691   2.380
   57LYS    HE2 2745  14.947  -0.519   2.368
   57LYS     NZ 2746  15.041  -0.644   2.222
   57LYS    HZ1 2747  14.978  -0.618   2.148
   57LYS    HZ2 2748  15.080  -0.737   2.211
   57LYS    HZ3 2749  15.124  -0.590   2.203
   57LYS      C 2750  15.295  -0.427   2.648
   57LYS      O 2751  15.407  -0.473   2.628
   58MET      N 2752  15.253  -0.317   2.584
   58MET      H 2753  15.169  -0.270   2.615
   58MET     CA 2754  15.322  -0.266   2.467
   58MET     HA 2755  15.386  -0.346   2.431
   58MET     CB 2756  15.414  -0.150   2.504
   58MET    HB1 2757  15.458  -0.167   2.602
   58MET    HB2 2758  15.364  -0.053   2.513
   58MET     CG 2759  15.519  -0.136   2.394
   58MET    HG1 2760  15.571  -0.230   2.374
   58MET    HG2 2761  15.475  -0.105   2.300
   58MET     SD 2762  15.660  -0.032   2.443
   58MET     CE 2763  15.713   0.024   2.279
   58MET    HE1 2764  15.628   0.064   2.224
   58MET    HE2 2765  15.762  -0.054   2.221
   58MET    HE3 2766  15.791   0.100   2.291
   58MET      C 2767  15.220  -0.224   2.363
   58MET      O 2768  15.261  -0.225   2.248
   59ASP      N 2769  15.091  -0.204   2.392
   59ASP      H 2770  15.056  -0.199   2.487
   59ASP     CA 2771  14.993  -0.181   2.287
   59ASP     HA 2772  15.035  -0.192   2.187
   59ASP     CB 2773  14.943  -0.037   2.295
   59ASP    HB1 2774  14.894  -0.023   2.391
   59ASP    HB2 2775  14.872  -0.015   2.216
   59ASP     CG 2776  15.052   0.069   2.282
   59ASP    OD1 2777  15.100   0.100   2.171
   59ASP    OD2 2778  15.095   0.124   2.385
   59ASP      C 2779  14.876  -0.278   2.291
   59ASP      O 2780  14.819  -0.305   2.396
   60SER      N 2781  14.844  -0.320   2.168
   60SER      H 2782  14.903  -0.293   2.091
   60SER     CA 2783  14.736  -0.406   2.124
   60SER     HA 2784  14.730  -0.489   2.195
   60SER     CB 2785  14.774  -0.467   1.990
   60SER    HB1 2786  14.759  -0.396   1.909
   60SER    HB2 2787  14.702  -0.546   1.971
   60SER     OG 2788  14.907  -0.515   1.991
   60SER     HG 2789  14.936  -0.539   1.903
   60SER      C 2790  14.596  -0.346   2.124
   60SER      O 2791  14.510  -0.384   2.045
   61ARG      N 2792  14.567  -0.250   2.212
   61ARG      H 2793  14.649  -0.228   2.267
   61ARG     CA 2794  14.446  -0.183   2.253
   61ARG     HA 2795  14.365  -0.256   2.255
   61ARG     CB 2796  14.404  -0.065   2.166
   61ARG    HB1 2797  14.316  -0.016   2.209
   61ARG    HB2 2798  14.384  -0.106   2.067
   61ARG     CG 2799  14.506   0.047   2.156
   61ARG    HG1 2800  14.511   0.105   2.249
   61ARG    HG2 2801  14.607   0.008   2.143
   61ARG     CD 2802  14.477   0.142   2.040
   61ARG    HD1 2803  14.484   0.086   1.947
   61ARG    HD2 2804  14.556   0.214   2.021
   61ARG     NE 2805  14.346   0.207   2.055
   61ARG     HE 2806  14.314   0.215   2.150
   61ARG     CZ 2807  14.265   0.236   1.952
   61ARG    NH1 2808  14.289   0.208   1.823
   61ARG   HH11 2809  14.367   0.146   1.803
   61ARG   HH12 2810  14.239   0.263   1.755
   61ARG    NH2 2811  14.157   0.307   1.984
   61ARG   HH21 2812  14.133   0.330   2.080
   61ARG   HH22 2813  14.108   0.352   1.908
   61ARG      C 2814  14.465  -0.152   2.401
   61ARG      O 2815  14.568  -0.103   2.445
   62GLY      N 2816  14.352  -0.156   2.472
   62GLY      H 2817  14.275  -0.202   2.426
   62GLY     CA 2818  14.335  -0.135   2.615
   62GLY    HA1 2819  14.355  -0.030   2.634
   62GLY    HA2 2820  14.405  -0.195   2.672
   62GLY      C 2821  14.200  -0.180   2.667
   62GLY      O 2822  14.120  -0.239   2.594
   63GLU      N 2823  14.169  -0.159   2.795
   63GLU      H 2824  14.083  -0.206   2.821
   63GLU     CA 2825  14.233  -0.077   2.896
   63GLU     HA 2826  14.287   0.001   2.842
   63GLU     CB 2827  14.123  -0.009   2.977
   63GLU    HB1 2828  14.066  -0.094   3.013
   63GLU    HB2 2829  14.056   0.049   2.912
   63GLU     CG 2830  14.164   0.087   3.088
   63GLU    HG1 2831  14.209   0.034   3.172
   63GLU    HG2 2832  14.071   0.125   3.130
   63GLU     CD 2833  14.250   0.202   3.038
   63GLU    OE1 2834  14.330   0.258   3.116
   63GLU    OE2 2835  14.240   0.237   2.918
   63GLU      C 2836  14.335  -0.150   2.982
   63GLU      O 2837  14.434  -0.094   3.027
   64HIS      N 2838  14.314  -0.278   3.014
   64HIS      H 2839  14.220  -0.314   3.009
   64HIS     CA 2840  14.411  -0.354   3.091
   64HIS     HA 2841  14.432  -0.296   3.181
   64HIS     CB 2842  14.353  -0.485   3.141
   64HIS    HB1 2843  14.312  -0.545   3.059
   64HIS    HB2 2844  14.432  -0.543   3.188
   64HIS     CG 2845  14.256  -0.477   3.256
   64HIS    ND1 2846  14.251  -0.381   3.357
   64HIS    CE1 2847  14.138  -0.408   3.422
   64HIS    HE1 2848  14.107  -0.353   3.510
   64HIS    NE2 2849  14.071  -0.516   3.379
   64HIS    HE2 2850  13.980  -0.546   3.410
   64HIS    CD2 2851  14.148  -0.560   3.273
   64HIS    HD2 2852  14.133  -0.650   3.215
   64HIS      C 2853  14.541  -0.379   3.017
   64HIS      O 2854  14.546  -0.383   2.894
   65ARG      N 2855  14.651  -0.383   3.093
   65ARG      H 2856  14.628  -0.372   3.191
   65ARG     CA 2857  14.790  -0.391   3.055
   65ARG     HA 2858  14.833  -0.443   3.141
   65ARG     CB 2859  14.843  -0.251   3.027
   65ARG    HB1 2860  14.822  -0.195   3.118
   65ARG    HB2 2861  14.781  -0.206   2.949
   65ARG     CG 2862  14.994  -0.260   3.002
   65ARG    HG1 2863  15.043  -0.349   3.041
   65ARG    HG2 2864  15.011  -0.276   2.896
   65ARG     CD 2865  15.067  -0.130   3.033
   65ARG    HD1 2866  15.020  -0.042   2.990
   65ARG    HD2 2867  15.168  -0.131   2.992
   65ARG     NE 2868  15.079  -0.108   3.177
   65ARG     HE 2869  15.062  -0.185   3.240
   65ARG     CZ 2870  15.102   0.010   3.236
   65ARG    NH1 2871  15.126   0.128   3.177
   65ARG   HH11 2872  15.115   0.214   3.230
   65ARG   HH12 2873  15.148   0.139   3.079
   65ARG    NH2 2874  15.090   0.015   3.369
   65ARG   HH21 2875  15.101   0.109   3.403
   65ARG   HH22 2876  15.060  -0.060   3.429
   65ARG      C 2877  14.804  -0.497   2.947
   65ARG      O 2878  14.847  -0.467   2.835
   66GLN      N 2879  14.763  -0.620   2.977
   66GLN      H 2880  14.750  -0.635   3.076
   66GLN     CA 2881  14.776  -0.741   2.897
   66GLN     HA 2882  14.811  -0.717   2.797
   66GLN     CB 2883  14.639  -0.807   2.891
   66GLN    HB1 2884  14.645  -0.913   2.865
   66GLN    HB2 2885  14.591  -0.807   2.989
   66GLN     CG 2886  14.544  -0.733   2.797
   66GLN    HG1 2887  14.526  -0.634   2.838
   66GLN    HG2 2888  14.582  -0.738   2.695
   66GLN     CD 2889  14.402  -0.787   2.798
   66GLN    OE1 2890  14.353  -0.837   2.899
   66GLN    NE2 2891  14.327  -0.779   2.688
   66GLN   HE21 2892  14.234  -0.815   2.702
   66GLN   HE22 2893  14.358  -0.739   2.601
   66GLN      C 2894  14.872  -0.841   2.959
   66GLN      O 2895  14.847  -0.894   3.067
   67ASP      N 2896  14.982  -0.873   2.891
   67ASP      H 2897  14.989  -0.826   2.802
   67ASP     CA 2898  15.078  -0.978   2.922
   67ASP     HA 2899  15.032  -1.033   3.004
   67ASP     CB 2900  15.077  -1.082   2.811
   67ASP    HB1 2901  15.148  -1.162   2.835
   67ASP    HB2 2902  14.973  -1.115   2.805
   67ASP     CG 2903  15.119  -1.023   2.677
   67ASP    OD1 2904  15.233  -1.048   2.633
   67ASP    OD2 2905  15.034  -0.959   2.612
   67ASP      C 2906  15.216  -0.923   2.953
   67ASP      O 2907  15.250  -0.808   2.923
   68ARG      N 2908  15.308  -0.996   3.017
   68ARG      H 2909  15.385  -0.937   3.045
   68ARG     CA 2910  15.288  -1.116   3.094
   68ARG     HA 2911  15.215  -1.185   3.051
   68ARG     CB 2912  15.225  -1.091   3.231
   68ARG    HB1 2913  15.235  -1.181   3.292
   68ARG    HB2 2914  15.127  -1.048   3.213
   68ARG     CG 2915  15.288  -0.979   3.313
   68ARG    HG1 2916  15.217  -0.963   3.394
   68ARG    HG2 2917  15.286  -0.885   3.257
   68ARG     CD 2918  15.431  -0.998   3.363
   68ARG    HD1 2919  15.499  -1.003   3.278
   68ARG    HD2 2920  15.447  -1.092   3.415
   68ARG     NE 2921  15.482  -0.901   3.460
   68ARG     HE 2922  15.425  -0.832   3.507
   68ARG     CZ 2923  15.606  -0.904   3.513
   68ARG    NH1 2924  15.711  -0.968   3.460
   68ARG   HH11 2925  15.704  -1.034   3.384
   68ARG   HH12 2926  15.802  -0.956   3.502
   68ARG    NH2 2927  15.636  -0.830   3.621
   68ARG   HH21 2928  15.567  -0.773   3.668
   68ARG   HH22 2929  15.723  -0.853   3.667
   68ARG      C 2930  15.414  -1.200   3.108
   68ARG      O 2931  15.524  -1.145   3.102
   69ARG      N 2932  15.413  -1.333   3.126
   69ARG      H 2933  15.506  -1.372   3.122
   69ARG     CA 2934  15.304  -1.427   3.137
   69ARG     HA 2935  15.209  -1.389   3.173
   69ARG     CB 2936  15.271  -1.487   3.000
   69ARG    HB1 2937  15.356  -1.543   2.960
   69ARG    HB2 2938  15.252  -1.401   2.937
   69ARG     CG 2939  15.149  -1.579   2.996
   69ARG    HG1 2940  15.172  -1.663   3.061
   69ARG    HG2 2941  15.066  -1.525   3.043
   69ARG     CD 2942  15.115  -1.617   2.852
   69ARG    HD1 2943  15.200  -1.657   2.797
   69ARG    HD2 2944  15.046  -1.701   2.855
   69ARG     NE 2945  15.052  -1.507   2.778
   69ARG     HE 2946  14.965  -1.478   2.821
   69ARG     CZ 2947  15.078  -1.456   2.657
   69ARG    NH1 2948  14.988  -1.371   2.606
   69ARG   HH11 2949  14.992  -1.344   2.509
   69ARG   HH12 2950  14.892  -1.371   2.639
   69ARG    NH2 2951  15.192  -1.491   2.596
   69ARG   HH21 2952  15.242  -1.571   2.634
   69ARG   HH22 2953  15.233  -1.445   2.516
   69ARG      C 2954  15.332  -1.545   3.230
   69ARG      O 2955  15.365  -1.656   3.189
   70GLU      N 2956  15.321  -1.504   3.356
   70GLU      H 2957  15.304  -1.405   3.367
   70GLU     CA 2958  15.300  -1.590   3.471
   70GLU     HA 2959  15.301  -1.521   3.555
   70GLU     CB 2960  15.165  -1.661   3.470
   70GLU    HB1 2961  15.174  -1.756   3.417
   70GLU    HB2 2962  15.145  -1.696   3.571
   70GLU     CG 2963  15.043  -1.590   3.412
   70GLU    HG1 2964  14.950  -1.643   3.431
   70GLU    HG2 2965  15.059  -1.596   3.304
   70GLU     CD 2966  15.031  -1.444   3.456
   70GLU    OE1 2967  14.981  -1.420   3.568
   70GLU    OE2 2968  15.074  -1.352   3.384
   70GLU      C 2969  15.410  -1.690   3.503
   70GLU      O 2970  15.380  -1.801   3.545
   71ARG      N 2971  15.542  -1.665   3.493
   71ARG      H 2972  15.599  -1.739   3.530
   71ARG     CA 2973  15.618  -1.551   3.446
   71ARG     HA 2974  15.591  -1.540   3.341
   71ARG     CB 2975  15.764  -1.592   3.432
   71ARG    HB1 2976  15.802  -1.598   3.534
   71ARG    HB2 2977  15.821  -1.514   3.381
   71ARG     CG 2978  15.804  -1.722   3.362
   71ARG    HG1 2979  15.747  -1.809   3.396
   71ARG    HG2 2980  15.910  -1.746   3.370
   71ARG     CD 2981  15.773  -1.710   3.213
   71ARG    HD1 2982  15.761  -1.811   3.172
   71ARG    HD2 2983  15.679  -1.659   3.194
   71ARG     NE 2984  15.878  -1.641   3.139
   71ARG     HE 2985  15.876  -1.543   3.115
   71ARG     CZ 2986  15.978  -1.710   3.082
   71ARG    NH1 2987  16.010  -1.840   3.097
   71ARG   HH11 2988  16.067  -1.867   3.018
   71ARG   HH12 2989  15.941  -1.904   3.130
   71ARG    NH2 2990  16.063  -1.649   2.999
   71ARG   HH21 2991  16.140  -1.703   2.962
   71ARG   HH22 2992  16.060  -1.555   2.962
   71ARG      C 2993  15.613  -1.411   3.503
   71ARG      O 2994  15.610  -1.328   3.412
   72PRO      N 2995  15.608  -1.383   3.634
   72PRO     CD 2996  15.589  -1.248   3.684
   72PRO    HD1 2997  15.537  -1.192   3.606
   72PRO    HD2 2998  15.681  -1.199   3.713
   72PRO     CG 2999  15.506  -1.260   3.812
   72PRO    HG1 3000  15.550  -1.185   3.877
   72PRO    HG2 3001  15.399  -1.247   3.795
   72PRO     CB 3002  15.544  -1.396   3.871
   72PRO    HB1 3003  15.619  -1.377   3.947
   72PRO    HB2 3004  15.462  -1.447   3.923
   72PRO     CA 3005  15.589  -1.472   3.746
   72PRO     HA 3006  15.500  -1.526   3.712
   72PRO      C 3007  15.713  -1.558   3.765
   72PRO      O 3008  15.708  -1.680   3.762
   73TYR      N 3009  15.826  -1.488   3.781
   73TYR      H 3010  15.826  -1.388   3.779
   73TYR     CA 3011  15.953  -1.556   3.801
   73TYR     HA 3012  15.955  -1.650   3.746
   73TYR     CB 3013  16.066  -1.469   3.746
   73TYR    HB1 3014  16.157  -1.526   3.766
   73TYR    HB2 3015  16.066  -1.380   3.808
   73TYR     CG 3016  16.073  -1.444   3.597
   73TYR    CD1 3017  16.107  -1.544   3.504
   73TYR    HD1 3018  16.131  -1.643   3.539
   73TYR    CE1 3019  16.101  -1.516   3.367
   73TYR    HE1 3020  16.125  -1.592   3.295
   73TYR     CZ 3021  16.074  -1.385   3.320
   73TYR     OH 3022  16.066  -1.370   3.185
   73TYR     HH 3023  16.048  -1.277   3.170
   73TYR    CE2 3024  16.049  -1.281   3.412
   73TYR    HE2 3025  16.029  -1.179   3.386
   73TYR    CD2 3026  16.056  -1.314   3.548
   73TYR    HD2 3027  16.042  -1.234   3.618
   73TYR      C 3028  15.973  -1.598   3.946
   73TYR    OC1 3029  15.893  -1.553   4.031
   73TYR    OC2 3030  16.055  -1.685   3.978
    1GLY      N 3031  15.404  12.989  14.574
    1GLY     H1 3032  15.418  12.964  14.671
    1GLY     H2 3033  15.471  13.061  14.551
    1GLY     H3 3034  15.423  12.907  14.518
    1GLY     CA 3035  15.264  13.034  14.562
    1GLY    HA1 3036  15.240  13.066  14.461
    1GLY    HA2 3037  15.252  13.116  14.633
    1GLY      C 3038  15.156  12.930  14.589
    1GLY      O 3039  15.198  12.829  14.647
    2PRO      N 3040  15.027  12.958  14.572
    2PRO     CD 3041  14.918  12.868  14.605
    2PRO    HD1 3042  14.907  12.856  14.713
    2PRO    HD2 3043  14.931  12.771  14.556
    2PRO     CG 3044  14.787  12.929  14.554
    2PRO    HG1 3045  14.701  12.896  14.612
    2PRO    HG2 3046  14.776  12.893  14.452
    2PRO     CB 3047  14.818  13.078  14.560
    2PRO    HB1 3048  14.786  13.114  14.657
    2PRO    HB2 3049  14.759  13.132  14.485
    2PRO     CA 3050  14.969  13.086  14.537
    2PRO     HA 3051  15.014  13.155  14.609
    2PRO      C 3052  15.003  13.132  14.396
    2PRO      O 3053  15.030  13.249  14.369
    3GLY      N 3054  15.012  13.036  14.304
    3GLY      H 3055  15.005  12.940  14.334
    3GLY     CA 3056  15.038  13.050  14.162
    3GLY    HA1 3057  14.987  12.969  14.109
    3GLY    HA2 3058  14.998  13.145  14.126
    3GLY      C 3059  15.186  13.049  14.126
    3GLY      O 3060  15.273  13.022  14.207
    4GLY      N 3061  15.227  13.096  14.008
    4GLY      H 3062  15.328  13.101  13.999
    4GLY     CA 3063  15.146  13.134  13.893
    4GLY    HA1 3064  15.188  13.081  13.808
    4GLY    HA2 3065  15.044  13.097  13.905
    4GLY      C 3066  15.127  13.279  13.852
    4GLY      O 3067  15.073  13.309  13.744
    5GLY      N 3068  15.176  13.368  13.938
    5GLY      H 3069  15.192  13.341  14.034
    5GLY     CA 3070  15.198  13.510  13.919
    5GLY    HA1 3071  15.296  13.543  13.954
    5GLY    HA2 3072  15.194  13.531  13.813
    5GLY      C 3073  15.095  13.600  13.988
    5GLY      O 3074  14.982  13.560  14.016
    6PRO      N 3075  15.127  13.727  14.011
    6PRO     CD 3076  15.033  13.816  14.076
    6PRO    HD1 3077  15.036  13.783  14.180
    6PRO    HD2 3078  14.934  13.810  14.032
    6PRO     CG 3079  15.090  13.958  14.068
    6PRO    HG1 3080  15.064  14.003  14.162
    6PRO    HG2 3081  15.054  14.022  13.987
    6PRO     CB 3082  15.242  13.941  14.058
    6PRO    HB1 3083  15.284  13.910  14.155
    6PRO    HB2 3084  15.303  14.018  14.011
    6PRO     CA 3085  15.242  13.810  13.980
    6PRO     HA 3086  15.323  13.746  14.015
    6PRO      C 3087  15.277  13.840  13.834
    6PRO      O 3088  15.386  13.887  13.801
    7GLY      N 3089  15.190  13.807  13.740
    7GLY      H 3090  15.099  13.777  13.771
    7GLY     CA 3091  15.215  13.807  13.598
    7GLY    HA1 3092  15.236  13.913  13.586
    7GLY    HA2 3093  15.124  13.777  13.546
    7GLY      C 3094  15.326  13.717  13.544
    7GLY      O 3095  15.358  13.615  13.605
    8GLY      N 3096  15.387  13.757  13.433
    8GLY      H 3097  15.369  13.850  13.398
    8GLY     CA 3098  15.504  13.685  13.386
    8GLY    HA1 3099  15.574  13.689  13.471
    8GLY    HA2 3100  15.464  13.584  13.378
    8GLY      C 3101  15.579  13.746  13.268
    8GLY      O 3102  15.531  13.849  13.220
    9SER      N 3103  15.684  13.688  13.212
    9SER      H 3104  15.704  13.733  13.124
    9SER     CA 3105  15.744  13.557  13.228
    9SER     HA 3106  15.810  13.555  13.143
    9SER     CB 3107  15.829  13.538  13.355
    9SER    HB1 3108  15.788  13.598  13.435
    9SER    HB2 3109  15.920  13.595  13.332
    9SER     OG 3110  15.850  13.405  13.398
    9SER     HG 3111  15.946  13.397  13.407
    9SER      C 3112  15.651  13.440  13.202
    9SER      O 3113  15.528  13.446  13.214
   10HIS      N 3114  15.707  13.328  13.157
   10HIS      H 3115  15.808  13.326  13.152
   10HIS     CA 3116  15.642  13.209  13.107
   10HIS     HA 3117  15.537  13.212  13.139
   10HIS     CB 3118  15.702  13.082  13.164
   10HIS    HB1 3119  15.639  12.997  13.142
   10HIS    HB2 3120  15.710  13.100  13.273
   10HIS     CG 3121  15.834  13.044  13.103
   10HIS    ND1 3122  15.961  13.090  13.141
   10HIS    CE1 3123  16.046  13.046  13.049
   10HIS    HE1 3124  16.154  13.047  13.053
   10HIS    NE2 3125  15.983  12.966  12.961
   10HIS    HE2 3126  16.023  12.934  12.872
   10HIS    CD2 3127  15.851  12.957  12.999
   10HIS    HD2 3128  15.774  12.908  12.942
   10HIS      C 3129  15.631  13.201  12.955
   10HIS      O 3130  15.527  13.149  12.914
   11MET      N 3131  15.731  13.251  12.883
   11MET      H 3132  15.808  13.277  12.944
   11MET     CA 3133  15.733  13.272  12.739
   11MET     HA 3134  15.637  13.317  12.709
   11MET     CB 3135  15.847  13.369  12.713
   11MET    HB1 3136  15.930  13.312  12.754
   11MET    HB2 3137  15.868  13.396  12.609
   11MET     CG 3138  15.835  13.502  12.786
   11MET    HG1 3139  15.874  13.487  12.886
   11MET    HG2 3140  15.727  13.517  12.787
   11MET     SD 3141  15.916  13.647  12.712
   11MET     CE 3142  15.878  13.743  12.860
   11MET    HE1 3143  15.905  13.690  12.952
   11MET    HE2 3144  15.771  13.761  12.874
   11MET    HE3 3145  15.932  13.837  12.853
   11MET      C 3146  15.744  13.144  12.659
   11MET      O 3147  15.785  13.043  12.716
   12GLY      N 3148  15.701  13.144  12.532
   12GLY      H 3149  15.659  13.233  12.510
   12GLY     CA 3150  15.701  13.038  12.433
   12GLY    HA1 3151  15.799  12.994  12.451
   12GLY    HA2 3152  15.619  12.969  12.449
   12GLY      C 3153  15.682  13.079  12.287
   12GLY      O 3154  15.682  13.196  12.251
   13GLY      N 3155  15.665  12.985  12.195
   13GLY      H 3156  15.661  12.889  12.227
   13GLY     CA 3157  15.646  13.007  12.053
   13GLY    HA1 3158  15.569  12.940  12.014
   13GLY    HA2 3159  15.626  13.111  12.025
   13GLY      C 3160  15.774  12.964  11.980
   13GLY      O 3161  15.791  12.848  11.945
   14ASN      N 3162  15.871  13.052  11.959
   14ASN      H 3163  15.949  13.013  11.909
   14ASN     CA 3164  15.873  13.197  11.964
   14ASN     HA 3165  15.784  13.234  12.015
   14ASN     CB 3166  15.880  13.257  11.824
   14ASN    HB1 3167  15.977  13.232  11.782
   14ASN    HB2 3168  15.865  13.365  11.829
   14ASN     CG 3169  15.769  13.216  11.728
   14ASN    OD1 3170  15.651  13.250  11.742
   14ASN    ND2 3171  15.793  13.122  11.638
   14ASN   HD21 3172  15.710  13.097  11.586
   14ASN   HD22 3173  15.876  13.065  11.633
   14ASN      C 3174  15.984  13.265  12.043
   14ASN      O 3175  15.969  13.385  12.065
   15TYR      N 3176  16.087  13.208  12.105
   15TYR      H 3177  16.148  13.271  12.155
   15TYR     CA 3178  16.133  13.073  12.133
   15TYR     HA 3179  16.223  13.099  12.188
   15TYR     CB 3180  16.034  13.011  12.232
   15TYR    HB1 3181  16.016  12.904  12.221
   15TYR    HB2 3182  15.934  13.050  12.214
   15TYR     CG 3183  16.070  13.046  12.374
   15TYR    CD1 3184  16.059  13.175  12.428
   15TYR    HD1 3185  16.012  13.248  12.364
   15TYR    CE1 3186  16.107  13.204  12.556
   15TYR    HE1 3187  16.100  13.302  12.601
   15TYR     CZ 3188  16.161  13.102  12.636
   15TYR     OH 3189  16.208  13.142  12.760
   15TYR     HH 3190  16.182  13.233  12.775
   15TYR    CE2 3191  16.174  12.973  12.582
   15TYR    HE2 3192  16.235  12.904  12.640
   15TYR    CD2 3193  16.126  12.946  12.454
   15TYR    HD2 3194  16.147  12.853  12.403
   15TYR      C 3195  16.176  12.980  12.021
   15TYR      O 3196  16.121  12.984  11.911
   16GLY      N 3197  16.283  12.902  12.037
   16GLY      H 3198  16.300  12.838  11.962
   16GLY     CA 3199  16.371  12.896  12.152
   16GLY    HA1 3200  16.437  12.809  12.155
   16GLY    HA2 3201  16.322  12.894  12.249
   16GLY      C 3202  16.477  13.005  12.142
   16GLY      O 3203  16.512  13.065  12.244
   17ASP      N 3204  16.528  13.033  12.022
   17ASP      H 3205  16.477  12.982  11.949
   17ASP     CA 3206  16.644  13.112  11.987
   17ASP     HA 3207  16.684  13.173  12.069
   17ASP     CB 3208  16.761  13.022  11.948
   17ASP    HB1 3209  16.850  13.085  11.951
   17ASP    HB2 3210  16.764  12.987  11.845
   17ASP     CG 3211  16.773  12.898  12.036
   17ASP    OD1 3212  16.750  12.782  11.996
   17ASP    OD2 3213  16.808  12.912  12.155
   17ASP      C 3214  16.615  13.208  11.872
   17ASP      O 3215  16.681  13.209  11.770
   18ASP      N 3216  16.523  13.303  11.892
   18ASP      H 3217  16.512  13.365  11.813
   18ASP     CA 3218  16.415  13.318  11.987
   18ASP     HA 3219  16.371  13.219  11.999
   18ASP     CB 3220  16.304  13.409  11.935
   18ASP    HB1 3221  16.217  13.417  11.999
   18ASP    HB2 3222  16.273  13.380  11.834
   18ASP     CG 3223  16.355  13.551  11.914
   18ASP    OD1 3224  16.455  13.568  11.841
   18ASP    OD2 3225  16.286  13.647  11.952
   18ASP      C 3226  16.458  13.368  12.124
   18ASP      O 3227  16.385  13.345  12.219
   19ARG      N 3228  16.579  13.423  12.140
   19ARG      H 3229  16.630  13.428  12.053
   19ARG     CA 3230  16.634  13.467  12.267
   19ARG     HA 3231  16.636  13.376  12.327
   19ARG     CB 3232  16.779  13.514  12.253
   19ARG    HB1 3233  16.823  13.516  12.352
   19ARG    HB2 3234  16.830  13.429  12.206
   19ARG     CG 3235  16.822  13.638  12.175
   19ARG    HG1 3236  16.931  13.641  12.175
   19ARG    HG2 3237  16.786  13.733  12.214
   19ARG     CD 3238  16.783  13.625  12.027
   19ARG    HD1 3239  16.818  13.716  11.978
   19ARG    HD2 3240  16.676  13.619  12.007
   19ARG     NE 3241  16.851  13.520  11.952
   19ARG     HE 3242  16.948  13.496  11.971
   19ARG     CZ 3243  16.819  13.500  11.824
   19ARG    NH1 3244  16.705  13.532  11.761
   19ARG   HH11 3245  16.615  13.551  11.803
   19ARG   HH12 3246  16.703  13.515  11.662
   19ARG    NH2 3247  16.916  13.447  11.747
   19ARG   HH21 3248  16.906  13.432  11.647
   19ARG   HH22 3249  17.008  13.425  11.785
   19ARG      C 3250  16.553  13.561  12.355
   19ARG      O 3251  16.550  13.675  12.310
   20ARG      N 3252  16.489  13.519  12.464
   20ARG      H 3253  16.503  13.421  12.485
   20ARG     CA 3254  16.377  13.585  12.527
   20ARG     HA 3255  16.374  13.534  12.624
   20ARG     CB 3256  16.245  13.551  12.457
   20ARG    HB1 3257  16.234  13.443  12.459
   20ARG    HB2 3258  16.170  13.585  12.528
   20ARG     CG 3259  16.213  13.609  12.320
   20ARG    HG1 3260  16.110  13.578  12.299
   20ARG    HG2 3261  16.280  13.561  12.249
   20ARG     CD 3262  16.220  13.761  12.313
   20ARG    HD1 3263  16.317  13.796  12.348
   20ARG    HD2 3264  16.212  13.777  12.205
   20ARG     NE 3265  16.115  13.835  12.382
   20ARG     HE 3266  16.133  13.841  12.482
   20ARG     CZ 3267  15.994  13.876  12.341
   20ARG    NH1 3268  15.918  13.950  12.423
   20ARG   HH11 3269  15.940  13.980  12.515
   20ARG   HH12 3270  15.824  13.968  12.393
   20ARG    NH2 3271  15.937  13.856  12.221
   20ARG   HH21 3272  15.981  13.791  12.157
   20ARG   HH22 3273  15.862  13.913  12.185
   20ARG      C 3274  16.398  13.727  12.577
   20ARG      O 3275  16.299  13.794  12.605
   21GLY      N 3276  16.521  13.770  12.602
   21GLY      H 3277  16.586  13.692  12.605
   21GLY     CA 3278  16.568  13.899  12.650
   21GLY    HA1 3279  16.491  13.976  12.638
   21GLY    HA2 3280  16.656  13.919  12.588
   21GLY      C 3281  16.635  13.885  12.785
   21GLY      O 3282  16.673  13.772  12.817
   22GLY      N 3283  16.654  13.991  12.864
   22GLY      H 3284  16.711  13.975  12.945
   22GLY     CA 3285  16.620  14.132  12.850
   22GLY    HA1 3286  16.645  14.167  12.751
   22GLY    HA2 3287  16.674  14.193  12.923
   22GLY      C 3288  16.473  14.168  12.859
   22GLY      O 3289  16.390  14.079  12.876
   23ARG      N 3290  16.445  14.299  12.862
   23ARG      H 3291  16.519  14.367  12.853
   23ARG     CA 3292  16.315  14.358  12.886
   23ARG     HA 3293  16.254  14.291  12.947
   23ARG     CB 3294  16.259  14.392  12.747
   23ARG    HB1 3295  16.239  14.300  12.694
   23ARG    HB2 3296  16.168  14.450  12.758
   23ARG     CG 3297  16.352  14.473  12.657
   23ARG    HG1 3298  16.385  14.556  12.718
   23ARG    HG2 3299  16.438  14.412  12.631
   23ARG     CD 3300  16.289  14.532  12.530
   23ARG    HD1 3301  16.215  14.603  12.569
   23ARG    HD2 3302  16.362  14.590  12.473
   23ARG     NE 3303  16.228  14.426  12.452
   23ARG     HE 3304  16.297  14.384  12.389
   23ARG     CZ 3305  16.102  14.383  12.464
   23ARG    NH1 3306  16.064  14.274  12.397
   23ARG   HH11 3307  16.124  14.241  12.322
   23ARG   HH12 3308  15.971  14.233  12.405
   23ARG    NH2 3309  16.013  14.441  12.544
   23ARG   HH21 3310  15.931  14.391  12.574
   23ARG   HH22 3311  16.026  14.538  12.569
   23ARG      C 3312  16.341  14.475  12.980
   23ARG      O 3313  16.452  14.528  12.989
   24GLY      N 3314  16.249  14.523  13.065
   24GLY      H 3315  16.285  14.604  13.115
   24GLY     CA 3316  16.112  14.482  13.089
   24GLY    HA1 3317  16.061  14.535  13.009
   24GLY    HA2 3318  16.106  14.373  13.077
   24GLY      C 3319  16.058  14.523  13.225
   24GLY      O 3320  16.126  14.581  13.308
   25GLY      N 3321  15.926  14.522  13.247
   25GLY      H 3322  15.892  14.558  13.334
   25GLY     CA 3323  15.822  14.485  13.152
   25GLY    HA1 3324  15.848  14.390  13.108
   25GLY    HA2 3325  15.822  14.553  13.067
   25GLY      C 3326  15.680  14.466  13.202
   25GLY      O 3327  15.656  14.475  13.323
   26TYR      N 3328  15.580  14.436  13.121
   26TYR      H 3329  15.598  14.443  13.021
   26TYR     CA 3330  15.443  14.436  13.169
   26TYR     HA 3331  15.445  14.484  13.266
   26TYR     CB 3332  15.395  14.293  13.193
   26TYR    HB1 3333  15.442  14.270  13.289
   26TYR    HB2 3334  15.290  14.290  13.221
   26TYR     CG 3335  15.403  14.207  13.070
   26TYR    CD1 3336  15.510  14.118  13.050
   26TYR    HD1 3337  15.601  14.132  13.109
   26TYR    CE1 3338  15.507  14.023  12.948
   26TYR    HE1 3339  15.579  13.943  12.935
   26TYR     CZ 3340  15.392  14.015  12.867
   26TYR     OH 3341  15.389  13.906  12.785
   26TYR     HH 3342  15.302  13.886  12.750
   26TYR    CE2 3343  15.290  14.112  12.879
   26TYR    HE2 3344  15.203  14.099  12.817
   26TYR    CD2 3345  15.299  14.212  12.977
   26TYR    HD2 3346  15.214  14.278  12.992
   26TYR      C 3347  15.339  14.512  13.087
   26TYR      O 3348  15.233  14.542  13.141
   27ASP      N 3349  15.362  14.533  12.957
   27ASP      H 3350  15.457  14.519  12.926
   27ASP     CA 3351  15.278  14.615  12.872
   27ASP     HA 3352  15.244  14.702  12.926
   27ASP     CB 3353  15.365  14.669  12.758
   27ASP    HB1 3354  15.375  14.590  12.683
   27ASP    HB2 3355  15.462  14.685  12.805
   27ASP     CG 3356  15.312  14.791  12.683
   27ASP    OD1 3357  15.188  14.804  12.681
   27ASP    OD2 3358  15.389  14.865  12.619
   27ASP      C 3359  15.150  14.541  12.834
   27ASP      O 3360  15.159  14.447  12.754
   28ARG      N 3361  15.038  14.592  12.886
   28ARG      H 3362  15.055  14.674  12.942
   28ARG     CA 3363  14.913  14.519  12.891
   28ARG     HA 3364  14.918  14.446  12.810
   28ARG     CB 3365  14.903  14.423  13.010
   28ARG    HB1 3366  14.976  14.343  13.004
   28ARG    HB2 3367  14.815  14.360  13.001
   28ARG     CG 3368  14.895  14.461  13.157
   28ARG    HG1 3369  14.847  14.374  13.202
   28ARG    HG2 3370  14.995  14.476  13.199
   28ARG     CD 3371  14.822  14.594  13.180
   28ARG    HD1 3372  14.838  14.621  13.284
   28ARG    HD2 3373  14.878  14.669  13.122
   28ARG     NE 3374  14.679  14.574  13.157
   28ARG     HE 3375  14.652  14.479  13.136
   28ARG     CZ 3376  14.582  14.663  13.134
   28ARG    NH1 3377  14.462  14.623  13.089
   28ARG   HH11 3378  14.383  14.686  13.098
   28ARG   HH12 3379  14.446  14.526  13.070
   28ARG    NH2 3380  14.598  14.796  13.150
   28ARG   HH21 3381  14.687  14.840  13.166
   28ARG   HH22 3382  14.519  14.856  13.129
   28ARG      C 3383  14.784  14.592  12.855
   28ARG      O 3384  14.681  14.526  12.869
   29GLY      N 3385  14.785  14.719  12.817
   29GLY      H 3386  14.877  14.761  12.806
   29GLY     CA 3387  14.672  14.802  12.780
   29GLY    HA1 3388  14.627  14.858  12.860
   29GLY    HA2 3389  14.706  14.875  12.706
   29GLY      C 3390  14.564  14.729  12.701
   29GLY      O 3391  14.591  14.653  12.608
   30GLY      N 3392  14.441  14.741  12.751
   30GLY      H 3393  14.435  14.800  12.831
   30GLY     CA 3394  14.319  14.675  12.706
   30GLY    HA1 3395  14.334  14.567  12.694
   30GLY    HA2 3396  14.305  14.713  12.605
   30GLY      C 3397  14.198  14.688  12.796
   30GLY      O 3398  14.206  14.736  12.911
   31TYR      N 3399  14.087  14.632  12.749
   31TYR      H 3400  14.094  14.600  12.653
   31TYR     CA 3401  13.959  14.606  12.812
   31TYR     HA 3402  13.940  14.689  12.881
   31TYR     CB 3403  13.959  14.475  12.889
   31TYR    HB1 3404  14.028  14.479  12.973
   31TYR    HB2 3405  13.858  14.466  12.930
   31TYR     CG 3406  13.991  14.347  12.816
   31TYR    CD1 3407  13.893  14.248  12.803
   31TYR    HD1 3408  13.789  14.270  12.822
   31TYR    CE1 3409  13.924  14.119  12.756
   31TYR    HE1 3410  13.849  14.042  12.747
   31TYR     CZ 3411  14.058  14.086  12.728
   31TYR     OH 3412  14.092  13.961  12.685
   31TYR     HH 3413  14.011  13.915  12.662
   31TYR    CE2 3414  14.154  14.188  12.744
   31TYR    HE2 3415  14.256  14.156  12.728
   31TYR    CD2 3416  14.125  14.318  12.789
   31TYR    HD2 3417  14.203  14.392  12.794
   31TYR      C 3418  13.849  14.613  12.707
   31TYR      O 3419  13.875  14.582  12.591
   32ARG      N 3420  13.730  14.657  12.749
   32ARG      H 3421  13.720  14.659  12.850
   32ARG     CA 3422  13.617  14.696  12.667
   32ARG     HA 3423  13.561  14.764  12.730
   32ARG     CB 3424  13.524  14.575  12.657
   32ARG    HB1 3425  13.425  14.603  12.622
   32ARG    HB2 3426  13.500  14.550  12.761
   32ARG     CG 3427  13.581  14.455  12.584
   32ARG    HG1 3428  13.677  14.422  12.625
   32ARG    HG2 3429  13.586  14.475  12.477
   32ARG     CD 3430  13.493  14.330  12.581
   32ARG    HD1 3431  13.550  14.247  12.539
   32ARG    HD2 3432  13.412  14.357  12.513
   32ARG     NE 3433  13.426  14.302  12.707
   32ARG     HE 3434  13.331  14.335  12.716
   32ARG     CZ 3435  13.458  14.202  12.792
   32ARG    NH1 3436  13.389  14.178  12.905
   32ARG   HH11 3437  13.309  14.238  12.923
   32ARG   HH12 3438  13.393  14.087  12.948
   32ARG    NH2 3439  13.562  14.119  12.775
   32ARG   HH21 3440  13.579  14.063  12.858
   32ARG   HH22 3441  13.616  14.107  12.691
   32ARG      C 3442  13.639  14.758  12.530
   32ARG      O 3443  13.560  14.728  12.441
   33GLY      N 3444  13.735  14.846  12.501
   33GLY      H 3445  13.801  14.854  12.577
   33GLY     CA 3446  13.746  14.921  12.379
   33GLY    HA1 3447  13.849  14.956  12.372
   33GLY    HA2 3448  13.728  14.857  12.292
   33GLY      C 3449  13.648  15.038  12.376
   33GLY      O 3450  13.562  15.049  12.464
   34ARG      N 3451  13.658  15.131  12.282
   34ARG      H 3452  13.743  15.125  12.227
   34ARG     CA 3453  13.585  15.256  12.279
   34ARG     HA 3454  13.477  15.241  12.289
   34ARG     CB 3455  13.601  15.326  12.143
   34ARG    HB1 3456  13.560  15.263  12.065
   34ARG    HB2 3457  13.708  15.344  12.133
   34ARG     CG 3458  13.525  15.458  12.135
   34ARG    HG1 3459  13.570  15.514  12.216
   34ARG    HG2 3460  13.419  15.458  12.160
   34ARG     CD 3461  13.558  15.532  12.007
   34ARG    HD1 3462  13.662  15.517  11.978
   34ARG    HD2 3463  13.540  15.638  12.023
   34ARG     NE 3464  13.474  15.479  11.898
   34ARG     HE 3465  13.408  15.408  11.928
   34ARG     CZ 3466  13.477  15.508  11.768
   34ARG    NH1 3467  13.425  15.427  11.675
   34ARG   HH11 3468  13.422  15.454  11.577
   34ARG   HH12 3469  13.404  15.334  11.706
   34ARG    NH2 3470  13.532  15.623  11.728
   34ARG   HH21 3471  13.538  15.650  11.629
   34ARG   HH22 3472  13.560  15.696  11.791
   34ARG      C 3473  13.630  15.333  12.403
   34ARG      O 3474  13.749  15.363  12.412
   35GLY      N 3475  13.546  15.366  12.501
   35GLY      H 3476  13.592  15.418  12.574
   35GLY     CA 3477  13.402  15.377  12.487
   35GLY    HA1 3478  13.359  15.279  12.471
   35GLY    HA2 3479  13.384  15.448  12.407
   35GLY      C 3480  13.337  15.428  12.617
   35GLY      O 3481  13.408  15.439  12.716
   36GLY      N 3482  13.209  15.458  12.596
   36GLY      H 3483  13.163  15.437  12.508
   36GLY     CA 3484  13.128  15.511  12.705
   36GLY    HA1 3485  13.022  15.523  12.683
   36GLY    HA2 3486  13.172  15.601  12.744
   36GLY      C 3487  13.129  15.414  12.822
   36GLY      O 3488  13.092  15.300  12.799
   37ASP      N 3489  13.157  15.465  12.942
   37ASP      H 3490  13.179  15.564  12.952
   37ASP     CA 3491  13.162  15.391  13.067
   37ASP     HA 3492  13.183  15.462  13.146
   37ASP     CB 3493  13.030  15.324  13.103
   37ASP    HB1 3494  13.013  15.238  13.037
   37ASP    HB2 3495  13.046  15.285  13.204
   37ASP     CG 3496  12.921  15.430  13.094
   37ASP    OD1 3497  12.904  15.496  13.198
   37ASP    OD2 3498  12.863  15.455  12.985
   37ASP      C 3499  13.271  15.285  13.077
   37ASP      O 3500  13.342  15.281  13.178
   38ARG      N 3501  13.295  15.203  12.975
   38ARG      H 3502  13.230  15.209  12.898
   38ARG     CA 3503  13.406  15.111  12.963
   38ARG     HA 3504  13.485  15.149  13.027
   38ARG     CB 3505  13.363  14.972  13.010
   38ARG    HB1 3506  13.349  14.969  13.117
   38ARG    HB2 3507  13.446  14.904  12.996
   38ARG     CG 3508  13.242  14.912  12.938
   38ARG    HG1 3509  13.241  14.948  12.836
   38ARG    HG2 3510  13.257  14.804  12.937
   38ARG     CD 3511  13.110  14.944  13.008
   38ARG    HD1 3512  13.119  15.037  13.063
   38ARG    HD2 3513  13.094  14.857  13.073
   38ARG     NE 3514  13.002  14.950  12.909
   38ARG     HE 3515  13.017  14.954  12.808
   38ARG     CZ 3516  12.874  14.982  12.933
   38ARG    NH1 3517  12.780  14.984  12.837
   38ARG   HH11 3518  12.803  14.985  12.739
   38ARG   HH12 3519  12.690  15.012  12.874
   38ARG    NH2 3520  12.829  15.006  13.056
   38ARG   HH21 3521  12.896  15.020  13.131
   38ARG   HH22 3522  12.733  15.034  13.072
   38ARG      C 3523  13.466  15.116  12.823
   38ARG      O 3524  13.392  15.142  12.728
   39GLY      N 3525  13.591  15.078  12.796
   39GLY      H 3526  13.620  15.071  12.699
   39GLY     CA 3527  13.699  15.066  12.892
   39GLY    HA1 3528  13.705  15.157  12.952
   39GLY    HA2 3529  13.663  14.990  12.962
   39GLY      C 3530  13.825  15.038  12.812
   39GLY      O 3531  13.841  14.930  12.758
   40GLY      N 3532  13.915  15.137  12.813
   40GLY      H 3533  13.888  15.225  12.855
   40GLY     CA 3534  14.036  15.135  12.734
   40GLY    HA1 3535  14.020  15.085  12.639
   40GLY    HA2 3536  14.067  15.237  12.712
   40GLY      C 3537  14.156  15.065  12.798
   40GLY      O 3538  14.165  15.044  12.918
   41PHE      N 3539  14.265  15.045  12.723
   41PHE      H 3540  14.346  15.016  12.775
   41PHE     CA 3541  14.308  15.113  12.602
   41PHE     HA 3542  14.223  15.151  12.546
   41PHE     CB 3543  14.385  15.237  12.645
   41PHE    HB1 3544  14.309  15.309  12.678
   41PHE    HB2 3545  14.453  15.216  12.727
   41PHE     CG 3546  14.461  15.301  12.530
   41PHE    CD1 3547  14.396  15.352  12.419
   41PHE    HD1 3548  14.289  15.356  12.407
   41PHE    CE1 3549  14.473  15.389  12.306
   41PHE    HE1 3550  14.420  15.419  12.218
   41PHE     CZ 3551  14.613  15.381  12.305
   41PHE     HZ 3552  14.663  15.413  12.214
   41PHE    CE2 3553  14.675  15.330  12.419
   41PHE    HE2 3554  14.782  15.322  12.419
   41PHE    CD2 3555  14.601  15.295  12.532
   41PHE    HD2 3556  14.649  15.258  12.622
   41PHE      C 3557  14.389  15.019  12.514
   41PHE      O 3558  14.497  14.981  12.558
   42ARG      N 3559  14.349  14.993  12.389
   42ARG      H 3560  14.262  15.037  12.362
   42ARG     CA 3561  14.425  14.930  12.284
   42ARG     HA 3562  14.369  14.932  12.190
   42ARG     CB 3563  14.545  15.019  12.254
   42ARG    HB1 3564  14.515  15.123  12.272
   42ARG    HB2 3565  14.632  14.989  12.310
   42ARG     CG 3566  14.596  14.998  12.110
   42ARG    HG1 3567  14.519  15.026  12.039
   42ARG    HG2 3568  14.625  14.894  12.103
   42ARG     CD 3569  14.719  15.086  12.089
   42ARG    HD1 3570  14.694  15.190  12.107
   42ARG    HD2 3571  14.749  15.080  11.985
   42ARG     NE 3572  14.830  15.064  12.183
   42ARG     HE 3573  14.831  14.980  12.240
   42ARG     CZ 3574  14.924  15.154  12.213
   42ARG    NH1 3575  14.957  15.267  12.150
   42ARG   HH11 3576  15.017  15.336  12.192
   42ARG   HH12 3577  14.912  15.301  12.065
   42ARG    NH2 3578  14.998  15.135  12.323
   42ARG   HH21 3579  14.980  15.062  12.390
   42ARG   HH22 3580  15.072  15.201  12.346
   42ARG      C 3581  14.460  14.783  12.303
   42ARG      O 3582  14.565  14.728  12.271
   43GLY      N 3583  14.356  14.713  12.350
   43GLY      H 3584  14.270  14.758  12.376
   43GLY     CA 3585  14.357  14.568  12.365
   43GLY    HA1 3586  14.397  14.520  12.277
   43GLY    HA2 3587  14.436  14.542  12.435
   43GLY      C 3588  14.221  14.516  12.407
   43GLY      O 3589  14.117  14.580  12.424
   44GLY      N 3590  14.208  14.383  12.418
   44GLY      H 3591  14.113  14.349  12.431
   44GLY     CA 3592  14.323  14.297  12.435
   44GLY    HA1 3593  14.395  14.320  12.355
   44GLY    HA2 3594  14.364  14.314  12.534
   44GLY      C 3595  14.292  14.149  12.428
   44GLY      O 3596  14.190  14.110  12.372
   45ARG      N 3597  14.382  14.064  12.480
   45ARG      H 3598  14.469  14.098  12.517
   45ARG     CA 3599  14.372  13.921  12.456
   45ARG     HA 3600  14.267  13.911  12.426
   45ARG     CB 3601  14.451  13.882  12.331
   45ARG    HB1 3602  14.446  13.773  12.322
   45ARG    HB2 3603  14.414  13.941  12.247
   45ARG     CG 3604  14.596  13.919  12.359
   45ARG    HG1 3605  14.614  14.023  12.385
   45ARG    HG2 3606  14.634  13.860  12.442
   45ARG     CD 3607  14.679  13.883  12.235
   45ARG    HD1 3608  14.635  13.923  12.145
   45ARG    HD2 3609  14.675  13.777  12.213
   45ARG     NE 3610  14.818  13.927  12.251
   45ARG     HE 3611  14.885  13.854  12.268
   45ARG     CZ 3612  14.876  14.048  12.251
   45ARG    NH1 3613  14.807  14.162  12.233
   45ARG   HH11 3614  14.726  14.172  12.173
   45ARG   HH12 3615  14.862  14.243  12.257
   45ARG    NH2 3616  15.006  14.054  12.280
   45ARG   HH21 3617  15.048  14.145  12.294
   45ARG   HH22 3618  15.060  13.970  12.296
   45ARG      C 3619  14.393  13.839  12.581
   45ARG      O 3620  14.477  13.872  12.664
   46GLY      N 3621  14.326  13.723  12.591
   46GLY      H 3622  14.372  13.667  12.662
   46GLY     CA 3623  14.237  13.671  12.490
   46GLY    HA1 3624  14.278  13.681  12.390
   46GLY    HA2 3625  14.141  13.722  12.485
   46GLY      C 3626  14.196  13.525  12.499
   46GLY      O 3627  14.100  13.488  12.431
   47GLY      N 3628  14.270  13.441  12.572
   47GLY      H 3629  14.351  13.481  12.617
   47GLY     CA 3630  14.275  13.296  12.567
   47GLY    HA1 3631  14.198  13.255  12.633
   47GLY    HA2 3632  14.272  13.256  12.466
   47GLY      C 3633  14.408  13.247  12.624
   47GLY      O 3634  14.512  13.279  12.567
   48GLY      N 3635  14.401  13.183  12.740
   48GLY      H 3636  14.321  13.143  12.787
   48GLY     CA 3637  14.525  13.144  12.805
   48GLY    HA1 3638  14.584  13.094  12.728
   48GLY    HA2 3639  14.495  13.082  12.890
   48GLY      C 3640  14.610  13.259  12.858
   48GLY      O 3641  14.557  13.360  12.904
   49ASP      N 3642  14.741  13.237  12.844
   49ASP      H 3643  14.768  13.143  12.820
   49ASP     CA 3644  14.846  13.319  12.900
   49ASP     HA 3645  14.935  13.259  12.881
   49ASP     CB 3646  14.864  13.439  12.808
   49ASP    HB1 3647  14.779  13.506  12.798
   49ASP    HB2 3648  14.950  13.500  12.837
   49ASP     CG 3649  14.911  13.397  12.669
   49ASP    OD1 3650  14.891  13.481  12.577
   49ASP    OD2 3651  14.969  13.291  12.640
   49ASP      C 3652  14.837  13.345  13.050
   49ASP      O 3653  14.785  13.261  13.122
   50ARG      N 3654  14.878  13.453  13.117
   50ARG      H 3655  14.846  13.435  13.211
   50ARG     CA 3656  14.951  13.577  13.096
   50ARG     HA 3657  14.957  13.618  13.198
   50ARG     CB 3658  15.099  13.551  13.070
   50ARG    HB1 3659  15.143  13.456  13.101
   50ARG    HB2 3660  15.123  13.566  12.964
   50ARG     CG 3661  15.185  13.644  13.155
   50ARG    HG1 3662  15.279  13.591  13.169
   50ARG    HG2 3663  15.152  13.658  13.259
   50ARG     CD 3664  15.233  13.772  13.089
   50ARG    HD1 3665  15.224  13.764  12.980
   50ARG    HD2 3666  15.334  13.796  13.122
   50ARG     NE 3667  15.153  13.887  13.131
   50ARG     HE 3668  15.061  13.896  13.091
   50ARG     CZ 3669  15.185  13.979  13.223
   50ARG    NH1 3670  15.088  14.057  13.273
   50ARG   HH11 3671  15.096  14.127  13.346
   50ARG   HH12 3672  14.995  14.053  13.235
   50ARG    NH2 3673  15.302  14.000  13.286
   50ARG   HH21 3674  15.309  14.081  13.346
   50ARG   HH22 3675  15.384  13.978  13.232
   50ARG      C 3676  14.880  13.683  13.014
   50ARG      O 3677  14.946  13.774  12.964
   51GLY      N 3678  14.748  13.664  13.008
   51GLY      H 3679  14.711  13.585  13.058
   51GLY     CA 3680  14.652  13.749  12.940
   51GLY    HA1 3681  14.699  13.834  12.891
   51GLY    HA2 3682  14.609  13.690  12.860
   51GLY      C 3683  14.543  13.816  13.023
   51GLY      O 3684  14.550  13.829  13.145
   52GLY      N 3685  14.441  13.865  12.952
   52GLY      H 3686  14.442  13.838  12.853
   52GLY     CA 3687  14.328  13.945  12.994
   52GLY    HA1 3688  14.286  14.002  12.911
   52GLY    HA2 3689  14.361  14.013  13.073
   52GLY      C 3690  14.218  13.853  13.044
   52GLY      O 3691  14.162  13.774  12.969
   53PHE      N 3692  14.197  13.864  13.176
   53PHE      H 3693  14.257  13.933  13.219
   53PHE     CA 3694  14.111  13.783  13.260
   53PHE     HA 3695  14.144  13.799  13.362
   53PHE     CB 3696  13.968  13.825  13.228
   53PHE    HB1 3697  13.951  13.819  13.119
   53PHE    HB2 3698  13.893  13.759  13.271
   53PHE     CG 3699  13.936  13.960  13.287
   53PHE    CD1 3700  13.918  13.974  13.425
   53PHE    HD1 3701  13.925  13.882  13.482
   53PHE    CE1 3702  13.884  14.098  13.480
   53PHE    HE1 3703  13.883  14.108  13.587
   53PHE     CZ 3704  13.866  14.207  13.393
   53PHE     HZ 3705  13.825  14.298  13.435
   53PHE    CE2 3706  13.897  14.198  13.257
   53PHE    HE2 3707  13.899  14.290  13.202
   53PHE    CD2 3708  13.944  14.075  13.207
   53PHE    HD2 3709  13.976  14.072  13.103
   53PHE      C 3710  14.120  13.633  13.233
   53PHE      O 3711  14.029  13.560  13.271
   54GLY      N 3712  14.234  13.583  13.185
   54GLY      H 3713  14.313  13.645  13.171
   54GLY     CA 3714  14.250  13.441  13.159
   54GLY    HA1 3715  14.250  13.386  13.253
   54GLY    HA2 3716  14.352  13.419  13.128
   54GLY      C 3717  14.154  13.379  13.058
   54GLY      O 3718  14.145  13.433  12.949
   55PRO      N 3719  14.085  13.269  13.089
   55PRO     CD 3720  14.088  13.215  13.223
   55PRO    HD1 3721  14.093  13.289  13.303
   55PRO    HD2 3722  14.160  13.138  13.249
   55PRO     CG 3723  13.954  13.145  13.247
   55PRO    HG1 3724  13.960  13.059  13.313
   55PRO    HG2 3725  13.878  13.217  13.275
   55PRO     CB 3726  13.928  13.092  13.107
   55PRO    HB1 3727  13.967  12.991  13.096
   55PRO    HB2 3728  13.820  13.102  13.103
   55PRO     CA 3729  13.989  13.195  13.011
   55PRO     HA 3730  13.915  13.269  12.982
   55PRO      C 3731  14.044  13.131  12.885
   55PRO      O 3732  14.166  13.122  12.869
   56GLY      N 3733  13.967  13.072  12.793
   56GLY      H 3734  14.013  13.031  12.712
   56GLY     CA 3735  13.825  13.095  12.780
   56GLY    HA1 3736  13.775  13.007  12.820
   56GLY    HA2 3737  13.796  13.168  12.855
   56GLY      C 3738  13.769  13.147  12.648
   56GLY      O 3739  13.651  13.126  12.622
   57LYS      N 3740  13.858  13.188  12.556
   57LYS      H 3741  13.955  13.167  12.577
   57LYS     CA 3742  13.820  13.248  12.431
   57LYS     HA 3743  13.916  13.265  12.383
   57LYS     CB 3744  13.748  13.160  12.330
   57LYS    HB1 3745  13.646  13.149  12.365
   57LYS    HB2 3746  13.746  13.209  12.232
   57LYS     CG 3747  13.811  13.023  12.306
   57LYS    HG1 3748  13.746  12.965  12.240
   57LYS    HG2 3749  13.833  12.972  12.398
   57LYS     CD 3750  13.937  13.041  12.221
   57LYS    HD1 3751  14.005  13.108  12.275
   57LYS    HD2 3752  13.913  13.093  12.129
   57LYS     CE 3753  14.003  12.908  12.190
   57LYS    HE1 3754  13.933  12.835  12.150
   57LYS    HE2 3755  14.044  12.860  12.279
   57LYS     NZ 3756  14.111  12.927  12.091
   57LYS    HZ1 3757  14.165  12.846  12.067
   57LYS    HZ2 3758  14.184  12.991  12.119
   57LYS    HZ3 3759  14.087  12.954  11.997
   57LYS      C 3760  13.750  13.383  12.442
   57LYS      O 3761  13.672  13.398  12.537
   58MET      N 3762  13.763  13.478  12.350
   58MET      H 3763  13.825  13.464  12.272
   58MET     CA 3764  13.716  13.613  12.374
   58MET     HA 3765  13.738  13.643  12.476
   58MET     CB 3766  13.794  13.713  12.289
   58MET    HB1 3767  13.897  13.725  12.324
   58MET    HB2 3768  13.765  13.818  12.300
   58MET     CG 3769  13.812  13.693  12.139
   58MET    HG1 3770  13.716  13.709  12.088
   58MET    HG2 3771  13.869  13.781  12.108
   58MET     SD 3772  13.886  13.541  12.076
   58MET     CE 3773  13.901  13.601  11.905
   58MET    HE1 3774  13.975  13.681  11.909
   58MET    HE2 3775  13.801  13.628  11.871
   58MET    HE3 3776  13.944  13.518  11.850
   58MET      C 3777  13.566  13.640  12.367
   58MET      O 3778  13.490  13.558  12.317
   59ASP      N 3779  13.520  13.754  12.419
   59ASP      H 3780  13.584  13.811  12.473
   59ASP     CA 3781  13.385  13.802  12.398
   59ASP     HA 3782  13.344  13.767  12.305
   59ASP     CB 3783  13.295  13.754  12.513
   59ASP    HB1 3784  13.193  13.794  12.511
   59ASP    HB2 3785  13.285  13.645  12.508
   59ASP     CG 3786  13.362  13.789  12.645
   59ASP    OD1 3787  13.313  13.888  12.702
   59ASP    OD2 3788  13.455  13.719  12.690
   59ASP      C 3789  13.377  13.954  12.390
   59ASP      O 3790  13.479  14.021  12.400
   60SER      N 3791  13.261  14.003  12.346
   60SER      H 3792  13.179  13.943  12.348
   60SER     CA 3793  13.230  14.145  12.341
   60SER     HA 3794  13.261  14.191  12.435
   60SER     CB 3795  13.077  14.152  12.337
   60SER    HB1 3796  13.048  14.103  12.428
   60SER    HB2 3797  13.044  14.094  12.249
   60SER     OG 3798  13.039  14.288  12.346
   60SER     HG 3799  13.006  14.292  12.435
   60SER      C 3800  13.294  14.204  12.216
   60SER      O 3801  13.271  14.154  12.105
   61ARG      N 3802  13.371  14.311  12.232
   61ARG      H 3803  13.369  14.338  12.329
   61ARG     CA 3804  13.429  14.399  12.131
   61ARG     HA 3805  13.476  14.487  12.173
   61ARG     CB 3806  13.548  14.331  12.063
   61ARG    HB1 3807  13.507  14.263  11.990
   61ARG    HB2 3808  13.600  14.414  12.015
   61ARG     CG 3809  13.651  14.262  12.152
   61ARG    HG1 3810  13.605  14.180  12.209
   61ARG    HG2 3811  13.680  14.344  12.216
   61ARG     CD 3812  13.772  14.200  12.084
   61ARG    HD1 3813  13.845  14.177  12.162
   61ARG    HD2 3814  13.811  14.272  12.011
   61ARG     NE 3815  13.744  14.081  12.001
   61ARG     HE 3816  13.650  14.043  12.008
   61ARG     CZ 3817  13.831  14.010  11.928
   61ARG    NH1 3818  13.789  13.920  11.838
   61ARG   HH11 3819  13.855  13.874  11.778
   61ARG   HH12 3820  13.692  13.898  11.820
   61ARG    NH2 3821  13.963  14.029  11.931
   61ARG   HH21 3822  13.995  14.116  11.973
   61ARG   HH22 3823  14.034  13.963  11.902
   61ARG      C 3824  13.318  14.455  12.044
   61ARG      O 3825  13.349  14.480  11.928
   62GLY      N 3826  13.196  14.473  12.096
   62GLY      H 3827  13.181  14.442  12.190
   62GLY     CA 3828  13.086  14.550  12.039
   62GLY    HA1 3829  13.029  14.485  11.973
   62GLY    HA2 3830  13.130  14.640  11.997
   62GLY      C 3831  12.981  14.611  12.132
   62GLY      O 3832  12.904  14.696  12.086
   63GLU      N 3833  12.982  14.593  12.264
   63GLU      H 3834  13.048  14.535  12.313
   63GLU     CA 3835  12.889  14.655  12.355
   63GLU     HA 3836  12.905  14.763  12.355
   63GLU     CB 3837  12.917  14.613  12.499
   63GLU    HB1 3838  12.824  14.598  12.553
   63GLU    HB2 3839  12.966  14.515  12.496
   63GLU     CG 3840  12.995  14.714  12.582
   63GLU    HG1 3841  13.026  14.664  12.675
   63GLU    HG2 3842  13.088  14.707  12.527
   63GLU     CD 3843  12.930  14.850  12.596
   63GLU    OE1 3844  12.807  14.865  12.577
   63GLU    OE2 3845  12.994  14.951  12.636
   63GLU      C 3846  12.743  14.631  12.319
   63GLU      O 3847  12.715  14.540  12.242
   64HIS      N 3848  12.652  14.712  12.372
   64HIS      H 3849  12.689  14.792  12.423
   64HIS     CA 3850  12.508  14.700  12.364
   64HIS     HA 3851  12.483  14.595  12.379
   64HIS     CB 3852  12.465  14.745  12.223
   64HIS    HB1 3853  12.362  14.710  12.216
   64HIS    HB2 3854  12.525  14.701  12.143
   64HIS     CG 3855  12.472  14.893  12.201
   64HIS    ND1 3856  12.588  14.970  12.213
   64HIS    CE1 3857  12.554  15.095  12.178
   64HIS    HE1 3858  12.611  15.186  12.185
   64HIS    NE2 3859  12.423  15.098  12.148
   64HIS    HE2 3860  12.381  15.177  12.102
   64HIS    CD2 3861  12.367  14.972  12.162
   64HIS    HD2 3862  12.264  14.941  12.153
   64HIS      C 3863  12.427  14.770  12.473
   64HIS      O 3864  12.305  14.763  12.469
   65ARG      N 3865  12.493  14.848  12.558
   65ARG      H 3866  12.594  14.844  12.567
   65ARG     CA 3867  12.425  14.936  12.650
   65ARG     HA 3868  12.323  14.898  12.657
   65ARG     CB 3869  12.437  15.078  12.598
   65ARG    HB1 3870  12.387  15.143  12.671
   65ARG    HB2 3871  12.380  15.084  12.506
   65ARG     CG 3872  12.578  15.131  12.574
   65ARG    HG1 3873  12.641  15.137  12.662
   65ARG    HG2 3874  12.631  15.084  12.490
   65ARG     CD 3875  12.565  15.276  12.527
   65ARG    HD1 3876  12.490  15.289  12.449
   65ARG    HD2 3877  12.660  15.303  12.480
   65ARG     NE 3878  12.529  15.368  12.633
   65ARG     HE 3879  12.443  15.420  12.622
   65ARG     CZ 3880  12.611  15.403  12.735
   65ARG    NH1 3881  12.564  15.471  12.839
   65ARG   HH11 3882  12.626  15.481  12.919
   65ARG   HH12 3883  12.463  15.478  12.839
   65ARG    NH2 3884  12.738  15.362  12.742
   65ARG   HH21 3885  12.805  15.398  12.808
   65ARG   HH22 3886  12.759  15.301  12.666
   65ARG      C 3887  12.479  14.921  12.793
   65ARG      O 3888  12.519  15.016  12.859
   66GLN      N 3889  12.501  14.804  12.853
   66GLN      H 3890  12.531  14.821  12.948
   66GLN     CA 3891  12.467  14.670  12.808
   66GLN     HA 3892  12.404  14.682  12.720
   66GLN     CB 3893  12.595  14.596  12.770
   66GLN    HB1 3894  12.641  14.632  12.678
   66GLN    HB2 3895  12.562  14.494  12.747
   66GLN     CG 3896  12.702  14.591  12.879
   66GLN    HG1 3897  12.729  14.688  12.921
   66GLN    HG2 3898  12.657  14.546  12.966
   66GLN     CD 3899  12.823  14.503  12.851
   66GLN    OE1 3900  12.831  14.421  12.760
   66GLN    NE2 3901  12.927  14.524  12.931
   66GLN   HE21 3902  12.925  14.599  12.999
   66GLN   HE22 3903  13.009  14.467  12.917
   66GLN      C 3904  12.390  14.589  12.911
   66GLN      O 3905  12.322  14.494  12.871
   67ASP      N 3906  12.398  14.620  13.041
   67ASP      H 3907  12.451  14.701  13.068
   67ASP     CA 3908  12.310  14.567  13.143
   67ASP     HA 3909  12.210  14.553  13.103
   67ASP     CB 3910  12.286  14.667  13.257
   67ASP    HB1 3911  12.211  14.628  13.326
   67ASP    HB2 3912  12.377  14.686  13.313
   67ASP     CG 3913  12.236  14.802  13.207
   67ASP    OD1 3914  12.123  14.805  13.153
   67ASP    OD2 3915  12.318  14.895  13.213
   67ASP      C 3916  12.357  14.433  13.197
   67ASP      O 3917  12.282  14.374  13.275
   68ARG      N 3918  12.472  14.378  13.157
   68ARG      H 3919  12.546  14.435  13.119
   68ARG     CA 3920  12.524  14.247  13.194
   68ARG     HA 3921  12.451  14.200  13.260
   68ARG     CB 3922  12.548  14.162  13.070
   68ARG    HB1 3923  12.621  14.085  13.095
   68ARG    HB2 3924  12.455  14.111  13.044
   68ARG     CG 3925  12.600  14.239  12.949
   68ARG    HG1 3926  12.537  14.325  12.925
   68ARG    HG2 3927  12.698  14.272  12.984
   68ARG     CD 3928  12.608  14.155  12.820
   68ARG    HD1 3929  12.656  14.059  12.843
   68ARG    HD2 3930  12.666  14.200  12.740
   68ARG     NE 3931  12.475  14.120  12.771
   68ARG     HE 3932  12.397  14.175  12.806
   68ARG     CZ 3933  12.451  14.036  12.669
   68ARG    NH1 3934  12.327  14.008  12.629
   68ARG   HH11 3935  12.252  14.071  12.655
   68ARG   HH12 3936  12.305  13.931  12.567
   68ARG    NH2 3937  12.545  13.957  12.615
   68ARG   HH21 3938  12.641  13.981  12.633
   68ARG   HH22 3939  12.520  13.893  12.541
   68ARG      C 3940  12.647  14.263  13.282
   68ARG      O 3941  12.722  14.359  13.272
   69ARG      N 3942  12.650  14.177  13.385
   69ARG      H 3943  12.573  14.112  13.392
   69ARG     CA 3944  12.732  14.191  13.503
   69ARG     HA 3945  12.736  14.095  13.556
   69ARG     CB 3946  12.661  14.276  13.608
   69ARG    HB1 3947  12.727  14.301  13.691
   69ARG    HB2 3948  12.647  14.377  13.568
   69ARG     CG 3949  12.525  14.224  13.653
   69ARG    HG1 3950  12.480  14.163  13.575
   69ARG    HG2 3951  12.456  14.307  13.666
   69ARG     CD 3952  12.532  14.132  13.775
   69ARG    HD1 3953  12.435  14.083  13.789
   69ARG    HD2 3954  12.601  14.047  13.772
   69ARG     NE 3955  12.555  14.207  13.898
   69ARG     HE 3956  12.503  14.293  13.895
   69ARG     CZ 3957  12.626  14.165  14.004
   69ARG    NH1 3958  12.653  14.240  14.112
   69ARG   HH11 3959  12.719  14.211  14.183
   69ARG   HH12 3960  12.615  14.333  14.114
   69ARG    NH2 3961  12.680  14.042  14.014
   69ARG   HH21 3962  12.743  14.036  14.093
   69ARG   HH22 3963  12.660  13.964  13.952
   69ARG      C 3964  12.877  14.227  13.475
   69ARG      O 3965  12.939  14.305  13.546
   70GLU      N 3966  12.941  14.157  13.382
   70GLU      H 3967  12.895  14.083  13.330
   70GLU     CA 3968  13.082  14.161  13.348
   70GLU     HA 3969  13.118  14.260  13.378
   70GLU     CB 3970  13.103  14.151  13.198
   70GLU    HB1 3971  13.070  14.054  13.160
   70GLU    HB2 3972  13.210  14.146  13.178
   70GLU     CG 3973  13.042  14.259  13.108
   70GLU    HG1 3974  12.935  14.239  13.105
   70GLU    HG2 3975  13.068  14.357  13.146
   70GLU     CD 3976  13.097  14.246  12.966
   70GLU    OE1 3977  13.147  14.347  12.912
   70GLU    OE2 3978  13.087  14.140  12.900
   70GLU      C 3979  13.164  14.063  13.431
   70GLU      O 3980  13.167  13.942  13.411
   71ARG      N 3981  13.231  14.123  13.530
   71ARG      H 3982  13.219  14.224  13.532
   71ARG     CA 3983  13.331  14.059  13.614
   71ARG     HA 3984  13.386  13.987  13.553
   71ARG     CB 3985  13.260  13.982  13.723
   71ARG    HB1 3986  13.169  13.938  13.681
   71ARG    HB2 3987  13.238  14.041  13.813
   71ARG     CG 3988  13.348  13.865  13.766
   71ARG    HG1 3989  13.438  13.906  13.812
   71ARG    HG2 3990  13.378  13.802  13.681
   71ARG     CD 3991  13.271  13.782  13.869
   71ARG    HD1 3992  13.186  13.731  13.824
   71ARG    HD2 3993  13.247  13.860  13.942
   71ARG     NE 3994  13.358  13.681  13.930
   71ARG     HE 3995  13.441  13.658  13.878
   71ARG     CZ 3996  13.343  13.635  14.055
   71ARG    NH1 3997  13.249  13.684  14.136
   71ARG   HH11 3998  13.252  13.650  14.230
   71ARG   HH12 3999  13.186  13.753  14.098
   71ARG    NH2 4000  13.419  13.536  14.103
   71ARG   HH21 4001  13.410  13.511  14.202
   71ARG   HH22 4002  13.489  13.493  14.046
   71ARG      C 4003  13.443  14.145  13.671
   71ARG      O 4004  13.553  14.090  13.666
   72PRO      N 4005  13.416  14.269  13.712
   72PRO     CD 4006  13.290  14.338  13.730
   72PRO    HD1 4007  13.257  14.398  13.645
   72PRO    HD2 4008  13.201  14.277  13.746
   72PRO     CG 4009  13.315  14.432  13.848
   72PRO    HG1 4010  13.254  14.522  13.846
   72PRO    HG2 4011  13.295  14.370  13.936
   72PRO     CB 4012  13.460  14.474  13.827
   72PRO    HB1 4013  13.468  14.569  13.775
   72PRO    HB2 4014  13.514  14.473  13.921
   72PRO     CA 4015  13.522  14.363  13.742
   72PRO     HA 4016  13.591  14.305  13.803
   72PRO      C 4017  13.602  14.419  13.624
   72PRO      O 4018  13.560  14.406  13.511
   73TYR      N 4019  13.713  14.490  13.645
   73TYR      H 4020  13.746  14.507  13.739
   73TYR     CA 4021  13.789  14.555  13.539
   73TYR     HA 4022  13.770  14.501  13.447
   73TYR     CB 4023  13.748  14.701  13.518
   73TYR    HB1 4024  13.794  14.738  13.428
   73TYR    HB2 4025  13.794  14.772  13.589
   73TYR     CG 4026  13.602  14.729  13.497
   73TYR    CD1 4027  13.528  14.787  13.603
   73TYR    HD1 4028  13.586  14.815  13.688
   73TYR    CE1 4029  13.391  14.806  13.587
   73TYR    HE1 4030  13.330  14.825  13.673
   73TYR     CZ 4031  13.324  14.769  13.468
   73TYR     OH 4032  13.188  14.778  13.459
   73TYR     HH 4033  13.153  14.750  13.374
   73TYR    CE2 4034  13.396  14.714  13.360
   73TYR    HE2 4035  13.349  14.690  13.266
   73TYR    CD2 4036  13.533  14.695  13.381
   73TYR    HD2 4037  13.586  14.649  13.298
   73TYR      C 4038  13.938  14.547  13.569
   73TYR    OC1 4039  14.013  14.610  13.490
   73TYR    OC2 4040  13.982  14.488  13.669
    1GLY      N 4041   9.892  -0.575  -2.015
    1GLY     H1 4042   9.942  -0.509  -1.957
    1GLY     H2 4043   9.904  -0.672  -1.988
    1GLY     H3 4044   9.934  -0.552  -2.104
    1GLY     CA 4045   9.749  -0.539  -2.011
    1GLY    HA1 4046   9.702  -0.567  -1.917
    1GLY    HA2 4047   9.734  -0.432  -2.020
    1GLY      C 4048   9.675  -0.605  -2.126
    1GLY      O 4049   9.728  -0.611  -2.237
    2PRO      N 4050   9.545  -0.633  -2.112
    2PRO     CD 4051   9.455  -0.681  -2.215
    2PRO    HD1 4052   9.461  -0.605  -2.293
    2PRO    HD2 4053   9.487  -0.778  -2.251
    2PRO     CG 4054   9.316  -0.682  -2.153
    2PRO    HG1 4055   9.252  -0.758  -2.197
    2PRO    HG2 4056   9.278  -0.580  -2.159
    2PRO     CB 4057   9.344  -0.716  -2.007
    2PRO    HB1 4058   9.351  -0.822  -1.987
    2PRO    HB2 4059   9.261  -0.686  -1.944
    2PRO     CA 4060   9.475  -0.640  -1.986
    2PRO     HA 4061   9.542  -0.690  -1.917
    2PRO      C 4062   9.441  -0.505  -1.923
    2PRO      O 4063   9.454  -0.485  -1.802
    3GLY      N 4064   9.407  -0.405  -2.004
    3GLY      H 4065   9.420  -0.408  -2.104
    3GLY     CA 4066   9.365  -0.276  -1.952
    3GLY    HA1 4067   9.452  -0.240  -1.896
    3GLY    HA2 4068   9.359  -0.209  -2.037
    3GLY      C 4069   9.238  -0.281  -1.869
    3GLY      O 4070   9.164  -0.379  -1.866
    4GLY      N 4071   9.212  -0.176  -1.791
    4GLY      H 4072   9.128  -0.170  -1.736
    4GLY     CA 4073   9.288  -0.053  -1.790
    4GLY    HA1 4074   9.297  -0.012  -1.891
    4GLY    HA2 4075   9.381  -0.076  -1.738
    4GLY      C 4076   9.224   0.053  -1.701
    4GLY      O 4077   9.110   0.040  -1.658
    5GLY      N 4078   9.301   0.159  -1.673
    5GLY      H 4079   9.395   0.151  -1.710
    5GLY     CA 4080   9.277   0.274  -1.589
    5GLY    HA1 4081   9.223   0.244  -1.499
    5GLY    HA2 4082   9.373   0.315  -1.557
    5GLY      C 4083   9.197   0.384  -1.656
    5GLY      O 4084   9.168   0.384  -1.776
    6PRO      N 4085   9.160   0.484  -1.575
    6PRO     CD 4086   9.055   0.578  -1.608
    6PRO    HD1 4087   8.981   0.535  -1.675
    6PRO    HD2 4088   9.103   0.663  -1.656
    6PRO     CG 4089   8.992   0.636  -1.481
    6PRO    HG1 4090   8.902   0.576  -1.467
    6PRO    HG2 4091   8.978   0.744  -1.485
    6PRO     CB 4092   9.103   0.608  -1.380
    6PRO    HB1 4093   9.058   0.588  -1.283
    6PRO    HB2 4094   9.161   0.700  -1.377
    6PRO     CA 4095   9.191   0.496  -1.434
    6PRO     HA 4096   9.146   0.410  -1.383
    6PRO      C 4097   9.338   0.503  -1.394
    6PRO      O 4098   9.375   0.429  -1.304
    7GLY      N 4099   9.424   0.593  -1.443
    7GLY      H 4100   9.516   0.574  -1.408
    7GLY     CA 4101   9.405   0.694  -1.546
    7GLY    HA1 4102   9.347   0.779  -1.510
    7GLY    HA2 4103   9.347   0.648  -1.625
    7GLY      C 4104   9.538   0.754  -1.588
    7GLY      O 4105   9.608   0.824  -1.515
    8GLY      N 4106   9.585   0.716  -1.707
    8GLY      H 4107   9.526   0.658  -1.766
    8GLY     CA 4108   9.718   0.734  -1.760
    8GLY    HA1 4109   9.724   0.694  -1.861
    8GLY    HA2 4110   9.792   0.682  -1.700
    8GLY      C 4111   9.756   0.881  -1.777
    8GLY      O 4112   9.676   0.960  -1.827
    9SER      N 4113   9.874   0.915  -1.726
    9SER      H 4114   9.938   0.843  -1.697
    9SER     CA 4115   9.931   1.048  -1.737
    9SER     HA 4116   9.856   1.126  -1.746
    9SER     CB 4117  10.014   1.068  -1.864
    9SER    HB1 4118  10.052   1.170  -1.862
    9SER    HB2 4119   9.955   1.063  -1.956
    9SER     OG 4120  10.117   0.972  -1.866
    9SER     HG 4121  10.174   1.006  -1.935
    9SER      C 4122  10.010   1.088  -1.613
    9SER      O 4123   9.973   1.182  -1.542
   10HIS      N 4124  10.121   1.018  -1.591
   10HIS      H 4125  10.147   0.951  -1.662
   10HIS     CA 4126  10.222   1.046  -1.491
   10HIS     HA 4127  10.168   1.102  -1.415
   10HIS     CB 4128  10.334   1.125  -1.558
   10HIS    HB1 4129  10.298   1.209  -1.618
   10HIS    HB2 4130  10.393   1.171  -1.478
   10HIS     CG 4131  10.439   1.046  -1.632
   10HIS    ND1 4132  10.541   0.964  -1.584
   10HIS    CE1 4133  10.606   0.910  -1.687
   10HIS    HE1 4134  10.686   0.838  -1.675
   10HIS    NE2 4135  10.555   0.960  -1.800
   10HIS    HE2 4136  10.591   0.932  -1.890
   10HIS    CD2 4137  10.454   1.048  -1.768
   10HIS    HD2 4138  10.409   1.121  -1.834
   10HIS      C 4139  10.281   0.919  -1.431
   10HIS      O 4140  10.258   0.814  -1.491
   11MET      N 4141  10.356   0.924  -1.321
   11MET      H 4142  10.393   0.832  -1.304
   11MET     CA 4143  10.390   1.036  -1.235
   11MET     HA 4144  10.341   1.127  -1.271
   11MET     CB 4145  10.328   1.002  -1.099
   11MET    HB1 4146  10.323   1.091  -1.037
   11MET    HB2 4147  10.222   0.975  -1.102
   11MET     CG 4148  10.405   0.907  -1.008
   11MET    HG1 4149  10.339   0.887  -0.923
   11MET    HG2 4150  10.404   0.813  -1.063
   11MET     SD 4151  10.571   0.949  -0.948
   11MET     CE 4152  10.546   1.085  -0.832
   11MET    HE1 4153  10.644   1.113  -0.793
   11MET    HE2 4154  10.501   1.047  -0.740
   11MET    HE3 4155  10.485   1.159  -0.883
   11MET      C 4156  10.537   1.075  -1.226
   11MET      O 4157  10.570   1.183  -1.179
   12GLY      N 4158  10.632   0.992  -1.269
   12GLY      H 4159  10.592   0.907  -1.305
   12GLY     CA 4160  10.774   1.020  -1.284
   12GLY    HA1 4161  10.814   1.015  -1.182
   12GLY    HA2 4162  10.784   1.121  -1.322
   12GLY      C 4163  10.849   0.916  -1.366
   12GLY      O 4164  10.792   0.812  -1.400
   13GLY      N 4165  10.974   0.948  -1.400
   13GLY      H 4166  11.013   1.034  -1.363
   13GLY     CA 4167  11.056   0.856  -1.475
   13GLY    HA1 4168  11.141   0.916  -1.508
   13GLY    HA2 4169  11.004   0.811  -1.560
   13GLY      C 4170  11.108   0.738  -1.394
   13GLY      O 4171  11.119   0.626  -1.444
   14ASN      N 4172  11.123   0.742  -1.262
   14ASN      H 4173  11.130   0.648  -1.226
   14ASN     CA 4174  11.133   0.854  -1.169
   14ASN     HA 4175  11.102   0.947  -1.216
   14ASN     CB 4176  11.284   0.859  -1.150
   14ASN    HB1 4177  11.340   0.854  -1.245
   14ASN    HB2 4178  11.313   0.948  -1.095
   14ASN     CG 4179  11.333   0.748  -1.059
   14ASN    OD1 4180  11.370   0.636  -1.095
   14ASN    ND2 4181  11.353   0.786  -0.932
   14ASN   HD21 4182  11.405   0.721  -0.875
   14ASN   HD22 4183  11.345   0.883  -0.904
   14ASN      C 4184  11.041   0.848  -1.048
   14ASN      O 4185  11.042   0.947  -0.975
   15TYR      N 4186  10.966   0.739  -1.028
   15TYR      H 4187  10.969   0.664  -1.096
   15TYR     CA 4188  10.881   0.720  -0.913
   15TYR     HA 4189  10.860   0.817  -0.867
   15TYR     CB 4190  10.968   0.649  -0.809
   15TYR    HB1 4191  10.909   0.631  -0.719
   15TYR    HB2 4192  11.054   0.711  -0.783
   15TYR     CG 4193  11.017   0.512  -0.849
   15TYR    CD1 4194  10.928   0.405  -0.858
   15TYR    HD1 4195  10.823   0.422  -0.836
   15TYR    CE1 4196  10.974   0.274  -0.877
   15TYR    HE1 4197  10.900   0.196  -0.888
   15TYR     CZ 4198  11.113   0.254  -0.882
   15TYR     OH 4199  11.155   0.125  -0.873
   15TYR     HH 4200  11.087   0.057  -0.873
   15TYR    CE2 4201  11.209   0.355  -0.858
   15TYR    HE2 4202  11.311   0.325  -0.840
   15TYR    CD2 4203  11.154   0.484  -0.858
   15TYR    HD2 4204  11.222   0.567  -0.852
   15TYR      C 4205  10.754   0.641  -0.942
   15TYR      O 4206  10.744   0.563  -1.037
   16GLY      N 4207  10.655   0.653  -0.854
   16GLY      H 4208  10.579   0.594  -0.884
   16GLY     CA 4209  10.632   0.717  -0.726
   16GLY    HA1 4210  10.541   0.777  -0.731
   16GLY    HA2 4211  10.705   0.798  -0.717
   16GLY      C 4212  10.637   0.611  -0.617
   16GLY      O 4213  10.629   0.491  -0.643
   17ASP      N 4214  10.646   0.656  -0.492
   17ASP      H 4215  10.636   0.756  -0.482
   17ASP     CA 4216  10.633   0.577  -0.371
   17ASP     HA 4217  10.712   0.503  -0.378
   17ASP     CB 4218  10.657   0.665  -0.248
   17ASP    HB1 4219  10.582   0.744  -0.247
   17ASP    HB2 4220  10.640   0.610  -0.156
   17ASP     CG 4221  10.798   0.722  -0.239
   17ASP    OD1 4222  10.889   0.637  -0.253
   17ASP    OD2 4223  10.824   0.842  -0.216
   17ASP      C 4224  10.500   0.507  -0.350
   17ASP      O 4225  10.397   0.559  -0.393
   18ASP      N 4226  10.485   0.384  -0.299
   18ASP      H 4227  10.399   0.340  -0.328
   18ASP     CA 4228  10.586   0.295  -0.246
   18ASP     HA 4229  10.683   0.329  -0.282
   18ASP     CB 4230  10.581   0.158  -0.313
   18ASP    HB1 4231  10.591   0.172  -0.420
   18ASP    HB2 4232  10.667   0.098  -0.282
   18ASP     CG 4233  10.452   0.079  -0.291
   18ASP    OD1 4234  10.351   0.134  -0.242
   18ASP    OD2 4235  10.452  -0.036  -0.339
   18ASP      C 4236  10.595   0.291  -0.095
   18ASP      O 4237  10.694   0.243  -0.039
   19ARG      N 4238  10.497   0.340  -0.019
   19ARG      H 4239  10.424   0.385  -0.072
   19ARG     CA 4240  10.483   0.339   0.126
   19ARG     HA 4241  10.383   0.382   0.137
   19ARG     CB 4242  10.582   0.438   0.187
   19ARG    HB1 4243  10.585   0.410   0.293
   19ARG    HB2 4244  10.681   0.410   0.152
   19ARG     CG 4245  10.547   0.585   0.165
   19ARG    HG1 4246  10.644   0.633   0.176
   19ARG    HG2 4247  10.513   0.602   0.063
   19ARG     CD 4248  10.451   0.653   0.263
   19ARG    HD1 4249  10.440   0.757   0.232
   19ARG    HD2 4250  10.350   0.614   0.254
   19ARG     NE 4251  10.503   0.650   0.400
   19ARG     HE 4252  10.590   0.699   0.416
   19ARG     CZ 4253  10.446   0.617   0.516
   19ARG    NH1 4254  10.501   0.635   0.637
   19ARG   HH11 4255  10.599   0.659   0.646
   19ARG   HH12 4256  10.445   0.612   0.717
   19ARG    NH2 4257  10.319   0.572   0.520
   19ARG   HH21 4258  10.268   0.566   0.606
   19ARG   HH22 4259  10.277   0.544   0.432
   19ARG      C 4260  10.465   0.202   0.189
   19ARG      O 4261  10.375   0.182   0.270
   20ARG      N 4262  10.557   0.110   0.161
   20ARG      H 4263  10.622   0.127   0.085
   20ARG     CA 4264  10.589   0.004   0.254
   20ARG     HA 4265  10.590   0.048   0.354
   20ARG     CB 4266  10.724  -0.064   0.232
   20ARG    HB1 4267  10.759  -0.118   0.319
   20ARG    HB2 4268  10.798   0.015   0.219
   20ARG     CG 4269  10.729  -0.169   0.122
   20ARG    HG1 4270  10.653  -0.245   0.139
   20ARG    HG2 4271  10.826  -0.218   0.129
   20ARG     CD 4272  10.711  -0.110  -0.018
   20ARG    HD1 4273  10.617  -0.055  -0.022
   20ARG    HD2 4274  10.694  -0.191  -0.089
   20ARG     NE 4275  10.815  -0.019  -0.065
   20ARG     HE 4276  10.799   0.078  -0.042
   20ARG     CZ 4277  10.939  -0.042  -0.111
   20ARG    NH1 4278  10.980  -0.168  -0.131
   20ARG   HH11 4279  10.924  -0.252  -0.127
   20ARG   HH12 4280  11.080  -0.181  -0.141
   20ARG    NH2 4281  11.019   0.059  -0.149
   20ARG   HH21 4282  10.981   0.150  -0.129
   20ARG   HH22 4283  11.104   0.047  -0.202
   20ARG      C 4284  10.475  -0.097   0.252
   20ARG      O 4285  10.408  -0.119   0.152
   21GLY      N 4286  10.456  -0.167   0.364
   21GLY      H 4287  10.520  -0.145   0.440
   21GLY     CA 4288  10.362  -0.271   0.399
   21GLY    HA1 4289  10.281  -0.281   0.327
   21GLY    HA2 4290  10.424  -0.360   0.385
   21GLY      C 4291  10.311  -0.252   0.541
   21GLY      O 4292  10.305  -0.139   0.590
   22GLY      N 4293  10.289  -0.360   0.616
   22GLY      H 4294  10.297  -0.447   0.564
   22GLY     CA 4295  10.204  -0.367   0.733
   22GLY    HA1 4296  10.147  -0.459   0.743
   22GLY    HA2 4297  10.137  -0.282   0.723
   22GLY      C 4298  10.282  -0.351   0.863
   22GLY      O 4299  10.230  -0.301   0.962
   23ARG      N 4300  10.409  -0.392   0.864
   23ARG      H 4301  10.445  -0.420   0.774
   23ARG     CA 4302  10.499  -0.419   0.974
   23ARG     HA 4303  10.462  -0.373   1.066
   23ARG     CB 4304  10.523  -0.569   0.988
   23ARG    HB1 4305  10.586  -0.612   0.910
   23ARG    HB2 4306  10.431  -0.627   0.976
   23ARG     CG 4307  10.588  -0.604   1.122
   23ARG    HG1 4308  10.688  -0.563   1.111
   23ARG    HG2 4309  10.527  -0.570   1.206
   23ARG     CD 4310  10.617  -0.753   1.130
   23ARG    HD1 4311  10.688  -0.764   1.049
   23ARG    HD2 4312  10.667  -0.783   1.223
   23ARG     NE 4313  10.496  -0.830   1.102
   23ARG     HE 4314  10.426  -0.834   1.174
   23ARG     CZ 4315  10.484  -0.914   0.997
   23ARG    NH1 4316  10.554  -0.905   0.883
   23ARG   HH11 4317  10.539  -0.964   0.802
   23ARG   HH12 4318  10.588  -0.813   0.863
   23ARG    NH2 4319  10.395  -1.014   1.001
   23ARG   HH21 4320  10.372  -1.066   0.919
   23ARG   HH22 4321  10.357  -1.029   1.094
   23ARG      C 4322  10.624  -0.338   0.945
   23ARG      O 4323  10.717  -0.393   0.886
   24GLY      N 4324  10.633  -0.208   0.974
   24GLY      H 4325  10.714  -0.167   0.931
   24GLY     CA 4326  10.524  -0.125   1.021
   24GLY    HA1 4327  10.554  -0.044   1.087
   24GLY    HA2 4328  10.455  -0.179   1.086
   24GLY      C 4329  10.445  -0.061   0.907
   24GLY      O 4330  10.487  -0.063   0.792
   25GLY      N 4331  10.324  -0.015   0.940
   25GLY      H 4332  10.301  -0.018   1.039
   25GLY     CA 4333  10.225   0.050   0.857
   25GLY    HA1 4334  10.192  -0.013   0.774
   25GLY    HA2 4335  10.265   0.144   0.820
   25GLY      C 4336  10.097   0.083   0.932
   25GLY      O 4337  10.050   0.003   1.013
   26TYR      N 4338  10.024   0.192   0.907
   26TYR      H 4339  10.055   0.261   0.840
   26TYR     CA 4340   9.880   0.196   0.923
   26TYR     HA 4341   9.857   0.101   0.971
   26TYR     CB 4342   9.822   0.197   0.781
   26TYR    HB1 4343   9.870   0.270   0.717
   26TYR    HB2 4344   9.716   0.220   0.788
   26TYR     CG 4345   9.840   0.063   0.713
   26TYR    CD1 4346   9.800  -0.054   0.778
   26TYR    HD1 4347   9.757  -0.047   0.877
   26TYR    CE1 4348   9.824  -0.178   0.718
   26TYR    HE1 4349   9.784  -0.265   0.768
   26TYR     CZ 4350   9.883  -0.185   0.590
   26TYR     OH 4351   9.920  -0.306   0.538
   26TYR     HH 4352   9.902  -0.380   0.596
   26TYR    CE2 4353   9.927  -0.066   0.528
   26TYR    HE2 4354   9.976  -0.078   0.433
   26TYR    CD2 4355   9.902   0.058   0.587
   26TYR    HD2 4356   9.927   0.150   0.536
   26TYR      C 4357   9.835   0.312   1.010
   26TYR      O 4358   9.719   0.351   1.021
   27ASP      N 4359   9.926   0.379   1.081
   27ASP      H 4360  10.024   0.357   1.067
   27ASP     CA 4361   9.907   0.511   1.137
   27ASP     HA 4362   9.867   0.565   1.051
   27ASP     CB 4363  10.038   0.577   1.176
   27ASP    HB1 4364  10.019   0.681   1.202
   27ASP    HB2 4365  10.075   0.526   1.265
   27ASP     CG 4366  10.146   0.571   1.069
   27ASP    OD1 4367  10.171   0.672   1.000
   27ASP    OD2 4368  10.198   0.459   1.048
   27ASP      C 4369   9.805   0.528   1.249
   27ASP      O 4370   9.739   0.631   1.256
   28ARG      N 4371   9.773   0.419   1.319
   28ARG      H 4372   9.811   0.335   1.277
   28ARG     CA 4373   9.679   0.413   1.429
   28ARG     HA 4374   9.583   0.386   1.385
   28ARG     CB 4375   9.697   0.282   1.504
   28ARG    HB1 4376   9.617   0.264   1.576
   28ARG    HB2 4377   9.678   0.206   1.428
   28ARG     CG 4378   9.833   0.271   1.572
   28ARG    HG1 4379   9.875   0.172   1.553
   28ARG    HG2 4380   9.902   0.339   1.521
   28ARG     CD 4381   9.841   0.307   1.720
   28ARG    HD1 4382   9.944   0.331   1.744
   28ARG    HD2 4383   9.801   0.405   1.744
   28ARG     NE 4384   9.778   0.210   1.809
   28ARG     HE 4385   9.679   0.189   1.810
   28ARG     CZ 4386   9.831   0.133   1.905
   28ARG    NH1 4387   9.962   0.114   1.926
   28ARG   HH11 4388  10.029   0.184   1.897
   28ARG   HH12 4389   9.982   0.062   2.011
   28ARG    NH2 4390   9.749   0.054   1.975
   28ARG   HH21 4391   9.651   0.049   1.952
   28ARG   HH22 4392   9.796  -0.004   2.044
   28ARG      C 4393   9.662   0.536   1.517
   28ARG      O 4394   9.753   0.608   1.557
   29GLY      N 4395   9.536   0.557   1.557
   29GLY      H 4396   9.465   0.510   1.503
   29GLY     CA 4397   9.505   0.631   1.678
   29GLY    HA1 4398   9.521   0.574   1.769
   29GLY    HA2 4399   9.558   0.726   1.675
   29GLY      C 4400   9.360   0.677   1.691
   29GLY      O 4401   9.276   0.648   1.606
   30GLY      N 4402   9.329   0.751   1.797
   30GLY      H 4403   9.398   0.771   1.868
   30GLY     CA 4404   9.201   0.811   1.830
   30GLY    HA1 4405   9.157   0.843   1.735
   30GLY    HA2 4406   9.230   0.899   1.886
   30GLY      C 4407   9.127   0.719   1.926
   30GLY      O 4408   9.167   0.707   2.041
   31TYR      N 4409   9.016   0.659   1.880
   31TYR      H 4410   8.965   0.696   1.801
   31TYR     CA 4411   8.948   0.554   1.952
   31TYR     HA 4412   8.957   0.562   2.061
   31TYR     CB 4413   9.008   0.419   1.915
   31TYR    HB1 4414   8.974   0.402   1.812
   31TYR    HB2 4415   8.953   0.342   1.968
   31TYR     CG 4416   9.156   0.392   1.931
   31TYR    CD1 4417   9.217   0.412   2.055
   31TYR    HD1 4418   9.160   0.442   2.142
   31TYR    CE1 4419   9.354   0.387   2.067
   31TYR    HE1 4420   9.403   0.383   2.163
   31TYR     CZ 4421   9.432   0.354   1.954
   31TYR     OH 4422   9.564   0.329   1.976
   31TYR     HH 4423   9.588   0.329   2.069
   31TYR    CE2 4424   9.372   0.353   1.827
   31TYR    HE2 4425   9.428   0.334   1.736
   31TYR    CD2 4426   9.234   0.371   1.816
   31TYR    HD2 4427   9.189   0.379   1.718
   31TYR      C 4428   8.796   0.547   1.944
   31TYR      O 4429   8.738   0.471   2.021
   32ARG      N 4430   8.728   0.605   1.844
   32ARG      H 4431   8.781   0.683   1.808
   32ARG     CA 4432   8.589   0.609   1.805
   32ARG     HA 4433   8.553   0.506   1.809
   32ARG     CB 4434   8.575   0.631   1.654
   32ARG    HB1 4435   8.647   0.564   1.607
   32ARG    HB2 4436   8.625   0.728   1.647
   32ARG     CG 4437   8.435   0.619   1.595
   32ARG    HG1 4438   8.462   0.623   1.490
   32ARG    HG2 4439   8.365   0.702   1.607
   32ARG     CD 4440   8.359   0.488   1.613
   32ARG    HD1 4441   8.331   0.477   1.717
   32ARG    HD2 4442   8.425   0.406   1.586
   32ARG     NE 4443   8.235   0.480   1.535
   32ARG     HE 4444   8.228   0.530   1.447
   32ARG     CZ 4445   8.140   0.388   1.550
   32ARG    NH1 4446   8.143   0.291   1.642
   32ARG   HH11 4447   8.221   0.285   1.706
   32ARG   HH12 4448   8.061   0.237   1.665
   32ARG    NH2 4449   8.039   0.382   1.461
   32ARG   HH21 4450   7.967   0.311   1.456
   32ARG   HH22 4451   8.013   0.465   1.410
   32ARG      C 4452   8.493   0.679   1.900
   32ARG      O 4453   8.421   0.770   1.861
   33GLY      N 4454   8.472   0.620   2.018
   33GLY      H 4455   8.515   0.533   2.046
   33GLY     CA 4456   8.386   0.675   2.122
   33GLY    HA1 4457   8.332   0.762   2.085
   33GLY    HA2 4458   8.311   0.599   2.143
   33GLY      C 4459   8.457   0.724   2.247
   33GLY      O 4460   8.574   0.694   2.266
   34ARG      N 4461   8.378   0.792   2.331
   34ARG      H 4462   8.279   0.802   2.310
   34ARG     CA 4463   8.433   0.873   2.438
   34ARG     HA 4464   8.470   0.806   2.515
   34ARG     CB 4465   8.324   0.957   2.504
   34ARG    HB1 4466   8.365   1.037   2.566
   34ARG    HB2 4467   8.269   1.003   2.423
   34ARG     CG 4468   8.220   0.887   2.592
   34ARG    HG1 4469   8.189   0.800   2.534
   34ARG    HG2 4470   8.132   0.947   2.614
   34ARG     CD 4471   8.284   0.835   2.720
   34ARG    HD1 4472   8.369   0.773   2.692
   34ARG    HD2 4473   8.330   0.919   2.772
   34ARG     NE 4474   8.179   0.762   2.791
   34ARG     HE 4475   8.090   0.808   2.781
   34ARG     CZ 4476   8.202   0.663   2.879
   34ARG    NH1 4477   8.100   0.632   2.960
   34ARG   HH11 4478   8.011   0.676   2.940
   34ARG   HH12 4479   8.101   0.552   3.021
   34ARG    NH2 4480   8.315   0.598   2.909
   34ARG   HH21 4481   8.398   0.628   2.859
   34ARG   HH22 4482   8.317   0.518   2.970
   34ARG      C 4483   8.541   0.968   2.389
   34ARG      O 4484   8.513   1.048   2.300
   35GLY      N 4485   8.664   0.964   2.440
   35GLY      H 4486   8.728   1.021   2.386
   35GLY     CA 4487   8.720   0.901   2.558
   35GLY    HA1 4488   8.674   0.803   2.567
   35GLY    HA2 4489   8.829   0.896   2.554
   35GLY      C 4490   8.687   0.967   2.691
   35GLY      O 4491   8.582   1.031   2.703
   36GLY      N 4492   8.776   0.966   2.791
   36GLY      H 4493   8.742   1.019   2.869
   36GLY     CA 4494   8.908   0.906   2.792
   36GLY    HA1 4495   8.971   0.938   2.709
   36GLY    HA2 4496   8.959   0.941   2.881
   36GLY      C 4497   8.901   0.754   2.803
   36GLY      O 4498   8.808   0.688   2.758
   37ASP      N 4499   8.995   0.691   2.874
   37ASP      H 4500   9.069   0.747   2.914
   37ASP     CA 4501   9.009   0.549   2.901
   37ASP     HA 4502   9.111   0.538   2.938
   37ASP     CB 4503   8.912   0.493   3.004
   37ASP    HB1 4504   8.931   0.390   3.036
   37ASP    HB2 4505   8.814   0.483   2.958
   37ASP     CG 4506   8.915   0.575   3.133
   37ASP    OD1 4507   9.026   0.599   3.185
   37ASP    OD2 4508   8.803   0.608   3.177
   37ASP      C 4509   9.010   0.466   2.773
   37ASP      O 4510   8.982   0.346   2.781
   38ARG      N 4511   9.049   0.518   2.657
   38ARG      H 4512   9.064   0.618   2.653
   38ARG     CA 4513   9.086   0.447   2.536
   38ARG     HA 4514   9.069   0.341   2.554
   38ARG     CB 4515   8.981   0.470   2.428
   38ARG    HB1 4516   8.979   0.574   2.395
   38ARG    HB2 4517   9.011   0.424   2.333
   38ARG     CG 4518   8.835   0.445   2.462
   38ARG    HG1 4519   8.812   0.483   2.561
   38ARG    HG2 4520   8.767   0.487   2.387
   38ARG     CD 4521   8.811   0.294   2.465
   38ARG    HD1 4522   8.853   0.254   2.372
   38ARG    HD2 4523   8.878   0.257   2.542
   38ARG     NE 4524   8.674   0.249   2.488
   38ARG     HE 4525   8.607   0.247   2.412
   38ARG     CZ 4526   8.626   0.216   2.608
   38ARG    NH1 4527   8.500   0.172   2.622
   38ARG   HH11 4528   8.469   0.177   2.718
   38ARG   HH12 4529   8.429   0.204   2.558
   38ARG    NH2 4530   8.698   0.230   2.720
   38ARG   HH21 4531   8.786   0.279   2.716
   38ARG   HH22 4532   8.646   0.222   2.807
   38ARG      C 4533   9.227   0.467   2.482
   38ARG      O 4534   9.264   0.393   2.391
   39GLY      N 4535   9.305   0.551   2.550
   39GLY      H 4536   9.285   0.585   2.643
   39GLY     CA 4537   9.436   0.586   2.499
   39GLY    HA1 4538   9.496   0.638   2.574
   39GLY    HA2 4539   9.488   0.499   2.459
   39GLY      C 4540   9.427   0.681   2.381
   39GLY      O 4541   9.341   0.769   2.378
   40GLY      N 4542   9.501   0.653   2.273
   40GLY      H 4543   9.570   0.580   2.284
   40GLY     CA 4544   9.485   0.704   2.139
   40GLY    HA1 4545   9.384   0.677   2.107
   40GLY    HA2 4546   9.545   0.649   2.066
   40GLY      C 4547   9.518   0.850   2.111
   40GLY      O 4548   9.504   0.888   1.995
   41PHE      N 4549   9.558   0.928   2.212
   41PHE      H 4550   9.553   0.897   2.308
   41PHE     CA 4551   9.579   1.071   2.203
   41PHE     HA 4552   9.492   1.106   2.146
   41PHE     CB 4553   9.576   1.139   2.339
   41PHE    HB1 4554   9.664   1.095   2.386
   41PHE    HB2 4555   9.595   1.246   2.329
   41PHE     CG 4556   9.448   1.120   2.417
   41PHE    CD1 4557   9.331   1.180   2.369
   41PHE    HD1 4558   9.339   1.223   2.270
   41PHE    CE1 4559   9.207   1.160   2.430
   41PHE    HE1 4560   9.112   1.200   2.397
   41PHE     CZ 4561   9.206   1.094   2.554
   41PHE     HZ 4562   9.114   1.091   2.610
   41PHE    CE2 4563   9.324   1.045   2.611
   41PHE    HE2 4564   9.327   0.992   2.705
   41PHE    CD2 4565   9.444   1.052   2.539
   41PHE    HD2 4566   9.537   1.020   2.585
   41PHE      C 4567   9.709   1.113   2.137
   41PHE      O 4568   9.811   1.047   2.155
   42ARG      N 4569   9.713   1.219   2.056
   42ARG      H 4570   9.804   1.253   2.028
   42ARG     CA 4571   9.597   1.293   2.008
   42ARG     HA 4572   9.510   1.296   2.073
   42ARG     CB 4573   9.643   1.438   1.998
   42ARG    HB1 4574   9.666   1.471   2.099
   42ARG    HB2 4575   9.723   1.453   1.925
   42ARG     CG 4576   9.528   1.529   1.956
   42ARG    HG1 4577   9.489   1.495   1.860
   42ARG    HG2 4578   9.456   1.522   2.038
   42ARG     CD 4579   9.555   1.679   1.961
   42ARG    HD1 4580   9.609   1.714   2.050
   42ARG    HD2 4581   9.463   1.737   1.960
   42ARG     NE 4582   9.638   1.721   1.848
   42ARG     HE 4583   9.727   1.759   1.878
   42ARG     CZ 4584   9.601   1.728   1.720
   42ARG    NH1 4585   9.478   1.690   1.683
   42ARG   HH11 4586   9.445   1.689   1.587
   42ARG   HH12 4587   9.419   1.652   1.755
   42ARG    NH2 4588   9.689   1.766   1.626
   42ARG   HH21 4589   9.779   1.804   1.653
   42ARG   HH22 4590   9.663   1.755   1.529
   42ARG      C 4591   9.553   1.248   1.869
   42ARG      O 4592   9.641   1.222   1.788
   43GLY      N 4593   9.425   1.239   1.832
   43GLY      H 4594   9.358   1.247   1.908
   43GLY     CA 4595   9.379   1.201   1.700
   43GLY    HA1 4596   9.450   1.131   1.657
   43GLY    HA2 4597   9.282   1.152   1.708
   43GLY      C 4598   9.350   1.312   1.600
   43GLY      O 4599   9.394   1.424   1.624
   44GLY      N 4600   9.286   1.283   1.487
   44GLY      H 4601   9.289   1.354   1.415
   44GLY     CA 4602   9.213   1.162   1.451
   44GLY    HA1 4603   9.255   1.073   1.498
   44GLY    HA2 4604   9.109   1.168   1.482
   44GLY      C 4605   9.221   1.121   1.305
   44GLY      O 4606   9.245   1.203   1.217
   45ARG      N 4607   9.196   0.994   1.272
   45ARG      H 4608   9.149   0.938   1.342
   45ARG     CA 4609   9.207   0.932   1.142
   45ARG     HA 4610   9.186   1.011   1.070
   45ARG     CB 4611   9.351   0.887   1.119
   45ARG    HB1 4612   9.354   0.835   1.024
   45ARG    HB2 4613   9.407   0.978   1.099
   45ARG     CG 4614   9.417   0.806   1.231
   45ARG    HG1 4615   9.521   0.779   1.211
   45ARG    HG2 4616   9.426   0.873   1.316
   45ARG     CD 4617   9.344   0.678   1.272
   45ARG    HD1 4618   9.244   0.706   1.305
   45ARG    HD2 4619   9.397   0.622   1.349
   45ARG     NE 4620   9.317   0.588   1.160
   45ARG     HE 4621   9.221   0.572   1.133
   45ARG     CZ 4622   9.399   0.535   1.068
   45ARG    NH1 4623   9.362   0.457   0.966
   45ARG   HH11 4624   9.269   0.424   0.944
   45ARG   HH12 4625   9.439   0.447   0.901
   45ARG    NH2 4626   9.531   0.550   1.085
   45ARG   HH21 4627   9.567   0.598   1.166
   45ARG   HH22 4628   9.598   0.490   1.039
   45ARG      C 4629   9.097   0.830   1.118
   45ARG      O 4630   9.015   0.794   1.203
   46GLY      N 4631   9.087   0.788   0.992
   46GLY      H 4632   9.147   0.828   0.921
   46GLY     CA 4633   8.987   0.689   0.957
   46GLY    HA1 4634   8.898   0.686   1.019
   46GLY    HA2 4635   8.945   0.716   0.860
   46GLY      C 4636   9.040   0.547   0.967
   46GLY      O 4637   9.069   0.494   1.074
   47GLY      N 4638   9.065   0.479   0.854
   47GLY      H 4639   9.104   0.386   0.865
   47GLY     CA 4640   9.034   0.519   0.719
   47GLY    HA1 4641   9.081   0.612   0.686
   47GLY    HA2 4642   8.928   0.545   0.708
   47GLY      C 4643   9.075   0.416   0.614
   47GLY      O 4644   9.018   0.308   0.603
   48GLY      N 4645   9.177   0.457   0.539
   48GLY      H 4646   9.220   0.548   0.547
   48GLY     CA 4647   9.233   0.369   0.438
   48GLY    HA1 4648   9.148   0.308   0.406
   48GLY    HA2 4649   9.259   0.429   0.351
   48GLY      C 4650   9.340   0.281   0.501
   48GLY      O 4651   9.414   0.312   0.594
   49ASP      N 4652   9.349   0.160   0.445
   49ASP      H 4653   9.284   0.132   0.373
   49ASP     CA 4654   9.421   0.046   0.498
   49ASP     HA 4655   9.381  -0.037   0.440
   49ASP     CB 4656   9.567   0.057   0.457
   49ASP    HB1 4657   9.617   0.117   0.533
   49ASP    HB2 4658   9.619  -0.037   0.474
   49ASP     CG 4659   9.601   0.107   0.317
   49ASP    OD1 4660   9.597   0.232   0.308
   49ASP    OD2 4661   9.606   0.029   0.220
   49ASP      C 4662   9.392  -0.002   0.640
   49ASP      O 4663   9.391  -0.123   0.661
   50ARG      N 4664   9.354   0.077   0.741
   50ARG      H 4665   9.349   0.177   0.733
   50ARG     CA 4666   9.299   0.022   0.863
   50ARG     HA 4667   9.249  -0.070   0.832
   50ARG     CB 4668   9.396  -0.020   0.973
   50ARG    HB1 4669   9.476  -0.080   0.929
   50ARG    HB2 4670   9.339  -0.082   1.042
   50ARG     CG 4671   9.462   0.101   1.038
   50ARG    HG1 4672   9.508   0.163   0.961
   50ARG    HG2 4673   9.383   0.154   1.091
   50ARG     CD 4674   9.572   0.072   1.140
   50ARG    HD1 4675   9.650   0.012   1.093
   50ARG    HD2 4676   9.611   0.164   1.182
   50ARG     NE 4677   9.514   0.017   1.262
   50ARG     HE 4678   9.448   0.075   1.312
   50ARG     CZ 4679   9.517  -0.112   1.299
   50ARG    NH1 4680   9.612  -0.194   1.253
   50ARG   HH11 4681   9.681  -0.166   1.185
   50ARG   HH12 4682   9.612  -0.279   1.308
   50ARG    NH2 4683   9.437  -0.162   1.395
   50ARG   HH21 4684   9.434  -0.260   1.419
   50ARG   HH22 4685   9.360  -0.101   1.418
   50ARG      C 4686   9.187   0.113   0.910
   50ARG      O 4687   9.190   0.234   0.886
   51GLY      N 4688   9.090   0.064   0.987
   51GLY      H 4689   9.105  -0.030   1.021
   51GLY     CA 4690   8.996   0.147   1.060
   51GLY    HA1 4691   9.054   0.210   1.127
   51GLY    HA2 4692   8.946   0.214   0.989
   51GLY      C 4693   8.876   0.093   1.136
   51GLY      O 4694   8.825  -0.013   1.100
   52GLY      N 4695   8.827   0.167   1.235
   52GLY      H 4696   8.886   0.242   1.269
   52GLY     CA 4697   8.717   0.132   1.322
   52GLY    HA1 4698   8.713   0.190   1.415
   52GLY    HA2 4699   8.727   0.028   1.353
   52GLY      C 4700   8.577   0.132   1.262
   52GLY      O 4701   8.569   0.167   1.144
   53PHE      N 4702   8.468   0.093   1.328
   53PHE      H 4703   8.474   0.059   1.423
   53PHE     CA 4704   8.336   0.090   1.269
   53PHE     HA 4705   8.335   0.016   1.188
   53PHE     CB 4706   8.240   0.045   1.379
   53PHE    HB1 4707   8.238   0.119   1.458
   53PHE    HB2 4708   8.139   0.052   1.340
   53PHE     CG 4709   8.264  -0.087   1.449
   53PHE    CD1 4710   8.251  -0.206   1.377
   53PHE    HD1 4711   8.234  -0.208   1.271
   53PHE    CE1 4712   8.256  -0.326   1.449
   53PHE    HE1 4713   8.260  -0.418   1.393
   53PHE     CZ 4714   8.277  -0.326   1.588
   53PHE     HZ 4715   8.283  -0.422   1.637
   53PHE    CE2 4716   8.282  -0.206   1.659
   53PHE    HE2 4717   8.297  -0.214   1.766
   53PHE    CD2 4718   8.279  -0.085   1.589
   53PHE    HD2 4719   8.280   0.009   1.641
   53PHE      C 4720   8.291   0.224   1.213
   53PHE      O 4721   8.303   0.325   1.283
   54GLY      N 4722   8.230   0.228   1.095
   54GLY      H 4723   8.183   0.316   1.076
   54GLY     CA 4724   8.220   0.128   0.990
   54GLY    HA1 4725   8.135   0.127   0.922
   54GLY    HA2 4726   8.206   0.025   1.023
   54GLY      C 4727   8.334   0.160   0.895
   54GLY      O 4728   8.337   0.274   0.849
   55PRO      N 4729   8.419   0.063   0.860
   55PRO     CD 4730   8.427  -0.063   0.931
   55PRO    HD1 4731   8.329  -0.111   0.934
   55PRO    HD2 4732   8.459  -0.047   1.034
   55PRO     CG 4733   8.534  -0.141   0.855
   55PRO    HG1 4734   8.601  -0.196   0.922
   55PRO    HG2 4735   8.478  -0.213   0.796
   55PRO     CB 4736   8.620  -0.039   0.781
   55PRO    HB1 4737   8.649  -0.076   0.683
   55PRO    HB2 4738   8.707  -0.007   0.838
   55PRO     CA 4739   8.528   0.083   0.767
   55PRO     HA 4740   8.484   0.083   0.668
   55PRO      C 4741   8.609   0.211   0.774
   55PRO      O 4742   8.659   0.249   0.669
   56GLY      N 4743   8.631   0.282   0.885
   56GLY      H 4744   8.603   0.242   0.974
   56GLY     CA 4745   8.712   0.402   0.894
   56GLY    HA1 4746   8.746   0.399   0.998
   56GLY    HA2 4747   8.790   0.404   0.818
   56GLY      C 4748   8.640   0.533   0.865
   56GLY      O 4749   8.712   0.629   0.838
   57LYS      N 4750   8.507   0.545   0.870
   57LYS      H 4751   8.463   0.462   0.906
   57LYS     CA 4752   8.436   0.659   0.816
   57LYS     HA 4753   8.513   0.732   0.790
   57LYS     CB 4754   8.358   0.614   0.692
   57LYS    HB1 4755   8.280   0.549   0.731
   57LYS    HB2 4756   8.303   0.697   0.647
   57LYS     CG 4757   8.442   0.541   0.589
   57LYS    HG1 4758   8.534   0.596   0.567
   57LYS    HG2 4759   8.466   0.444   0.632
   57LYS     CD 4760   8.359   0.529   0.461
   57LYS    HD1 4761   8.361   0.625   0.410
   57LYS    HD2 4762   8.260   0.486   0.479
   57LYS     CE 4763   8.444   0.434   0.379
   57LYS    HE1 4764   8.444   0.334   0.422
   57LYS    HE2 4765   8.544   0.474   0.362
   57LYS     NZ 4766   8.371   0.415   0.252
   57LYS    HZ1 4767   8.282   0.370   0.270
   57LYS    HZ2 4768   8.365   0.500   0.199
   57LYS    HZ3 4769   8.429   0.357   0.193
   57LYS      C 4770   8.338   0.720   0.914
   57LYS      O 4771   8.293   0.654   1.008
   58MET      N 4772   8.319   0.851   0.899
   58MET      H 4773   8.368   0.898   0.825
   58MET     CA 4774   8.198   0.917   0.946
   58MET     HA 4775   8.126   0.843   0.981
   58MET     CB 4776   8.141   0.995   0.828
   58MET    HB1 4777   8.206   1.078   0.800
   58MET    HB2 4778   8.046   1.033   0.867
   58MET     CG 4779   8.107   0.909   0.707
   58MET    HG1 4780   8.041   0.969   0.645
   58MET    HG2 4781   8.189   0.903   0.636
   58MET     SD 4782   8.040   0.743   0.735
   58MET     CE 4783   8.023   0.676   0.567
   58MET    HE1 4784   8.029   0.567   0.564
   58MET    HE2 4785   8.105   0.725   0.515
   58MET    HE3 4786   7.927   0.712   0.530
   58MET      C 4787   8.219   0.997   1.074
   58MET      O 4788   8.119   1.009   1.144
   59ASP      N 4789   8.339   1.049   1.100
   59ASP      H 4790   8.406   1.044   1.025
   59ASP     CA 4791   8.376   1.110   1.226
   59ASP     HA 4792   8.335   1.210   1.238
   59ASP     CB 4793   8.526   1.139   1.235
   59ASP    HB1 4794   8.555   1.202   1.151
   59ASP    HB2 4795   8.582   1.045   1.232
   59ASP     CG 4796   8.569   1.215   1.359
   59ASP    OD1 4797   8.481   1.281   1.419
   59ASP    OD2 4798   8.679   1.187   1.411
   59ASP      C 4799   8.339   1.020   1.343
   59ASP      O 4800   8.379   0.905   1.351
   60SER      N 4801   8.246   1.074   1.422
   60SER      H 4802   8.219   1.171   1.410
   60SER     CA 4803   8.183   1.013   1.538
   60SER     HA 4804   8.106   1.079   1.577
   60SER     CB 4805   8.091   0.904   1.482
   60SER    HB1 4806   8.142   0.810   1.462
   60SER    HB2 4807   8.024   0.879   1.565
   60SER     OG 4808   7.997   0.943   1.385
   60SER     HG 4809   8.046   0.958   1.303
   60SER      C 4810   8.269   0.964   1.653
   60SER      O 4811   8.388   0.941   1.634
   61ARG      N 4812   8.217   0.943   1.775
   61ARG      H 4813   8.285   0.905   1.839
   61ARG     CA 4814   8.080   0.932   1.821
   61ARG     HA 4815   8.017   0.989   1.753
   61ARG     CB 4816   8.062   1.000   1.956
   61ARG    HB1 4817   7.971   0.962   2.003
   61ARG    HB2 4818   8.129   0.945   2.023
   61ARG     CG 4819   8.081   1.151   1.960
   61ARG    HG1 4820   8.170   1.171   1.901
   61ARG    HG2 4821   8.094   1.183   2.064
   61ARG     CD 4822   7.979   1.250   1.905
   61ARG    HD1 4823   8.002   1.356   1.917
   61ARG    HD2 4824   7.976   1.242   1.796
   61ARG     NE 4825   7.842   1.240   1.956
   61ARG     HE 4826   7.781   1.179   1.903
   61ARG     CZ 4827   7.789   1.300   2.063
   61ARG    NH1 4828   7.658   1.278   2.083
   61ARG   HH11 4829   7.619   1.299   2.174
   61ARG   HH12 4830   7.608   1.237   2.006
   61ARG    NH2 4831   7.861   1.383   2.140
   61ARG   HH21 4832   7.817   1.414   2.226
   61ARG   HH22 4833   7.960   1.379   2.122
   61ARG      C 4834   8.025   0.790   1.823
   61ARG      O 4835   7.910   0.765   1.788
   62GLY      N 4836   8.117   0.693   1.833
   62GLY      H 4837   8.212   0.725   1.844
   62GLY     CA 4838   8.074   0.555   1.843
   62GLY    HA1 4839   8.158   0.494   1.808
   62GLY    HA2 4840   7.998   0.539   1.766
   62GLY      C 4841   8.034   0.514   1.984
   62GLY      O 4842   8.018   0.598   2.072
   63GLU      N 4843   8.035   0.385   2.018
   63GLU      H 4844   8.068   0.316   1.953
   63GLU     CA 4845   8.000   0.340   2.151
   63GLU     HA 4846   7.955   0.417   2.214
   63GLU     CB 4847   8.118   0.277   2.225
   63GLU    HB1 4848   8.090   0.232   2.320
   63GLU    HB2 4849   8.139   0.189   2.164
   63GLU     CG 4850   8.242   0.364   2.242
   63GLU    HG1 4851   8.291   0.393   2.149
   63GLU    HG2 4852   8.212   0.456   2.292
   63GLU     CD 4853   8.343   0.292   2.329
   63GLU    OE1 4854   8.339   0.307   2.453
   63GLU    OE2 4855   8.431   0.221   2.274
   63GLU      C 4856   7.895   0.229   2.153
   63GLU      O 4857   7.885   0.150   2.060
   64HIS      N 4858   7.813   0.227   2.258
   64HIS      H 4859   7.840   0.287   2.335
   64HIS     CA 4860   7.683   0.164   2.267
   64HIS     HA 4861   7.671   0.105   2.176
   64HIS     CB 4862   7.569   0.265   2.257
   64HIS    HB1 4863   7.473   0.214   2.255
   64HIS    HB2 4864   7.586   0.327   2.169
   64HIS     CG 4865   7.553   0.356   2.376
   64HIS    ND1 4866   7.622   0.472   2.410
   64HIS    CE1 4867   7.585   0.509   2.532
   64HIS    HE1 4868   7.622   0.596   2.584
   64HIS    NE2 4869   7.487   0.427   2.574
   64HIS    HE2 4870   7.436   0.454   2.657
   64HIS    CD2 4871   7.469   0.327   2.481
   64HIS    HD2 4872   7.400   0.244   2.486
   64HIS      C 4873   7.665   0.073   2.387
   64HIS      O 4874   7.584  -0.019   2.375
   65ARG      N 4875   7.750   0.087   2.489
   65ARG      H 4876   7.810   0.168   2.491
   65ARG     CA 4877   7.741   0.000   2.605
   65ARG     HA 4878   7.679  -0.085   2.574
   65ARG     CB 4879   7.662   0.065   2.717
   65ARG    HB1 4880   7.559   0.078   2.683
   65ARG    HB2 4881   7.649  -0.006   2.799
   65ARG     CG 4882   7.707   0.192   2.787
   65ARG    HG1 4883   7.615   0.235   2.827
   65ARG    HG2 4884   7.719   0.266   2.708
   65ARG     CD 4885   7.822   0.183   2.887
   65ARG    HD1 4886   7.908   0.138   2.836
   65ARG    HD2 4887   7.858   0.280   2.921
   65ARG     NE 4888   7.787   0.101   3.003
   65ARG     HE 4889   7.690   0.076   3.013
   65ARG     CZ 4890   7.865   0.084   3.110
   65ARG    NH1 4891   7.833   0.007   3.215
   65ARG   HH11 4892   7.742  -0.037   3.224
   65ARG   HH12 4893   7.900  -0.021   3.285
   65ARG    NH2 4894   7.986   0.141   3.105
   65ARG   HH21 4895   8.012   0.202   3.029
   65ARG   HH22 4896   8.045   0.134   3.187
   65ARG      C 4897   7.871  -0.056   2.661
   65ARG      O 4898   7.870  -0.111   2.771
   66GLN      N 4899   7.985  -0.032   2.596
   66GLN      H 4900   7.979   0.025   2.513
   66GLN     CA 4901   8.117  -0.075   2.636
   66GLN     HA 4902   8.135  -0.053   2.742
   66GLN     CB 4903   8.220   0.005   2.557
   66GLN    HB1 4904   8.313  -0.007   2.613
   66GLN    HB2 4905   8.190   0.110   2.556
   66GLN     CG 4906   8.250  -0.048   2.417
   66GLN    HG1 4907   8.313   0.026   2.368
   66GLN    HG2 4908   8.311  -0.138   2.430
   66GLN     CD 4909   8.136  -0.083   2.322
   66GLN    OE1 4910   8.026  -0.029   2.321
   66GLN    NE2 4911   8.157  -0.172   2.225
   66GLN   HE21 4912   8.251  -0.208   2.233
   66GLN   HE22 4913   8.091  -0.193   2.151
   66GLN      C 4914   8.131  -0.225   2.614
   66GLN      O 4915   8.053  -0.279   2.536
   67ASP      N 4916   8.230  -0.285   2.680
   67ASP      H 4917   8.303  -0.240   2.733
   67ASP     CA 4918   8.241  -0.430   2.678
   67ASP     HA 4919   8.201  -0.468   2.584
   67ASP     CB 4920   8.154  -0.498   2.783
   67ASP    HB1 4921   8.157  -0.607   2.779
   67ASP    HB2 4922   8.050  -0.470   2.767
   67ASP     CG 4923   8.188  -0.453   2.924
   67ASP    OD1 4924   8.223  -0.546   3.000
   67ASP    OD2 4925   8.186  -0.334   2.963
   67ASP      C 4926   8.386  -0.478   2.677
   67ASP      O 4927   8.469  -0.412   2.738
   68ARG      N 4928   8.423  -0.588   2.611
   68ARG      H 4929   8.522  -0.605   2.618
   68ARG     CA 4930   8.347  -0.688   2.539
   68ARG     HA 4931   8.245  -0.649   2.539
   68ARG     CB 4932   8.350  -0.821   2.611
   68ARG    HB1 4933   8.452  -0.859   2.605
   68ARG    HB2 4934   8.325  -0.808   2.717
   68ARG     CG 4935   8.251  -0.919   2.547
   68ARG    HG1 4936   8.265  -1.012   2.602
   68ARG    HG2 4937   8.283  -0.940   2.446
   68ARG     CD 4938   8.104  -0.883   2.564
   68ARG    HD1 4939   8.055  -0.972   2.522
   68ARG    HD2 4940   8.084  -0.794   2.506
   68ARG     NE 4941   8.062  -0.871   2.704
   68ARG     HE 4942   8.134  -0.885   2.773
   68ARG     CZ 4943   7.938  -0.859   2.754
   68ARG    NH1 4944   7.922  -0.848   2.886
   68ARG   HH11 4945   7.830  -0.824   2.920
   68ARG   HH12 4946   8.003  -0.864   2.945
   68ARG    NH2 4947   7.829  -0.851   2.676
   68ARG   HH21 4948   7.740  -0.848   2.724
   68ARG   HH22 4949   7.830  -0.872   2.578
   68ARG      C 4950   8.383  -0.706   2.392
   68ARG      O 4951   8.290  -0.717   2.312
   69ARG      N 4952   8.511  -0.727   2.361
   69ARG      H 4953   8.579  -0.716   2.435
   69ARG     CA 4954   8.550  -0.803   2.244
   69ARG     HA 4955   8.478  -0.884   2.231
   69ARG     CB 4956   8.681  -0.872   2.282
   69ARG    HB1 4957   8.715  -0.931   2.197
   69ARG    HB2 4958   8.760  -0.801   2.306
   69ARG     CG 4959   8.677  -0.975   2.393
   69ARG    HG1 4960   8.769  -1.034   2.398
   69ARG    HG2 4961   8.654  -0.928   2.489
   69ARG     CD 4962   8.571  -1.083   2.374
   69ARG    HD1 4963   8.469  -1.045   2.372
   69ARG    HD2 4964   8.595  -1.140   2.283
   69ARG     NE 4965   8.572  -1.177   2.486
   69ARG     HE 4966   8.605  -1.140   2.574
   69ARG     CZ 4967   8.550  -1.308   2.477
   69ARG    NH1 4968   8.512  -1.373   2.365
   69ARG   HH11 4969   8.492  -1.318   2.283
   69ARG   HH12 4970   8.501  -1.473   2.370
   69ARG    NH2 4971   8.555  -1.381   2.589
   69ARG   HH21 4972   8.524  -1.476   2.599
   69ARG   HH22 4973   8.568  -1.327   2.674
   69ARG      C 4974   8.561  -0.725   2.115
   69ARG      O 4975   8.550  -0.790   2.011
   70GLU      N 4976   8.576  -0.592   2.123
   70GLU      H 4977   8.562  -0.544   2.210
   70GLU     CA 4978   8.605  -0.500   2.015
   70GLU     HA 4979   8.636  -0.410   2.068
   70GLU     CB 4980   8.483  -0.479   1.926
   70GLU    HB1 4981   8.501  -0.410   1.844
   70GLU    HB2 4982   8.448  -0.575   1.889
   70GLU     CG 4983   8.363  -0.423   2.002
   70GLU    HG1 4984   8.332  -0.497   2.076
   70GLU    HG2 4985   8.285  -0.409   1.928
   70GLU     CD 4986   8.399  -0.296   2.079
   70GLU    OE1 4987   8.418  -0.189   2.017
   70GLU    OE2 4988   8.416  -0.297   2.202
   70GLU      C 4989   8.725  -0.544   1.931
   70GLU      O 4990   8.714  -0.551   1.809
   71ARG      N 4991   8.834  -0.589   1.994
   71ARG      H 4992   8.829  -0.571   2.093
   71ARG     CA 4993   8.958  -0.647   1.947
   71ARG     HA 4994   9.021  -0.620   2.032
   71ARG     CB 4995   8.937  -0.797   1.934
   71ARG    HB1 4996   8.890  -0.835   2.026
   71ARG    HB2 4997   9.038  -0.835   1.920
   71ARG     CG 4998   8.852  -0.843   1.816
   71ARG    HG1 4999   8.839  -0.950   1.832
   71ARG    HG2 5000   8.755  -0.795   1.808
   71ARG     CD 5001   8.919  -0.820   1.681
   71ARG    HD1 5002   9.023  -0.805   1.709
   71ARG    HD2 5003   8.910  -0.906   1.615
   71ARG     NE 5004   8.872  -0.699   1.614
   71ARG     HE 5005   8.805  -0.643   1.664
   71ARG     CZ 5006   8.907  -0.643   1.498
   71ARG    NH1 5007   9.012  -0.697   1.436
   71ARG   HH11 5008   9.048  -0.669   1.346
   71ARG   HH12 5009   9.055  -0.776   1.481
   71ARG    NH2 5010   8.846  -0.537   1.442
   71ARG   HH21 5011   8.775  -0.482   1.488
   71ARG   HH22 5012   8.876  -0.517   1.347
   71ARG      C 5013   9.037  -0.568   1.844
   71ARG      O 5014   8.987  -0.489   1.764
   72PRO      N 5015   9.170  -0.575   1.839
   72PRO     CD 5016   9.255  -0.647   1.932
   72PRO    HD1 5017   9.204  -0.710   2.005
   72PRO    HD2 5018   9.319  -0.577   1.985
   72PRO     CG 5019   9.354  -0.724   1.845
   72PRO    HG1 5020   9.303  -0.816   1.820
   72PRO    HG2 5021   9.448  -0.746   1.896
   72PRO     CB 5022   9.374  -0.627   1.729
   72PRO    HB1 5023   9.394  -0.682   1.637
   72PRO    HB2 5024   9.463  -0.570   1.757
   72PRO     CA 5025   9.247  -0.543   1.720
   72PRO     HA 5026   9.182  -0.570   1.637
   72PRO      C 5027   9.270  -0.394   1.699
   72PRO      O 5028   9.322  -0.354   1.595
   73TYR      N 5029   9.252  -0.315   1.806
   73TYR      H 5030   9.206  -0.355   1.886
   73TYR     CA 5031   9.306  -0.181   1.810
   73TYR     HA 5032   9.378  -0.166   1.730
   73TYR     CB 5033   9.199  -0.073   1.800
   73TYR    HB1 5034   9.139  -0.086   1.710
   73TYR    HB2 5035   9.253   0.020   1.783
   73TYR     CG 5036   9.106  -0.047   1.916
   73TYR    CD1 5037   9.129   0.065   1.997
   73TYR    HD1 5038   9.216   0.127   1.979
   73TYR    CE1 5039   9.038   0.101   2.097
   73TYR    HE1 5040   9.055   0.189   2.157
   73TYR     CZ 5041   8.920   0.026   2.115
   73TYR     OH 5042   8.821   0.068   2.199
   73TYR     HH 5043   8.737   0.023   2.185
   73TYR    CE2 5044   8.893  -0.082   2.028
   73TYR    HE2 5045   8.803  -0.138   2.049
   73TYR    CD2 5046   8.990  -0.122   1.936
   73TYR    HD2 5047   8.968  -0.207   1.873
   73TYR      C 5048   9.387  -0.168   1.938
   73TYR    OC1 5049   9.495  -0.104   1.935
   73TYR    OC2 5050   9.340  -0.208   2.047
    1GLY      N 5051   0.562   4.721   5.209
    1GLY     H1 5052   0.519   4.696   5.121
    1GLY     H2 5053   0.649   4.767   5.186
    1GLY     H3 5054   0.570   4.633   5.258
    1GLY     CA 5055   0.478   4.817   5.283
    1GLY    HA1 5056   0.392   4.765   5.326
    1GLY    HA2 5057   0.537   4.877   5.352
    1GLY      C 5058   0.414   4.914   5.184
    1GLY      O 5059   0.476   4.932   5.080
    2PRO      N 5060   0.303   4.981   5.216
    2PRO     CD 5061   0.242   4.984   5.348
    2PRO    HD1 5062   0.186   4.895   5.375
    2PRO    HD2 5063   0.314   4.989   5.429
    2PRO     CG 5064   0.169   5.118   5.362
    2PRO    HG1 5065   0.081   5.097   5.423
    2PRO    HG2 5066   0.231   5.191   5.413
    2PRO     CB 5067   0.127   5.148   5.219
    2PRO    HB1 5068   0.031   5.100   5.197
    2PRO    HB2 5069   0.116   5.255   5.200
    2PRO     CA 5070   0.238   5.083   5.137
    2PRO     HA 5071   0.314   5.160   5.121
    2PRO      C 5072   0.182   5.039   5.002
    2PRO      O 5073   0.206   5.106   4.903
    3GLY      N 5074   0.125   4.919   4.983
    3GLY      H 5075   0.108   4.897   4.886
    3GLY     CA 5076   0.078   4.824   5.081
    3GLY    HA1 5077  -0.025   4.808   5.049
    3GLY    HA2 5078   0.059   4.861   5.182
    3GLY      C 5079   0.157   4.695   5.098
    3GLY      O 5080   0.276   4.690   5.069
    4GLY      N 5081   0.095   4.583   5.136
    4GLY      H 5082   0.158   4.504   5.140
    4GLY     CA 5083  -0.046   4.557   5.156
    4GLY    HA1 5084  -0.100   4.646   5.189
    4GLY    HA2 5085  -0.089   4.532   5.059
    4GLY      C 5086  -0.075   4.448   5.257
    4GLY      O 5087  -0.002   4.352   5.284
    5GLY      N 5088  -0.194   4.465   5.315
    5GLY      H 5089  -0.239   4.555   5.312
    5GLY     CA 5090  -0.259   4.372   5.406
    5GLY    HA1 5091  -0.365   4.399   5.407
    5GLY    HA2 5092  -0.251   4.269   5.372
    5GLY      C 5093  -0.215   4.385   5.551
    5GLY      O 5094  -0.133   4.472   5.581
    6PRO      N 5095  -0.245   4.291   5.641
    6PRO     CD 5096  -0.225   4.303   5.784
    6PRO    HD1 5097  -0.231   4.402   5.828
    6PRO    HD2 5098  -0.130   4.258   5.814
    6PRO     CG 5099  -0.335   4.220   5.849
    6PRO    HG1 5100  -0.419   4.286   5.873
    6PRO    HG2 5101  -0.288   4.177   5.938
    6PRO     CB 5102  -0.358   4.108   5.748
    6PRO    HB1 5103  -0.465   4.088   5.751
    6PRO    HB2 5104  -0.301   4.016   5.763
    6PRO     CA 5105  -0.329   4.176   5.615
    6PRO     HA 5106  -0.425   4.209   5.575
    6PRO      C 5107  -0.274   4.070   5.520
    6PRO      O 5108  -0.353   4.016   5.442
    7GLY      N 5109  -0.145   4.044   5.501
    7GLY      H 5110  -0.125   3.988   5.419
    7GLY     CA 5111  -0.034   4.053   5.594
    7GLY    HA1 5112  -0.004   4.158   5.595
    7GLY    HA2 5113  -0.066   4.015   5.691
    7GLY      C 5114   0.085   3.970   5.549
    7GLY      O 5115   0.082   3.921   5.436
    8GLY      N 5116   0.181   3.940   5.636
    8GLY      H 5117   0.185   3.989   5.724
    8GLY     CA 5118   0.293   3.853   5.605
    8GLY    HA1 5119   0.367   3.856   5.685
    8GLY    HA2 5120   0.330   3.883   5.507
    8GLY      C 5121   0.266   3.703   5.596
    8GLY      O 5122   0.362   3.627   5.597
    9SER      N 5123   0.146   3.646   5.579
    9SER      H 5124   0.069   3.710   5.571
    9SER     CA 5125   0.115   3.505   5.591
    9SER     HA 5126   0.186   3.440   5.540
    9SER     CB 5127  -0.015   3.480   5.514
    9SER    HB1 5128  -0.094   3.539   5.560
    9SER    HB2 5129  -0.047   3.376   5.511
    9SER     OG 5130  -0.009   3.534   5.384
    9SER     HG 5131   0.055   3.480   5.336
    9SER      C 5132   0.114   3.466   5.738
    9SER      O 5133   0.007   3.450   5.796
   10HIS      N 5134   0.234   3.457   5.795
   10HIS      H 5135   0.312   3.474   5.732
   10HIS     CA 5136   0.269   3.431   5.933
   10HIS     HA 5137   0.377   3.439   5.942
   10HIS     CB 5138   0.206   3.544   6.014
   10HIS    HB1 5139   0.240   3.530   6.117
   10HIS    HB2 5140   0.098   3.545   6.005
   10HIS     CG 5141   0.256   3.682   5.978
   10HIS    ND1 5142   0.385   3.729   6.000
   10HIS    CE1 5143   0.383   3.859   5.971
   10HIS    HE1 5144   0.470   3.922   5.959
   10HIS    NE2 5145   0.258   3.895   5.939
   10HIS    HE2 5146   0.226   3.991   5.941
   10HIS    CD2 5147   0.175   3.785   5.937
   10HIS    HD2 5148   0.068   3.775   5.927
   10HIS      C 5149   0.223   3.296   5.987
   10HIS      O 5150   0.206   3.270   6.106
   11MET      N 5151   0.174   3.210   5.898
   11MET      H 5152   0.181   3.236   5.801
   11MET     CA 5153   0.098   3.090   5.926
   11MET     HA 5154   0.060   3.065   5.827
   11MET     CB 5155   0.198   2.981   5.964
   11MET    HB1 5156   0.273   2.976   5.884
   11MET    HB2 5157   0.152   2.882   5.960
   11MET     CG 5158   0.270   2.977   6.098
   11MET    HG1 5159   0.198   2.982   6.180
   11MET    HG2 5160   0.329   3.069   6.097
   11MET     SD 5161   0.377   2.836   6.135
   11MET     CE 5162   0.248   2.711   6.154
   11MET    HE1 5163   0.288   2.613   6.180
   11MET    HE2 5164   0.204   2.701   6.055
   11MET    HE3 5165   0.175   2.733   6.232
   11MET      C 5166  -0.020   3.098   6.022
   11MET      O 5167  -0.063   2.997   6.078
   12GLY      N 5168  -0.086   3.214   6.033
   12GLY      H 5169  -0.049   3.290   5.978
   12GLY     CA 5170  -0.208   3.242   6.104
   12GLY    HA1 5171  -0.295   3.183   6.075
   12GLY    HA2 5172  -0.181   3.239   6.210
   12GLY      C 5173  -0.255   3.387   6.090
   12GLY      O 5174  -0.180   3.468   6.037
   13GLY      N 5175  -0.369   3.432   6.143
   13GLY      H 5176  -0.380   3.532   6.135
   13GLY     CA 5177  -0.457   3.367   6.237
   13GLY    HA1 5178  -0.557   3.410   6.239
   13GLY    HA2 5179  -0.474   3.264   6.205
   13GLY      C 5180  -0.407   3.360   6.381
   13GLY      O 5181  -0.313   3.431   6.418
   14ASN      N 5182  -0.476   3.287   6.469
   14ASN      H 5183  -0.565   3.249   6.442
   14ASN     CA 5184  -0.456   3.297   6.612
   14ASN     HA 5185  -0.353   3.323   6.638
   14ASN     CB 5186  -0.554   3.394   6.677
   14ASN    HB1 5187  -0.656   3.360   6.662
   14ASN    HB2 5188  -0.542   3.390   6.785
   14ASN     CG 5189  -0.546   3.541   6.638
   14ASN    OD1 5190  -0.457   3.608   6.689
   14ASN    ND2 5191  -0.644   3.599   6.568
   14ASN   HD21 5192  -0.639   3.698   6.548
   14ASN   HD22 5193  -0.723   3.542   6.540
   14ASN      C 5194  -0.484   3.163   6.679
   14ASN      O 5195  -0.587   3.102   6.653
   15TYR      N 5196  -0.396   3.114   6.766
   15TYR      H 5197  -0.306   3.159   6.773
   15TYR     CA 5198  -0.431   2.995   6.842
   15TYR     HA 5199  -0.539   2.987   6.854
   15TYR     CB 5200  -0.374   2.998   6.983
   15TYR    HB1 5201  -0.396   2.900   7.025
   15TYR    HB2 5202  -0.429   3.075   7.037
   15TYR     CG 5203  -0.226   3.022   7.002
   15TYR    CD1 5204  -0.136   2.915   6.990
   15TYR    HD1 5205  -0.179   2.816   6.979
   15TYR    CE1 5206   0.001   2.941   6.995
   15TYR    HE1 5207   0.070   2.859   6.979
   15TYR     CZ 5208   0.048   3.074   6.992
   15TYR     OH 5209   0.183   3.092   7.002
   15TYR     HH 5210   0.207   3.184   7.012
   15TYR    CE2 5211  -0.043   3.181   7.009
   15TYR    HE2 5212  -0.011   3.284   7.014
   15TYR    CD2 5213  -0.180   3.153   7.015
   15TYR    HD2 5214  -0.248   3.236   7.031
   15TYR      C 5215  -0.393   2.867   6.770
   15TYR      O 5216  -0.299   2.853   6.692
   16GLY      N 5217  -0.466   2.756   6.787
   16GLY      H 5218  -0.536   2.757   6.859
   16GLY     CA 5219  -0.442   2.631   6.716
   16GLY    HA1 5220  -0.426   2.658   6.612
   16GLY    HA2 5221  -0.531   2.569   6.711
   16GLY      C 5222  -0.323   2.558   6.777
   16GLY      O 5223  -0.279   2.463   6.714
   17ASP      N 5224  -0.272   2.585   6.897
   17ASP      H 5225  -0.310   2.664   6.948
   17ASP     CA 5226  -0.156   2.521   6.956
   17ASP     HA 5227  -0.138   2.582   7.045
   17ASP     CB 5228  -0.191   2.379   6.999
   17ASP    HB1 5229  -0.098   2.341   7.041
   17ASP    HB2 5230  -0.200   2.318   6.909
   17ASP     CG 5231  -0.310   2.367   7.093
   17ASP    OD1 5232  -0.327   2.447   7.188
   17ASP    OD2 5233  -0.392   2.273   7.079
   17ASP      C 5234  -0.032   2.533   6.869
   17ASP      O 5235  -0.025   2.607   6.771
   18ASP      N 5236   0.078   2.469   6.912
   18ASP      H 5237   0.060   2.423   7.000
   18ASP     CA 5238   0.200   2.451   6.837
   18ASP     HA 5239   0.174   2.453   6.731
   18ASP     CB 5240   0.258   2.316   6.878
   18ASP    HB1 5241   0.347   2.296   6.818
   18ASP    HB2 5242   0.184   2.242   6.848
   18ASP     CG 5243   0.303   2.317   7.023
   18ASP    OD1 5244   0.221   2.335   7.115
   18ASP    OD2 5245   0.425   2.292   7.040
   18ASP      C 5246   0.304   2.562   6.845
   18ASP      O 5247   0.401   2.557   6.769
   19ARG      N 5248   0.293   2.658   6.937
   19ARG      H 5249   0.221   2.641   7.005
   19ARG     CA 5250   0.385   2.770   6.951
   19ARG     HA 5251   0.482   2.722   6.941
   19ARG     CB 5252   0.367   2.842   7.084
   19ARG    HB1 5253   0.259   2.853   7.097
   19ARG    HB2 5254   0.422   2.936   7.086
   19ARG     CG 5255   0.414   2.758   7.203
   19ARG    HG1 5256   0.422   2.655   7.169
   19ARG    HG2 5257   0.347   2.759   7.288
   19ARG     CD 5258   0.540   2.799   7.279
   19ARG    HD1 5259   0.540   2.905   7.305
   19ARG    HD2 5260   0.547   2.740   7.370
   19ARG     NE 5261   0.662   2.771   7.204
   19ARG     HE 5262   0.665   2.730   7.112
   19ARG     CZ 5263   0.784   2.786   7.258
   19ARG    NH1 5264   0.801   2.843   7.378
   19ARG   HH11 5265   0.719   2.891   7.414
   19ARG   HH12 5266   0.892   2.863   7.415
   19ARG    NH2 5267   0.888   2.742   7.185
   19ARG   HH21 5268   0.979   2.727   7.226
   19ARG   HH22 5269   0.872   2.693   7.098
   19ARG      C 5270   0.378   2.867   6.834
   19ARG      O 5271   0.472   2.945   6.819
   20ARG      N 5272   0.273   2.874   6.751
   20ARG      H 5273   0.207   2.804   6.782
   20ARG     CA 5274   0.248   2.974   6.649
   20ARG     HA 5275   0.249   3.072   6.695
   20ARG     CB 5276   0.108   2.958   6.591
   20ARG    HB1 5277   0.107   2.870   6.528
   20ARG    HB2 5278   0.031   2.944   6.667
   20ARG     CG 5279   0.060   3.072   6.500
   20ARG    HG1 5280   0.117   3.085   6.408
   20ARG    HG2 5281   0.064   3.161   6.562
   20ARG     CD 5282  -0.085   3.057   6.457
   20ARG    HD1 5283  -0.146   3.017   6.538
   20ARG    HD2 5284  -0.126   3.155   6.432
   20ARG     NE 5285  -0.102   2.964   6.346
   20ARG     HE 5286  -0.101   2.999   6.251
   20ARG     CZ 5287  -0.133   2.834   6.349
   20ARG    NH1 5288  -0.128   2.766   6.233
   20ARG   HH11 5289  -0.136   2.667   6.250
   20ARG   HH12 5290  -0.104   2.818   6.150
   20ARG    NH2 5291  -0.163   2.771   6.463
   20ARG   HH21 5292  -0.148   2.672   6.474
   20ARG   HH22 5293  -0.192   2.822   6.545
   20ARG      C 5294   0.352   2.965   6.538
   20ARG      O 5295   0.360   2.854   6.486
   21GLY      N 5296   0.420   3.073   6.498
   21GLY      H 5297   0.404   3.153   6.557
   21GLY     CA 5298   0.515   3.082   6.389
   21GLY    HA1 5299   0.515   2.989   6.332
   21GLY    HA2 5300   0.484   3.158   6.317
   21GLY      C 5301   0.655   3.120   6.436
   21GLY      O 5302   0.682   3.135   6.555
   22GLY      N 5303   0.759   3.117   6.352
   22GLY      H 5304   0.845   3.131   6.403
   22GLY     CA 5305   0.773   3.087   6.211
   22GLY    HA1 5306   0.851   3.150   6.169
   22GLY    HA2 5307   0.677   3.113   6.165
   22GLY      C 5308   0.798   2.940   6.181
   22GLY      O 5309   0.771   2.906   6.066
   23ARG      N 5310   0.829   2.853   6.278
   23ARG      H 5311   0.867   2.898   6.360
   23ARG     CA 5312   0.831   2.709   6.271
   23ARG     HA 5313   0.869   2.668   6.177
   23ARG     CB 5314   0.687   2.660   6.277
   23ARG    HB1 5315   0.637   2.706   6.191
   23ARG    HB2 5316   0.684   2.552   6.261
   23ARG     CG 5317   0.603   2.690   6.401
   23ARG    HG1 5318   0.631   2.779   6.459
   23ARG    HG2 5319   0.500   2.704   6.367
   23ARG     CD 5320   0.601   2.566   6.489
   23ARG    HD1 5321   0.700   2.520   6.486
   23ARG    HD2 5322   0.588   2.594   6.594
   23ARG     NE 5323   0.504   2.466   6.444
   23ARG     HE 5324   0.543   2.374   6.435
   23ARG     CZ 5325   0.370   2.470   6.449
   23ARG    NH1 5326   0.300   2.360   6.420
   23ARG   HH11 5327   0.338   2.279   6.373
   23ARG   HH12 5328   0.199   2.358   6.428
   23ARG    NH2 5329   0.300   2.582   6.476
   23ARG   HH21 5330   0.199   2.580   6.476
   23ARG   HH22 5331   0.354   2.665   6.495
   23ARG      C 5332   0.920   2.649   6.379
   23ARG      O 5333   0.932   2.695   6.492
   24GLY      N 5334   0.977   2.535   6.339
   24GLY      H 5335   0.962   2.489   6.250
   24GLY     CA 5336   1.046   2.445   6.429
   24GLY    HA1 5337   0.960   2.390   6.467
   24GLY    HA2 5338   1.101   2.501   6.505
   24GLY      C 5339   1.147   2.356   6.357
   24GLY      O 5340   1.177   2.368   6.239
   25GLY      N 5341   1.212   2.270   6.436
   25GLY      H 5342   1.286   2.221   6.387
   25GLY     CA 5343   1.194   2.243   6.577
   25GLY    HA1 5344   1.186   2.331   6.640
   25GLY    HA2 5345   1.276   2.184   6.619
   25GLY      C 5346   1.068   2.159   6.593
   25GLY      O 5347   0.986   2.136   6.505
   26TYR      N 5348   1.047   2.129   6.721
   26TYR      H 5349   1.113   2.170   6.786
   26TYR     CA 5350   0.952   2.031   6.771
   26TYR     HA 5351   0.887   1.997   6.691
   26TYR     CB 5352   0.860   2.098   6.872
   26TYR    HB1 5353   0.805   2.179   6.824
   26TYR    HB2 5354   0.794   2.019   6.908
   26TYR     CG 5355   0.922   2.161   6.994
   26TYR    CD1 5356   0.968   2.077   7.096
   26TYR    HD1 5357   0.971   1.969   7.093
   26TYR    CE1 5358   1.027   2.128   7.212
   26TYR    HE1 5359   1.067   2.057   7.283
   26TYR     CZ 5360   1.035   2.268   7.233
   26TYR     OH 5361   1.115   2.327   7.326
   26TYR     HH 5362   1.113   2.423   7.321
   26TYR    CE2 5363   0.979   2.354   7.137
   26TYR    HE2 5364   0.980   2.461   7.150
   26TYR    CD2 5365   0.926   2.299   7.020
   26TYR    HD2 5366   0.891   2.369   6.946
   26TYR      C 5367   1.008   1.899   6.820
   26TYR      O 5368   0.949   1.796   6.787
   27ASP      N 5369   1.132   1.899   6.871
   27ASP      H 5370   1.185   1.983   6.888
   27ASP     CA 5371   1.210   1.785   6.914
   27ASP     HA 5372   1.312   1.816   6.937
   27ASP     CB 5373   1.166   1.750   7.056
   27ASP    HB1 5374   1.059   1.729   7.055
   27ASP    HB2 5375   1.187   1.836   7.120
   27ASP     CG 5376   1.244   1.632   7.112
   27ASP    OD1 5377   1.352   1.590   7.066
   27ASP    OD2 5378   1.199   1.570   7.211
   27ASP      C 5379   1.218   1.670   6.815
   27ASP      O 5380   1.308   1.666   6.732
   28ARG      N 5381   1.126   1.574   6.829
   28ARG      H 5382   1.042   1.584   6.884
   28ARG     CA 5383   1.124   1.441   6.771
   28ARG     HA 5384   1.060   1.383   6.837
   28ARG     CB 5385   1.054   1.445   6.636
   28ARG    HB1 5386   1.020   1.345   6.610
   28ARG    HB2 5387   0.963   1.505   6.646
   28ARG     CG 5388   1.119   1.514   6.516
   28ARG    HG1 5389   1.045   1.532   6.439
   28ARG    HG2 5390   1.148   1.615   6.544
   28ARG     CD 5391   1.241   1.445   6.455
   28ARG    HD1 5392   1.292   1.520   6.395
   28ARG    HD2 5393   1.309   1.410   6.533
   28ARG     NE 5394   1.206   1.326   6.378
   28ARG     HE 5395   1.121   1.334   6.325
   28ARG     CZ 5396   1.282   1.216   6.365
   28ARG    NH1 5397   1.245   1.109   6.293
   28ARG   HH11 5398   1.162   1.127   6.237
   28ARG   HH12 5399   1.321   1.048   6.267
   28ARG    NH2 5400   1.396   1.201   6.433
   28ARG   HH21 5401   1.422   1.273   6.499
   28ARG   HH22 5402   1.452   1.117   6.434
   28ARG      C 5403   1.249   1.355   6.789
   28ARG      O 5404   1.262   1.261   6.711
   29GLY      N 5405   1.338   1.386   6.883
   29GLY      H 5406   1.328   1.463   6.947
   29GLY     CA 5407   1.462   1.314   6.904
   29GLY    HA1 5408   1.497   1.280   6.806
   29GLY    HA2 5409   1.544   1.373   6.945
   29GLY      C 5410   1.432   1.193   6.991
   29GLY      O 5411   1.357   1.207   7.087
   30GLY      N 5412   1.495   1.080   6.957
   30GLY      H 5413   1.544   1.077   6.869
   30GLY     CA 5414   1.520   0.973   7.051
   30GLY    HA1 5415   1.456   0.890   7.020
   30GLY    HA2 5416   1.494   1.008   7.151
   30GLY      C 5417   1.667   0.936   7.044
   30GLY      O 5418   1.750   1.015   6.998
   31TYR      N 5419   1.698   0.809   7.068
   31TYR      H 5420   1.630   0.749   7.112
   31TYR     CA 5421   1.815   0.739   7.019
   31TYR     HA 5422   1.882   0.820   6.988
   31TYR     CB 5423   1.770   0.656   6.899
   31TYR    HB1 5424   1.856   0.612   6.849
   31TYR    HB2 5425   1.720   0.721   6.826
   31TYR     CG 5426   1.675   0.548   6.944
   31TYR    CD1 5427   1.722   0.418   6.966
   31TYR    HD1 5428   1.828   0.398   6.963
   31TYR    CE1 5429   1.631   0.320   7.010
   31TYR    HE1 5430   1.664   0.220   7.034
   31TYR     CZ 5431   1.495   0.350   7.028
   31TYR     OH 5432   1.406   0.259   7.078
   31TYR     HH 5433   1.318   0.297   7.074
   31TYR    CE2 5434   1.443   0.475   6.987
   31TYR    HE2 5435   1.336   0.486   6.983
   31TYR    CD2 5436   1.537   0.572   6.952
   31TYR    HD2 5437   1.511   0.675   6.932
   31TYR      C 5438   1.897   0.656   7.116
   31TYR      O 5439   1.983   0.581   7.071
   32ARG      N 5440   1.862   0.663   7.245
   32ARG      H 5441   1.825   0.748   7.285
   32ARG     CA 5442   1.869   0.552   7.338
   32ARG     HA 5443   1.856   0.455   7.290
   32ARG     CB 5444   1.764   0.580   7.445
   32ARG    HB1 5445   1.793   0.664   7.508
   32ARG    HB2 5446   1.770   0.493   7.510
   32ARG     CG 5447   1.620   0.602   7.401
   32ARG    HG1 5448   1.615   0.692   7.340
   32ARG    HG2 5449   1.554   0.620   7.486
   32ARG     CD 5450   1.558   0.483   7.328
   32ARG    HD1 5451   1.594   0.390   7.372
   32ARG    HD2 5452   1.591   0.491   7.224
   32ARG     NE 5453   1.413   0.493   7.321
   32ARG     HE 5454   1.369   0.560   7.259
   32ARG     CZ 5455   1.328   0.432   7.404
   32ARG    NH1 5456   1.372   0.368   7.514
   32ARG   HH11 5457   1.302   0.312   7.560
   32ARG   HH12 5458   1.468   0.358   7.543
   32ARG    NH2 5459   1.196   0.452   7.392
   32ARG   HH21 5460   1.133   0.411   7.460
   32ARG   HH22 5461   1.158   0.482   7.303
   32ARG      C 5462   2.006   0.539   7.404
   32ARG      O 5463   2.084   0.634   7.408
   33GLY      N 5464   2.044   0.424   7.460
   33GLY      H 5465   1.979   0.350   7.482
   33GLY     CA 5466   2.178   0.394   7.507
   33GLY    HA1 5467   2.216   0.485   7.554
   33GLY    HA2 5468   2.174   0.320   7.587
   33GLY      C 5469   2.276   0.348   7.400
   33GLY      O 5470   2.229   0.289   7.303
   34ARG      N 5471   2.405   0.382   7.407
   34ARG      H 5472   2.425   0.447   7.482
   34ARG     CA 5473   2.491   0.370   7.292
   34ARG     HA 5474   2.445   0.298   7.224
   34ARG     CB 5475   2.629   0.316   7.330
   34ARG    HB1 5476   2.656   0.326   7.435
   34ARG    HB2 5477   2.705   0.377   7.282
   34ARG     CG 5478   2.647   0.169   7.293
   34ARG    HG1 5479   2.632   0.162   7.185
   34ARG    HG2 5480   2.750   0.137   7.309
   34ARG     CD 5481   2.549   0.071   7.358
   34ARG    HD1 5482   2.447   0.082   7.322
   34ARG    HD2 5483   2.582  -0.026   7.321
   34ARG     NE 5484   2.555   0.078   7.504
   34ARG     HE 5485   2.632   0.123   7.551
   34ARG     CZ 5486   2.477   0.019   7.596
   34ARG    NH1 5487   2.484   0.054   7.725
   34ARG   HH11 5488   2.433  -0.003   7.791
   34ARG   HH12 5489   2.563   0.110   7.752
   34ARG    NH2 5490   2.374  -0.060   7.561
   34ARG   HH21 5491   2.300  -0.092   7.621
   34ARG   HH22 5492   2.365  -0.091   7.465
   34ARG      C 5493   2.503   0.502   7.216
   34ARG      O 5494   2.513   0.608   7.278
   35GLY      N 5495   2.504   0.505   7.083
   35GLY      H 5496   2.507   0.601   7.054
   35GLY     CA 5497   2.535   0.396   6.992
   35GLY    HA1 5498   2.613   0.332   7.034
   35GLY    HA2 5499   2.448   0.333   6.978
   35GLY      C 5500   2.592   0.451   6.862
   35GLY      O 5501   2.632   0.567   6.857
   36GLY      N 5502   2.560   0.376   6.756
   36GLY      H 5503   2.502   0.297   6.780
   36GLY     CA 5504   2.598   0.395   6.617
   36GLY    HA1 5505   2.706   0.388   6.610
   36GLY    HA2 5506   2.573   0.497   6.587
   36GLY      C 5507   2.523   0.304   6.521
   36GLY      O 5508   2.518   0.182   6.537
   37ASP      N 5509   2.468   0.371   6.420
   37ASP      H 5510   2.492   0.469   6.416
   37ASP     CA 5511   2.372   0.320   6.324
   37ASP     HA 5512   2.338   0.403   6.262
   37ASP     CB 5513   2.423   0.204   6.239
   37ASP    HB1 5514   2.442   0.115   6.298
   37ASP    HB2 5515   2.335   0.182   6.178
   37ASP     CG 5516   2.546   0.233   6.154
   37ASP    OD1 5517   2.577   0.352   6.129
   37ASP    OD2 5518   2.602   0.134   6.103
   37ASP      C 5519   2.240   0.294   6.395
   37ASP      O 5520   2.236   0.220   6.494
   38ARG      N 5521   2.133   0.365   6.360
   38ARG      H 5522   2.146   0.408   6.270
   38ARG     CA 5523   2.013   0.397   6.436
   38ARG     HA 5524   1.972   0.488   6.393
   38ARG     CB 5525   1.907   0.289   6.418
   38ARG    HB1 5526   1.947   0.206   6.475
   38ARG    HB2 5527   1.908   0.263   6.312
   38ARG     CG 5528   1.765   0.323   6.463
   38ARG    HG1 5529   1.778   0.409   6.528
   38ARG    HG2 5530   1.692   0.339   6.383
   38ARG     CD 5531   1.704   0.215   6.552
   38ARG    HD1 5532   1.604   0.249   6.578
   38ARG    HD2 5533   1.692   0.130   6.485
   38ARG     NE 5534   1.773   0.192   6.679
   38ARG     HE 5535   1.843   0.260   6.706
   38ARG     CZ 5536   1.768   0.077   6.747
   38ARG    NH1 5537   1.851   0.054   6.850
   38ARG   HH11 5538   1.855  -0.037   6.894
   38ARG   HH12 5539   1.915   0.127   6.876
   38ARG    NH2 5540   1.697  -0.030   6.709
   38ARG   HH21 5541   1.619  -0.017   6.646
   38ARG   HH22 5542   1.712  -0.117   6.758
   38ARG      C 5543   2.047   0.434   6.580
   38ARG      O 5544   1.976   0.399   6.674
   39GLY      N 5545   2.151   0.517   6.592
   39GLY      H 5546   2.206   0.541   6.511
   39GLY     CA 5547   2.176   0.595   6.712
   39GLY    HA1 5548   2.089   0.652   6.743
   39GLY    HA2 5549   2.189   0.525   6.794
   39GLY      C 5550   2.304   0.678   6.703
   39GLY      O 5551   2.371   0.680   6.600
   40GLY      N 5552   2.343   0.739   6.815
   40GLY      H 5553   2.432   0.785   6.816
   40GLY     CA 5554   2.276   0.750   6.943
   40GLY    HA1 5555   2.247   0.649   6.972
   40GLY    HA2 5556   2.340   0.772   7.028
   40GLY      C 5557   2.161   0.850   6.946
   40GLY      O 5558   2.079   0.866   6.856
   41PHE      N 5559   2.169   0.932   7.051
   41PHE      H 5560   2.243   0.912   7.117
   41PHE     CA 5561   2.084   1.049   7.063
   41PHE     HA 5562   1.998   1.037   6.997
   41PHE     CB 5563   2.158   1.173   7.015
   41PHE    HB1 5564   2.108   1.267   7.037
   41PHE    HB2 5565   2.179   1.162   6.909
   41PHE     CG 5566   2.295   1.204   7.070
   41PHE    CD1 5567   2.406   1.149   7.004
   41PHE    HD1 5568   2.386   1.091   6.915
   41PHE    CE1 5569   2.533   1.161   7.060
   41PHE    HE1 5570   2.620   1.115   7.015
   41PHE     CZ 5571   2.549   1.227   7.182
   41PHE     HZ 5572   2.645   1.245   7.228
   41PHE    CE2 5573   2.440   1.282   7.250
   41PHE    HE2 5574   2.447   1.335   7.344
   41PHE    CD2 5575   2.313   1.271   7.192
   41PHE    HD2 5576   2.227   1.311   7.245
   41PHE      C 5577   2.027   1.055   7.204
   41PHE      O 5578   2.094   1.019   7.301
   42ARG      N 5579   1.904   1.104   7.218
   42ARG      H 5580   1.856   1.117   7.130
   42ARG     CA 5581   1.833   1.139   7.340
   42ARG     HA 5582   1.905   1.181   7.409
   42ARG     CB 5583   1.721   1.238   7.308
   42ARG    HB1 5584   1.677   1.200   7.216
   42ARG    HB2 5585   1.654   1.234   7.394
   42ARG     CG 5586   1.759   1.385   7.298
   42ARG    HG1 5587   1.814   1.414   7.388
   42ARG    HG2 5588   1.830   1.404   7.217
   42ARG     CD 5589   1.640   1.479   7.287
   42ARG    HD1 5590   1.554   1.431   7.240
   42ARG    HD2 5591   1.664   1.558   7.216
   42ARG     NE 5592   1.605   1.533   7.418
   42ARG     HE 5593   1.652   1.497   7.500
   42ARG     CZ 5594   1.537   1.646   7.442
   42ARG    NH1 5595   1.490   1.719   7.340
   42ARG   HH11 5596   1.411   1.781   7.356
   42ARG   HH12 5597   1.509   1.681   7.249
   42ARG    NH2 5598   1.515   1.686   7.568
   42ARG   HH21 5599   1.543   1.628   7.646
   42ARG   HH22 5600   1.480   1.777   7.595
   42ARG      C 5601   1.785   1.017   7.417
   42ARG      O 5602   1.745   0.920   7.352
   43GLY      N 5603   1.790   1.025   7.550
   43GLY      H 5604   1.798   1.121   7.579
   43GLY     CA 5605   1.724   0.944   7.650
   43GLY    HA1 5606   1.619   0.921   7.629
   43GLY    HA2 5607   1.772   0.847   7.662
   43GLY      C 5608   1.713   1.018   7.783
   43GLY      O 5609   1.727   1.140   7.791
   44GLY      N 5610   1.686   0.951   7.895
   44GLY      H 5611   1.691   1.007   7.979
   44GLY     CA 5612   1.665   0.808   7.905
   44GLY    HA1 5613   1.753   0.763   7.859
   44GLY    HA2 5614   1.676   0.789   8.012
   44GLY      C 5615   1.534   0.763   7.842
   44GLY      O 5616   1.538   0.670   7.762
   45ARG      N 5617   1.424   0.835   7.868
   45ARG      H 5618   1.437   0.912   7.933
   45ARG     CA 5619   1.297   0.822   7.801
   45ARG     HA 5620   1.279   0.715   7.809
   45ARG     CB 5621   1.198   0.901   7.887
   45ARG    HB1 5622   1.099   0.872   7.854
   45ARG    HB2 5623   1.221   0.879   7.991
   45ARG     CG 5624   1.212   1.050   7.857
   45ARG    HG1 5625   1.309   1.097   7.872
   45ARG    HG2 5626   1.185   1.067   7.753
   45ARG     CD 5627   1.113   1.135   7.937
   45ARG    HD1 5628   1.134   1.112   8.042
   45ARG    HD2 5629   1.013   1.100   7.913
   45ARG     NE 5630   1.134   1.280   7.939
   45ARG     HE 5631   1.228   1.316   7.930
   45ARG     CZ 5632   1.039   1.370   7.968
   45ARG    NH1 5633   1.063   1.502   7.968
   45ARG   HH11 5634   1.155   1.533   7.941
   45ARG   HH12 5635   0.999   1.566   8.013
   45ARG    NH2 5636   0.923   1.334   8.023
   45ARG   HH21 5637   0.882   1.241   8.023
   45ARG   HH22 5638   0.857   1.409   8.040
   45ARG      C 5639   1.302   0.833   7.649
   45ARG      O 5640   1.359   0.927   7.594
   46GLY      N 5641   1.228   0.752   7.573
   46GLY      H 5642   1.247   0.762   7.474
   46GLY     CA 5643   1.095   0.705   7.605
   46GLY    HA1 5644   1.094   0.660   7.704
   46GLY    HA2 5645   1.080   0.626   7.531
   46GLY      C 5646   0.983   0.808   7.604
   46GLY      O 5647   1.008   0.928   7.603
   47GLY      N 5648   0.860   0.755   7.599
   47GLY      H 5649   0.854   0.654   7.604
   47GLY     CA 5650   0.735   0.826   7.583
   47GLY    HA1 5651   0.650   0.761   7.606
   47GLY    HA2 5652   0.738   0.898   7.665
   47GLY      C 5653   0.703   0.898   7.453
   47GLY      O 5654   0.750   0.857   7.347
   48GLY      N 5655   0.615   0.998   7.459
   48GLY      H 5656   0.592   1.035   7.550
   48GLY     CA 5657   0.583   1.089   7.350
   48GLY    HA1 5658   0.672   1.147   7.328
   48GLY    HA2 5659   0.557   1.028   7.264
   48GLY      C 5660   0.479   1.190   7.396
   48GLY      O 5661   0.441   1.200   7.513
   49ASP      N 5662   0.437   1.281   7.309
   49ASP      H 5663   0.353   1.326   7.343
   49ASP     CA 5664   0.460   1.285   7.166
   49ASP     HA 5665   0.528   1.203   7.142
   49ASP     CB 5666   0.325   1.263   7.098
   49ASP    HB1 5667   0.341   1.250   6.991
   49ASP    HB2 5668   0.272   1.358   7.106
   49ASP     CG 5669   0.244   1.141   7.141
   49ASP    OD1 5670   0.289   1.047   7.210
   49ASP    OD2 5671   0.129   1.130   7.094
   49ASP      C 5672   0.536   1.407   7.116
   49ASP      O 5673   0.528   1.442   6.998
   50ARG      N 5674   0.619   1.468   7.201
   50ARG      H 5675   0.617   1.441   7.298
   50ARG     CA 5676   0.720   1.560   7.154
   50ARG     HA 5677   0.690   1.604   7.059
   50ARG     CB 5678   0.748   1.673   7.253
   50ARG    HB1 5679   0.745   1.645   7.358
   50ARG    HB2 5680   0.844   1.719   7.229
   50ARG     CG 5681   0.643   1.783   7.238
   50ARG    HG1 5682   0.637   1.813   7.133
   50ARG    HG2 5683   0.544   1.748   7.267
   50ARG     CD 5684   0.699   1.904   7.313
   50ARG    HD1 5685   0.682   1.891   7.420
   50ARG    HD2 5686   0.806   1.911   7.299
   50ARG     NE 5687   0.630   2.028   7.277
   50ARG     HE 5688   0.582   2.017   7.189
   50ARG     CZ 5689   0.643   2.150   7.330
   50ARG    NH1 5690   0.597   2.259   7.266
   50ARG   HH11 5691   0.545   2.255   7.180
   50ARG   HH12 5692   0.621   2.349   7.304
   50ARG    NH2 5693   0.710   2.178   7.443
   50ARG   HH21 5694   0.709   2.271   7.481
   50ARG   HH22 5695   0.741   2.102   7.502
   50ARG      C 5696   0.849   1.483   7.127
   50ARG      O 5697   0.911   1.504   7.024
   51GLY      N 5698   0.891   1.391   7.215
   51GLY      H 5699   0.839   1.381   7.301
   51GLY     CA 5700   0.994   1.295   7.183
   51GLY    HA1 5701   1.081   1.360   7.170
   51GLY    HA2 5702   1.014   1.221   7.261
   51GLY      C 5703   0.969   1.222   7.052
   51GLY      O 5704   0.857   1.197   7.010
   52GLY      N 5705   1.080   1.172   6.997
   52GLY      H 5706   1.165   1.182   7.051
   52GLY     CA 5707   1.083   1.082   6.884
   52GLY    HA1 5708   1.188   1.066   6.863
   52GLY    HA2 5709   1.049   1.132   6.793
   52GLY      C 5710   1.013   0.948   6.905
   52GLY      O 5711   0.980   0.910   7.017
   53PHE      N 5712   1.006   0.870   6.797
   53PHE      H 5713   1.041   0.903   6.708
   53PHE     CA 5714   0.931   0.746   6.793
   53PHE     HA 5715   0.865   0.759   6.879
   53PHE     CB 5716   1.025   0.629   6.822
   53PHE    HB1 5717   1.059   0.624   6.925
   53PHE    HB2 5718   0.953   0.547   6.829
   53PHE     CG 5719   1.143   0.598   6.734
   53PHE    CD1 5720   1.264   0.666   6.754
   53PHE    HD1 5721   1.272   0.735   6.836
   53PHE    CE1 5722   1.375   0.633   6.675
   53PHE    HE1 5723   1.468   0.688   6.682
   53PHE     CZ 5724   1.361   0.539   6.572
   53PHE     HZ 5725   1.446   0.510   6.512
   53PHE    CE2 5726   1.245   0.462   6.559
   53PHE    HE2 5727   1.248   0.376   6.493
   53PHE    CD2 5728   1.134   0.499   6.635
   53PHE    HD2 5729   1.036   0.459   6.615
   53PHE      C 5730   0.867   0.718   6.658
   53PHE      O 5731   0.942   0.727   6.561
   54GLY      N 5732   0.741   0.677   6.640
   54GLY      H 5733   0.716   0.662   6.543
   54GLY     CA 5734   0.632   0.663   6.735
   54GLY    HA1 5735   0.541   0.691   6.682
   54GLY    HA2 5736   0.647   0.738   6.813
   54GLY      C 5737   0.614   0.526   6.800
   54GLY      O 5738   0.713   0.478   6.856
   55PRO      N 5739   0.495   0.466   6.797
   55PRO     CD 5740   0.369   0.508   6.739
   55PRO    HD1 5741   0.371   0.494   6.631
   55PRO    HD2 5742   0.343   0.610   6.768
   55PRO     CG 5743   0.264   0.413   6.795
   55PRO    HG1 5744   0.181   0.394   6.727
   55PRO    HG2 5745   0.234   0.442   6.896
   55PRO     CB 5746   0.351   0.288   6.801
   55PRO    HB1 5747   0.351   0.242   6.702
   55PRO    HB2 5748   0.319   0.210   6.870
   55PRO     CA 5749   0.492   0.329   6.845
   55PRO     HA 5750   0.574   0.276   6.797
   55PRO      C 5751   0.520   0.327   6.995
   55PRO      O 5752   0.538   0.221   7.054
   56GLY      N 5753   0.506   0.438   7.068
   56GLY      H 5754   0.472   0.520   7.021
   56GLY     CA 5755   0.504   0.448   7.213
   56GLY    HA1 5756   0.599   0.404   7.244
   56GLY    HA2 5757   0.501   0.554   7.236
   56GLY      C 5758   0.378   0.386   7.271
   56GLY      O 5759   0.288   0.345   7.198
   57LYS      N 5760   0.351   0.375   7.402
   57LYS      H 5761   0.263   0.332   7.426
   57LYS     CA 5762   0.438   0.413   7.511
   57LYS     HA 5763   0.399   0.366   7.601
   57LYS     CB 5764   0.442   0.564   7.534
   57LYS    HB1 5765   0.498   0.620   7.459
   57LYS    HB2 5766   0.495   0.585   7.627
   57LYS     CG 5767   0.305   0.632   7.541
   57LYS    HG1 5768   0.243   0.584   7.466
   57LYS    HG2 5769   0.256   0.616   7.637
   57LYS     CD 5770   0.315   0.781   7.510
   57LYS    HD1 5771   0.385   0.822   7.584
   57LYS    HD2 5772   0.364   0.788   7.413
   57LYS     CE 5773   0.178   0.848   7.509
   57LYS    HE1 5774   0.109   0.791   7.446
   57LYS    HE2 5775   0.140   0.857   7.611
   57LYS     NZ 5776   0.188   0.988   7.465
   57LYS    HZ1 5777   0.246   1.044   7.526
   57LYS    HZ2 5778   0.096   1.028   7.473
   57LYS    HZ3 5779   0.221   0.999   7.370
   57LYS      C 5780   0.579   0.356   7.508
   57LYS      O 5781   0.681   0.425   7.509
   58MET      N 5782   0.580   0.223   7.518
   58MET      H 5783   0.494   0.176   7.492
   58MET     CA 5784   0.694   0.147   7.567
   58MET     HA 5785   0.654   0.047   7.550
   58MET     CB 5786   0.711   0.168   7.718
   58MET    HB1 5787   0.758   0.263   7.739
   58MET    HB2 5788   0.613   0.156   7.765
   58MET     CG 5789   0.793   0.056   7.781
   58MET    HG1 5790   0.810   0.100   7.879
   58MET    HG2 5791   0.891   0.058   7.732
   58MET     SD 5792   0.746  -0.118   7.794
   58MET     CE 5793   0.587  -0.100   7.880
   58MET    HE1 5794   0.600  -0.038   7.969
   58MET    HE2 5795   0.517  -0.045   7.817
   58MET    HE3 5796   0.540  -0.192   7.915
   58MET      C 5797   0.820   0.150   7.483
   58MET      O 5798   0.924   0.206   7.519
   59ASP      N 5799   0.809   0.087   7.366
   59ASP      H 5800   0.715   0.058   7.346
   59ASP     CA 5801   0.918   0.060   7.274
   59ASP     HA 5802   0.867   0.006   7.194
   59ASP     CB 5803   0.971   0.192   7.217
   59ASP    HB1 5804   1.045   0.226   7.289
   59ASP    HB2 5805   0.889   0.263   7.208
   59ASP     CG 5806   1.023   0.187   7.074
   59ASP    OD1 5807   0.954   0.129   6.987
   59ASP    OD2 5808   1.131   0.243   7.048
   59ASP      C 5809   1.021  -0.042   7.319
   59ASP      O 5810   1.119  -0.075   7.253
   60SER      N 5811   0.997  -0.102   7.436
   60SER      H 5812   0.913  -0.071   7.483
   60SER     CA 5813   1.080  -0.204   7.495
   60SER     HA 5814   1.109  -0.274   7.417
   60SER     CB 5815   1.012  -0.291   7.601
   60SER    HB1 5816   1.077  -0.355   7.659
   60SER    HB2 5817   0.965  -0.224   7.673
   60SER     OG 5818   0.903  -0.359   7.542
   60SER     HG 5819   0.830  -0.299   7.526
   60SER      C 5820   1.211  -0.151   7.551
   60SER      O 5821   1.234  -0.030   7.557
   61ARG      N 5822   1.296  -0.248   7.585
   61ARG      H 5823   1.261  -0.341   7.566
   61ARG     CA 5824   1.417  -0.219   7.659
   61ARG     HA 5825   1.449  -0.121   7.623
   61ARG     CB 5826   1.367  -0.223   7.803
   61ARG    HB1 5827   1.282  -0.158   7.820
   61ARG    HB2 5828   1.444  -0.180   7.868
   61ARG     CG 5829   1.331  -0.362   7.855
   61ARG    HG1 5830   1.410  -0.435   7.842
   61ARG    HG2 5831   1.254  -0.392   7.783
   61ARG     CD 5832   1.263  -0.363   7.992
   61ARG    HD1 5833   1.178  -0.298   7.973
   61ARG    HD2 5834   1.327  -0.328   8.073
   61ARG     NE 5835   1.219  -0.500   8.018
   61ARG     HE 5836   1.230  -0.568   7.944
   61ARG     CZ 5837   1.198  -0.545   8.143
   61ARG    NH1 5838   1.198  -0.475   8.257
   61ARG   HH11 5839   1.180  -0.529   8.340
   61ARG   HH12 5840   1.193  -0.374   8.261
   61ARG    NH2 5841   1.182  -0.677   8.157
   61ARG   HH21 5842   1.184  -0.725   8.246
   61ARG   HH22 5843   1.185  -0.728   8.070
   61ARG      C 5844   1.536  -0.309   7.631
   61ARG      O 5845   1.519  -0.429   7.610
   62GLY      N 5846   1.654  -0.247   7.644
   62GLY      H 5847   1.652  -0.149   7.670
   62GLY     CA 5848   1.779  -0.316   7.665
   62GLY    HA1 5849   1.849  -0.239   7.698
   62GLY    HA2 5850   1.761  -0.392   7.741
   62GLY      C 5851   1.842  -0.387   7.546
   62GLY      O 5852   1.956  -0.433   7.547
   63GLU      N 5853   1.769  -0.381   7.434
   63GLU      H 5854   1.692  -0.316   7.429
   63GLU     CA 5855   1.801  -0.434   7.303
   63GLU     HA 5856   1.909  -0.421   7.298
   63GLU     CB 5857   1.728  -0.350   7.199
   63GLU    HB1 5858   1.697  -0.402   7.108
   63GLU    HB2 5859   1.630  -0.317   7.234
   63GLU     CG 5860   1.804  -0.223   7.162
   63GLU    HG1 5861   1.732  -0.154   7.119
   63GLU    HG2 5862   1.830  -0.170   7.254
   63GLU     CD 5863   1.928  -0.238   7.074
   63GLU    OE1 5864   1.940  -0.169   6.971
   63GLU    OE2 5865   2.009  -0.328   7.104
   63GLU      C 5866   1.774  -0.583   7.290
   63GLU      O 5867   1.659  -0.623   7.302
   64HIS      N 5868   1.873  -0.668   7.260
   64HIS      H 5869   1.962  -0.626   7.240
   64HIS     CA 5870   1.857  -0.812   7.270
   64HIS     HA 5871   1.796  -0.821   7.359
   64HIS     CB 5872   1.989  -0.887   7.285
   64HIS    HB1 5873   1.970  -0.963   7.361
   64HIS    HB2 5874   2.007  -0.936   7.189
   64HIS     CG 5875   2.112  -0.808   7.316
   64HIS    ND1 5876   2.130  -0.727   7.428
   64HIS    CE1 5877   2.254  -0.678   7.422
   64HIS    HE1 5878   2.301  -0.613   7.494
   64HIS    NE2 5879   2.322  -0.736   7.322
   64HIS    HE2 5880   2.421  -0.719   7.307
   64HIS    CD2 5881   2.230  -0.802   7.245
   64HIS    HD2 5882   2.241  -0.859   7.154
   64HIS      C 5883   1.777  -0.878   7.159
   64HIS      O 5884   1.774  -1.000   7.144
   65ARG      N 5885   1.727  -0.797   7.066
   65ARG      H 5886   1.760  -0.702   7.073
   65ARG     CA 5887   1.647  -0.816   6.947
   65ARG     HA 5888   1.574  -0.896   6.960
   65ARG     CB 5889   1.736  -0.846   6.827
   65ARG    HB1 5890   1.819  -0.774   6.826
   65ARG    HB2 5891   1.678  -0.842   6.735
   65ARG     CG 5892   1.802  -0.983   6.827
   65ARG    HG1 5893   1.856  -0.991   6.732
   65ARG    HG2 5894   1.869  -1.000   6.912
   65ARG     CD 5895   1.702  -1.098   6.834
   65ARG    HD1 5896   1.657  -1.092   6.933
   65ARG    HD2 5897   1.620  -1.089   6.763
   65ARG     NE 5898   1.764  -1.230   6.817
   65ARG     HE 5899   1.755  -1.274   6.727
   65ARG     CZ 5900   1.833  -1.303   6.905
   65ARG    NH1 5901   1.858  -1.268   7.032
   65ARG   HH11 5902   1.824  -1.177   7.061
   65ARG   HH12 5903   1.938  -1.313   7.074
   65ARG    NH2 5904   1.887  -1.416   6.857
   65ARG   HH21 5905   1.864  -1.449   6.764
   65ARG   HH22 5906   1.919  -1.483   6.926
   65ARG      C 5907   1.562  -0.692   6.920
   65ARG      O 5908   1.621  -0.588   6.894
   66GLN      N 5909   1.429  -0.691   6.934
   66GLN      H 5910   1.379  -0.760   6.988
   66GLN     CA 5911   1.342  -0.584   6.890
   66GLN     HA 5912   1.403  -0.494   6.889
   66GLN     CB 5913   1.231  -0.579   6.995
   66GLN    HB1 5914   1.169  -0.668   6.990
   66GLN    HB2 5915   1.155  -0.511   6.957
   66GLN     CG 5916   1.273  -0.548   7.139
   66GLN    HG1 5917   1.178  -0.564   7.190
   66GLN    HG2 5918   1.354  -0.616   7.162
   66GLN     CD 5919   1.314  -0.402   7.155
   66GLN    OE1 5920   1.298  -0.316   7.069
   66GLN    NE2 5921   1.353  -0.368   7.278
   66GLN   HE21 5922   1.353  -0.438   7.351
   66GLN   HE22 5923   1.360  -0.268   7.291
   66GLN      C 5924   1.276  -0.618   6.757
   66GLN      O 5925   1.233  -0.730   6.730
   67ASP      N 5926   1.251  -0.526   6.664
   67ASP      H 5927   1.205  -0.569   6.585
   67ASP     CA 5928   1.329  -0.406   6.640
   67ASP     HA 5929   1.366  -0.367   6.735
   67ASP     CB 5930   1.450  -0.444   6.555
   67ASP    HB1 5931   1.511  -0.355   6.540
   67ASP    HB2 5932   1.511  -0.513   6.613
   67ASP     CG 5933   1.416  -0.507   6.421
   67ASP    OD1 5934   1.298  -0.500   6.381
   67ASP    OD2 5935   1.509  -0.567   6.363
   67ASP      C 5936   1.253  -0.290   6.578
   67ASP      O 5937   1.299  -0.176   6.586
   68ARG      N 5938   1.132  -0.306   6.526
   68ARG      H 5939   1.087  -0.396   6.514
   68ARG     CA 5940   1.062  -0.208   6.446
   68ARG     HA 5941   1.100  -0.109   6.468
   68ARG     CB 5942   0.914  -0.224   6.479
   68ARG    HB1 5943   0.873  -0.264   6.386
   68ARG    HB2 5944   0.881  -0.295   6.555
   68ARG     CG 5945   0.840  -0.096   6.517
   68ARG    HG1 5946   0.740  -0.088   6.473
   68ARG    HG2 5947   0.884  -0.012   6.463
   68ARG     CD 5948   0.836  -0.072   6.667
   68ARG    HD1 5949   0.786  -0.156   6.716
   68ARG    HD2 5950   0.781   0.016   6.701
   68ARG     NE 5951   0.968  -0.077   6.729
   68ARG     HE 5952   1.037  -0.008   6.704
   68ARG     CZ 5953   1.012  -0.155   6.829
   68ARG    NH1 5954   1.137  -0.142   6.876
   68ARG   HH11 5955   1.194  -0.060   6.861
   68ARG   HH12 5956   1.164  -0.203   6.952
   68ARG    NH2 5957   0.941  -0.253   6.886
   68ARG   HH21 5958   0.855  -0.280   6.839
   68ARG   HH22 5959   0.979  -0.304   6.964
   68ARG      C 5960   1.079  -0.209   6.294
   68ARG      O 5961   1.015  -0.133   6.222
   69ARG      N 5962   1.177  -0.284   6.242
   69ARG      H 5963   1.228  -0.341   6.307
   69ARG     CA 5964   1.205  -0.290   6.100
   69ARG     HA 5965   1.119  -0.246   6.051
   69ARG     CB 5966   1.227  -0.436   6.060
   69ARG    HB1 5967   1.173  -0.496   6.133
   69ARG    HB2 5968   1.334  -0.455   6.068
   69ARG     CG 5969   1.175  -0.479   5.923
   69ARG    HG1 5970   1.222  -0.419   5.845
   69ARG    HG2 5971   1.209  -0.581   5.904
   69ARG     CD 5972   1.023  -0.478   5.914
   69ARG    HD1 5973   0.996  -0.385   5.964
   69ARG    HD2 5974   1.011  -0.472   5.806
   69ARG     NE 5975   0.965  -0.592   5.984
   69ARG     HE 5976   1.018  -0.678   5.990
   69ARG     CZ 5977   0.838  -0.597   6.029
   69ARG    NH1 5978   0.801  -0.702   6.103
   69ARG   HH11 5979   0.706  -0.706   6.137
   69ARG   HH12 5980   0.872  -0.773   6.109
   69ARG    NH2 5981   0.752  -0.495   6.019
   69ARG   HH21 5982   0.658  -0.497   6.057
   69ARG   HH22 5983   0.782  -0.421   5.957
   69ARG      C 5984   1.325  -0.208   6.054
   69ARG      O 5985   1.335  -0.185   5.934
   70GLU      N 5986   1.403  -0.151   6.146
   70GLU      H 5987   1.395  -0.198   6.235
   70GLU     CA 5988   1.501  -0.048   6.120
   70GLU     HA 5989   1.573  -0.085   6.048
   70GLU     CB 5990   1.579  -0.012   6.246
   70GLU    HB1 5991   1.674   0.036   6.221
   70GLU    HB2 5992   1.525   0.060   6.307
   70GLU     CG 5993   1.612  -0.127   6.340
   70GLU    HG1 5994   1.646  -0.087   6.436
   70GLU    HG2 5995   1.522  -0.180   6.369
   70GLU     CD 5996   1.714  -0.223   6.279
   70GLU    OE1 5997   1.709  -0.252   6.158
   70GLU    OE2 5998   1.803  -0.275   6.350
   70GLU      C 5999   1.439   0.079   6.061
   70GLU      O 6000   1.503   0.156   5.990
   71ARG      N 6001   1.310   0.100   6.089
   71ARG      H 6002   1.276   0.026   6.148
   71ARG     CA 6003   1.233   0.218   6.055
   71ARG     HA 6004   1.270   0.261   5.962
   71ARG     CB 6005   1.085   0.183   6.036
   71ARG    HB1 6006   1.054   0.157   6.137
   71ARG    HB2 6007   1.036   0.276   6.009
   71ARG     CG 6008   1.065   0.072   5.933
   71ARG    HG1 6009   1.062  -0.025   5.982
   71ARG    HG2 6010   1.152   0.074   5.868
   71ARG     CD 6011   0.941   0.103   5.849
   71ARG    HD1 6012   0.960   0.041   5.761
   71ARG    HD2 6013   0.946   0.203   5.806
   71ARG     NE 6014   0.813   0.070   5.911
   71ARG     HE 6015   0.816   0.047   6.009
   71ARG     CZ 6016   0.698   0.068   5.843
   71ARG    NH1 6017   0.583   0.047   5.910
   71ARG   HH11 6018   0.497   0.026   5.861
   71ARG   HH12 6019   0.592   0.035   6.010
   71ARG    NH2 6020   0.669   0.100   5.716
   71ARG   HH21 6021   0.751   0.119   5.660
   71ARG   HH22 6022   0.574   0.114   5.686
   71ARG      C 6023   1.243   0.338   6.148
   71ARG      O 6024   1.265   0.311   6.266
   72PRO      N 6025   1.230   0.463   6.103
   72PRO     CD 6026   1.206   0.513   5.969
   72PRO    HD1 6027   1.108   0.475   5.938
   72PRO    HD2 6028   1.274   0.469   5.897
   72PRO     CG 6029   1.217   0.665   5.975
   72PRO    HG1 6030   1.138   0.711   5.916
   72PRO    HG2 6031   1.318   0.695   5.944
   72PRO     CB 6032   1.177   0.695   6.119
   72PRO    HB1 6033   1.069   0.692   6.138
   72PRO    HB2 6034   1.222   0.787   6.155
   72PRO     CA 6035   1.249   0.579   6.188
   72PRO     HA 6036   1.209   0.561   6.288
   72PRO      C 6037   1.397   0.604   6.213
   72PRO      O 6038   1.481   0.558   6.136
   73TYR      N 6039   1.433   0.700   6.299
   73TYR      H 6040   1.363   0.743   6.357
   73TYR     CA 6041   1.561   0.768   6.307
   73TYR     HA 6042   1.606   0.770   6.208
   73TYR     CB 6043   1.658   0.703   6.406
   73TYR    HB1 6044   1.623   0.732   6.505
   73TYR    HB2 6045   1.640   0.596   6.404
   73TYR     CG 6046   1.804   0.730   6.383
   73TYR    CD1 6047   1.884   0.777   6.488
   73TYR    HD1 6048   1.835   0.806   6.580
   73TYR    CE1 6049   2.022   0.792   6.479
   73TYR    HE1 6050   2.087   0.827   6.558
   73TYR     CZ 6051   2.084   0.748   6.360
   73TYR     OH 6052   2.220   0.759   6.352
   73TYR     HH 6053   2.249   0.824   6.417
   73TYR    CE2 6054   2.010   0.700   6.250
   73TYR    HE2 6055   2.055   0.685   6.153
   73TYR    CD2 6056   1.871   0.703   6.262
   73TYR    HD2 6057   1.808   0.674   6.179
   73TYR      C 6058   1.544   0.918   6.324
   73TYR    OC1 6059   1.563   0.971   6.436
   73TYR    OC2 6060   1.488   0.981   6.232
    1GLY      N 6061   6.705  11.061  14.501
    1GLY     H1 6062   6.721  11.056  14.400
    1GLY     H2 6063   6.691  11.157  14.529
    1GLY     H3 6064   6.624  11.003  14.518
    1GLY     CA 6065   6.820  11.014  14.580
    1GLY    HA1 6066   6.911  11.065  14.547
    1GLY    HA2 6067   6.839  10.907  14.570
    1GLY      C 6068   6.784  11.036  14.726
    1GLY      O 6069   6.686  11.104  14.756
    2PRO      N 6070   6.863  10.983  14.820
    2PRO     CD 6071   6.843  11.003  14.962
    2PRO    HD1 6072   6.736  11.006  14.983
    2PRO    HD2 6073   6.895  11.091  14.997
    2PRO     CG 6074   6.890  10.871  15.023
    2PRO    HG1 6075   6.806  10.801  15.017
    2PRO    HG2 6076   6.923  10.900  15.122
    2PRO     CB 6077   7.006  10.832  14.931
    2PRO    HB1 6078   7.014  10.723  14.933
    2PRO    HB2 6079   7.094  10.888  14.964
    2PRO     CA 6080   6.970  10.888  14.794
    2PRO     HA 6081   6.934  10.805  14.734
    2PRO      C 6082   7.091  10.948  14.723
    2PRO      O 6083   7.110  11.069  14.728
    3GLY      N 6084   7.171  10.860  14.662
    3GLY      H 6085   7.146  10.762  14.659
    3GLY     CA 6086   7.298  10.894  14.602
    3GLY    HA1 6087   7.335  10.804  14.554
    3GLY    HA2 6088   7.280  10.964  14.520
    3GLY      C 6089   7.412  10.943  14.688
    3GLY      O 6090   7.396  10.957  14.810
    4GLY      N 6091   7.529  10.982  14.636
    4GLY      H 6092   7.598  11.019  14.701
    4GLY     CA 6093   7.569  10.972  14.497
    4GLY    HA1 6094   7.667  10.925  14.499
    4GLY    HA2 6095   7.506  10.903  14.442
    4GLY      C 6096   7.580  11.097  14.412
    4GLY      O 6097   7.528  11.196  14.463
    5GLY      N 6098   7.651  11.100  14.299
    5GLY      H 6099   7.687  11.011  14.268
    5GLY     CA 6100   7.679  11.218  14.220
    5GLY    HA1 6101   7.692  11.177  14.119
    5GLY    HA2 6102   7.593  11.284  14.214
    5GLY      C 6103   7.810  11.289  14.249
    5GLY      O 6104   7.856  11.298  14.364
    6PRO      N 6105   7.881  11.344  14.150
    6PRO     CD 6106   8.025  11.358  14.161
    6PRO    HD1 6107   8.069  11.262  14.188
    6PRO    HD2 6108   8.045  11.436  14.235
    6PRO     CG 6109   8.079  11.404  14.025
    6PRO    HG1 6110   8.114  11.316  13.971
    6PRO    HG2 6111   8.154  11.483  14.030
    6PRO     CB 6112   7.954  11.456  13.955
    6PRO    HB1 6113   7.962  11.423  13.852
    6PRO    HB2 6114   7.951  11.565  13.962
    6PRO     CA 6115   7.837  11.380  14.018
    6PRO     HA 6116   7.830  11.292  13.954
    6PRO      C 6117   7.723  11.480  14.011
    6PRO      O 6118   7.645  11.462  13.918
    7GLY      N 6119   7.708  11.587  14.089
    7GLY      H 6120   7.622  11.636  14.068
    7GLY     CA 6121   7.787  11.629  14.202
    7GLY    HA1 6122   7.891  11.644  14.173
    7GLY    HA2 6123   7.797  11.549  14.275
    7GLY      C 6124   7.732  11.756  14.268
    7GLY      O 6125   7.649  11.828  14.214
    8GLY      N 6126   7.783  11.794  14.385
    8GLY      H 6127   7.859  11.739  14.421
    8GLY     CA 6128   7.757  11.913  14.464
    8GLY    HA1 6129   7.650  11.934  14.464
    8GLY    HA2 6130   7.781  11.892  14.568
    8GLY      C 6131   7.830  12.042  14.426
    8GLY      O 6132   7.929  12.030  14.353
    9SER      N 6133   7.791  12.164  14.461
    9SER      H 6134   7.863  12.229  14.431
    9SER     CA 6135   7.681  12.218  14.537
    9SER     HA 6136   7.706  12.322  14.556
    9SER     CB 6137   7.553  12.237  14.456
    9SER    HB1 6138   7.481  12.300  14.508
    9SER    HB2 6139   7.514  12.138  14.431
    9SER     OG 6140   7.586  12.302  14.334
    9SER     HG 6141   7.523  12.259  14.275
    9SER      C 6142   7.659  12.161  14.676
    9SER      O 6143   7.716  12.059  14.714
   10HIS      N 6144   7.594  12.241  14.761
   10HIS      H 6145   7.550  12.324  14.725
   10HIS     CA 6146   7.574  12.220  14.904
   10HIS     HA 6147   7.625  12.128  14.931
   10HIS     CB 6148   7.425  12.203  14.933
   10HIS    HB1 6149   7.430  12.171  15.037
   10HIS    HB2 6150   7.381  12.126  14.871
   10HIS     CG 6151   7.339  12.323  14.905
   10HIS    ND1 6152   7.358  12.420  14.806
   10HIS    CE1 6153   7.272  12.517  14.837
   10HIS    HE1 6154   7.258  12.607  14.779
   10HIS    NE2 6155   7.189  12.480  14.936
   10HIS    HE2 6156   7.115  12.539  14.973
   10HIS    CD2 6157   7.223  12.351  14.971
   10HIS    HD2 6158   7.177  12.295  15.051
   10HIS      C 6159   7.638  12.329  14.989
   10HIS      O 6160   7.712  12.289  15.077
   11MET      N 6161   7.626  12.455  14.945
   11MET      H 6162   7.556  12.466  14.872
   11MET     CA 6163   7.698  12.570  14.997
   11MET     HA 6164   7.746  12.549  15.091
   11MET     CB 6165   7.802  12.616  14.896
   11MET    HB1 6166   7.767  12.632  14.794
   11MET    HB2 6167   7.848  12.702  14.945
   11MET     CG 6168   7.921  12.520  14.892
   11MET    HG1 6169   7.930  12.477  14.990
   11MET    HG2 6170   8.008  12.581  14.869
   11MET     SD 6171   7.898  12.384  14.773
   11MET     CE 6172   8.057  12.303  14.808
   11MET    HE1 6173   8.141  12.353  14.759
   11MET    HE2 6174   8.032  12.205  14.768
   11MET    HE3 6175   8.075  12.291  14.915
   11MET      C 6176   7.606  12.689  15.021
   11MET      O 6177   7.504  12.706  14.955
   12GLY      N 6178   7.640  12.785  15.107
   12GLY      H 6179   7.713  12.777  15.176
   12GLY     CA 6180   7.590  12.920  15.098
   12GLY    HA1 6181   7.616  12.955  14.997
   12GLY    HA2 6182   7.484  12.933  15.122
   12GLY      C 6183   7.665  13.018  15.187
   12GLY      O 6184   7.739  12.977  15.275
   13GLY      N 6185   7.643  13.149  15.174
   13GLY      H 6186   7.569  13.183  15.115
   13GLY     CA 6187   7.680  13.245  15.275
   13GLY    HA1 6188   7.587  13.288  15.315
   13GLY    HA2 6189   7.723  13.202  15.367
   13GLY      C 6190   7.761  13.364  15.227
   13GLY      O 6191   7.738  13.469  15.286
   14ASN      N 6192   7.846  13.364  15.124
   14ASN      H 6193   7.885  13.454  15.100
   14ASN     CA 6194   7.875  13.261  15.027
   14ASN     HA 6195   7.788  13.198  15.008
   14ASN     CB 6196   7.990  13.175  15.080
   14ASN    HB1 6197   7.985  13.079  15.029
   14ASN    HB2 6198   7.969  13.158  15.186
   14ASN     CG 6199   8.128  13.234  15.055
   14ASN    OD1 6200   8.199  13.201  14.961
   14ASN    ND2 6201   8.163  13.337  15.131
   14ASN   HD21 6202   8.252  13.373  15.100
   14ASN   HD22 6203   8.113  13.367  15.214
   14ASN      C 6204   7.904  13.323  14.891
   14ASN      O 6205   7.980  13.419  14.882
   15TYR      N 6206   7.857  13.275  14.775
   15TYR      H 6207   7.879  13.336  14.698
   15TYR     CA 6208   7.757  13.177  14.740
   15TYR     HA 6209   7.758  13.178  14.631
   15TYR     CB 6210   7.801  13.038  14.787
   15TYR    HB1 6211   7.775  13.012  14.889
   15TYR    HB2 6212   7.909  13.029  14.779
   15TYR     CG 6213   7.745  12.931  14.697
   15TYR    CD1 6214   7.821  12.869  14.596
   15TYR    HD1 6215   7.927  12.891  14.588
   15TYR    CE1 6216   7.760  12.776  14.513
   15TYR    HE1 6217   7.811  12.730  14.430
   15TYR     CZ 6218   7.620  12.760  14.522
   15TYR     OH 6219   7.562  12.680  14.428
   15TYR     HH 6220   7.617  12.649  14.355
   15TYR    CE2 6221   7.540  12.822  14.620
   15TYR    HE2 6222   7.432  12.817  14.615
   15TYR    CD2 6223   7.608  12.906  14.709
   15TYR    HD2 6224   7.553  12.962  14.784
   15TYR      C 6225   7.612  13.212  14.770
   15TYR      O 6226   7.587  13.239  14.886
   16GLY      N 6227   7.516  13.217  14.676
   16GLY      H 6228   7.435  13.271  14.704
   16GLY     CA 6229   7.523  13.187  14.536
   16GLY    HA1 6230   7.428  13.174  14.484
   16GLY    HA2 6231   7.561  13.085  14.528
   16GLY      C 6232   7.611  13.283  14.457
   16GLY      O 6233   7.628  13.397  14.499
   17ASP      N 6234   7.665  13.243  14.341
   17ASP      H 6235   7.701  13.322  14.289
   17ASP     CA 6236   7.687  13.107  14.296
   17ASP     HA 6237   7.703  13.047  14.386
   17ASP     CB 6238   7.568  13.051  14.220
   17ASP    HB1 6239   7.479  13.065  14.280
   17ASP    HB2 6240   7.577  12.944  14.202
   17ASP     CG 6241   7.541  13.114  14.084
   17ASP    OD1 6242   7.597  13.059  13.985
   17ASP    OD2 6243   7.454  13.203  14.076
   17ASP      C 6244   7.812  13.089  14.212
   17ASP      O 6245   7.849  12.975  14.183
   18ASP      N 6246   7.881  13.190  14.159
   18ASP      H 6247   7.849  13.286  14.160
   18ASP     CA 6248   7.996  13.171  14.072
   18ASP     HA 6249   8.062  13.095  14.112
   18ASP     CB 6250   8.066  13.307  14.067
   18ASP    HB1 6251   8.161  13.297  14.014
   18ASP    HB2 6252   8.098  13.329  14.169
   18ASP     CG 6253   7.992  13.428  14.013
   18ASP    OD1 6254   7.868  13.418  13.999
   18ASP    OD2 6255   8.051  13.536  13.992
   18ASP      C 6256   7.969  13.127  13.929
   18ASP      O 6257   8.066  13.093  13.862
   19ARG      N 6258   7.845  13.125  13.879
   19ARG      H 6259   7.770  13.162  13.936
   19ARG     CA 6260   7.796  13.074  13.752
   19ARG     HA 6261   7.688  13.063  13.759
   19ARG     CB 6262   7.835  13.161  13.633
   19ARG    HB1 6263   7.943  13.172  13.629
   19ARG    HB2 6264   7.804  13.113  13.541
   19ARG     CG 6265   7.770  13.299  13.641
   19ARG    HG1 6266   7.783  13.344  13.543
   19ARG    HG2 6267   7.832  13.366  13.701
   19ARG     CD 6268   7.620  13.298  13.667
   19ARG    HD1 6269   7.601  13.251  13.763
   19ARG    HD2 6270   7.565  13.250  13.586
   19ARG     NE 6271   7.565  13.433  13.674
   19ARG     HE 6272   7.625  13.514  13.673
   19ARG     CZ 6273   7.436  13.454  13.707
   19ARG    NH1 6274   7.346  13.360  13.739
   19ARG   HH11 6275   7.383  13.267  13.751
   19ARG   HH12 6276   7.253  13.381  13.773
   19ARG    NH2 6277   7.396  13.581  13.707
   19ARG   HH21 6278   7.299  13.606  13.721
   19ARG   HH22 6279   7.463  13.657  13.702
   19ARG      C 6280   7.826  12.927  13.723
   19ARG      O 6281   7.807  12.874  13.615
   20ARG      N 6282   7.878  12.856  13.825
   20ARG      H 6283   7.884  12.910  13.910
   20ARG     CA 6284   7.911  12.715  13.826
   20ARG     HA 6285   7.825  12.657  13.794
   20ARG     CB 6286   7.948  12.673  13.968
   20ARG    HB1 6287   7.866  12.699  14.036
   20ARG    HB2 6288   7.954  12.565  13.956
   20ARG     CG 6289   8.071  12.737  14.030
   20ARG    HG1 6290   8.056  12.845  14.030
   20ARG    HG2 6291   8.162  12.703  13.980
   20ARG     CD 6292   8.078  12.703  14.180
   20ARG    HD1 6293   7.983  12.742  14.218
   20ARG    HD2 6294   8.077  12.594  14.186
   20ARG     NE 6295   8.198  12.753  14.246
   20ARG     HE 6296   8.285  12.702  14.254
   20ARG     CZ 6297   8.198  12.866  14.318
   20ARG    NH1 6298   8.306  12.885  14.395
   20ARG   HH11 6299   8.383  12.820  14.391
   20ARG   HH12 6300   8.305  12.960  14.463
   20ARG    NH2 6301   8.100  12.957  14.315
   20ARG   HH21 6302   8.014  12.935  14.266
   20ARG   HH22 6303   8.096  13.042  14.369
   20ARG      C 6304   8.028  12.685  13.734
   20ARG      O 6305   8.114  12.772  13.719
   21GLY      N 6306   8.021  12.573  13.661
   21GLY      H 6307   7.945  12.514  13.691
   21GLY     CA 6308   8.102  12.532  13.549
   21GLY    HA1 6309   8.129  12.428  13.565
   21GLY    HA2 6310   8.195  12.588  13.537
   21GLY      C 6311   8.023  12.543  13.419
   21GLY      O 6312   7.909  12.499  13.412
   22GLY      N 6313   8.069  12.603  13.308
   22GLY      H 6314   8.012  12.587  13.227
   22GLY     CA 6315   8.206  12.648  13.293
   22GLY    HA1 6316   8.245  12.706  13.376
   22GLY    HA2 6317   8.215  12.712  13.205
   22GLY      C 6318   8.286  12.527  13.247
   22GLY      O 6319   8.241  12.413  13.240
   23ARG      N 6320   8.414  12.553  13.218
   23ARG      H 6321   8.446  12.646  13.240
   23ARG     CA 6322   8.517  12.456  13.187
   23ARG     HA 6323   8.512  12.390  13.273
   23ARG     CB 6324   8.653  12.522  13.211
   23ARG    HB1 6325   8.735  12.466  13.166
   23ARG    HB2 6326   8.659  12.627  13.181
   23ARG     CG 6327   8.685  12.515  13.360
   23ARG    HG1 6328   8.605  12.560  13.418
   23ARG    HG2 6329   8.693  12.410  13.386
   23ARG     CD 6330   8.806  12.590  13.416
   23ARG    HD1 6331   8.827  12.688  13.374
   23ARG    HD2 6332   8.800  12.598  13.525
   23ARG     NE 6333   8.926  12.510  13.393
   23ARG     HE 6334   8.913  12.415  13.360
   23ARG     CZ 6335   9.054  12.548  13.405
   23ARG    NH1 6336   9.159  12.469  13.379
   23ARG   HH11 6337   9.144  12.379  13.338
   23ARG   HH12 6338   9.247  12.484  13.428
   23ARG    NH2 6339   9.083  12.664  13.466
   23ARG   HH21 6340   9.173  12.680  13.509
   23ARG   HH22 6341   9.010  12.712  13.518
   23ARG      C 6342   8.509  12.383  13.053
   23ARG      O 6343   8.466  12.439  12.954
   24GLY      N 6344   8.540  12.253  13.044
   24GLY      H 6345   8.528  12.213  12.952
   24GLY     CA 6346   8.578  12.163  13.150
   24GLY    HA1 6347   8.621  12.068  13.119
   24GLY    HA2 6348   8.649  12.216  13.214
   24GLY      C 6349   8.452  12.130  13.228
   24GLY      O 6350   8.346  12.101  13.174
   25GLY      N 6351   8.459  12.128  13.362
   25GLY      H 6352   8.376  12.113  13.418
   25GLY     CA 6353   8.573  12.143  13.450
   25GLY    HA1 6354   8.546  12.186  13.546
   25GLY    HA2 6355   8.655  12.203  13.411
   25GLY      C 6356   8.651  12.017  13.487
   25GLY      O 6357   8.646  11.912  13.424
   26TYR      N 6358   8.735  12.046  13.587
   26TYR      H 6359   8.748  12.141  13.619
   26TYR     CA 6360   8.810  11.941  13.652
   26TYR     HA 6361   8.822  11.856  13.584
   26TYR     CB 6362   8.734  11.884  13.771
   26TYR    HB1 6363   8.661  11.815  13.728
   26TYR    HB2 6364   8.791  11.814  13.831
   26TYR     CG 6365   8.676  11.992  13.860
   26TYR    CD1 6366   8.539  12.023  13.853
   26TYR    HD1 6367   8.476  11.965  13.787
   26TYR    CE1 6368   8.496  12.137  13.923
   26TYR    HE1 6369   8.392  12.166  13.918
   26TYR     CZ 6370   8.577  12.208  14.014
   26TYR     OH 6371   8.526  12.306  14.094
   26TYR     HH 6372   8.589  12.344  14.155
   26TYR    CE2 6373   8.710  12.163  14.025
   26TYR    HE2 6374   8.773  12.219  14.094
   26TYR    CD2 6375   8.762  12.060  13.945
   26TYR    HD2 6376   8.867  12.040  13.959
   26TYR      C 6377   8.949  11.994  13.685
   26TYR      O 6378   9.040  11.911  13.694
   27ASP      N 6379   8.973  12.125  13.693
   27ASP      H 6380   8.890  12.181  13.691
   27ASP     CA 6381   9.104  12.182  13.716
   27ASP     HA 6382   9.175  12.127  13.654
   27ASP     CB 6383   9.097  12.327  13.669
   27ASP    HB1 6384   9.017  12.372  13.728
   27ASP    HB2 6385   9.072  12.341  13.565
   27ASP     CG 6386   9.223  12.409  13.693
   27ASP    OD1 6387   9.206  12.526  13.732
   27ASP    OD2 6388   9.337  12.360  13.674
   27ASP      C 6389   9.155  12.172  13.860
   27ASP      O 6390   9.088  12.222  13.950
   28ARG      N 6391   9.265  12.105  13.893
   28ARG      H 6392   9.318  12.059  13.820
   28ARG     CA 6393   9.328  12.106  14.023
   28ARG     HA 6394   9.258  12.068  14.098
   28ARG     CB 6395   9.447  12.009  14.025
   28ARG    HB1 6396   9.509  12.035  13.938
   28ARG    HB2 6397   9.402  11.914  13.997
   28ARG     CG 6398   9.526  11.989  14.153
   28ARG    HG1 6399   9.592  11.908  14.124
   28ARG    HG2 6400   9.588  12.074  14.183
   28ARG     CD 6401   9.450  11.947  14.279
   28ARG    HD1 6402   9.518  11.945  14.364
   28ARG    HD2 6403   9.368  12.016  14.299
   28ARG     NE 6404   9.387  11.816  14.260
   28ARG     HE 6405   9.323  11.807  14.181
   28ARG     CZ 6406   9.413  11.703  14.326
   28ARG    NH1 6407   9.332  11.599  14.301
   28ARG   HH11 6408   9.336  11.520  14.364
   28ARG   HH12 6409   9.268  11.610  14.225
   28ARG    NH2 6410   9.512  11.682  14.414
   28ARG   HH21 6411   9.584  11.753  14.419
   28ARG   HH22 6412   9.512  11.596  14.466
   28ARG      C 6413   9.371  12.244  14.070
   28ARG      O 6414   9.397  12.251  14.190
   29GLY      N 6415   9.386  12.349  13.989
   29GLY      H 6416   9.386  12.318  13.893
   29GLY     CA 6417   9.377  12.491  14.017
   29GLY    HA1 6418   9.345  12.550  13.931
   29GLY    HA2 6419   9.300  12.499  14.094
   29GLY      C 6420   9.506  12.554  14.065
   29GLY      O 6421   9.513  12.674  14.094
   30GLY      N 6422   9.613  12.475  14.079
   30GLY      H 6423   9.606  12.380  14.046
   30GLY     CA 6424   9.740  12.540  14.103
   30GLY    HA1 6425   9.735  12.598  14.195
   30GLY    HA2 6426   9.760  12.600  14.016
   30GLY      C 6427   9.855  12.441  14.114
   30GLY      O 6428   9.876  12.367  14.017
   31TYR      N 6429   9.931  12.433  14.223
   31TYR      H 6430   9.912  12.494  14.301
   31TYR     CA 6431  10.024  12.326  14.254
   31TYR     HA 6432  10.083  12.307  14.164
   31TYR     CB 6433   9.952  12.195  14.287
   31TYR    HB1 6434   9.904  12.159  14.197
   31TYR    HB2 6435  10.031  12.128  14.320
   31TYR     CG 6436   9.853  12.206  14.400
   31TYR    CD1 6437   9.882  12.194  14.537
   31TYR    HD1 6438   9.984  12.197  14.573
   31TYR    CE1 6439   9.785  12.187  14.639
   31TYR    HE1 6440   9.808  12.192  14.744
   31TYR     CZ 6441   9.650  12.184  14.598
   31TYR     OH 6442   9.550  12.188  14.690
   31TYR     HH 6443   9.586  12.188  14.779
   31TYR    CE2 6444   9.619  12.207  14.462
   31TYR    HE2 6445   9.516  12.218  14.431
   31TYR    CD2 6446   9.720  12.230  14.367
   31TYR    HD2 6447   9.684  12.260  14.270
   31TYR      C 6448  10.114  12.375  14.365
   31TYR      O 6449  10.090  12.478  14.428
   32ARG      N 6450  10.234  12.320  14.386
   32ARG      H 6451  10.265  12.253  14.317
   32ARG     CA 6452  10.342  12.375  14.466
   32ARG     HA 6453  10.419  12.301  14.444
   32ARG     CB 6454  10.304  12.351  14.612
   32ARG    HB1 6455  10.400  12.337  14.662
   32ARG    HB2 6456  10.256  12.253  14.617
   32ARG     CG 6457  10.222  12.460  14.681
   32ARG    HG1 6458  10.125  12.420  14.709
   32ARG    HG2 6459  10.222  12.545  14.612
   32ARG     CD 6460  10.302  12.518  14.798
   32ARG    HD1 6461  10.255  12.612  14.827
   32ARG    HD2 6462  10.404  12.534  14.763
   32ARG     NE 6463  10.292  12.420  14.907
   32ARG     HE 6464  10.345  12.335  14.897
   32ARG     CZ 6465  10.204  12.417  15.007
   32ARG    NH1 6466  10.209  12.322  15.102
   32ARG   HH11 6467  10.284  12.254  15.105
   32ARG   HH12 6468  10.136  12.311  15.169
   32ARG    NH2 6469  10.097  12.496  15.027
   32ARG   HH21 6470  10.030  12.471  15.098
   32ARG   HH22 6471  10.086  12.573  14.963
   32ARG      C 6472  10.407  12.507  14.429
   32ARG      O 6473  10.354  12.577  14.344
   33GLY      N 6474  10.523  12.531  14.490
   33GLY      H 6475  10.568  12.468  14.555
   33GLY     CA 6476  10.597  12.656  14.487
   33GLY    HA1 6477  10.536  12.747  14.487
   33GLY    HA2 6478  10.652  12.673  14.580
   33GLY      C 6479  10.705  12.649  14.381
   33GLY      O 6480  10.757  12.543  14.348
   34ARG      N 6481  10.729  12.760  14.310
   34ARG      H 6482  10.677  12.843  14.337
   34ARG     CA 6483  10.823  12.788  14.204
   34ARG     HA 6484  10.876  12.695  14.181
   34ARG     CB 6485  10.916  12.899  14.249
   34ARG    HB1 6486  11.002  12.911  14.183
   34ARG    HB2 6487  10.961  12.857  14.339
   34ARG     CG 6488  10.859  13.038  14.280
   34ARG    HG1 6489  10.788  13.021  14.360
   34ARG    HG2 6490  10.790  13.062  14.199
   34ARG     CD 6491  10.953  13.146  14.331
   34ARG    HD1 6492  11.044  13.143  14.271
   34ARG    HD2 6493  10.999  13.120  14.426
   34ARG     NE 6494  10.879  13.269  14.359
   34ARG     HE 6495  10.839  13.282  14.451
   34ARG     CZ 6496  10.890  13.374  14.275
   34ARG    NH1 6497  10.833  13.491  14.310
   34ARG   HH11 6498  10.842  13.573  14.252
   34ARG   HH12 6499  10.779  13.496  14.395
   34ARG    NH2 6500  10.959  13.374  14.162
   34ARG   HH21 6501  10.923  13.437  14.091
   34ARG   HH22 6502  11.004  13.289  14.129
   34ARG      C 6503  10.759  12.827  14.070
   34ARG      O 6504  10.653  12.889  14.072
   35GLY      N 6505  10.824  12.804  13.957
   35GLY      H 6506  10.794  12.862  13.879
   35GLY     CA 6507  10.950  12.740  13.926
   35GLY    HA1 6508  11.026  12.775  13.996
   35GLY    HA2 6509  11.000  12.783  13.839
   35GLY      C 6510  10.951  12.588  13.916
   35GLY      O 6511  10.880  12.518  13.987
   36GLY      N 6512  11.037  12.542  13.825
   36GLY      H 6513  11.088  12.605  13.765
   36GLY     CA 6514  11.033  12.405  13.777
   36GLY    HA1 6515  11.076  12.381  13.680
   36GLY    HA2 6516  10.929  12.372  13.782
   36GLY      C 6517  11.098  12.315  13.881
   36GLY      O 6518  11.169  12.361  13.970
   37ASP      N 6519  11.075  12.185  13.862
   37ASP      H 6520  11.030  12.163  13.775
   37ASP     CA 6521  11.104  12.076  13.955
   37ASP     HA 6522  11.063  11.985  13.910
   37ASP     CB 6523  11.254  12.053  13.966
   37ASP    HB1 6524  11.294  12.047  13.865
   37ASP    HB2 6525  11.313  12.136  14.004
   37ASP     CG 6526  11.302  11.927  14.039
   37ASP    OD1 6527  11.426  11.910  14.039
   37ASP    OD2 6528  11.225  11.835  14.074
   37ASP      C 6529  11.042  12.084  14.094
   37ASP      O 6530  11.103  12.151  14.176
   38ARG      N 6531  10.933  12.012  14.122
   38ARG      H 6532  10.889  11.956  14.050
   38ARG     CA 6533  10.867  11.992  14.249
   38ARG     HA 6534  10.766  11.954  14.232
   38ARG     CB 6535  10.930  11.877  14.326
   38ARG    HB1 6536  10.947  11.798  14.253
   38ARG    HB2 6537  10.866  11.835  14.404
   38ARG     CG 6538  11.060  11.903  14.400
   38ARG    HG1 6539  11.128  11.962  14.339
   38ARG    HG2 6540  11.044  11.961  14.492
   38ARG     CD 6541  11.137  11.775  14.431
   38ARG    HD1 6542  11.063  11.700  14.457
   38ARG    HD2 6543  11.200  11.790  14.520
   38ARG     NE 6544  11.227  11.738  14.323
   38ARG     HE 6545  11.222  11.790  14.237
   38ARG     CZ 6546  11.305  11.629  14.312
   38ARG    NH1 6547  11.370  11.613  14.195
   38ARG   HH11 6548  11.358  11.687  14.128
   38ARG   HH12 6549  11.437  11.538  14.188
   38ARG    NH2 6550  11.309  11.524  14.393
   38ARG   HH21 6551  11.252  11.533  14.477
   38ARG   HH22 6552  11.359  11.442  14.363
   38ARG      C 6553  10.834  12.118  14.327
   38ARG      O 6554  10.853  12.121  14.450
   39GLY      N 6555  10.789  12.230  14.272
   39GLY      H 6556  10.783  12.313  14.329
   39GLY     CA 6557  10.744  12.251  14.136
   39GLY    HA1 6558  10.825  12.299  14.080
   39GLY    HA2 6559  10.718  12.154  14.093
   39GLY      C 6560  10.618  12.336  14.142
   39GLY      O 6561  10.523  12.296  14.209
   40GLY      N 6562  10.616  12.447  14.067
   40GLY      H 6563  10.684  12.453  13.992
   40GLY     CA 6564  10.533  12.563  14.089
   40GLY    HA1 6565  10.536  12.576  14.197
   40GLY    HA2 6566  10.569  12.645  14.025
   40GLY      C 6567  10.389  12.538  14.046
   40GLY      O 6568  10.354  12.427  14.004
   41PHE      N 6569  10.300  12.636  14.056
   41PHE      H 6570  10.333  12.721  14.098
   41PHE     CA 6571  10.156  12.626  14.044
   41PHE     HA 6572  10.123  12.526  14.073
   41PHE     CB 6573  10.109  12.658  13.904
   41PHE    HB1 6574  10.165  12.592  13.838
   41PHE    HB2 6575  10.002  12.637  13.895
   41PHE     CG 6576  10.119  12.803  13.860
   41PHE    CD1 6577  10.243  12.863  13.834
   41PHE    HD1 6578  10.336  12.812  13.853
   41PHE    CE1 6579  10.245  12.999  13.799
   41PHE    HE1 6580  10.342  13.046  13.801
   41PHE     CZ 6581  10.127  13.071  13.780
   41PHE     HZ 6582  10.140  13.177  13.761
   41PHE    CE2 6583  10.004  13.009  13.808
   41PHE    HE2 6584   9.914  13.068  13.808
   41PHE    CD2 6585  10.000  12.875  13.846
   41PHE    HD2 6586   9.901  12.834  13.858
   41PHE      C 6587  10.080  12.715  14.142
   41PHE      O 6588   9.967  12.756  14.117
   42ARG      N 6589  10.143  12.751  14.254
   42ARG      H 6590  10.233  12.706  14.259
   42ARG     CA 6591  10.086  12.812  14.372
   42ARG     HA 6592  10.169  12.789  14.440
   42ARG     CB 6593  10.086  12.965  14.371
   42ARG    HB1 6594  10.095  13.017  14.466
   42ARG    HB2 6595  10.184  12.989  14.330
   42ARG     CG 6596   9.994  13.044  14.279
   42ARG    HG1 6597  10.029  13.032  14.176
   42ARG    HG2 6598  10.018  13.150  14.293
   42ARG     CD 6599   9.843  13.028  14.286
   42ARG    HD1 6600   9.811  13.076  14.379
   42ARG    HD2 6601   9.819  12.921  14.287
   42ARG     NE 6602   9.770  13.092  14.176
   42ARG     HE 6603   9.765  13.193  14.173
   42ARG     CZ 6604   9.708  13.034  14.074
   42ARG    NH1 6605   9.719  12.903  14.046
   42ARG   HH11 6606   9.672  12.858  13.969
   42ARG   HH12 6607   9.789  12.853  14.098
   42ARG    NH2 6608   9.639  13.112  13.989
   42ARG   HH21 6609   9.640  13.211  14.006
   42ARG   HH22 6610   9.613  13.074  13.898
   42ARG      C 6611   9.958  12.746  14.421
   42ARG      O 6612   9.869  12.689  14.358
   43GLY      N 6613   9.959  12.754  14.554
   43GLY      H 6614  10.036  12.804  14.595
   43GLY     CA 6615   9.846  12.712  14.636
   43GLY    HA1 6616   9.783  12.798  14.661
   43GLY    HA2 6617   9.790  12.638  14.580
   43GLY      C 6618   9.898  12.645  14.761
   43GLY      O 6619  10.005  12.670  14.816
   44GLY      N 6620   9.826  12.548  14.819
   44GLY      H 6621   9.873  12.500  14.895
   44GLY     CA 6622   9.689  12.506  14.798
   44GLY    HA1 6623   9.672  12.482  14.693
   44GLY    HA2 6624   9.660  12.421  14.860
   44GLY      C 6625   9.584  12.613  14.824
   44GLY      O 6626   9.605  12.731  14.849
   45ARG      N 6627   9.457  12.577  14.799
   45ARG      H 6628   9.434  12.484  14.768
   45ARG     CA 6629   9.346  12.661  14.839
   45ARG     HA 6630   9.379  12.733  14.915
   45ARG     CB 6631   9.301  12.755  14.728
   45ARG    HB1 6632   9.247  12.837  14.777
   45ARG    HB2 6633   9.388  12.801  14.680
   45ARG     CG 6634   9.211  12.689  14.624
   45ARG    HG1 6635   9.233  12.583  14.613
   45ARG    HG2 6636   9.106  12.694  14.653
   45ARG     CD 6637   9.230  12.758  14.490
   45ARG    HD1 6638   9.330  12.727  14.457
   45ARG    HD2 6639   9.225  12.866  14.499
   45ARG     NE 6640   9.141  12.704  14.386
   45ARG     HE 6641   9.078  12.771  14.344
   45ARG     CZ 6642   9.152  12.582  14.332
   45ARG    NH1 6643   9.241  12.492  14.376
   45ARG   HH11 6644   9.312  12.511  14.445
   45ARG   HH12 6645   9.228  12.395  14.348
   45ARG    NH2 6646   9.079  12.540  14.228
   45ARG   HH21 6647   9.088  12.442  14.206
   45ARG   HH22 6648   9.020  12.600  14.174
   45ARG      C 6649   9.227  12.595  14.907
   45ARG      O 6650   9.132  12.665  14.940
   46GLY      N 6651   9.213  12.466  14.937
   46GLY      H 6652   9.121  12.441  14.970
   46GLY     CA 6653   9.312  12.359  14.937
   46GLY    HA1 6654   9.408  12.406  14.957
   46GLY    HA2 6655   9.316  12.323  14.834
   46GLY      C 6656   9.295  12.252  15.043
   46GLY      O 6657   9.394  12.195  15.088
   47GLY      N 6658   9.171  12.220  15.081
   47GLY      H 6659   9.096  12.267  15.032
   47GLY     CA 6660   9.124  12.112  15.166
   47GLY    HA1 6661   9.202  12.036  15.168
   47GLY    HA2 6662   9.103  12.165  15.259
   47GLY      C 6663   8.998  12.040  15.122
   47GLY      O 6664   8.894  12.106  15.125
   48GLY      N 6665   9.002  11.914  15.080
   48GLY      H 6666   9.095  11.880  15.061
   48GLY     CA 6667   8.884  11.847  15.028
   48GLY    HA1 6668   8.794  11.885  15.076
   48GLY    HA2 6669   8.889  11.741  15.051
   48GLY      C 6670   8.875  11.863  14.877
   48GLY      O 6671   8.963  11.837  14.794
   49ASP      N 6672   8.756  11.910  14.838
   49ASP      H 6673   8.692  11.924  14.915
   49ASP     CA 6674   8.714  11.929  14.701
   49ASP     HA 6675   8.605  11.934  14.695
   49ASP     CB 6676   8.768  12.065  14.657
   49ASP    HB1 6677   8.873  12.042  14.640
   49ASP    HB2 6678   8.716  12.116  14.576
   49ASP     CG 6679   8.767  12.170  14.768
   49ASP    OD1 6680   8.657  12.225  14.792
   49ASP    OD2 6681   8.873  12.210  14.822
   49ASP      C 6682   8.747  11.807  14.617
   49ASP      O 6683   8.750  11.695  14.668
   50ARG      N 6684   8.751  11.813  14.484
   50ARG      H 6685   8.765  11.720  14.447
   50ARG     CA 6686   8.762  11.912  14.379
   50ARG     HA 6687   8.786  11.864  14.284
   50ARG     CB 6688   8.626  11.972  14.341
   50ARG    HB1 6689   8.570  12.005  14.428
   50ARG    HB2 6690   8.642  12.056  14.273
   50ARG     CG 6691   8.547  11.869  14.261
   50ARG    HG1 6692   8.527  11.775  14.311
   50ARG    HG2 6693   8.603  11.853  14.169
   50ARG     CD 6694   8.417  11.940  14.223
   50ARG    HD1 6695   8.441  12.037  14.180
   50ARG    HD2 6696   8.368  11.961  14.318
   50ARG     NE 6697   8.341  11.854  14.132
   50ARG     HE 6698   8.393  11.794  14.070
   50ARG     CZ 6699   8.208  11.850  14.113
   50ARG    NH1 6700   8.154  11.773  14.018
   50ARG   HH11 6701   8.065  11.797  13.977
   50ARG   HH12 6702   8.220  11.714  13.969
   50ARG    NH2 6703   8.129  11.932  14.183
   50ARG   HH21 6704   8.029  11.921  14.176
   50ARG   HH22 6705   8.168  12.011  14.234
   50ARG      C 6706   8.886  12.000  14.384
   50ARG      O 6707   8.880  12.118  14.353
   51GLY      N 6708   8.998  11.941  14.428
   51GLY      H 6709   8.997  11.842  14.447
   51GLY     CA 6710   9.118  12.008  14.473
   51GLY    HA1 6711   9.176  12.049  14.391
   51GLY    HA2 6712   9.083  12.084  14.543
   51GLY      C 6713   9.213  11.921  14.555
   51GLY      O 6714   9.220  11.799  14.541
   52GLY      N 6715   9.294  11.983  14.642
   52GLY      H 6716   9.303  12.083  14.640
   52GLY     CA 6717   9.381  11.916  14.735
   52GLY    HA1 6718   9.464  11.979  14.768
   52GLY    HA2 6719   9.429  11.829  14.691
   52GLY      C 6720   9.308  11.856  14.856
   52GLY      O 6721   9.229  11.928  14.916
   53PHE      N 6722   9.339  11.736  14.904
   53PHE      H 6723   9.406  11.670  14.867
   53PHE     CA 6724   9.261  11.672  15.008
   53PHE     HA 6725   9.156  11.699  14.992
   53PHE     CB 6726   9.285  11.521  15.001
   53PHE    HB1 6727   9.254  11.486  14.903
   53PHE    HB2 6728   9.392  11.509  15.014
   53PHE     CG 6729   9.221  11.435  15.108
   53PHE    CD1 6730   9.288  11.321  15.153
   53PHE    HD1 6731   9.383  11.289  15.114
   53PHE    CE1 6732   9.224  11.236  15.244
   53PHE    HE1 6733   9.276  11.148  15.280
   53PHE     CZ 6734   9.088  11.254  15.271
   53PHE     HZ 6735   9.038  11.190  15.341
   53PHE    CE2 6736   9.025  11.372  15.228
   53PHE    HE2 6737   8.924  11.384  15.266
   53PHE    CD2 6738   9.093  11.469  15.154
   53PHE    HD2 6739   9.038  11.552  15.112
   53PHE      C 6740   9.290  11.726  15.147
   53PHE      O 6741   9.206  11.730  15.237
   54GLY      N 6742   9.409  11.782  15.169
   54GLY      H 6743   9.473  11.793  15.093
   54GLY     CA 6744   9.458  11.816  15.301
   54GLY    HA1 6745   9.462  11.732  15.371
   54GLY    HA2 6746   9.390  11.895  15.332
   54GLY      C 6747   9.599  11.872  15.301
   54GLY      O 6748   9.667  11.873  15.199
   55PRO      N 6749   9.648  11.916  15.418
   55PRO     CD 6750   9.588  11.919  15.550
   55PRO    HD1 6751   9.539  11.823  15.565
   55PRO    HD2 6752   9.525  12.007  15.559
   55PRO     CG 6753   9.704  11.925  15.648
   55PRO    HG1 6754   9.675  11.978  15.740
   55PRO    HG2 6755   9.727  11.820  15.668
   55PRO     CB 6756   9.807  12.000  15.565
   55PRO    HB1 6757   9.801  12.108  15.575
   55PRO    HB2 6758   9.909  11.969  15.589
   55PRO     CA 6759   9.785  11.963  15.419
   55PRO     HA 6760   9.853  11.881  15.393
   55PRO      C 6761   9.823  12.076  15.323
   55PRO      O 6762   9.926  12.056  15.259
   56GLY      N 6763   9.762  12.194  15.311
   56GLY      H 6764   9.808  12.254  15.244
   56GLY     CA 6765   9.636  12.234  15.371
   56GLY    HA1 6766   9.565  12.152  15.367
   56GLY    HA2 6767   9.673  12.260  15.470
   56GLY      C 6768   9.567  12.352  15.304
   56GLY      O 6769   9.618  12.397  15.202
   57LYS      N 6770   9.450  12.399  15.349
   57LYS      H 6771   9.426  12.365  15.441
   57LYS     CA 6772   9.372  12.505  15.287
   57LYS     HA 6773   9.363  12.487  15.181
   57LYS     CB 6774   9.228  12.491  15.336
   57LYS    HB1 6775   9.204  12.390  15.303
   57LYS    HB2 6776   9.228  12.488  15.445
   57LYS     CG 6777   9.116  12.579  15.280
   57LYS    HG1 6778   9.123  12.565  15.172
   57LYS    HG2 6779   9.138  12.681  15.310
   57LYS     CD 6780   8.978  12.519  15.303
   57LYS    HD1 6781   8.969  12.488  15.407
   57LYS    HD2 6782   8.983  12.424  15.250
   57LYS     CE 6783   8.867  12.619  15.268
   57LYS    HE1 6784   8.769  12.571  15.265
   57LYS    HE2 6785   8.889  12.663  15.172
   57LYS     NZ 6786   8.851  12.733  15.360
   57LYS    HZ1 6787   8.815  12.711  15.452
   57LYS    HZ2 6788   8.795  12.803  15.315
   57LYS    HZ3 6789   8.939  12.777  15.383
   57LYS      C 6790   9.438  12.641  15.299
   57LYS      O 6791   9.413  12.722  15.209
   58MET      N 6792   9.529  12.670  15.392
   58MET      H 6793   9.545  12.604  15.466
   58MET     CA 6794   9.605  12.794  15.398
   58MET     HA 6795   9.621  12.838  15.301
   58MET     CB 6796   9.519  12.893  15.477
   58MET    HB1 6797   9.433  12.905  15.412
   58MET    HB2 6798   9.582  12.981  15.490
   58MET     CG 6799   9.472  12.846  15.614
   58MET    HG1 6800   9.545  12.782  15.662
   58MET    HG2 6801   9.463  12.940  15.669
   58MET     SD 6802   9.313  12.759  15.607
   58MET     CE 6803   9.214  12.910  15.619
   58MET    HE1 6804   9.217  12.972  15.530
   58MET    HE2 6805   9.259  12.974  15.695
   58MET    HE3 6806   9.111  12.888  15.645
   58MET      C 6807   9.746  12.773  15.452
   58MET      O 6808   9.783  12.834  15.552
   59ASP      N 6809   9.825  12.685  15.389
   59ASP      H 6810   9.786  12.644  15.305
   59ASP     CA 6811   9.956  12.650  15.438
   59ASP     HA 6812   9.960  12.702  15.534
   59ASP     CB 6813   9.965  12.501  15.471
   59ASP    HB1 6814  10.048  12.498  15.542
   59ASP    HB2 6815   9.871  12.468  15.516
   59ASP     CG 6816   9.993  12.408  15.355
   59ASP    OD1 6817   9.938  12.412  15.242
   59ASP    OD2 6818  10.076  12.317  15.376
   59ASP      C 6819  10.077  12.692  15.356
   59ASP      O 6820  10.074  12.703  15.233
   60SER      N 6821  10.189  12.706  15.426
   60SER      H 6822  10.194  12.675  15.523
   60SER     CA 6823  10.316  12.735  15.363
   60SER     HA 6824  10.314  12.814  15.287
   60SER     CB 6825  10.363  12.605  15.298
   60SER    HB1 6826  10.316  12.594  15.200
   60SER    HB2 6827  10.335  12.528  15.370
   60SER     OG 6828  10.502  12.594  15.280
   60SER     HG 6829  10.522  12.660  15.214
   60SER      C 6830  10.425  12.779  15.459
   60SER      O 6831  10.446  12.710  15.559
   61ARG      N 6832  10.490  12.892  15.433
   61ARG      H 6833  10.455  12.955  15.362
   61ARG     CA 6834  10.602  12.935  15.515
   61ARG     HA 6835  10.638  13.031  15.478
   61ARG     CB 6836  10.552  12.968  15.655
   61ARG    HB1 6837  10.445  12.989  15.654
   61ARG    HB2 6838  10.575  12.880  15.716
   61ARG     CG 6839  10.626  13.087  15.716
   61ARG    HG1 6840  10.732  13.067  15.704
   61ARG    HG2 6841  10.601  13.091  15.822
   61ARG     CD 6842  10.592  13.223  15.655
   61ARG    HD1 6843  10.486  13.242  15.640
   61ARG    HD2 6844  10.636  13.211  15.556
   61ARG     NE 6845  10.662  13.329  15.728
   61ARG     HE 6846  10.749  13.367  15.695
   61ARG     CZ 6847  10.610  13.409  15.823
   61ARG    NH1 6848  10.692  13.508  15.862
   61ARG   HH11 6849  10.667  13.570  15.937
   61ARG   HH12 6850  10.781  13.531  15.820
   61ARG    NH2 6851  10.483  13.413  15.867
   61ARG   HH21 6852  10.414  13.348  15.832
   61ARG   HH22 6853  10.462  13.467  15.950
   61ARG      C 6854  10.726  12.847  15.515
   61ARG      O 6855  10.808  12.849  15.606
   62GLY      N 6856  10.743  12.775  15.403
   62GLY      H 6857  10.671  12.770  15.332
   62GLY     CA 6858  10.852  12.681  15.386
   62GLY    HA1 6859  10.856  12.615  15.473
   62GLY    HA2 6860  10.940  12.744  15.375
   62GLY      C 6861  10.839  12.593  15.261
   62GLY      O 6862  10.783  12.636  15.161
   63GLU      N 6863  10.890  12.470  15.265
   63GLU      H 6864  10.933  12.432  15.348
   63GLU     CA 6865  10.887  12.379  15.152
   63GLU     HA 6866  10.872  12.436  15.060
   63GLU     CB 6867  10.758  12.299  15.162
   63GLU    HB1 6868  10.764  12.229  15.247
   63GLU    HB2 6869  10.679  12.373  15.169
   63GLU     CG 6870  10.729  12.202  15.048
   63GLU    HG1 6871  10.797  12.227  14.966
   63GLU    HG2 6872  10.757  12.098  15.066
   63GLU     CD 6873  10.585  12.221  15.003
   63GLU    OE1 6874  10.561  12.300  14.909
   63GLU    OE2 6875  10.497  12.156  15.063
   63GLU      C 6876  11.013  12.295  15.134
   63GLU      O 6877  11.045  12.251  15.023
   64HIS      N 6878  11.089  12.273  15.242
   64HIS      H 6879  11.054  12.310  15.329
   64HIS     CA 6880  11.206  12.188  15.249
   64HIS     HA 6881  11.227  12.183  15.356
   64HIS     CB 6882  11.333  12.264  15.212
   64HIS    HB1 6883  11.416  12.217  15.266
   64HIS    HB2 6884  11.336  12.362  15.259
   64HIS     CG 6885  11.383  12.272  15.070
   64HIS    ND1 6886  11.486  12.194  15.018
   64HIS    CE1 6887  11.521  12.244  14.900
   64HIS    HE1 6888  11.602  12.213  14.834
   64HIS    NE2 6889  11.449  12.354  14.878
   64HIS    HE2 6890  11.451  12.404  14.790
   64HIS    CD2 6891  11.360  12.374  14.982
   64HIS    HD2 6892  11.303  12.462  15.008
   64HIS      C 6893  11.201  12.048  15.191
   64HIS      O 6894  11.296  11.975  15.220
   65ARG      N 6895  11.094  12.008  15.122
   65ARG      H 6896  11.032  12.077  15.082
   65ARG     CA 6897  11.068  11.874  15.073
   65ARG     HA 6898  11.074  11.802  15.155
   65ARG     CB 6899  11.181  11.827  14.981
   65ARG    HB1 6900  11.168  11.719  14.975
   65ARG    HB2 6901  11.278  11.825  15.030
   65ARG     CG 6902  11.205  11.878  14.839
   65ARG    HG1 6903  11.255  11.799  14.784
   65ARG    HG2 6904  11.110  11.892  14.789
   65ARG     CD 6905  11.279  12.012  14.837
   65ARG    HD1 6906  11.385  11.985  14.839
   65ARG    HD2 6907  11.257  12.079  14.919
   65ARG     NE 6908  11.264  12.081  14.709
   65ARG     HE 6909  11.320  12.049  14.632
   65ARG     CZ 6910  11.164  12.164  14.676
   65ARG    NH1 6911  11.169  12.215  14.553
   65ARG   HH11 6912  11.098  12.283  14.528
   65ARG   HH12 6913  11.229  12.187  14.476
   65ARG    NH2 6914  11.072  12.214  14.761
   65ARG   HH21 6915  11.022  12.291  14.720
   65ARG   HH22 6916  11.078  12.215  14.862
   65ARG      C 6917  10.928  11.875  15.015
   65ARG      O 6918  10.903  11.929  14.907
   66GLN      N 6919  10.820  11.836  15.082
   66GLN      H 6920  10.733  11.850  15.032
   66GLN     CA 6921  10.801  11.777  15.214
   66GLN     HA 6922  10.697  11.749  15.228
   66GLN     CB 6923  10.824  11.889  15.316
   66GLN    HB1 6924  10.815  11.990  15.275
   66GLN    HB2 6925  10.931  11.885  15.334
   66GLN     CG 6926  10.744  11.880  15.445
   66GLN    HG1 6927  10.640  11.901  15.419
   66GLN    HG2 6928  10.756  11.781  15.490
   66GLN     CD 6929  10.776  11.988  15.548
   66GLN    OE1 6930  10.844  12.083  15.510
   66GLN    NE2 6931  10.711  11.987  15.664
   66GLN   HE21 6932  10.659  11.901  15.674
   66GLN   HE22 6933  10.749  12.024  15.750
   66GLN      C 6934  10.864  11.641  15.240
   66GLN      O 6935  10.912  11.620  15.351
   67ASP      N 6936  10.878  11.551  15.143
   67ASP      H 6937  10.856  11.578  15.048
   67ASP     CA 6938  10.949  11.425  15.157
   67ASP     HA 6939  10.985  11.412  15.260
   67ASP     CB 6940  11.072  11.430  15.067
   67ASP    HB1 6941  11.042  11.447  14.963
   67ASP    HB2 6942  11.131  11.519  15.088
   67ASP     CG 6943  11.168  11.314  15.082
   67ASP    OD1 6944  11.232  11.299  15.190
   67ASP    OD2 6945  11.187  11.243  14.982
   67ASP      C 6946  10.846  11.315  15.136
   67ASP      O 6947  10.886  11.200  15.122
   68ARG      N 6948  10.715  11.338  15.145
   68ARG      H 6949  10.684  11.429  15.175
   68ARG     CA 6950  10.610  11.247  15.106
   68ARG     HA 6951  10.659  11.150  15.110
   68ARG     CB 6952  10.496  11.259  15.207
   68ARG    HB1 6953  10.451  11.355  15.181
   68ARG    HB2 6954  10.419  11.182  15.199
   68ARG     CG 6955  10.540  11.258  15.353
   68ARG    HG1 6956  10.606  11.342  15.371
   68ARG    HG2 6957  10.450  11.262  15.415
   68ARG     CD 6958  10.618  11.131  15.386
   68ARG    HD1 6959  10.713  11.127  15.334
   68ARG    HD2 6960  10.562  11.043  15.357
   68ARG     NE 6961  10.639  11.129  15.532
   68ARG     HE 6962  10.726  11.167  15.566
   68ARG     CZ 6963  10.564  11.090  15.636
   68ARG    NH1 6964  10.619  11.070  15.757
   68ARG   HH11 6965  10.719  11.065  15.767
   68ARG   HH12 6966  10.558  11.051  15.834
   68ARG    NH2 6967  10.434  11.060  15.622
   68ARG   HH21 6968  10.389  11.072  15.532
   68ARG   HH22 6969  10.372  11.028  15.695
   68ARG      C 6970  10.553  11.269  14.966
   68ARG      O 6971  10.557  11.381  14.917
   69ARG      N 6972  10.496  11.167  14.902
   69ARG      H 6973  10.484  11.077  14.945
   69ARG     CA 6974  10.464  11.172  14.760
   69ARG     HA 6975  10.397  11.087  14.756
   69ARG     CB 6976  10.583  11.149  14.668
   69ARG    HB1 6977  10.553  11.135  14.563
   69ARG    HB2 6978  10.652  11.234  14.668
   69ARG     CG 6979  10.662  11.026  14.712
   69ARG    HG1 6980  10.592  10.944  14.693
   69ARG    HG2 6981  10.696  11.032  14.815
   69ARG     CD 6982  10.781  10.994  14.621
   69ARG    HD1 6983  10.819  10.894  14.643
   69ARG    HD2 6984  10.742  10.989  14.518
   69ARG     NE 6985  10.887  11.094  14.633
   69ARG     HE 6986  10.883  11.169  14.565
   69ARG     CZ 6987  10.995  11.103  14.711
   69ARG    NH1 6988  11.068  11.215  14.707
   69ARG   HH11 6989  11.148  11.225  14.767
   69ARG   HH12 6990  11.054  11.286  14.636
   69ARG    NH2 6991  11.020  11.013  14.808
   69ARG   HH21 6992  11.097  11.033  14.870
   69ARG   HH22 6993  10.952  10.938  14.813
   69ARG      C 6994  10.371  11.285  14.718
   69ARG      O 6995  10.395  11.329  14.606
   70GLU      N 6996  10.260  11.317  14.785
   70GLU      H 6997  10.247  11.272  14.874
   70GLU     CA 6998  10.178  11.434  14.763
   70GLU     HA 6999  10.197  11.467  14.661
   70GLU     CB 7000  10.229  11.543  14.856
   70GLU    HB1 7001  10.338  11.537  14.864
   70GLU    HB2 7002  10.202  11.522  14.959
   70GLU     CG 7003  10.180  11.685  14.829
   70GLU    HG1 7004  10.072  11.686  14.813
   70GLU    HG2 7005  10.203  11.745  14.918
   70GLU     CD 7006  10.239  11.743  14.701
   70GLU    OE1 7007  10.165  11.777  14.607
   70GLU    OE2 7008  10.362  11.766  14.698
   70GLU      C 7009  10.030  11.399  14.770
   70GLU      O 7010   9.951  11.486  14.806
   71ARG      N 7011   9.984  11.280  14.732
   71ARG      H 7012  10.058  11.218  14.702
   71ARG     CA 7013   9.845  11.243  14.709
   71ARG     HA 7014   9.779  11.315  14.756
   71ARG     CB 7015   9.819  11.107  14.773
   71ARG    HB1 7016   9.882  11.037  14.719
   71ARG    HB2 7017   9.716  11.083  14.747
   71ARG     CG 7018   9.840  11.103  14.924
   71ARG    HG1 7019   9.927  11.164  14.949
   71ARG    HG2 7020   9.840  11.000  14.957
   71ARG     CD 7021   9.724  11.177  14.990
   71ARG    HD1 7022   9.629  11.156  14.942
   71ARG    HD2 7023   9.746  11.284  14.984
   71ARG     NE 7024   9.716  11.163  15.136
   71ARG     HE 7025   9.804  11.183  15.180
   71ARG     CZ 7026   9.621  11.095  15.201
   71ARG    NH1 7027   9.510  11.048  15.142
   71ARG   HH11 7028   9.494  11.060  15.043
   71ARG   HH12 7029   9.438  11.007  15.199
   71ARG    NH2 7030   9.633  11.072  15.332
   71ARG   HH21 7031   9.558  11.024  15.379
   71ARG   HH22 7032   9.714  11.106  15.383
   71ARG      C 7033   9.795  11.248  14.565
   71ARG      O 7034   9.683  11.296  14.553
   72PRO      N 7035   9.863  11.196  14.462
   72PRO     CD 7036   9.988  11.125  14.476
   72PRO    HD1 7037  10.062  11.194  14.517
   72PRO    HD2 7038   9.982  11.043  14.547
   72PRO     CG 7039  10.022  11.076  14.336
   72PRO    HG1 7040  10.126  11.098  14.313
   72PRO    HG2 7041  10.012  10.968  14.323
   72PRO     CB 7042   9.928  11.151  14.242
   72PRO    HB1 7043   9.966  11.248  14.209
   72PRO    HB2 7044   9.895  11.113  14.145
   72PRO     CA 7045   9.806  11.165  14.332
   72PRO     HA 7046   9.756  11.069  14.345
   72PRO      C 7047   9.706  11.263  14.273
   72PRO      O 7048   9.730  11.383  14.260
   73TYR      N 7049   9.594  11.205  14.230
   73TYR      H 7050   9.576  11.112  14.265
   73TYR     CA 7051   9.486  11.272  14.160
   73TYR     HA 7052   9.478  11.368  14.211
   73TYR     CB 7053   9.527  11.280  14.013
   73TYR    HB1 7054   9.624  11.328  13.999
   73TYR    HB2 7055   9.453  11.339  13.959
   73TYR     CG 7056   9.530  11.142  13.952
   73TYR    CD1 7057   9.421  11.096  13.878
   73TYR    HD1 7058   9.328  11.151  13.870
   73TYR    CE1 7059   9.432  10.975  13.810
   73TYR    HE1 7060   9.350  10.936  13.751
   73TYR     CZ 7061   9.547  10.893  13.816
   73TYR     OH 7062   9.550  10.777  13.744
   73TYR     HH 7063   9.473  10.758  13.690
   73TYR    CE2 7064   9.655  10.938  13.895
   73TYR    HE2 7065   9.741  10.876  13.911
   73TYR    CD2 7066   9.648  11.065  13.952
   73TYR    HD2 7067   9.732  11.093  14.014
   73TYR      C 7068   9.348  11.209  14.176
   73TYR    OC1 7069   9.333  11.094  14.221
   73TYR    OC2 7070   9.250  11.284  14.157
    1GLY      N 7071   6.753  13.275  11.960
    1GLY     H1 7072   6.705  13.200  11.911
    1GLY     H2 7073   6.690  13.315  12.028
    1GLY     H3 7074   6.845  13.245  11.987
    1GLY     CA 7075   6.769  13.383  11.861
    1GLY    HA1 7076   6.813  13.467  11.913
    1GLY    HA2 7077   6.669  13.402  11.821
    1GLY      C 7078   6.865  13.336  11.752
    1GLY      O 7079   6.955  13.259  11.784
    2PRO      N 7080   6.844  13.369  11.624
    2PRO     CD 7081   6.725  13.437  11.576
    2PRO    HD1 7082   6.733  13.544  11.595
    2PRO    HD2 7083   6.638  13.388  11.621
    2PRO     CG 7084   6.715  13.420  11.425
    2PRO    HG1 7085   6.670  13.512  11.386
    2PRO    HG2 7086   6.648  13.335  11.412
    2PRO     CB 7087   6.857  13.383  11.384
    2PRO    HB1 7088   6.902  13.479  11.359
    2PRO    HB2 7089   6.863  13.320  11.295
    2PRO     CA 7090   6.925  13.332  11.510
    2PRO     HA 7091   6.923  13.223  11.517
    2PRO      C 7092   7.063  13.397  11.517
    2PRO      O 7093   7.161  13.337  11.473
    3GLY      N 7094   7.087  13.511  11.581
    3GLY      H 7095   7.014  13.570  11.619
    3GLY     CA 7096   7.220  13.561  11.609
    3GLY    HA1 7097   7.276  13.515  11.527
    3GLY    HA2 7098   7.224  13.668  11.590
    3GLY      C 7099   7.285  13.505  11.735
    3GLY      O 7100   7.343  13.582  11.812
    4GLY      N 7101   7.276  13.376  11.770
    4GLY      H 7102   7.242  13.319  11.695
    4GLY     CA 7103   7.325  13.306  11.888
    4GLY    HA1 7104   7.242  13.262  11.943
    4GLY    HA2 7105   7.376  13.219  11.848
    4GLY      C 7106   7.412  13.378  11.990
    4GLY      O 7107   7.534  13.361  11.981
    5GLY      N 7108   7.355  13.443  12.091
    5GLY      H 7109   7.413  13.506  12.144
    5GLY     CA 7110   7.217  13.449  12.137
    5GLY    HA1 7111   7.208  13.478  12.242
    5GLY    HA2 7112   7.183  13.345  12.141
    5GLY      C 7113   7.124  13.524  12.043
    5GLY      O 7114   7.037  13.472  11.974
    6PRO      N 7115   7.135  13.657  12.037
    6PRO     CD 7116   7.235  13.745  12.093
    6PRO    HD1 7117   7.324  13.727  12.032
    6PRO    HD2 7118   7.257  13.722  12.197
    6PRO     CG 7119   7.183  13.888  12.075
    6PRO    HG1 7120   7.268  13.957  12.071
    6PRO    HG2 7121   7.112  13.914  12.153
    6PRO     CB 7122   7.104  13.877  11.945
    6PRO    HB1 7123   7.028  13.955  11.945
    6PRO    HB2 7124   7.169  13.883  11.858
    6PRO     CA 7125   7.050  13.735  11.949
    6PRO     HA 7126   7.067  13.698  11.848
    6PRO      C 7127   6.902  13.740  11.984
    6PRO      O 7128   6.824  13.781  11.898
    7GLY      N 7129   6.860  13.691  12.101
    7GLY      H 7130   6.925  13.678  12.177
    7GLY     CA 7131   6.726  13.645  12.130
    7GLY    HA1 7132   6.725  13.562  12.200
    7GLY    HA2 7133   6.689  13.595  12.040
    7GLY      C 7134   6.620  13.745  12.172
    7GLY      O 7135   6.559  13.729  12.278
    8GLY      N 7136   6.604  13.858  12.103
    8GLY      H 7137   6.669  13.862  12.026
    8GLY     CA 7138   6.508  13.964  12.127
    8GLY    HA1 7139   6.548  14.017  12.214
    8GLY    HA2 7140   6.408  13.921  12.138
    8GLY      C 7141   6.492  14.065  12.014
    8GLY      O 7142   6.556  14.040  11.912
    9SER      N 7143   6.409  14.168  12.034
    9SER      H 7144   6.350  14.166  12.116
    9SER     CA 7145   6.382  14.258  11.923
    9SER     HA 7146   6.408  14.214  11.827
    9SER     CB 7147   6.472  14.379  11.946
    9SER    HB1 7148   6.575  14.342  11.946
    9SER    HB2 7149   6.458  14.422  12.045
    9SER     OG 7150   6.463  14.471  11.840
    9SER     HG 7151   6.419  14.544  11.885
    9SER      C 7152   6.236  14.301  11.924
    9SER      O 7153   6.172  14.320  12.027
   10HIS      N 7154   6.179  14.313  11.804
   10HIS      H 7155   6.235  14.280  11.727
   10HIS     CA 7156   6.055  14.382  11.773
   10HIS     HA 7157   6.047  14.468  11.840
   10HIS     CB 7158   5.933  14.296  11.803
   10HIS    HB1 7159   5.930  14.272  11.909
   10HIS    HB2 7160   5.844  14.357  11.786
   10HIS     CG 7161   5.937  14.178  11.710
   10HIS    ND1 7162   5.857  14.168  11.596
   10HIS    CE1 7163   5.892  14.054  11.536
   10HIS    HE1 7164   5.847  14.012  11.447
   10HIS    NE2 7165   5.968  13.984  11.622
   10HIS    HE2 7166   6.006  13.892  11.607
   10HIS    CD2 7167   6.008  14.062  11.729
   10HIS    HD2 7168   6.070  14.046  11.816
   10HIS      C 7169   6.063  14.426  11.627
   10HIS      O 7170   6.137  14.368  11.548
   11MET      N 7171   5.988  14.529  11.586
   11MET      H 7172   5.944  14.588  11.655
   11MET     CA 7173   5.986  14.599  11.460
   11MET     HA 7174   5.908  14.676  11.462
   11MET     CB 7175   5.938  14.504  11.351
   11MET    HB1 7176   6.027  14.454  11.313
   11MET    HB2 7177   5.867  14.431  11.391
   11MET     CG 7178   5.865  14.572  11.236
   11MET    HG1 7179   5.856  14.494  11.161
   11MET    HG2 7180   5.927  14.655  11.200
   11MET     SD 7181   5.694  14.620  11.270
   11MET     CE 7182   5.644  14.659  11.100
   11MET    HE1 7183   5.536  14.676  11.096
   11MET    HE2 7184   5.664  14.575  11.034
   11MET    HE3 7185   5.689  14.750  11.060
   11MET      C 7186   6.116  14.667  11.418
   11MET      O 7187   6.122  14.765  11.345
   12GLY      N 7188   6.231  14.618  11.466
   12GLY      H 7189   6.221  14.527  11.508
   12GLY     CA 7190   6.366  14.669  11.452
   12GLY    HA1 7191   6.391  14.692  11.349
   12GLY    HA2 7192   6.425  14.583  11.485
   12GLY      C 7193   6.404  14.780  11.548
   12GLY      O 7194   6.313  14.844  11.601
   13GLY      N 7195   6.531  14.813  11.576
   13GLY      H 7196   6.548  14.887  11.642
   13GLY     CA 7197   6.652  14.742  11.539
   13GLY    HA1 7198   6.700  14.788  11.452
   13GLY    HA2 7199   6.632  14.638  11.514
   13GLY      C 7200   6.752  14.749  11.653
   13GLY      O 7201   6.719  14.800  11.760
   14ASN      N 7202   6.876  14.713  11.619
   14ASN      H 7203   6.894  14.691  11.522
   14ASN     CA 7204   6.988  14.697  11.709
   14ASN     HA 7205   6.987  14.775  11.785
   14ASN     CB 7206   7.119  14.715  11.632
   14ASN    HB1 7207   7.203  14.672  11.686
   14ASN    HB2 7208   7.118  14.659  11.539
   14ASN     CG 7209   7.139  14.863  11.600
   14ASN    OD1 7210   7.167  14.943  11.689
   14ASN    ND2 7211   7.118  14.902  11.474
   14ASN   HD21 7212   7.136  14.998  11.452
   14ASN   HD22 7213   7.100  14.839  11.397
   14ASN      C 7214   6.984  14.559  11.772
   14ASN      O 7215   6.975  14.458  11.703
   15TYR      N 7216   6.985  14.559  11.906
   15TYR      H 7217   6.973  14.647  11.953
   15TYR     CA 7218   6.991  14.438  11.986
   15TYR     HA 7219   6.991  14.468  12.091
   15TYR     CB 7220   6.862  14.359  11.967
   15TYR    HB1 7221   6.879  14.296  11.880
   15TYR    HB2 7222   6.776  14.424  11.949
   15TYR     CG 7223   6.825  14.277  12.088
   15TYR    CD1 7224   6.848  14.138  12.084
   15TYR    HD1 7225   6.891  14.106  11.990
   15TYR    CE1 7226   6.825  14.056  12.195
   15TYR    HE1 7227   6.855  13.952  12.201
   15TYR     CZ 7228   6.761  14.107  12.309
   15TYR     OH 7229   6.741  14.031  12.420
   15TYR     HH 7230   6.709  14.091  12.488
   15TYR    CE2 7231   6.728  14.245  12.311
   15TYR    HE2 7232   6.682  14.298  12.393
   15TYR    CD2 7233   6.764  14.327  12.203
   15TYR    HD2 7234   6.755  14.434  12.215
   15TYR      C 7235   7.118  14.357  11.962
   15TYR      O 7236   7.173  14.338  11.854
   16GLY      N 7237   7.189  14.303  12.061
   16GLY      H 7238   7.267  14.253  12.021
   16GLY     CA 7239   7.158  14.318  12.202
   16GLY    HA1 7240   7.057  14.281  12.217
   16GLY    HA2 7241   7.152  14.424  12.227
   16GLY      C 7242   7.269  14.253  12.283
   16GLY      O 7243   7.371  14.211  12.229
   17ASP      N 7244   7.248  14.244  12.415
   17ASP      H 7245   7.319  14.198  12.470
   17ASP     CA 7246   7.138  14.291  12.497
   17ASP     HA 7247   7.069  14.342  12.430
   17ASP     CB 7248   7.073  14.168  12.561
   17ASP    HB1 7249   7.044  14.108  12.474
   17ASP    HB2 7250   7.143  14.108  12.619
   17ASP     CG 7251   6.944  14.193  12.637
   17ASP    OD1 7252   6.922  14.114  12.731
   17ASP    OD2 7253   6.865  14.281  12.595
   17ASP      C 7254   7.174  14.397  12.600
   17ASP      O 7255   7.090  14.484  12.621
   18ASP      N 7256   7.283  14.397  12.676
   18ASP      H 7257   7.281  14.472  12.743
   18ASP     CA 7258   7.412  14.330  12.671
   18ASP     HA 7259   7.466  14.381  12.751
   18ASP     CB 7260   7.395  14.183  12.706
   18ASP    HB1 7261   7.490  14.130  12.700
   18ASP    HB2 7262   7.338  14.139  12.624
   18ASP     CG 7263   7.323  14.153  12.836
   18ASP    OD1 7264   7.270  14.039  12.843
   18ASP    OD2 7265   7.320  14.236  12.929
   18ASP      C 7266   7.492  14.364  12.546
   18ASP      O 7267   7.581  14.293  12.500
   19ARG      N 7268   7.459  14.473  12.476
   19ARG      H 7269   7.384  14.530  12.512
   19ARG     CA 7270   7.558  14.542  12.396
   19ARG     HA 7271   7.648  14.482  12.385
   19ARG     CB 7272   7.507  14.564  12.254
   19ARG    HB1 7273   7.578  14.628  12.202
   19ARG    HB2 7274   7.500  14.467  12.203
   19ARG     CG 7275   7.370  14.630  12.240
   19ARG    HG1 7276   7.381  14.727  12.290
   19ARG    HG2 7277   7.299  14.575  12.301
   19ARG     CD 7278   7.318  14.646  12.098
   19ARG    HD1 7279   7.217  14.687  12.105
   19ARG    HD2 7280   7.306  14.547  12.056
   19ARG     NE 7281   7.394  14.737  12.012
   19ARG     HE 7282   7.494  14.728  12.001
   19ARG     CZ 7283   7.339  14.843  11.950
   19ARG    NH1 7284   7.402  14.894  11.843
   19ARG   HH11 7285   7.487  14.849  11.814
   19ARG   HH12 7286   7.347  14.949  11.778
   19ARG    NH2 7287   7.216  14.892  11.967
   19ARG   HH21 7288   7.193  14.978  11.918
   19ARG   HH22 7289   7.151  14.846  12.029
   19ARG      C 7290   7.601  14.666  12.473
   19ARG      O 7291   7.540  14.707  12.572
   20ARG      N 7292   7.700  14.737  12.418
   20ARG      H 7293   7.740  14.703  12.331
   20ARG     CA 7294   7.734  14.873  12.455
   20ARG     HA 7295   7.722  14.879  12.563
   20ARG     CB 7296   7.878  14.909  12.419
   20ARG    HB1 7297   7.942  14.830  12.457
   20ARG    HB2 7298   7.896  14.916  12.312
   20ARG     CG 7299   7.932  15.033  12.491
   20ARG    HG1 7300   7.932  15.021  12.599
   20ARG    HG2 7301   7.874  15.119  12.458
   20ARG     CD 7302   8.076  15.071  12.458
   20ARG    HD1 7303   8.137  14.980  12.453
   20ARG    HD2 7304   8.113  15.140  12.533
   20ARG     NE 7305   8.080  15.140  12.329
   20ARG     HE 7306   7.991  15.157  12.284
   20ARG     CZ 7307   8.189  15.185  12.266
   20ARG    NH1 7308   8.314  15.181  12.314
   20ARG   HH11 7309   8.383  15.236  12.264
   20ARG   HH12 7310   8.346  15.110  12.378
   20ARG    NH2 7311   8.167  15.238  12.145
   20ARG   HH21 7312   8.079  15.228  12.096
   20ARG   HH22 7313   8.247  15.261  12.088
   20ARG      C 7314   7.633  14.974  12.405
   20ARG      O 7315   7.594  15.072  12.468
   21GLY      N 7316   7.578  14.956  12.284
   21GLY      H 7317   7.617  14.883  12.226
   21GLY     CA 7318   7.455  15.015  12.236
   21GLY    HA1 7319   7.427  14.955  12.149
   21GLY    HA2 7320   7.374  15.002  12.308
   21GLY      C 7321   7.469  15.164  12.213
   21GLY      O 7322   7.559  15.209  12.142
   22GLY      N 7323   7.392  15.246  12.286
   22GLY      H 7324   7.322  15.215  12.352
   22GLY     CA 7325   7.390  15.389  12.268
   22GLY    HA1 7326   7.335  15.429  12.354
   22GLY    HA2 7327   7.488  15.435  12.282
   22GLY      C 7328   7.327  15.444  12.141
   22GLY      O 7329   7.331  15.565  12.117
   23ARG      N 7330   7.270  15.357  12.057
   23ARG      H 7331   7.263  15.267  12.101
   23ARG     CA 7332   7.226  15.380  11.921
   23ARG     HA 7333   7.196  15.483  11.906
   23ARG     CB 7334   7.342  15.356  11.824
   23ARG    HB1 7335   7.377  15.252  11.826
   23ARG    HB2 7336   7.294  15.346  11.727
   23ARG     CG 7337   7.456  15.456  11.812
   23ARG    HG1 7338   7.507  15.455  11.909
   23ARG    HG2 7339   7.525  15.444  11.729
   23ARG     CD 7340   7.412  15.601  11.791
   23ARG    HD1 7341   7.499  15.663  11.810
   23ARG    HD2 7342   7.337  15.631  11.865
   23ARG     NE 7343   7.360  15.624  11.656
   23ARG     HE 7344   7.359  15.540  11.601
   23ARG     CZ 7345   7.325  15.737  11.593
   23ARG    NH1 7346   7.287  15.731  11.464
   23ARG   HH11 7347   7.278  15.642  11.416
   23ARG   HH12 7348   7.233  15.805  11.423
   23ARG    NH2 7349   7.344  15.857  11.649
   23ARG   HH21 7350   7.332  15.944  11.598
   23ARG   HH22 7351   7.389  15.869  11.738
   23ARG      C 7352   7.099  15.303  11.888
   23ARG      O 7353   7.102  15.186  11.853
   24GLY      N 7354   6.980  15.360  11.910
   24GLY      H 7355   6.897  15.305  11.898
   24GLY     CA 7356   6.941  15.484  11.974
   24GLY    HA1 7357   7.003  15.568  11.943
   24GLY    HA2 7358   6.839  15.504  11.941
   24GLY      C 7359   6.935  15.478  12.126
   24GLY      O 7360   6.968  15.578  12.190
   25GLY      N 7361   6.921  15.360  12.186
   25GLY      H 7362   6.925  15.277  12.128
   25GLY     CA 7363   6.955  15.343  12.326
   25GLY    HA1 7364   6.993  15.242  12.338
   25GLY    HA2 7365   7.032  15.411  12.363
   25GLY      C 7366   6.832  15.357  12.414
   25GLY      O 7367   6.736  15.420  12.371
   26TYR      N 7368   6.824  15.293  12.531
   26TYR      H 7369   6.893  15.221  12.548
   26TYR     CA 7370   6.704  15.287  12.611
   26TYR     HA 7371   6.643  15.376  12.593
   26TYR     CB 7372   6.739  15.301  12.759
   26TYR    HB1 7373   6.653  15.309  12.825
   26TYR    HB2 7374   6.793  15.395  12.759
   26TYR     CG 7375   6.820  15.189  12.821
   26TYR    CD1 7376   6.763  15.082  12.890
   26TYR    HD1 7377   6.656  15.071  12.903
   26TYR    CE1 7378   6.846  14.997  12.965
   26TYR    HE1 7379   6.804  14.917  13.023
   26TYR     CZ 7380   6.986  15.015  12.960
   26TYR     OH 7381   7.060  14.927  13.034
   26TYR     HH 7382   7.152  14.953  13.024
   26TYR    CE2 7383   7.042  15.125  12.893
   26TYR    HE2 7384   7.145  15.145  12.917
   26TYR    CD2 7385   6.958  15.211  12.820
   26TYR    HD2 7386   7.000  15.299  12.774
   26TYR      C 7387   6.614  15.166  12.591
   26TYR      O 7388   6.494  15.193  12.594
   27ASP      N 7389   6.666  15.045  12.571
   27ASP      H 7390   6.766  15.048  12.555
   27ASP     CA 7391   6.600  14.925  12.524
   27ASP     HA 7392   6.668  14.842  12.546
   27ASP     CB 7393   6.591  14.930  12.372
   27ASP    HB1 7394   6.569  14.828  12.338
   27ASP    HB2 7395   6.501  14.984  12.344
   27ASP     CG 7396   6.719  14.974  12.302
   27ASP    OD1 7397   6.819  14.905  12.330
   27ASP    OD2 7398   6.734  15.089  12.254
   27ASP      C 7399   6.464  14.888  12.581
   27ASP      O 7400   6.377  14.833  12.514
   28ARG      N 7401   6.432  14.933  12.703
   28ARG      H 7402   6.513  14.973  12.747
   28ARG     CA 7403   6.314  14.905  12.783
   28ARG     HA 7404   6.329  14.947  12.882
   28ARG     CB 7405   6.194  14.980  12.726
   28ARG    HB1 7406   6.160  14.934  12.633
   28ARG    HB2 7407   6.223  15.082  12.702
   28ARG     CG 7408   6.081  14.969  12.828
   28ARG    HG1 7409   6.066  14.876  12.882
   28ARG    HG2 7410   6.099  15.035  12.913
   28ARG     CD 7411   5.948  15.016  12.770
   28ARG    HD1 7412   5.957  15.119  12.735
   28ARG    HD2 7413   5.876  15.026  12.851
   28ARG     NE 7414   5.887  14.929  12.669
   28ARG     HE 7415   5.940  14.893  12.591
   28ARG     CZ 7416   5.770  14.864  12.668
   28ARG    NH1 7417   5.668  14.901  12.747
   28ARG   HH11 7418   5.574  14.868  12.732
   28ARG   HH12 7419   5.693  14.974  12.813
   28ARG    NH2 7420   5.757  14.766  12.578
   28ARG   HH21 7421   5.841  14.743  12.527
   28ARG   HH22 7422   5.679  14.703  12.594
   28ARG      C 7423   6.305  14.753  12.793
   28ARG      O 7424   6.205  14.697  12.750
   29GLY      N 7425   6.398  14.683  12.858
   29GLY      H 7426   6.383  14.583  12.870
   29GLY     CA 7427   6.496  14.732  12.952
   29GLY    HA1 7428   6.499  14.674  13.044
   29GLY    HA2 7429   6.473  14.834  12.983
   29GLY      C 7430   6.638  14.731  12.897
   29GLY      O 7431   6.656  14.803  12.799
   30GLY      N 7432   6.732  14.661  12.961
   30GLY      H 7433   6.821  14.658  12.913
   30GLY     CA 7434   6.722  14.580  13.081
   30GLY    HA1 7435   6.807  14.512  13.085
   30GLY    HA2 7436   6.629  14.523  13.076
   30GLY      C 7437   6.722  14.670  13.204
   30GLY      O 7438   6.712  14.792  13.194
   31TYR      N 7439   6.733  14.612  13.324
   31TYR      H 7440   6.727  14.512  13.334
   31TYR     CA 7441   6.747  14.685  13.449
   31TYR     HA 7442   6.678  14.769  13.441
   31TYR     CB 7443   6.695  14.602  13.566
   31TYR    HB1 7444   6.593  14.569  13.549
   31TYR    HB2 7445   6.693  14.665  13.656
   31TYR     CG 7446   6.774  14.477  13.598
   31TYR    CD1 7447   6.745  14.348  13.551
   31TYR    HD1 7448   6.659  14.339  13.487
   31TYR    CE1 7449   6.832  14.241  13.577
   31TYR    HE1 7450   6.813  14.144  13.533
   31TYR     CZ 7451   6.946  14.256  13.658
   31TYR     OH 7452   7.028  14.153  13.691
   31TYR     HH 7453   7.007  14.076  13.637
   31TYR    CE2 7454   6.962  14.381  13.721
   31TYR    HE2 7455   7.038  14.388  13.798
   31TYR    CD2 7456   6.881  14.490  13.687
   31TYR    HD2 7457   6.890  14.584  13.742
   31TYR      C 7458   6.888  14.740  13.464
   31TYR      O 7459   6.916  14.806  13.564
   32ARG      N 7460   6.977  14.717  13.367
   32ARG      H 7461   6.934  14.669  13.289
   32ARG     CA 7462   7.116  14.755  13.352
   32ARG     HA 7463   7.134  14.767  13.245
   32ARG     CB 7464   7.214  14.644  13.391
   32ARG    HB1 7465   7.316  14.671  13.363
   32ARG    HB2 7466   7.191  14.551  13.339
   32ARG     CG 7467   7.197  14.604  13.537
   32ARG    HG1 7468   7.248  14.679  13.597
   32ARG    HG2 7469   7.096  14.595  13.577
   32ARG     CD 7470   7.270  14.471  13.558
   32ARG    HD1 7471   7.223  14.390  13.502
   32ARG    HD2 7472   7.370  14.483  13.516
   32ARG     NE 7473   7.283  14.435  13.700
   32ARG     HE 7474   7.240  14.501  13.764
   32ARG     CZ 7475   7.328  14.327  13.763
   32ARG    NH1 7476   7.301  14.303  13.893
   32ARG   HH11 7477   7.237  14.361  13.946
   32ARG   HH12 7478   7.315  14.206  13.913
   32ARG    NH2 7479   7.388  14.232  13.690
   32ARG   HH21 7480   7.386  14.242  13.590
   32ARG   HH22 7481   7.389  14.139  13.732
   32ARG      C 7482   7.162  14.886  13.412
   32ARG      O 7483   7.261  14.899  13.484
   33GLY      N 7484   7.094  14.991  13.364
   33GLY      H 7485   7.013  14.975  13.305
   33GLY     CA 7486   7.123  15.129  13.394
   33GLY    HA1 7487   7.228  15.143  13.420
   33GLY    HA2 7488   7.064  15.154  13.482
   33GLY      C 7489   7.096  15.228  13.281
   33GLY      O 7490   7.021  15.202  13.187
   34ARG      N 7491   7.157  15.345  13.296
   34ARG      H 7492   7.201  15.358  13.386
   34ARG     CA 7493   7.156  15.448  13.194
   34ARG     HA 7494   7.134  15.401  13.098
   34ARG     CB 7495   7.290  15.521  13.185
   34ARG    HB1 7496   7.353  15.446  13.138
   34ARG    HB2 7497   7.332  15.551  13.281
   34ARG     CG 7498   7.294  15.636  13.084
   34ARG    HG1 7499   7.315  15.591  12.987
   34ARG    HG2 7500   7.198  15.687  13.083
   34ARG     CD 7501   7.412  15.730  13.104
   34ARG    HD1 7502   7.405  15.809  13.029
   34ARG    HD2 7503   7.389  15.786  13.195
   34ARG     NE 7504   7.533  15.650  13.122
   34ARG     HE 7505   7.557  15.635  13.219
   34ARG     CZ 7506   7.601  15.586  13.026
   34ARG    NH1 7507   7.588  15.620  12.897
   34ARG   HH11 7508   7.530  15.698  12.870
   34ARG   HH12 7509   7.624  15.568  12.818
   34ARG    NH2 7510   7.677  15.478  13.046
   34ARG   HH21 7511   7.694  15.458  13.144
   34ARG   HH22 7512   7.703  15.416  12.970
   34ARG      C 7513   7.052  15.556  13.220
   34ARG      O 7514   7.065  15.623  13.322
   35GLY      N 7515   6.951  15.584  13.137
   35GLY      H 7516   6.889  15.657  13.168
   35GLY     CA 7517   6.912  15.518  13.014
   35GLY    HA1 7518   6.809  15.546  12.990
   35GLY    HA2 7519   6.908  15.410  13.020
   35GLY      C 7520   6.990  15.560  12.890
   35GLY      O 7521   7.087  15.494  12.854
   36GLY      N 7522   6.959  15.672  12.824
   36GLY      H 7523   7.000  15.686  12.733
   36GLY     CA 7524   6.859  15.770  12.861
   36GLY    HA1 7525   6.815  15.747  12.958
   36GLY    HA2 7526   6.910  15.866  12.862
   36GLY      C 7527   6.750  15.779  12.755
   36GLY      O 7528   6.747  15.710  12.653
   37ASP      N 7529   6.656  15.867  12.789
   37ASP      H 7530   6.656  15.903  12.883
   37ASP     CA 7531   6.529  15.901  12.726
   37ASP     HA 7532   6.482  15.972  12.794
   37ASP     CB 7533   6.544  15.976  12.594
   37ASP    HB1 7534   6.442  16.006  12.569
   37ASP    HB2 7535   6.579  15.908  12.516
   37ASP     CG 7536   6.640  16.094  12.593
   37ASP    OD1 7537   6.675  16.143  12.483
   37ASP    OD2 7538   6.683  16.137  12.702
   37ASP      C 7539   6.432  15.786  12.710
   37ASP      O 7540   6.311  15.806  12.696
   38ARG      N 7541   6.473  15.659  12.707
   38ARG      H 7542   6.570  15.644  12.733
   38ARG     CA 7543   6.394  15.538  12.694
   38ARG     HA 7544   6.454  15.461  12.742
   38ARG     CB 7545   6.381  15.497  12.548
   38ARG    HB1 7546   6.352  15.393  12.563
   38ARG    HB2 7547   6.477  15.494  12.495
   38ARG     CG 7548   6.285  15.578  12.461
   38ARG    HG1 7549   6.210  15.619  12.528
   38ARG    HG2 7550   6.240  15.509  12.389
   38ARG     CD 7551   6.346  15.689  12.376
   38ARG    HD1 7552   6.415  15.639  12.308
   38ARG    HD2 7553   6.395  15.760  12.443
   38ARG     NE 7554   6.243  15.761  12.300
   38ARG     HE 7555   6.221  15.726  12.208
   38ARG     CZ 7556   6.140  15.828  12.353
   38ARG    NH1 7557   6.033  15.845  12.274
   38ARG   HH11 7558   5.949  15.874  12.322
   38ARG   HH12 7559   6.031  15.811  12.179
   38ARG    NH2 7560   6.138  15.876  12.478
   38ARG   HH21 7561   6.063  15.935  12.511
   38ARG   HH22 7562   6.210  15.850  12.544
   38ARG      C 7563   6.267  15.531  12.779
   38ARG      O 7564   6.272  15.583  12.890
   39GLY      N 7565   6.152  15.476  12.740
   39GLY      H 7566   6.146  15.433  12.649
   39GLY     CA 7567   6.039  15.455  12.829
   39GLY    HA1 7568   5.958  15.432  12.760
   39GLY    HA2 7569   6.021  15.553  12.872
   39GLY      C 7570   6.054  15.345  12.933
   39GLY      O 7571   6.162  15.290  12.955
   40GLY      N 7572   5.941  15.299  12.988
   40GLY      H 7573   5.855  15.352  12.981
   40GLY     CA 7574   5.951  15.220  13.109
   40GLY    HA1 7575   5.850  15.187  13.134
   40GLY    HA2 7576   6.013  15.135  13.079
   40GLY      C 7577   6.011  15.289  13.230
   40GLY      O 7578   6.047  15.406  13.229
   41PHE      N 7579   6.041  15.220  13.341
   41PHE      H 7580   6.075  15.271  13.422
   41PHE     CA 7581   6.029  15.080  13.372
   41PHE     HA 7582   6.086  15.062  13.463
   41PHE     CB 7583   5.883  15.045  13.404
   41PHE    HB1 7584   5.873  14.937  13.414
   41PHE    HB2 7585   5.820  15.074  13.320
   41PHE     CG 7586   5.829  15.112  13.528
   41PHE    CD1 7587   5.789  15.028  13.634
   41PHE    HD1 7588   5.800  14.920  13.627
   41PHE    CE1 7589   5.737  15.096  13.744
   41PHE    HE1 7590   5.710  15.034  13.829
   41PHE     CZ 7591   5.717  15.234  13.753
   41PHE     HZ 7592   5.680  15.275  13.847
   41PHE    CE2 7593   5.745  15.314  13.642
   41PHE    HE2 7594   5.714  15.417  13.649
   41PHE    CD2 7595   5.801  15.249  13.531
   41PHE    HD2 7596   5.823  15.304  13.441
   41PHE      C 7597   6.094  14.983  13.274
   41PHE      O 7598   6.025  14.913  13.201
   42ARG      N 7599   6.226  14.979  13.254
   42ARG      H 7600   6.261  14.918  13.181
   42ARG     CA 7601   6.328  15.029  13.344
   42ARG     HA 7602   6.306  15.130  13.379
   42ARG     CB 7603   6.454  15.050  13.261
   42ARG    HB1 7604   6.480  14.959  13.206
   42ARG    HB2 7605   6.431  15.121  13.182
   42ARG     CG 7606   6.572  15.111  13.337
   42ARG    HG1 7607   6.614  15.035  13.403
   42ARG    HG2 7608   6.538  15.188  13.405
   42ARG     CD 7609   6.686  15.163  13.250
   42ARG    HD1 7610   6.691  15.116  13.152
   42ARG    HD2 7611   6.778  15.149  13.306
   42ARG     NE 7612   6.672  15.306  13.223
   42ARG     HE 7613   6.634  15.329  13.132
   42ARG     CZ 7614   6.703  15.406  13.307
   42ARG    NH1 7615   6.678  15.531  13.268
   42ARG   HH11 7616   6.639  15.553  13.177
   42ARG   HH12 7617   6.700  15.611  13.326
   42ARG    NH2 7618   6.736  15.380  13.435
   42ARG   HH21 7619   6.735  15.282  13.459
   42ARG   HH22 7620   6.719  15.456  13.499
   42ARG      C 7621   6.361  14.944  13.465
   42ARG      O 7622   6.402  15.004  13.564
   43GLY      N 7623   6.331  14.814  13.465
   43GLY      H 7624   6.292  14.777  13.379
   43GLY     CA 7625   6.322  14.728  13.582
   43GLY    HA1 7626   6.354  14.630  13.549
   43GLY    HA2 7627   6.386  14.759  13.665
   43GLY      C 7628   6.180  14.718  13.635
   43GLY      O 7629   6.095  14.798  13.597
   44GLY      N 7630   6.159  14.622  13.727
   44GLY      H 7631   6.064  14.602  13.753
   44GLY     CA 7632   6.266  14.544  13.787
   44GLY    HA1 7633   6.326  14.482  13.720
   44GLY    HA2 7634   6.339  14.618  13.820
   44GLY      C 7635   6.208  14.469  13.905
   44GLY      O 7636   6.222  14.347  13.909
   45ARG      N 7637   6.157  14.528  14.013
   45ARG      H 7638   6.142  14.463  14.088
   45ARG     CA 7639   6.134  14.669  14.038
   45ARG     HA 7640   6.084  14.709  13.949
   45ARG     CB 7641   6.032  14.682  14.151
   45ARG    HB1 7642   6.021  14.788  14.174
   45ARG    HB2 7643   5.934  14.644  14.123
   45ARG     CG 7644   6.080  14.625  14.283
   45ARG    HG1 7645   6.098  14.520  14.259
   45ARG    HG2 7646   6.179  14.659  14.314
   45ARG     CD 7647   5.969  14.651  14.385
   45ARG    HD1 7648   5.871  14.655  14.337
   45ARG    HD2 7649   6.001  14.750  14.420
   45ARG     NE 7650   5.983  14.557  14.495
   45ARG     HE 7651   6.079  14.541  14.523
   45ARG     CZ 7652   5.903  14.552  14.603
   45ARG    NH1 7653   5.779  14.602  14.600
   45ARG   HH11 7654   5.757  14.667  14.527
   45ARG   HH12 7655   5.729  14.610  14.688
   45ARG    NH2 7656   5.947  14.488  14.712
   45ARG   HH21 7657   6.036  14.440  14.720
   45ARG   HH22 7658   5.895  14.493  14.799
   45ARG      C 7659   6.261  14.749  14.062
   45ARG      O 7660   6.371  14.694  14.064
   46GLY      N 7661   6.255  14.883  14.067
   46GLY      H 7662   6.167  14.931  14.055
   46GLY     CA 7663   6.365  14.974  14.088
   46GLY    HA1 7664   6.449  14.920  14.133
   46GLY    HA2 7665   6.405  15.009  13.993
   46GLY      C 7666   6.343  15.100  14.171
   46GLY      O 7667   6.229  15.124  14.210
   47GLY      N 7668   6.447  15.177  14.202
   47GLY      H 7669   6.419  15.257  14.257
   47GLY     CA 7670   6.587  15.161  14.166
   47GLY    HA1 7671   6.592  15.110  14.069
   47GLY    HA2 7672   6.639  15.256  14.150
   47GLY      C 7673   6.664  15.089  14.275
   47GLY      O 7674   6.627  15.108  14.391
   48GLY      N 7675   6.765  15.012  14.236
   48GLY      H 7676   6.776  14.989  14.138
   48GLY     CA 7677   6.866  14.967  14.329
   48GLY    HA1 7678   6.898  15.058  14.381
   48GLY    HA2 7679   6.821  14.903  14.404
   48GLY      C 7680   6.987  14.916  14.253
   48GLY      O 7681   6.982  14.897  14.131
   49ASP      N 7682   7.089  14.874  14.328
   49ASP      H 7683   7.084  14.900  14.426
   49ASP     CA 7684   7.202  14.794  14.284
   49ASP     HA 7685   7.209  14.806  14.176
   49ASP     CB 7686   7.186  14.646  14.316
   49ASP    HB1 7687   7.086  14.605  14.300
   49ASP    HB2 7688   7.185  14.636  14.425
   49ASP     CG 7689   7.285  14.549  14.252
   49ASP    OD1 7690   7.338  14.576  14.143
   49ASP    OD2 7691   7.290  14.435  14.301
   49ASP      C 7692   7.334  14.842  14.342
   49ASP      O 7693   7.337  14.867  14.463
   50ARG      N 7694   7.436  14.849  14.256
   50ARG      H 7695   7.413  14.841  14.158
   50ARG     CA 7696   7.564  14.909  14.290
   50ARG     HA 7697   7.638  14.872  14.219
   50ARG     CB 7698   7.559  15.059  14.266
   50ARG    HB1 7699   7.538  15.107  14.363
   50ARG    HB2 7700   7.478  15.087  14.199
   50ARG     CG 7701   7.674  15.130  14.194
   50ARG    HG1 7702   7.695  15.074  14.103
   50ARG    HG2 7703   7.640  15.227  14.160
   50ARG     CD 7704   7.802  15.135  14.276
   50ARG    HD1 7705   7.807  15.044  14.337
   50ARG    HD2 7706   7.885  15.143  14.206
   50ARG     NE 7707   7.798  15.255  14.361
   50ARG     HE 7708   7.816  15.345  14.318
   50ARG     CZ 7709   7.780  15.270  14.493
   50ARG    NH1 7710   7.742  15.174  14.577
   50ARG   HH11 7711   7.739  15.192  14.677
   50ARG   HH12 7712   7.708  15.086  14.539
   50ARG    NH2 7713   7.793  15.389  14.554
   50ARG   HH21 7714   7.775  15.393  14.653
   50ARG   HH22 7715   7.826  15.470  14.504
   50ARG      C 7716   7.616  14.859  14.424
   50ARG      O 7717   7.623  14.934  14.520
   51GLY      N 7718   7.667  14.738  14.449
   51GLY      H 7719   7.705  14.724  14.541
   51GLY     CA 7720   7.673  14.620  14.364
   51GLY    HA1 7721   7.776  14.627  14.329
   51GLY    HA2 7722   7.597  14.623  14.286
   51GLY      C 7723   7.649  14.489  14.439
   51GLY      O 7724   7.559  14.491  14.522
   52GLY      N 7725   7.729  14.385  14.413
   52GLY      H 7726   7.806  14.401  14.349
   52GLY     CA 7727   7.722  14.261  14.486
   52GLY    HA1 7728   7.767  14.278  14.584
   52GLY    HA2 7729   7.615  14.239  14.493
   52GLY      C 7730   7.795  14.156  14.404
   52GLY      O 7731   7.804  14.153  14.281
   53PHE      N 7732   7.845  14.056  14.478
   53PHE      H 7733   7.803  14.053  14.569
   53PHE     CA 7734   7.943  13.954  14.444
   53PHE     HA 7735   7.980  13.984  14.346
   53PHE     CB 7736   7.885  13.813  14.439
   53PHE    HB1 7737   7.964  13.738  14.431
   53PHE    HB2 7738   7.825  13.802  14.349
   53PHE     CG 7739   7.803  13.773  14.559
   53PHE    CD1 7740   7.868  13.736  14.678
   53PHE    HD1 7741   7.971  13.760  14.696
   53PHE    CE1 7742   7.790  13.675  14.777
   53PHE    HE1 7743   7.841  13.648  14.869
   53PHE     CZ 7744   7.654  13.650  14.759
   53PHE     HZ 7745   7.593  13.597  14.830
   53PHE    CE2 7746   7.592  13.692  14.640
   53PHE    HE2 7747   7.490  13.658  14.626
   53PHE    CD2 7748   7.664  13.760  14.542
   53PHE    HD2 7749   7.620  13.788  14.447
   53PHE      C 7750   8.059  13.959  14.542
   53PHE      O 7751   8.038  14.013  14.651
   54GLY      N 7752   8.175  13.901  14.512
   54GLY      H 7753   8.191  13.873  14.416
   54GLY     CA 7754   8.272  13.855  14.609
   54GLY    HA1 7755   8.238  13.760  14.650
   54GLY    HA2 7756   8.367  13.840  14.558
   54GLY      C 7757   8.296  13.961  14.716
   54GLY      O 7758   8.247  13.939  14.827
   55PRO      N 7759   8.372  14.068  14.691
   55PRO     CD 7760   8.432  14.149  14.795
   55PRO    HD1 7761   8.480  14.077  14.861
   55PRO    HD2 7762   8.362  14.212  14.850
   55PRO     CG 7763   8.533  14.241  14.727
   55PRO    HG1 7764   8.631  14.259  14.772
   55PRO    HG2 7765   8.485  14.336  14.706
   55PRO     CB 7766   8.559  14.170  14.594
   55PRO    HB1 7767   8.630  14.088  14.608
   55PRO    HB2 7768   8.588  14.252  14.528
   55PRO     CA 7769   8.420  14.117  14.563
   55PRO     HA 7770   8.433  14.038  14.488
   55PRO      C 7771   8.325  14.226  14.516
   55PRO      O 7772   8.341  14.267  14.401
   56GLY      N 7773   8.231  14.278  14.595
   56GLY      H 7774   8.227  14.240  14.689
   56GLY     CA 7775   8.128  14.375  14.564
   56GLY    HA1 7776   8.048  14.334  14.502
   56GLY    HA2 7777   8.093  14.413  14.659
   56GLY      C 7778   8.188  14.494  14.489
   56GLY      O 7779   8.141  14.525  14.380
   57LYS      N 7780   8.302  14.547  14.532
   57LYS      H 7781   8.334  14.515  14.623
   57LYS     CA 7782   8.394  14.630  14.458
   57LYS     HA 7783   8.383  14.601  14.353
   57LYS     CB 7784   8.542  14.595  14.471
   57LYS    HB1 7785   8.558  14.491  14.442
   57LYS    HB2 7786   8.603  14.653  14.401
   57LYS     CG 7787   8.597  14.615  14.611
   57LYS    HG1 7788   8.532  14.576  14.689
   57LYS    HG2 7789   8.592  14.723  14.627
   57LYS     CD 7790   8.743  14.576  14.635
   57LYS    HD1 7791   8.788  14.610  14.729
   57LYS    HD2 7792   8.749  14.467  14.626
   57LYS     CE 7793   8.836  14.636  14.530
   57LYS    HE1 7794   8.819  14.742  14.518
   57LYS    HE2 7795   8.818  14.596  14.431
   57LYS     NZ 7796   8.975  14.623  14.576
   57LYS    HZ1 7797   9.000  14.667  14.664
   57LYS    HZ2 7798   9.044  14.657  14.509
   57LYS    HZ3 7799   8.989  14.524  14.580
   57LYS      C 7800   8.352  14.776  14.448
   57LYS      O 7801   8.434  14.866  14.428
   58MET      N 7802   8.220  14.796  14.448
   58MET      H 7803   8.162  14.714  14.449
   58MET     CA 7804   8.166  14.931  14.455
   58MET     HA 7805   8.209  14.990  14.535
   58MET     CB 7806   8.016  14.914  14.477
   58MET    HB1 7807   7.969  14.860  14.395
   58MET    HB2 7808   7.969  15.011  14.489
   58MET     CG 7809   7.990  14.846  14.612
   58MET    HG1 7810   7.909  14.899  14.661
   58MET    HG2 7811   8.077  14.859  14.676
   58MET     SD 7812   7.925  14.677  14.615
   58MET     CE 7813   7.924  14.672  14.795
   58MET    HE1 7814   7.845  14.734  14.836
   58MET    HE2 7815   8.020  14.704  14.835
   58MET    HE3 7816   7.897  14.569  14.821
   58MET      C 7817   8.202  15.004  14.326
   58MET      O 7818   8.186  14.945  14.220
   59ASP      N 7819   8.260  15.123  14.316
   59ASP      H 7820   8.287  15.134  14.219
   59ASP     CA 7821   8.294  15.235  14.401
   59ASP     HA 7822   8.328  15.314  14.334
   59ASP     CB 7823   8.416  15.196  14.484
   59ASP    HB1 7824   8.394  15.111  14.547
   59ASP    HB2 7825   8.490  15.160  14.412
   59ASP     CG 7826   8.482  15.307  14.564
   59ASP    OD1 7827   8.550  15.384  14.492
   59ASP    OD2 7828   8.438  15.332  14.679
   59ASP      C 7829   8.175  15.280  14.485
   59ASP      O 7830   8.120  15.207  14.568
   60SER      N 7831   8.123  15.401  14.462
   60SER      H 7832   8.058  15.436  14.531
   60SER     CA 7833   8.139  15.503  14.360
   60SER     HA 7834   8.070  15.582  14.389
   60SER     CB 7835   8.270  15.579  14.376
   60SER    HB1 7836   8.276  15.646  14.290
   60SER    HB2 7837   8.356  15.511  14.372
   60SER     OG 7838   8.272  15.636  14.505
   60SER     HG 7839   8.362  15.664  14.522
   60SER      C 7840   8.121  15.469  14.212
   60SER      O 7841   8.183  15.377  14.158
   61ARG      N 7842   8.051  15.548  14.131
   61ARG      H 7843   8.061  15.506  14.041
   61ARG     CA 7844   7.959  15.660  14.142
   61ARG     HA 7845   7.919  15.669  14.041
   61ARG     CB 7846   8.024  15.788  14.191
   61ARG    HB1 7847   7.950  15.863  14.221
   61ARG    HB2 7848   8.086  15.770  14.279
   61ARG     CG 7849   8.112  15.844  14.080
   61ARG    HG1 7850   8.051  15.858  13.990
   61ARG    HG2 7851   8.168  15.758  14.045
   61ARG     CD 7852   8.204  15.962  14.113
   61ARG    HD1 7853   8.276  15.918  14.182
   61ARG    HD2 7854   8.139  16.038  14.156
   61ARG     NE 7855   8.268  16.010  13.990
   61ARG     HE 7856   8.241  15.976  13.900
   61ARG     CZ 7857   8.347  16.119  13.993
   61ARG    NH1 7858   8.369  16.182  13.878
   61ARG   HH11 7859   8.325  16.138  13.799
   61ARG   HH12 7860   8.454  16.237  13.871
   61ARG    NH2 7861   8.395  16.174  14.105
   61ARG   HH21 7862   8.375  16.131  14.194
   61ARG   HH22 7863   8.444  16.263  14.099
   61ARG      C 7864   7.832  15.622  14.218
   61ARG      O 7865   7.831  15.526  14.293
   62GLY      N 7866   7.724  15.699  14.202
   62GLY      H 7867   7.733  15.788  14.155
   62GLY     CA 7868   7.606  15.670  14.281
   62GLY    HA1 7869   7.552  15.765  14.275
   62GLY    HA2 7870   7.632  15.651  14.385
   62GLY      C 7871   7.520  15.554  14.233
   62GLY      O 7872   7.484  15.464  14.310
   63GLU      N 7873   7.487  15.554  14.104
   63GLU      H 7874   7.529  15.625  14.046
   63GLU     CA 7875   7.407  15.455  14.035
   63GLU     HA 7876   7.375  15.372  14.100
   63GLU     CB 7877   7.284  15.523  13.976
   63GLU    HB1 7878   7.239  15.453  13.905
   63GLU    HB2 7879   7.313  15.613  13.921
   63GLU     CG 7880   7.184  15.554  14.086
   63GLU    HG1 7881   7.233  15.591  14.176
   63GLU    HG2 7882   7.136  15.459  14.113
   63GLU     CD 7883   7.077  15.654  14.046
   63GLU    OE1 7884   7.020  15.737  14.120
   63GLU    OE2 7885   7.036  15.643  13.929
   63GLU      C 7886   7.475  15.374  13.926
   63GLU      O 7887   7.557  15.425  13.849
   64HIS      N 7888   7.437  15.247  13.907
   64HIS      H 7889   7.373  15.205  13.973
   64HIS     CA 7890   7.463  15.153  13.801
   64HIS     HA 7891   7.401  15.066  13.822
   64HIS     CB 7892   7.405  15.206  13.670
   64HIS    HB1 7893   7.422  15.133  13.591
   64HIS    HB2 7894   7.470  15.290  13.645
   64HIS     CG 7895   7.269  15.270  13.676
   64HIS    ND1 7896   7.225  15.382  13.604
   64HIS    CE1 7897   7.098  15.404  13.640
   64HIS    HE1 7898   7.038  15.485  13.602
   64HIS    NE2 7899   7.057  15.301  13.717
   64HIS    HE2 7900   6.965  15.306  13.759
   64HIS    CD2 7901   7.163  15.219  13.746
   64HIS    HD2 7902   7.170  15.137  13.816
   64HIS      C 7903   7.606  15.102  13.790
   64HIS      O 7904   7.700  15.164  13.840
   65ARG      N 7905   7.631  14.980  13.742
   65ARG      H 7906   7.728  14.952  13.747
   65ARG     CA 7907   7.537  14.882  13.692
   65ARG     HA 7908   7.435  14.918  13.679
   65ARG     CB 7909   7.512  14.783  13.805
   65ARG    HB1 7910   7.413  14.740  13.788
   65ARG    HB2 7911   7.498  14.848  13.891
   65ARG     CG 7912   7.607  14.669  13.841
   65ARG    HG1 7913   7.701  14.701  13.888
   65ARG    HG2 7914   7.626  14.614  13.749
   65ARG     CD 7915   7.559  14.573  13.950
   65ARG    HD1 7916   7.456  14.549  13.925
   65ARG    HD2 7917   7.565  14.624  14.046
   65ARG     NE 7918   7.647  14.456  13.953
   65ARG     HE 7919   7.730  14.457  13.895
   65ARG     CZ 7920   7.636  14.352  14.036
   65ARG    NH1 7921   7.535  14.350  14.124
   65ARG   HH11 7922   7.517  14.267  14.180
   65ARG   HH12 7923   7.479  14.432  14.143
   65ARG    NH2 7924   7.730  14.257  14.039
   65ARG   HH21 7925   7.724  14.186  14.110
   65ARG   HH22 7926   7.805  14.258  13.971
   65ARG      C 7927   7.566  14.815  13.558
   65ARG      O 7928   7.539  14.701  13.523
   66GLN      N 7929   7.626  14.899  13.473
   66GLN      H 7930   7.638  14.996  13.498
   66GLN     CA 7931   7.670  14.876  13.337
   66GLN     HA 7932   7.650  14.774  13.304
   66GLN     CB 7933   7.607  14.968  13.233
   66GLN    HB1 7934   7.632  14.927  13.135
   66GLN    HB2 7935   7.655  15.064  13.255
   66GLN     CG 7936   7.455  14.972  13.226
   66GLN    HG1 7937   7.429  15.024  13.318
   66GLN    HG2 7938   7.407  14.874  13.223
   66GLN     CD 7939   7.402  15.047  13.105
   66GLN    OE1 7940   7.350  14.995  13.007
   66GLN    NE2 7941   7.420  15.180  13.104
   66GLN   HE21 7942   7.472  15.239  13.167
   66GLN   HE22 7943   7.380  15.221  13.021
   66GLN      C 7944   7.819  14.888  13.309
   66GLN      O 7945   7.862  14.896  13.194
   67ASP      N 7946   7.903  14.885  13.413
   67ASP      H 7947   7.857  14.887  13.503
   67ASP     CA 7948   8.047  14.895  13.416
   67ASP     HA 7949   8.087  14.946  13.328
   67ASP     CB 7950   8.075  14.976  13.543
   67ASP    HB1 7951   8.183  14.981  13.555
   67ASP    HB2 7952   8.047  15.080  13.528
   67ASP     CG 7953   8.017  14.933  13.677
   67ASP    OD1 7954   8.081  14.962  13.781
   67ASP    OD2 7955   7.906  14.876  13.684
   67ASP      C 7956   8.125  14.765  13.419
   67ASP      O 7957   8.231  14.759  13.357
   68ARG      N 7958   8.077  14.661  13.489
   68ARG      H 7959   7.992  14.676  13.542
   68ARG     CA 7960   8.153  14.545  13.530
   68ARG     HA 7961   8.078  14.475  13.568
   68ARG     CB 7962   8.238  14.582  13.651
   68ARG    HB1 7963   8.173  14.650  13.707
   68ARG    HB2 7964   8.319  14.648  13.619
   68ARG     CG 7965   8.307  14.467  13.724
   68ARG    HG1 7966   8.400  14.442  13.673
   68ARG    HG2 7967   8.241  14.380  13.722
   68ARG     CD 7968   8.323  14.501  13.871
   68ARG    HD1 7969   8.382  14.593  13.865
   68ARG    HD2 7970   8.223  14.525  13.908
   68ARG     NE 7971   8.402  14.398  13.938
   68ARG     HE 7972   8.476  14.350  13.890
   68ARG     CZ 7973   8.396  14.368  14.069
   68ARG    NH1 7974   8.473  14.266  14.109
   68ARG   HH11 7975   8.468  14.229  14.204
   68ARG   HH12 7976   8.530  14.216  14.042
   68ARG    NH2 7977   8.320  14.432  14.158
   68ARG   HH21 7978   8.326  14.399  14.253
   68ARG   HH22 7979   8.253  14.500  14.126
   68ARG      C 7980   8.220  14.473  13.414
   68ARG      O 7981   8.341  14.452  13.416
   69ARG      N 7982   8.151  14.442  13.304
   69ARG      H 7983   8.207  14.430  13.221
   69ARG     CA 7984   8.008  14.430  13.282
   69ARG     HA 7985   7.961  14.444  13.379
   69ARG     CB 7986   7.955  14.541  13.192
   69ARG    HB1 7987   7.854  14.571  13.219
   69ARG    HB2 7988   8.003  14.639  13.191
   69ARG     CG 7989   7.967  14.505  13.044
   69ARG    HG1 7990   7.919  14.408  13.027
   69ARG    HG2 7991   8.072  14.502  13.017
   69ARG     CD 7992   7.900  14.595  12.941
   69ARG    HD1 7993   7.933  14.566  12.841
   69ARG    HD2 7994   7.935  14.695  12.966
   69ARG     NE 7995   7.754  14.593  12.954
   69ARG     HE 7996   7.697  14.534  13.013
   69ARG     CZ 7997   7.672  14.671  12.882
   69ARG    NH1 7998   7.539  14.669  12.894
   69ARG   HH11 7999   7.498  14.607  12.962
   69ARG   HH12 8000   7.486  14.739  12.843
   69ARG    NH2 8001   7.716  14.753  12.786
   69ARG   HH21 8002   7.816  14.768  12.785
   69ARG   HH22 8003   7.653  14.776  12.711
   69ARG      C 8004   7.945  14.294  13.254
   69ARG      O 8005   7.822  14.291  13.255
   70GLU      N 8006   7.999  14.175  13.228
   70GLU      H 8007   7.931  14.104  13.204
   70GLU     CA 8008   8.133  14.120  13.240
   70GLU     HA 8009   8.139  14.012  13.223
   70GLU     CB 8010   8.232  14.171  13.136
   70GLU    HB1 8011   8.332  14.129  13.138
   70GLU    HB2 8012   8.248  14.279  13.137
   70GLU     CG 8013   8.173  14.131  13.001
   70GLU    HG1 8014   8.179  14.021  12.999
   70GLU    HG2 8015   8.068  14.158  12.992
   70GLU     CD 8016   8.243  14.191  12.879
   70GLU    OE1 8017   8.324  14.114  12.823
   70GLU    OE2 8018   8.219  14.308  12.845
   70GLU      C 8019   8.196  14.136  13.377
   70GLU      O 8020   8.145  14.196  13.471
   71ARG      N 8021   8.317  14.080  13.388
   71ARG      H 8022   8.344  14.028  13.306
   71ARG     CA 8023   8.421  14.100  13.487
   71ARG     HA 8024   8.398  14.185  13.552
   71ARG     CB 8025   8.546  14.151  13.417
   71ARG    HB1 8026   8.512  14.241  13.367
   71ARG    HB2 8027   8.614  14.182  13.496
   71ARG     CG 8028   8.626  14.057  13.326
   71ARG    HG1 8029   8.685  13.991  13.390
   71ARG    HG2 8030   8.553  13.994  13.274
   71ARG     CD 8031   8.714  14.134  13.228
   71ARG    HD1 8032   8.768  14.208  13.287
   71ARG    HD2 8033   8.784  14.060  13.189
   71ARG     NE 8034   8.645  14.190  13.111
   71ARG     HE 8035   8.620  14.125  13.038
   71ARG     CZ 8036   8.608  14.315  13.083
   71ARG    NH1 8037   8.637  14.412  13.171
   71ARG   HH11 8038   8.634  14.507  13.139
   71ARG   HH12 8039   8.690  14.385  13.253
   71ARG    NH2 8040   8.558  14.337  12.960
   71ARG   HH21 8041   8.518  14.426  12.933
   71ARG   HH22 8042   8.570  14.266  12.890
   71ARG      C 8043   8.439  13.979  13.578
   71ARG      O 8044   8.487  13.877  13.528
   72PRO      N 8045   8.404  13.987  13.707
   72PRO     CD 8046   8.340  14.101  13.770
   72PRO    HD1 8047   8.420  14.170  13.797
   72PRO    HD2 8048   8.264  14.141  13.703
   72PRO     CG 8049   8.266  14.046  13.891
   72PRO    HG1 8050   8.276  14.107  13.981
   72PRO    HG2 8051   8.164  14.021  13.863
   72PRO     CB 8052   8.342  13.919  13.928
   72PRO    HB1 8053   8.274  13.842  13.965
   72PRO    HB2 8054   8.424  13.930  13.999
   72PRO     CA 8055   8.404  13.873  13.797
   72PRO     HA 8056   8.333  13.803  13.753
   72PRO      C 8057   8.527  13.784  13.806
   72PRO      O 8058   8.510  13.663  13.820
   73TYR      N 8059   8.649  13.838  13.799
   73TYR      H 8060   8.723  13.771  13.816
   73TYR     CA 8061   8.695  13.975  13.800
   73TYR     HA 8062   8.655  14.032  13.716
   73TYR     CB 8063   8.845  13.963  13.772
   73TYR    HB1 8064   8.882  13.879  13.831
   73TYR    HB2 8065   8.885  14.060  13.800
   73TYR     CG 8066   8.879  13.952  13.626
   73TYR    CD1 8067   8.877  13.826  13.564
   73TYR    HD1 8068   8.832  13.746  13.621
   73TYR    CE1 8069   8.937  13.806  13.439
   73TYR    HE1 8070   8.947  13.705  13.402
   73TYR     CZ 8071   9.001  13.911  13.371
   73TYR     OH 8072   9.043  13.889  13.243
   73TYR     HH 8073   9.080  13.969  13.205
   73TYR    CE2 8074   8.991  14.039  13.430
   73TYR    HE2 8075   9.042  14.120  13.379
   73TYR    CD2 8076   8.935  14.060  13.556
   73TYR    HD2 8077   8.924  14.163  13.589
   73TYR      C 8078   8.671  14.060  13.924
   73TYR    OC1 8079   8.660  14.184  13.911
   73TYR    OC2 8080   8.653  14.000  14.032
    1GLY      N 8081   2.263  -0.125  -0.799
    1GLY     H1 8082   2.313  -0.098  -0.716
    1GLY     H2 8083   2.311  -0.199  -0.849
    1GLY     H3 8084   2.254  -0.036  -0.846
    1GLY     CA 8085   2.130  -0.170  -0.754
    1GLY    HA1 8086   2.087  -0.209  -0.846
    1GLY    HA2 8087   2.141  -0.258  -0.690
    1GLY      C 8088   2.058  -0.056  -0.684
    1GLY      O 8089   2.102   0.059  -0.695
    2PRO      N 8090   1.966  -0.089  -0.593
    2PRO     CD 8091   1.917   0.016  -0.506
    2PRO    HD1 8092   1.898   0.108  -0.561
    2PRO    HD2 8093   2.006   0.039  -0.447
    2PRO     CG 8094   1.808  -0.049  -0.421
    2PRO    HG1 8095   1.715  -0.037  -0.477
    2PRO    HG2 8096   1.801  -0.001  -0.323
    2PRO     CB 8097   1.852  -0.194  -0.404
    2PRO    HB1 8098   1.767  -0.261  -0.388
    2PRO    HB2 8099   1.933  -0.207  -0.332
    2PRO     CA 8100   1.919  -0.215  -0.539
    2PRO     HA 8101   1.996  -0.292  -0.529
    2PRO      C 8102   1.818  -0.277  -0.634
    2PRO      O 8103   1.802  -0.398  -0.640
    3GLY      N 8104   1.746  -0.204  -0.720
    3GLY      H 8105   1.755  -0.103  -0.719
    3GLY     CA 8106   1.641  -0.257  -0.804
    3GLY    HA1 8107   1.669  -0.354  -0.844
    3GLY    HA2 8108   1.636  -0.201  -0.897
    3GLY      C 8109   1.506  -0.263  -0.733
    3GLY      O 8110   1.475  -0.186  -0.642
    4GLY      N 8111   1.414  -0.341  -0.789
    4GLY      H 8112   1.444  -0.392  -0.871
    4GLY     CA 8113   1.273  -0.352  -0.755
    4GLY    HA1 8114   1.221  -0.377  -0.847
    4GLY    HA2 8115   1.233  -0.260  -0.714
    4GLY      C 8116   1.242  -0.462  -0.654
    4GLY      O 8117   1.327  -0.527  -0.594
    5GLY      N 8118   1.111  -0.488  -0.648
    5GLY      H 8119   1.045  -0.428  -0.696
    5GLY     CA 8120   1.056  -0.575  -0.546
    5GLY    HA1 8121   0.971  -0.516  -0.513
    5GLY    HA2 8122   1.128  -0.600  -0.468
    5GLY      C 8123   1.019  -0.714  -0.598
    5GLY      O 8124   1.102  -0.781  -0.657
    6PRO      N 8125   0.894  -0.753  -0.572
    6PRO     CD 8126   0.774  -0.674  -0.558
    6PRO    HD1 8127   0.773  -0.592  -0.630
    6PRO    HD2 8128   0.769  -0.628  -0.459
    6PRO     CG 8129   0.653  -0.762  -0.585
    6PRO    HG1 8130   0.572  -0.722  -0.525
    6PRO    HG2 8131   0.625  -0.763  -0.690
    6PRO     CB 8132   0.701  -0.900  -0.539
    6PRO    HB1 8133   0.676  -0.915  -0.434
    6PRO    HB2 8134   0.659  -0.978  -0.602
    6PRO     CA 8135   0.850  -0.891  -0.572
    6PRO     HA 8136   0.859  -0.912  -0.679
    6PRO      C 8137   0.929  -0.994  -0.493
    6PRO      O 8138   0.963  -1.095  -0.555
    7GLY      N 8139   0.963  -0.979  -0.365
    7GLY      H 8140   1.034  -1.044  -0.335
    7GLY     CA 8141   0.910  -0.886  -0.267
    7GLY    HA1 8142   0.820  -0.834  -0.299
    7GLY    HA2 8143   0.895  -0.943  -0.175
    7GLY      C 8144   1.011  -0.778  -0.232
    7GLY      O 8145   1.130  -0.796  -0.258
    8GLY      N 8146   0.970  -0.669  -0.169
    8GLY      H 8147   0.874  -0.674  -0.139
    8GLY     CA 8148   1.049  -0.563  -0.109
    8GLY    HA1 8149   1.095  -0.503  -0.188
    8GLY    HA2 8150   1.129  -0.612  -0.052
    8GLY      C 8151   0.964  -0.467  -0.028
    8GLY      O 8152   0.845  -0.451  -0.056
    9SER      N 8153   1.026  -0.406   0.073
    9SER      H 8154   1.122  -0.428   0.094
    9SER     CA 8155   0.976  -0.308   0.167
    9SER     HA 8156   0.908  -0.249   0.105
    9SER     CB 8157   1.085  -0.215   0.219
    9SER    HB1 8158   1.172  -0.268   0.259
    9SER    HB2 8159   1.044  -0.133   0.279
    9SER     OG 8160   1.142  -0.157   0.104
    9SER     HG 8161   1.189  -0.076   0.127
    9SER      C 8162   0.894  -0.364   0.282
    9SER      O 8163   0.893  -0.319   0.396
   10HIS      N 8164   0.824  -0.474   0.252
   10HIS      H 8165   0.814  -0.492   0.153
   10HIS     CA 8166   0.745  -0.561   0.337
   10HIS     HA 8167   0.701  -0.501   0.416
   10HIS     CB 8168   0.839  -0.664   0.399
   10HIS    HB1 8169   0.784  -0.740   0.454
   10HIS    HB2 8170   0.913  -0.629   0.471
   10HIS     CG 8171   0.922  -0.742   0.300
   10HIS    ND1 8172   0.876  -0.851   0.227
   10HIS    CE1 8173   0.986  -0.892   0.163
   10HIS    HE1 8174   0.975  -0.984   0.108
   10HIS    NE2 8175   1.096  -0.818   0.186
   10HIS    HE2 8176   1.186  -0.839   0.145
   10HIS    CD2 8177   1.058  -0.731   0.285
   10HIS    HD2 8178   1.122  -0.663   0.340
   10HIS      C 8179   0.639  -0.642   0.263
   10HIS      O 8180   0.648  -0.672   0.144
   11MET      N 8181   0.527  -0.677   0.326
   11MET      H 8182   0.464  -0.732   0.270
   11MET     CA 8183   0.481  -0.645   0.460
   11MET     HA 8184   0.551  -0.578   0.509
   11MET     CB 8185   0.477  -0.766   0.552
   11MET    HB1 8186   0.449  -0.736   0.653
   11MET    HB2 8187   0.579  -0.806   0.558
   11MET     CG 8188   0.375  -0.875   0.520
   11MET    HG1 8189   0.357  -0.934   0.609
   11MET    HG2 8190   0.412  -0.943   0.444
   11MET     SD 8191   0.211  -0.826   0.461
   11MET     CE 8192   0.118  -0.837   0.616
   11MET    HE1 8193   0.103  -0.941   0.645
   11MET    HE2 8194   0.018  -0.793   0.606
   11MET    HE3 8195   0.176  -0.791   0.695
   11MET      C 8196   0.351  -0.565   0.459
   11MET      O 8197   0.289  -0.537   0.357
   12GLY      N 8198   0.307  -0.514   0.574
   12GLY      H 8199   0.366  -0.528   0.654
   12GLY     CA 8200   0.177  -0.450   0.586
   12GLY    HA1 8201   0.152  -0.437   0.691
   12GLY    HA2 8202   0.097  -0.513   0.549
   12GLY      C 8203   0.165  -0.313   0.520
   12GLY      O 8204   0.264  -0.251   0.484
   13GLY      N 8205   0.040  -0.275   0.493
   13GLY      H 8206  -0.029  -0.346   0.514
   13GLY     CA 8207   0.017  -0.137   0.455
   13GLY    HA1 8208   0.062  -0.071   0.530
   13GLY    HA2 8209  -0.089  -0.116   0.469
   13GLY      C 8210   0.057  -0.102   0.313
   13GLY      O 8211   0.058  -0.187   0.224
   14ASN      N 8212   0.062   0.026   0.274
   14ASN      H 8213   0.039   0.087   0.351
   14ASN     CA 8214   0.082   0.080   0.141
   14ASN     HA 8215   0.060   0.005   0.065
   14ASN     CB 8216   0.221   0.143   0.132
   14ASN    HB1 8217   0.239   0.207   0.046
   14ASN    HB2 8218   0.237   0.202   0.222
   14ASN     CG 8219   0.326   0.034   0.118
   14ASN    OD1 8220   0.404   0.014   0.211
   14ASN    ND2 8221   0.342  -0.014  -0.006
   14ASN   HD21 8222   0.374  -0.110  -0.012
   14ASN   HD22 8223   0.282   0.013  -0.082
   14ASN      C 8224  -0.022   0.187   0.114
   14ASN      O 8225  -0.059   0.263   0.203
   15TYR      N 8226  -0.083   0.179  -0.005
   15TYR      H 8227  -0.044   0.105  -0.062
   15TYR     CA 8228  -0.218   0.224  -0.030
   15TYR     HA 8229  -0.249   0.262   0.067
   15TYR     CB 8230  -0.300   0.104  -0.077
   15TYR    HB1 8231  -0.404   0.135  -0.081
   15TYR    HB2 8232  -0.269   0.080  -0.179
   15TYR     CG 8233  -0.290  -0.019   0.010
   15TYR    CD1 8234  -0.225  -0.132  -0.042
   15TYR    HD1 8235  -0.201  -0.137  -0.148
   15TYR    CE1 8236  -0.204  -0.244   0.039
   15TYR    HE1 8237  -0.163  -0.336   0.000
   15TYR     CZ 8238  -0.255  -0.243   0.170
   15TYR     OH 8239  -0.253  -0.357   0.245
   15TYR     HH 8240  -0.214  -0.435   0.204
   15TYR    CE2 8241  -0.316  -0.130   0.227
   15TYR    HE2 8242  -0.341  -0.127   0.332
   15TYR    CD2 8243  -0.323  -0.016   0.146
   15TYR    HD2 8244  -0.359   0.081   0.177
   15TYR      C 8245  -0.236   0.329  -0.140
   15TYR      O 8246  -0.155   0.334  -0.232
   16GLY      N 8247  -0.340   0.411  -0.126
   16GLY      H 8248  -0.404   0.385  -0.052
   16GLY     CA 8249  -0.361   0.542  -0.182
   16GLY    HA1 8250  -0.295   0.620  -0.145
   16GLY    HA2 8251  -0.348   0.522  -0.288
   16GLY      C 8252  -0.502   0.600  -0.168
   16GLY      O 8253  -0.564   0.583  -0.063
   17ASP      N 8254  -0.545   0.678  -0.267
   17ASP      H 8255  -0.640   0.705  -0.249
   17ASP     CA 8256  -0.481   0.727  -0.388
   17ASP     HA 8257  -0.385   0.679  -0.405
   17ASP     CB 8258  -0.575   0.692  -0.503
   17ASP    HB1 8259  -0.664   0.754  -0.509
   17ASP    HB2 8260  -0.529   0.697  -0.602
   17ASP     CG 8261  -0.636   0.553  -0.495
   17ASP    OD1 8262  -0.754   0.550  -0.454
   17ASP    OD2 8263  -0.562   0.454  -0.511
   17ASP      C 8264  -0.433   0.871  -0.379
   17ASP      O 8265  -0.438   0.930  -0.271
   18ASP      N 8266  -0.374   0.926  -0.485
   18ASP      H 8267  -0.358   0.872  -0.569
   18ASP     CA 8268  -0.307   1.054  -0.482
   18ASP     HA 8269  -0.354   1.125  -0.414
   18ASP     CB 8270  -0.325   1.112  -0.622
   18ASP    HB1 8271  -0.280   1.039  -0.689
   18ASP    HB2 8272  -0.430   1.115  -0.654
   18ASP     CG 8273  -0.258   1.247  -0.641
   18ASP    OD1 8274  -0.240   1.285  -0.759
   18ASP    OD2 8275  -0.226   1.319  -0.544
   18ASP      C 8276  -0.162   1.043  -0.434
   18ASP      O 8277  -0.078   0.992  -0.508
   19ARG      N 8278  -0.137   1.068  -0.306
   19ARG      H 8279  -0.222   1.082  -0.252
   19ARG     CA 8280  -0.018   1.046  -0.227
   19ARG     HA 8281  -0.023   1.125  -0.152
   19ARG     CB 8282  -0.023   0.919  -0.143
   19ARG    HB1 8283   0.056   0.918  -0.067
   19ARG    HB2 8284  -0.122   0.923  -0.099
   19ARG     CG 8285  -0.004   0.787  -0.217
   19ARG    HG1 8286  -0.066   0.767  -0.305
   19ARG    HG2 8287   0.096   0.791  -0.258
   19ARG     CD 8288  -0.008   0.672  -0.117
   19ARG    HD1 8289  -0.109   0.671  -0.076
   19ARG    HD2 8290   0.063   0.691  -0.037
   19ARG     NE 8291   0.029   0.544  -0.178
   19ARG     HE 8292  -0.041   0.477  -0.206
   19ARG     CZ 8293   0.153   0.492  -0.187
   19ARG    NH1 8294   0.263   0.562  -0.159
   19ARG   HH11 8295   0.353   0.516  -0.147
   19ARG   HH12 8296   0.266   0.663  -0.162
   19ARG    NH2 8297   0.161   0.362  -0.218
   19ARG   HH21 8298   0.074   0.319  -0.246
   19ARG   HH22 8299   0.249   0.315  -0.231
   19ARG      C 8300   0.122   1.071  -0.283
   19ARG      O 8301   0.160   1.006  -0.380
   20ARG      N 8302   0.208   1.157  -0.229
   20ARG      H 8303   0.293   1.175  -0.281
   20ARG     CA 8304   0.191   1.241  -0.112
   20ARG     HA 8305   0.123   1.192  -0.043
   20ARG     CB 8306   0.129   1.377  -0.141
   20ARG    HB1 8307   0.125   1.439  -0.052
   20ARG    HB2 8308   0.022   1.366  -0.152
   20ARG     CG 8309   0.176   1.450  -0.267
   20ARG    HG1 8310   0.278   1.485  -0.259
   20ARG    HG2 8311   0.157   1.383  -0.351
   20ARG     CD 8312   0.083   1.571  -0.279
   20ARG    HD1 8313   0.099   1.639  -0.195
   20ARG    HD2 8314  -0.019   1.536  -0.270
   20ARG     NE 8315   0.103   1.648  -0.402
   20ARG     HE 8316   0.190   1.637  -0.453
   20ARG     CZ 8317   0.030   1.755  -0.435
   20ARG    NH1 8318   0.079   1.840  -0.526
   20ARG   HH11 8319   0.038   1.932  -0.530
   20ARG   HH12 8320   0.125   1.803  -0.608
   20ARG    NH2 8321  -0.081   1.794  -0.370
   20ARG   HH21 8322  -0.130   1.871  -0.413
   20ARG   HH22 8323  -0.122   1.738  -0.297
   20ARG      C 8324   0.330   1.249  -0.050
   20ARG      O 8325   0.391   1.353  -0.024
   21GLY      N 8326   0.385   1.135  -0.008
   21GLY      H 8327   0.471   1.142   0.046
   21GLY     CA 8328   0.337   0.999  -0.006
   21GLY    HA1 8329   0.381   0.958   0.085
   21GLY    HA2 8330   0.228   1.007   0.001
   21GLY      C 8331   0.379   0.912  -0.124
   21GLY      O 8332   0.304   0.818  -0.149
   22GLY      N 8333   0.490   0.943  -0.192
   22GLY      H 8334   0.548   1.021  -0.164
   22GLY     CA 8335   0.536   0.865  -0.305
   22GLY    HA1 8336   0.624   0.903  -0.356
   22GLY    HA2 8337   0.462   0.871  -0.385
   22GLY      C 8338   0.567   0.719  -0.276
   22GLY      O 8339   0.559   0.673  -0.162
   23ARG      N 8340   0.591   0.631  -0.374
   23ARG      H 8341   0.598   0.534  -0.349
   23ARG     CA 8342   0.610   0.650  -0.517
   23ARG     HA 8343   0.673   0.566  -0.544
   23ARG     CB 8344   0.478   0.642  -0.592
   23ARG    HB1 8345   0.417   0.732  -0.584
   23ARG    HB2 8346   0.487   0.632  -0.700
   23ARG     CG 8347   0.390   0.525  -0.548
   23ARG    HG1 8348   0.452   0.436  -0.548
   23ARG    HG2 8349   0.349   0.537  -0.448
   23ARG     CD 8350   0.272   0.497  -0.641
   23ARG    HD1 8351   0.296   0.482  -0.746
   23ARG    HD2 8352   0.222   0.404  -0.614
   23ARG     NE 8353   0.168   0.601  -0.642
   23ARG     HE 8354   0.198   0.695  -0.664
   23ARG     CZ 8355   0.047   0.594  -0.586
   23ARG    NH1 8356  -0.006   0.483  -0.532
   23ARG   HH11 8357  -0.105   0.474  -0.519
   23ARG   HH12 8358   0.055   0.403  -0.543
   23ARG    NH2 8359  -0.038   0.697  -0.598
   23ARG   HH21 8360  -0.138   0.684  -0.593
   23ARG   HH22 8361  -0.010   0.792  -0.620
   23ARG      C 8362   0.698   0.761  -0.570
   23ARG      O 8363   0.640   0.849  -0.633
   24GLY      N 8364   0.827   0.766  -0.536
   24GLY      H 8365   0.878   0.843  -0.577
   24GLY     CA 8366   0.906   0.662  -0.474
   24GLY    HA1 8367   0.841   0.593  -0.419
   24GLY    HA2 8368   0.969   0.713  -0.402
   24GLY      C 8369   0.989   0.579  -0.570
   24GLY      O 8370   0.944   0.539  -0.678
   25GLY      N 8371   1.109   0.535  -0.532
   25GLY      H 8372   1.138   0.572  -0.443
   25GLY     CA 8373   1.214   0.476  -0.613
   25GLY    HA1 8374   1.297   0.439  -0.554
   25GLY    HA2 8375   1.190   0.388  -0.672
   25GLY      C 8376   1.278   0.566  -0.718
   25GLY      O 8377   1.223   0.670  -0.753
   26TYR      N 8378   1.395   0.528  -0.769
   26TYR      H 8379   1.442   0.448  -0.729
   26TYR     CA 8380   1.492   0.625  -0.816
   26TYR     HA 8381   1.441   0.698  -0.880
   26TYR     CB 8382   1.603   0.564  -0.901
   26TYR    HB1 8383   1.655   0.491  -0.840
   26TYR    HB2 8384   1.566   0.514  -0.991
   26TYR     CG 8385   1.704   0.669  -0.942
   26TYR    CD1 8386   1.817   0.678  -0.861
   26TYR    HD1 8387   1.833   0.610  -0.778
   26TYR    CE1 8388   1.911   0.777  -0.891
   26TYR    HE1 8389   1.999   0.784  -0.828
   26TYR     CZ 8390   1.888   0.870  -0.994
   26TYR     OH 8391   1.981   0.965  -1.023
   26TYR     HH 8392   1.947   1.036  -1.077
   26TYR    CE2 8393   1.778   0.852  -1.081
   26TYR    HE2 8394   1.764   0.922  -1.162
   26TYR    CD2 8395   1.684   0.752  -1.053
   26TYR    HD2 8396   1.601   0.742  -1.122
   26TYR      C 8397   1.537   0.711  -0.700
   26TYR      O 8398   1.619   0.669  -0.618
   27ASP      N 8399   1.474   0.827  -0.680
   27ASP      H 8400   1.408   0.853  -0.752
   27ASP     CA 8401   1.471   0.898  -0.553
   27ASP     HA 8402   1.566   0.868  -0.509
   27ASP     CB 8403   1.362   0.847  -0.460
   27ASP    HB1 8404   1.374   0.741  -0.437
   27ASP    HB2 8405   1.261   0.857  -0.500
   27ASP     CG 8406   1.359   0.917  -0.325
   27ASP    OD1 8407   1.266   0.885  -0.247
   27ASP    OD2 8408   1.436   1.012  -0.301
   27ASP      C 8409   1.476   1.049  -0.571
   27ASP      O 8410   1.372   1.114  -0.575
   28ARG      N 8411   1.594   1.111  -0.568
   28ARG      H 8412   1.674   1.050  -0.572
   28ARG     CA 8413   1.622   1.253  -0.572
   28ARG     HA 8414   1.550   1.313  -0.515
   28ARG     CB 8415   1.601   1.286  -0.719
   28ARG    HB1 8416   1.494   1.291  -0.738
   28ARG    HB2 8417   1.622   1.393  -0.726
   28ARG     CG 8418   1.674   1.207  -0.827
   28ARG    HG1 8419   1.653   1.264  -0.917
   28ARG    HG2 8420   1.632   1.108  -0.842
   28ARG     CD 8421   1.825   1.186  -0.815
   28ARG    HD1 8422   1.846   1.118  -0.898
   28ARG    HD2 8423   1.842   1.130  -0.723
   28ARG     NE 8424   1.907   1.307  -0.805
   28ARG     HE 8425   1.869   1.387  -0.757
   28ARG     CZ 8426   2.036   1.327  -0.836
   28ARG    NH1 8427   2.093   1.435  -0.782
   28ARG   HH11 8428   2.191   1.453  -0.799
   28ARG   HH12 8429   2.062   1.485  -0.700
   28ARG    NH2 8430   2.113   1.251  -0.915
   28ARG   HH21 8431   2.196   1.297  -0.950
   28ARG   HH22 8432   2.070   1.172  -0.961
   28ARG      C 8433   1.757   1.290  -0.513
   28ARG      O 8434   1.822   1.388  -0.548
   29GLY      N 8435   1.794   1.255  -0.389
   29GLY      H 8436   1.878   1.304  -0.361
   29GLY     CA 8437   1.731   1.165  -0.295
   29GLY    HA1 8438   1.630   1.146  -0.332
   29GLY    HA2 8439   1.724   1.207  -0.194
   29GLY      C 8440   1.786   1.024  -0.286
   29GLY      O 8441   1.907   1.004  -0.291
   30GLY      N 8442   1.700   0.923  -0.271
   30GLY      H 8443   1.601   0.940  -0.255
   30GLY     CA 8444   1.741   0.787  -0.244
   30GLY    HA1 8445   1.837   0.784  -0.193
   30GLY    HA2 8446   1.776   0.742  -0.337
   30GLY      C 8447   1.635   0.700  -0.178
   30GLY      O 8448   1.532   0.758  -0.145
   31TYR      N 8449   1.662   0.570  -0.164
   31TYR      H 8450   1.756   0.539  -0.185
   31TYR     CA 8451   1.580   0.462  -0.113
   31TYR     HA 8452   1.634   0.368  -0.110
   31TYR     CB 8453   1.548   0.492   0.033
   31TYR    HB1 8454   1.485   0.581   0.032
   31TYR    HB2 8455   1.480   0.415   0.070
   31TYR     CG 8456   1.658   0.516   0.133
   31TYR    CD1 8457   1.640   0.603   0.241
   31TYR    HD1 8458   1.548   0.659   0.245
   31TYR    CE1 8459   1.733   0.628   0.343
   31TYR    HE1 8460   1.702   0.678   0.434
   31TYR     CZ 8461   1.860   0.567   0.335
   31TYR     OH 8462   1.947   0.561   0.440
   31TYR     HH 8463   2.027   0.517   0.410
   31TYR    CE2 8464   1.884   0.485   0.224
   31TYR    HE2 8465   1.979   0.434   0.215
   31TYR    CD2 8466   1.783   0.453   0.132
   31TYR    HD2 8467   1.813   0.385   0.054
   31TYR      C 8468   1.458   0.436  -0.201
   31TYR      O 8469   1.412   0.520  -0.278
   32ARG      N 8470   1.407   0.313  -0.193
   32ARG      H 8471   1.450   0.241  -0.137
   32ARG     CA 8472   1.276   0.282  -0.246
   32ARG     HA 8473   1.222   0.370  -0.281
   32ARG     CB 8474   1.193   0.245  -0.123
   32ARG    HB1 8475   1.214   0.328  -0.056
   32ARG    HB2 8476   1.230   0.154  -0.076
   32ARG     CG 8477   1.046   0.234  -0.162
   32ARG    HG1 8478   1.015   0.333  -0.196
   32ARG    HG2 8479   1.022   0.159  -0.237
   32ARG     CD 8480   0.964   0.206  -0.036
   32ARG    HD1 8481   0.966   0.283   0.041
   32ARG    HD2 8482   1.020   0.128   0.016
   32ARG     NE 8483   0.832   0.155  -0.073
   32ARG     HE 8484   0.819   0.113  -0.163
   32ARG     CZ 8485   0.729   0.147   0.013
   32ARG    NH1 8486   0.616   0.085  -0.024
   32ARG   HH11 8487   0.611   0.031  -0.109
   32ARG   HH12 8488   0.567   0.047   0.056
   32ARG    NH2 8489   0.740   0.189   0.140
   32ARG   HH21 8490   0.658   0.203   0.197
   32ARG   HH22 8491   0.826   0.216   0.184
   32ARG      C 8492   1.278   0.195  -0.371
   32ARG      O 8493   1.175   0.173  -0.434
   33GLY      N 8494   1.391   0.139  -0.415
   33GLY      H 8495   1.477   0.165  -0.369
   33GLY     CA 8496   1.417   0.074  -0.541
   33GLY    HA1 8497   1.348  -0.011  -0.546
   33GLY    HA2 8498   1.523   0.050  -0.537
   33GLY      C 8499   1.392   0.160  -0.664
   33GLY      O 8500   1.425   0.279  -0.662
   34ARG      N 8501   1.333   0.092  -0.762
   34ARG      H 8502   1.310  -0.005  -0.750
   34ARG     CA 8503   1.321   0.155  -0.893
   34ARG     HA 8504   1.295   0.259  -0.873
   34ARG     CB 8505   1.201   0.098  -0.968
   34ARG    HB1 8506   1.111   0.119  -0.910
   34ARG    HB2 8507   1.189   0.149  -1.064
   34ARG     CG 8508   1.213  -0.053  -0.983
   34ARG    HG1 8509   1.218  -0.102  -0.885
   34ARG    HG2 8510   1.301  -0.083  -1.039
   34ARG     CD 8511   1.093  -0.109  -1.059
   34ARG    HD1 8512   1.010  -0.077  -0.996
   34ARG    HD2 8513   1.087  -0.070  -1.160
   34ARG     NE 8514   1.119  -0.253  -1.066
   34ARG     HE 8515   1.083  -0.307  -0.989
   34ARG     CZ 8516   1.172  -0.327  -1.164
   34ARG    NH1 8517   1.168  -0.461  -1.163
   34ARG   HH11 8518   1.212  -0.511  -1.239
   34ARG   HH12 8519   1.112  -0.513  -1.096
   34ARG    NH2 8520   1.231  -0.271  -1.270
   34ARG   HH21 8521   1.248  -0.171  -1.275
   34ARG   HH22 8522   1.252  -0.327  -1.351
   34ARG      C 8523   1.452   0.150  -0.970
   34ARG      O 8524   1.525   0.052  -0.951
   35GLY      N 8525   1.477   0.244  -1.061
   35GLY      H 8526   1.405   0.314  -1.074
   35GLY     CA 8527   1.600   0.262  -1.136
   35GLY    HA1 8528   1.679   0.279  -1.063
   35GLY    HA2 8529   1.597   0.356  -1.191
   35GLY      C 8530   1.641   0.142  -1.220
   35GLY      O 8531   1.559   0.053  -1.240
   36GLY      N 8532   1.761   0.140  -1.278
   36GLY      H 8533   1.789   0.050  -1.315
   36GLY     CA 8534   1.869   0.225  -1.233
   36GLY    HA1 8535   1.852   0.332  -1.245
   36GLY    HA2 8536   1.879   0.216  -1.125
   36GLY      C 8537   2.004   0.198  -1.296
   36GLY      O 8538   2.017   0.150  -1.408
   37ASP      N 8539   2.107   0.239  -1.222
   37ASP      H 8540   2.084   0.263  -1.126
   37ASP     CA 8541   2.248   0.240  -1.255
   37ASP     HA 8542   2.298   0.320  -1.201
   37ASP     CB 8543   2.309   0.106  -1.216
   37ASP    HB1 8544   2.418   0.106  -1.213
   37ASP    HB2 8545   2.267   0.030  -1.281
   37ASP     CG 8546   2.266   0.068  -1.075
   37ASP    OD1 8547   2.300   0.146  -0.983
   37ASP    OD2 8548   2.192  -0.030  -1.053
   37ASP      C 8549   2.273   0.264  -1.404
   37ASP      O 8550   2.343   0.188  -1.470
   38ARG      N 8551   2.238   0.382  -1.457
   38ARG      H 8552   2.267   0.404  -1.551
   38ARG     CA 8553   2.189   0.504  -1.397
   38ARG     HA 8554   2.114   0.465  -1.328
   38ARG     CB 8555   2.123   0.591  -1.503
   38ARG    HB1 8556   2.050   0.533  -1.560
   38ARG    HB2 8557   2.073   0.672  -1.451
   38ARG     CG 8558   2.221   0.654  -1.602
   38ARG    HG1 8559   2.287   0.578  -1.645
   38ARG    HG2 8560   2.284   0.721  -1.544
   38ARG     CD 8561   2.153   0.728  -1.717
   38ARG    HD1 8562   2.100   0.812  -1.671
   38ARG    HD2 8563   2.088   0.647  -1.750
   38ARG     NE 8564   2.246   0.769  -1.822
   38ARG     HE 8565   2.291   0.696  -1.875
   38ARG     CZ 8566   2.278   0.894  -1.858
   38ARG    NH1 8567   2.222   1.004  -1.806
   38ARG   HH11 8568   2.138   0.999  -1.750
   38ARG   HH12 8569   2.237   1.089  -1.858
   38ARG    NH2 8570   2.361   0.904  -1.963
   38ARG   HH21 8571   2.371   0.988  -2.018
   38ARG   HH22 8572   2.414   0.824  -1.994
   38ARG      C 8573   2.284   0.592  -1.317
   38ARG      O 8574   2.400   0.603  -1.356
   39GLY      N 8575   2.239   0.657  -1.210
   39GLY      H 8576   2.148   0.631  -1.175
   39GLY     CA 8577   2.318   0.753  -1.134
   39GLY    HA1 8578   2.307   0.853  -1.175
   39GLY    HA2 8579   2.421   0.721  -1.122
   39GLY      C 8580   2.269   0.757  -0.990
   39GLY      O 8581   2.230   0.652  -0.940
   40GLY      N 8582   2.278   0.870  -0.918
   40GLY      H 8583   2.315   0.953  -0.962
   40GLY     CA 8584   2.242   0.885  -0.779
   40GLY    HA1 8585   2.153   0.947  -0.772
   40GLY    HA2 8586   2.226   0.788  -0.731
   40GLY      C 8587   2.360   0.938  -0.699
   40GLY      O 8588   2.473   0.936  -0.748
   41PHE      N 8589   2.351   0.976  -0.572
   41PHE      H 8590   2.438   1.014  -0.539
   41PHE     CA 8591   2.236   0.980  -0.483
   41PHE     HA 8592   2.277   1.000  -0.384
   41PHE     CB 8593   2.152   1.104  -0.515
   41PHE    HB1 8594   2.070   1.086  -0.446
   41PHE    HB2 8595   2.108   1.108  -0.615
   41PHE     CG 8596   2.213   1.240  -0.493
   41PHE    CD1 8597   2.311   1.292  -0.578
   41PHE    HD1 8598   2.357   1.232  -0.655
   41PHE    CE1 8599   2.356   1.424  -0.562
   41PHE    HE1 8600   2.423   1.466  -0.636
   41PHE     CZ 8601   2.314   1.492  -0.447
   41PHE     HZ 8602   2.344   1.595  -0.438
   41PHE    CE2 8603   2.219   1.440  -0.358
   41PHE    HE2 8604   2.168   1.494  -0.279
   41PHE    CD2 8605   2.165   1.314  -0.384
   41PHE    HD2 8606   2.101   1.272  -0.307
   41PHE      C 8607   2.162   0.847  -0.479
   41PHE      O 8608   2.056   0.843  -0.539
   42ARG      N 8609   2.212   0.735  -0.427
   42ARG      H 8610   2.164   0.650  -0.455
   42ARG     CA 8611   2.342   0.722  -0.365
   42ARG     HA 8612   2.365   0.815  -0.313
   42ARG     CB 8613   2.457   0.685  -0.459
   42ARG    HB1 8614   2.486   0.774  -0.514
   42ARG    HB2 8615   2.542   0.650  -0.400
   42ARG     CG 8616   2.432   0.576  -0.563
   42ARG    HG1 8617   2.338   0.595  -0.615
   42ARG    HG2 8618   2.410   0.481  -0.514
   42ARG     CD 8619   2.547   0.551  -0.660
   42ARG    HD1 8620   2.636   0.509  -0.612
   42ARG    HD2 8621   2.570   0.650  -0.699
   42ARG     NE 8622   2.499   0.473  -0.774
   42ARG     HE 8623   2.455   0.386  -0.747
   42ARG     CZ 8624   2.540   0.501  -0.898
   42ARG    NH1 8625   2.509   0.418  -0.999
   42ARG   HH11 8626   2.458   0.333  -0.981
   42ARG   HH12 8627   2.552   0.426  -1.090
   42ARG    NH2 8628   2.610   0.608  -0.938
   42ARG   HH21 8629   2.660   0.663  -0.869
   42ARG   HH22 8630   2.632   0.627  -1.035
   42ARG      C 8631   2.330   0.613  -0.259
   42ARG      O 8632   2.283   0.506  -0.295
   43GLY      N 8633   2.367   0.629  -0.131
   43GLY      H 8634   2.324   0.561  -0.070
   43GLY     CA 8635   2.435   0.748  -0.084
   43GLY    HA1 8636   2.363   0.828  -0.099
   43GLY    HA2 8637   2.525   0.765  -0.142
   43GLY      C 8638   2.473   0.737   0.063
   43GLY      O 8639   2.516   0.632   0.111
   44GLY      N 8640   2.450   0.846   0.137
   44GLY      H 8641   2.421   0.931   0.092
   44GLY     CA 8642   2.462   0.850   0.282
   44GLY    HA1 8643   2.401   0.771   0.326
   44GLY    HA2 8644   2.435   0.950   0.315
   44GLY      C 8645   2.605   0.848   0.333
   44GLY      O 8646   2.692   0.910   0.271
   45ARG      N 8647   2.621   0.775   0.443
   45ARG      H 8648   2.547   0.715   0.477
   45ARG     CA 8649   2.744   0.766   0.520
   45ARG     HA 8650   2.793   0.863   0.526
   45ARG     CB 8651   2.839   0.673   0.446
   45ARG    HB1 8652   2.840   0.706   0.342
   45ARG    HB2 8653   2.939   0.679   0.490
   45ARG     CG 8654   2.795   0.528   0.429
   45ARG    HG1 8655   2.784   0.484   0.528
   45ARG    HG2 8656   2.708   0.516   0.364
   45ARG     CD 8657   2.903   0.440   0.367
   45ARG    HD1 8658   2.997   0.442   0.422
   45ARG    HD2 8659   2.872   0.335   0.369
   45ARG     NE 8660   2.931   0.476   0.228
   45ARG     HE 8661   2.849   0.511   0.181
   45ARG     CZ 8662   3.033   0.443   0.148
   45ARG    NH1 8663   3.037   0.458   0.015
   45ARG   HH11 8664   2.959   0.497  -0.036
   45ARG   HH12 8665   3.120   0.435  -0.038
   45ARG    NH2 8666   3.145   0.382   0.190
   45ARG   HH21 8667   3.214   0.352   0.122
   45ARG   HH22 8668   3.155   0.361   0.288
   45ARG      C 8669   2.713   0.722   0.662
   45ARG      O 8670   2.619   0.649   0.693
   46GLY      N 8671   2.806   0.766   0.748
   46GLY      H 8672   2.865   0.840   0.714
   46GLY     CA 8673   2.831   0.725   0.885
   46GLY    HA1 8674   2.927   0.673   0.887
   46GLY    HA2 8675   2.754   0.655   0.916
   46GLY      C 8676   2.825   0.832   0.992
   46GLY      O 8677   2.717   0.872   1.037
   47GLY      N 8678   2.935   0.886   1.045
   47GLY      H 8679   2.918   0.961   1.111
   47GLY     CA 8680   3.071   0.842   1.024
   47GLY    HA1 8681   3.153   0.910   1.049
   47GLY    HA2 8682   3.082   0.815   0.919
   47GLY      C 8683   3.106   0.715   1.100
   47GLY      O 8684   3.076   0.697   1.218
   48GLY      N 8685   3.180   0.627   1.032
   48GLY      H 8686   3.211   0.546   1.084
   48GLY     CA 8687   3.220   0.628   0.893
   48GLY    HA1 8688   3.138   0.604   0.825
   48GLY    HA2 8689   3.257   0.728   0.870
   48GLY      C 8690   3.331   0.524   0.879
   48GLY      O 8691   3.423   0.527   0.960
   49ASP      N 8692   3.329   0.435   0.780
   49ASP      H 8693   3.404   0.367   0.781
   49ASP     CA 8694   3.233   0.415   0.673
   49ASP     HA 8695   3.206   0.515   0.640
   49ASP     CB 8696   3.113   0.339   0.728
   49ASP    HB1 8697   3.048   0.420   0.762
   49ASP    HB2 8698   3.051   0.296   0.650
   49ASP     CG 8699   3.145   0.233   0.833
   49ASP    OD1 8700   3.110   0.260   0.950
   49ASP    OD2 8701   3.214   0.132   0.809
   49ASP      C 8702   3.283   0.352   0.543
   49ASP      O 8703   3.204   0.314   0.458
   50ARG      N 8704   3.415   0.341   0.524
   50ARG      H 8705   3.471   0.352   0.607
   50ARG     CA 8706   3.475   0.295   0.401
   50ARG     HA 8707   3.415   0.213   0.361
   50ARG     CB 8708   3.615   0.240   0.430
   50ARG    HB1 8709   3.658   0.206   0.336
   50ARG    HB2 8710   3.601   0.144   0.480
   50ARG     CG 8711   3.711   0.319   0.518
   50ARG    HG1 8712   3.663   0.344   0.612
   50ARG    HG2 8713   3.738   0.416   0.476
   50ARG     CD 8714   3.841   0.246   0.549
   50ARG    HD1 8715   3.891   0.205   0.461
   50ARG    HD2 8716   3.820   0.154   0.602
   50ARG     NE 8717   3.931   0.327   0.633
   50ARG     HE 8718   3.901   0.415   0.671
   50ARG     CZ 8719   4.054   0.295   0.674
   50ARG    NH1 8720   4.137   0.386   0.728
   50ARG   HH11 8721   4.118   0.485   0.723
   50ARG   HH12 8722   4.230   0.362   0.758
   50ARG    NH2 8723   4.109   0.173   0.662
   50ARG   HH21 8724   4.058   0.119   0.593
   50ARG   HH22 8725   4.204   0.154   0.690
   50ARG      C 8726   3.485   0.404   0.296
   50ARG      O 8727   3.509   0.521   0.327
   51GLY      N 8728   3.472   0.363   0.170
   51GLY      H 8729   3.460   0.263   0.156
   51GLY     CA 8730   3.492   0.435   0.046
   51GLY    HA1 8731   3.596   0.442   0.012
   51GLY    HA2 8732   3.457   0.536   0.067
   51GLY      C 8733   3.403   0.397  -0.072
   51GLY      O 8734   3.284   0.377  -0.049
   52GLY      N 8735   3.450   0.392  -0.197
   52GLY      H 8736   3.545   0.421  -0.214
   52GLY     CA 8737   3.376   0.336  -0.308
   52GLY    HA1 8738   3.401   0.393  -0.397
   52GLY    HA2 8739   3.272   0.367  -0.294
   52GLY      C 8740   3.381   0.184  -0.322
   52GLY      O 8741   3.467   0.114  -0.269
   53PHE      N 8742   3.285   0.133  -0.400
   53PHE      H 8743   3.233   0.202  -0.453
   53PHE     CA 8744   3.248  -0.005  -0.420
   53PHE     HA 8745   3.337  -0.068  -0.429
   53PHE     CB 8746   3.181  -0.023  -0.557
   53PHE    HB1 8747   3.256   0.010  -0.629
   53PHE    HB2 8748   3.149  -0.125  -0.578
   53PHE     CG 8749   3.059   0.065  -0.564
   53PHE    CD1 8750   2.930   0.018  -0.536
   53PHE    HD1 8751   2.909  -0.083  -0.503
   53PHE    CE1 8752   2.818   0.101  -0.547
   53PHE    HE1 8753   2.720   0.059  -0.529
   53PHE     CZ 8754   2.836   0.230  -0.599
   53PHE     HZ 8755   2.762   0.308  -0.611
   53PHE    CE2 8756   2.962   0.278  -0.635
   53PHE    HE2 8757   2.971   0.379  -0.672
   53PHE    CD2 8758   3.073   0.195  -0.614
   53PHE    HD2 8759   3.173   0.224  -0.643
   53PHE      C 8760   3.170  -0.079  -0.313
   53PHE      O 8761   3.187  -0.200  -0.293
   54GLY      N 8762   3.080  -0.021  -0.233
   54GLY      H 8763   3.051  -0.081  -0.157
   54GLY     CA 8764   3.009   0.105  -0.240
   54GLY    HA1 8765   3.053   0.171  -0.165
   54GLY    HA2 8766   3.024   0.157  -0.335
   54GLY      C 8767   2.859   0.095  -0.221
   54GLY      O 8768   2.811  -0.017  -0.237
   55PRO      N 8769   2.784   0.204  -0.199
   55PRO     CD 8770   2.830   0.340  -0.220
   55PRO    HD1 8771   2.902   0.357  -0.300
   55PRO    HD2 8772   2.878   0.382  -0.131
   55PRO     CG 8773   2.704   0.421  -0.250
   55PRO    HG1 8774   2.675   0.403  -0.353
   55PRO    HG2 8775   2.713   0.528  -0.231
   55PRO     CB 8776   2.603   0.345  -0.163
   55PRO    HB1 8777   2.616   0.384  -0.062
   55PRO    HB2 8778   2.501   0.361  -0.199
   55PRO     CA 8779   2.641   0.198  -0.179
   55PRO     HA 8780   2.594   0.156  -0.267
   55PRO      C 8781   2.601   0.132  -0.047
   55PRO      O 8782   2.483   0.106  -0.025
   56GLY      N 8783   2.695   0.094   0.039
   56GLY      H 8784   2.790   0.121   0.017
   56GLY     CA 8785   2.675   0.038   0.171
   56GLY    HA1 8786   2.775   0.017   0.210
   56GLY    HA2 8787   2.606  -0.046   0.178
   56GLY      C 8788   2.615   0.133   0.274
   56GLY      O 8789   2.624   0.255   0.265
   57LYS      N 8790   2.569   0.082   0.388
   57LYS      H 8791   2.561  -0.019   0.394
   57LYS     CA 8792   2.539   0.153   0.511
   57LYS     HA 8793   2.510   0.257   0.493
   57LYS     CB 8794   2.665   0.154   0.598
   57LYS    HB1 8795   2.739   0.216   0.548
   57LYS    HB2 8796   2.648   0.199   0.696
   57LYS     CG 8797   2.739   0.022   0.618
   57LYS    HG1 8798   2.668  -0.054   0.650
   57LYS    HG2 8799   2.774  -0.017   0.522
   57LYS     CD 8800   2.864   0.031   0.705
   57LYS    HD1 8801   2.915   0.113   0.656
   57LYS    HD2 8802   2.928  -0.057   0.696
   57LYS     CE 8803   2.840   0.070   0.851
   57LYS    HE1 8804   2.932   0.059   0.909
   57LYS    HE2 8805   2.804   0.173   0.845
   57LYS     NZ 8806   2.742  -0.018   0.915
   57LYS    HZ1 8807   2.660  -0.028   0.856
   57LYS    HZ2 8808   2.718   0.021   1.005
   57LYS    HZ3 8809   2.780  -0.106   0.946
   57LYS      C 8810   2.420   0.091   0.581
   57LYS      O 8811   2.356  -0.003   0.534
   58MET      N 8812   2.386   0.154   0.694
   58MET      H 8813   2.443   0.233   0.722
   58MET     CA 8814   2.305   0.114   0.806
   58MET     HA 8815   2.320   0.196   0.876
   58MET     CB 8816   2.155   0.109   0.777
   58MET    HB1 8817   2.120   0.060   0.868
   58MET    HB2 8818   2.136   0.040   0.695
   58MET     CG 8819   2.082   0.241   0.753
   58MET    HG1 8820   2.103   0.296   0.845
   58MET    HG2 8821   1.974   0.229   0.743
   58MET     SD 8822   2.131   0.351   0.618
   58MET     CE 8823   2.092   0.242   0.479
   58MET    HE1 8824   1.984   0.236   0.469
   58MET    HE2 8825   2.140   0.148   0.506
   58MET    HE3 8826   2.133   0.285   0.387
   58MET      C 8827   2.373  -0.004   0.875
   58MET      O 8828   2.479  -0.053   0.836
   59ASP      N 8829   2.313  -0.037   0.989
   59ASP      H 8830   2.231   0.018   1.011
   59ASP     CA 8831   2.346  -0.148   1.076
   59ASP     HA 8832   2.289  -0.121   1.165
   59ASP     CB 8833   2.287  -0.282   1.033
   59ASP    HB1 8834   2.340  -0.322   0.946
   59ASP    HB2 8835   2.300  -0.360   1.109
   59ASP     CG 8836   2.143  -0.267   0.987
   59ASP    OD1 8837   2.128  -0.260   0.863
   59ASP    OD2 8838   2.054  -0.244   1.071
   59ASP      C 8839   2.491  -0.158   1.121
   59ASP      O 8840   2.560  -0.252   1.083
   60SER      N 8841   2.543  -0.059   1.194
   60SER      H 8842   2.638  -0.076   1.223
   60SER     CA 8843   2.488   0.066   1.244
   60SER     HA 8844   2.386   0.080   1.209
   60SER     CB 8845   2.579   0.179   1.198
   60SER    HB1 8846   2.673   0.170   1.253
   60SER    HB2 8847   2.538   0.277   1.225
   60SER     OG 8848   2.600   0.167   1.059
   60SER     HG 8849   2.633   0.251   1.026
   60SER      C 8850   2.470   0.076   1.395
   60SER      O 8851   2.370   0.128   1.443
   61ARG      N 8852   2.567   0.026   1.473
   61ARG      H 8853   2.650  -0.004   1.423
   61ARG     CA 8854   2.557   0.014   1.617
   61ARG     HA 8855   2.456  -0.012   1.649
   61ARG     CB 8856   2.665  -0.079   1.671
   61ARG    HB1 8857   2.756  -0.042   1.624
   61ARG    HB2 8858   2.675  -0.073   1.779
   61ARG     CG 8859   2.647  -0.223   1.625
   61ARG    HG1 8860   2.651  -0.216   1.516
   61ARG    HG2 8861   2.553  -0.275   1.647
   61ARG     CD 8862   2.765  -0.301   1.682
   61ARG    HD1 8863   2.802  -0.248   1.770
   61ARG    HD2 8864   2.850  -0.292   1.614
   61ARG     NE 8865   2.732  -0.441   1.708
   61ARG     HE 8866   2.715  -0.476   1.801
   61ARG     CZ 8867   2.708  -0.538   1.619
   61ARG    NH1 8868   2.667  -0.660   1.657
   61ARG   HH11 8869   2.636  -0.726   1.587
   61ARG   HH12 8870   2.665  -0.688   1.754
   61ARG    NH2 8871   2.734  -0.520   1.488
   61ARG   HH21 8872   2.787  -0.441   1.456
   61ARG   HH22 8873   2.729  -0.609   1.441
   61ARG      C 8874   2.581   0.153   1.675
   61ARG      O 8875   2.651   0.240   1.625
   62GLY      N 8876   2.525   0.169   1.796
   62GLY      H 8877   2.477   0.090   1.837
   62GLY     CA 8878   2.516   0.289   1.876
   62GLY    HA1 8879   2.474   0.374   1.822
   62GLY    HA2 8880   2.619   0.315   1.900
   62GLY      C 8881   2.448   0.258   2.009
   62GLY      O 8882   2.493   0.173   2.085
   63GLU      N 8883   2.340   0.324   2.052
   63GLU      H 8884   2.296   0.283   2.133
   63GLU     CA 8885   2.272   0.435   1.987
   63GLU     HA 8886   2.183   0.470   2.039
   63GLU     CB 8887   2.207   0.386   1.858
[truncated: 690,917 more chars]
