# Supplementary material for: Dynamic yet well-defined organization of the FUS RGG3 dense phase
Source: Commun Chem. 2026 Mar 21;9:177. doi: 10.1038/s42004-026-01974-z (PMC13172571; doi:10.1038/s42004-026-01974-z)
Supplement: Supplementary file 4 — Supplementary Data 1 [file 42004_2026_1974_MOESM4_ESM.zip › supplemetary_data/RGG3_24copies_1us_2_nowater_start.gro]

Generated by trjconv : Protein in water t=   0.00000
24240
    1GLY      N    1  14.485   9.885   1.309
    1GLY     H1    2  14.452   9.864   1.216
    1GLY     H2    3  14.549   9.810   1.328
    1GLY     H3    4  14.404   9.884   1.369
    1GLY     CA    5  14.559  10.013   1.306
    1GLY    HA1    6  14.616  10.032   1.215
    1GLY    HA2    7  14.480  10.087   1.310
    1GLY      C    8  14.653  10.019   1.425
    1GLY      O    9  14.627   9.935   1.511
    2PRO      N   10  14.751  10.109   1.441
    2PRO     CD   11  14.826  10.124   1.563
    2PRO    HD1   12  14.854  10.022   1.589
    2PRO    HD2   13  14.763  10.173   1.637
    2PRO     CG   14  14.956  10.197   1.532
    2PRO    HG1   15  15.029  10.123   1.501
    2PRO    HG2   16  14.989  10.246   1.624
    2PRO     CB   17  14.910  10.291   1.421
    2PRO    HB1   18  14.988  10.312   1.348
    2PRO    HB2   19  14.867  10.385   1.457
    2PRO     CA   20  14.808  10.204   1.347
    2PRO     HA   21  14.862  10.136   1.280
    2PRO      C   22  14.702  10.278   1.267
    2PRO      O   23  14.616  10.337   1.332
    3GLY      N   24  14.699  10.292   1.134
    3GLY      H   25  14.619  10.344   1.102
    3GLY     CA   26  14.791  10.229   1.041
    3GLY    HA1   27  14.748  10.200   0.945
    3GLY    HA2   28  14.823  10.132   1.077
    3GLY      C   29  14.926  10.298   1.025
    3GLY      O   30  15.033  10.239   1.037
    4GLY      N   31  14.936  10.431   1.023
    4GLY      H   32  15.030  10.466   1.017
    4GLY     CA   33  14.828  10.527   1.005
    4GLY    HA1   34  14.742  10.507   0.941
    4GLY    HA2   35  14.793  10.547   1.106
    4GLY      C   36  14.878  10.657   0.944
    4GLY      O   37  14.998  10.669   0.922
    5GLY      N   38  14.788  10.754   0.921
    5GLY      H   39  14.696  10.746   0.960
    5GLY     CA   40  14.811  10.882   0.858
    5GLY    HA1   41  14.912  10.909   0.889
    5GLY    HA2   42  14.731  10.951   0.886
    5GLY      C   43  14.822  10.874   0.706
    5GLY      O   44  14.809  10.766   0.649
    6PRO      N   45  14.845  10.990   0.643
    6PRO     CD   46  14.892  11.110   0.709
    6PRO    HD1   47  14.972  11.080   0.777
    6PRO    HD2   48  14.805  11.148   0.763
    6PRO     CG   49  14.935  11.199   0.593
    6PRO    HG1   50  15.014  11.269   0.623
    6PRO    HG2   51  14.851  11.255   0.552
    6PRO     CB   52  14.985  11.101   0.488
    6PRO    HB1   53  15.085  11.073   0.521
    6PRO    HB2   54  14.987  11.151   0.391
    6PRO     CA   55  14.882  10.989   0.503
    6PRO     HA   56  14.938  10.899   0.477
    6PRO      C   57  14.773  11.002   0.397
    6PRO      O   58  14.792  10.971   0.280
    7GLY      N   59  14.654  11.047   0.437
    7GLY      H   60  14.628  11.059   0.534
    7GLY     CA   61  14.545  11.082   0.348
    7GLY    HA1   62  14.472  11.141   0.404
    7GLY    HA2   63  14.561  11.153   0.267
    7GLY      C   64  14.470  10.960   0.297
    7GLY      O   65  14.500  10.848   0.338
    8GLY      N   66  14.374  10.971   0.205
    8GLY      H   67  14.340  11.063   0.181
    8GLY     CA   68  14.288  10.859   0.171
    8GLY    HA1   69  14.341  10.765   0.156
    8GLY    HA2   70  14.235  10.887   0.080
    8GLY      C   71  14.181  10.830   0.276
    8GLY      O   72  14.196  10.862   0.393
    9SER      N   73  14.070  10.768   0.233
    9SER      H   74  13.998  10.766   0.304
    9SER     CA   75  14.036  10.705   0.108
    9SER     HA   76  14.124  10.676   0.050
    9SER     CB   77  13.965  10.807   0.020
    9SER    HB1   78  14.008  10.906   0.034
    9SER    HB2   79  13.864  10.806   0.060
    9SER     OG   80  13.968  10.770  -0.116
    9SER     HG   81  13.927  10.835  -0.173
    9SER      C   82  13.959  10.573   0.107
    9SER      O   83  13.896  10.537   0.206
   10HIS      N   84  13.962  10.499  -0.004
   10HIS      H   85  14.029  10.519  -0.077
   10HIS     CA   86  13.895  10.371  -0.018
   10HIS     HA   87  13.919  10.308   0.068
   10HIS     CB   88  13.965  10.305  -0.136
   10HIS    HB1   89  13.950  10.197  -0.131
   10HIS    HB2   90  14.072  10.319  -0.121
   10HIS     CG   91  13.923  10.353  -0.272
   10HIS    ND1   92  13.820  10.299  -0.348
   10HIS    CE1   93  13.810  10.374  -0.458
   10HIS    HE1   94  13.735  10.361  -0.535
   10HIS    NE2   95  13.893  10.479  -0.448
   10HIS    HE2   96  13.897  10.562  -0.506
   10HIS    CD2   97  13.966  10.469  -0.331
   10HIS    HD2   98  14.035  10.543  -0.294
   10HIS      C   99  13.744  10.384  -0.034
   10HIS      O  100  13.667  10.290  -0.019
   11MET      N  101  13.698  10.507  -0.061
   11MET      H  102  13.767  10.579  -0.079
   11MET     CA  103  13.558  10.541  -0.072
   11MET     HA  104  13.499  10.453  -0.097
   11MET     CB  105  13.540  10.649  -0.178
   11MET    HB1  106  13.623  10.719  -0.173
   11MET    HB2  107  13.448  10.705  -0.162
   11MET     CG  108  13.540  10.584  -0.317
   11MET    HG1  109  13.446  10.533  -0.336
   11MET    HG2  110  13.617  10.507  -0.322
   11MET     SD  111  13.548  10.709  -0.448
   11MET     CE  112  13.379  10.772  -0.438
   11MET    HE1  113  13.353  10.819  -0.343
   11MET    HE2  114  13.361  10.840  -0.521
   11MET    HE3  115  13.313  10.689  -0.463
   11MET      C  116  13.501  10.593   0.060
   11MET      O  117  13.569  10.649   0.145
   12GLY      N  118  13.368  10.587   0.076
   12GLY      H  119  13.339  10.633   0.161
   12GLY     CA  120  13.264  10.540  -0.013
   12GLY    HA1  121  13.184  10.490   0.042
   12GLY    HA2  122  13.307  10.466  -0.080
   12GLY      C  123  13.195  10.652  -0.089
   12GLY      O  124  13.184  10.765  -0.041
   13GLY      N  125  13.153  10.633  -0.214
   13GLY      H  126  13.103  10.718  -0.239
   13GLY     CA  127  13.140  10.517  -0.300
   13GLY    HA1  128  13.213  10.446  -0.260
   13GLY    HA2  129  13.163  10.554  -0.400
   13GLY      C  130  13.007  10.443  -0.306
   13GLY      O  131  12.911  10.489  -0.245
   14ASN      N  132  13.000  10.339  -0.390
   14ASN      H  133  13.081  10.327  -0.449
   14ASN     CA  134  12.886  10.253  -0.413
   14ASN     HA  135  12.916  10.169  -0.474
   14ASN     CB  136  12.785  10.331  -0.497
   14ASN    HB1  137  12.765  10.417  -0.432
   14ASN    HB2  138  12.701  10.264  -0.515
   14ASN     CG  139  12.832  10.384  -0.632
   14ASN    OD1  140  12.861  10.309  -0.725
   14ASN    ND2  141  12.837  10.516  -0.646
   14ASN   HD21  142  12.800  10.585  -0.582
   14ASN   HD22  143  12.860  10.542  -0.741
   14ASN      C  144  12.833  10.198  -0.281
   14ASN      O  145  12.721  10.233  -0.243
   15TYR      N  146  12.901  10.103  -0.217
   15TYR      H  147  12.995  10.086  -0.251
   15TYR     CA  148  12.856  10.030  -0.101
   15TYR     HA  149  12.945  10.000  -0.045
   15TYR     CB  150  12.802   9.896  -0.149
   15TYR    HB1  151  12.891   9.835  -0.165
   15TYR    HB2  152  12.759   9.848  -0.061
   15TYR     CG  153  12.714   9.892  -0.272
   15TYR    CD1  154  12.585   9.946  -0.274
   15TYR    HD1  155  12.542   9.979  -0.180
   15TYR    CE1  156  12.513   9.966  -0.392
   15TYR    HE1  157  12.421  10.023  -0.389
   15TYR     CZ  158  12.570   9.930  -0.516
   15TYR     OH  159  12.511   9.952  -0.637
   15TYR     HH  160  12.428  10.000  -0.628
   15TYR    CE2  161  12.700   9.875  -0.517
   15TYR    HE2  162  12.748   9.848  -0.609
   15TYR    CD2  163  12.768   9.856  -0.396
   15TYR    HD2  164  12.869   9.818  -0.396
   15TYR      C  165  12.758  10.097  -0.006
   15TYR      O  166  12.649  10.047   0.024
   16GLY      N  167  12.800  10.206   0.059
   16GLY      H  168  12.728  10.251   0.113
   16GLY     CA  169  12.929  10.272   0.060
   16GLY    HA1  170  12.957  10.276  -0.045
   16GLY    HA2  171  12.925  10.375   0.097
   16GLY      C  172  13.028  10.198   0.149
   16GLY      O  173  13.147  10.213   0.123
   17ASP      N  174  12.981  10.126   0.251
   17ASP      H  175  12.882  10.117   0.268
   17ASP     CA  176  13.070  10.065   0.348
   17ASP     HA  177  13.153  10.131   0.371
   17ASP     CB  178  12.995  10.033   0.477
   17ASP    HB1  179  12.964  10.129   0.518
   17ASP    HB2  180  12.908   9.974   0.449
   17ASP     CG  181  13.066   9.941   0.577
   17ASP    OD1  182  13.055   9.817   0.580
   17ASP    OD2  183  13.129  10.003   0.665
   17ASP      C  184  13.123   9.936   0.288
   17ASP      O  185  13.240   9.933   0.252
   18ASP      N  186  13.049   9.831   0.250
   18ASP      H  187  12.949   9.834   0.261
   18ASP     CA  188  13.103   9.728   0.163
   18ASP     HA  189  13.162   9.779   0.087
   18ASP     CB  190  12.992   9.665   0.079
   18ASP    HB1  191  12.912   9.735   0.058
   18ASP    HB2  192  13.040   9.645  -0.017
   18ASP     CG  193  12.936   9.531   0.126
   18ASP    OD1  194  12.944   9.508   0.249
   18ASP    OD2  195  12.870   9.457   0.050
   18ASP      C  196  13.212   9.639   0.220
   18ASP      O  197  13.260   9.558   0.141
   19ARG      N  198  13.242   9.661   0.348
   19ARG      H  199  13.200   9.743   0.389
   19ARG     CA  200  13.325   9.567   0.421
   19ARG     HA  201  13.386   9.514   0.348
   19ARG     CB  202  13.230   9.467   0.486
   19ARG    HB1  203  13.157   9.428   0.415
   19ARG    HB2  204  13.176   9.522   0.563
   19ARG     CG  205  13.302   9.353   0.559
   19ARG    HG1  206  13.367   9.394   0.636
   19ARG    HG2  207  13.367   9.301   0.489
   19ARG     CD  208  13.207   9.261   0.636
   19ARG    HD1  209  13.258   9.198   0.709
   19ARG    HD2  210  13.136   9.318   0.696
   19ARG     NE  211  13.127   9.178   0.546
   19ARG     HE  212  13.052   9.227   0.499
   19ARG     CZ  213  13.145   9.049   0.514
   19ARG    NH1  214  13.052   8.991   0.438
   19ARG   HH11  215  12.972   9.034   0.394
   19ARG   HH12  216  13.067   8.891   0.444
   19ARG    NH2  217  13.239   8.969   0.567
   19ARG   HH21  218  13.235   8.871   0.543
   19ARG   HH22  219  13.309   9.003   0.631
   19ARG      C  220  13.430   9.625   0.515
   19ARG      O  221  13.388   9.662   0.625
   20ARG      N  222  13.559   9.632   0.483
   20ARG      H  223  13.604   9.689   0.554
   20ARG     CA  224  13.633   9.610   0.361
   20ARG     HA  225  13.736   9.610   0.398
   20ARG     CB  226  13.617   9.728   0.265
   20ARG    HB1  227  13.512   9.733   0.237
   20ARG    HB2  228  13.667   9.700   0.172
   20ARG     CG  229  13.662   9.866   0.311
   20ARG    HG1  230  13.595   9.915   0.381
   20ARG    HG2  231  13.764   9.855   0.348
   20ARG     CD  232  13.672   9.961   0.192
   20ARG    HD1  233  13.573   9.975   0.148
   20ARG    HD2  234  13.728   9.907   0.116
   20ARG     NE  235  13.734  10.089   0.226
   20ARG     HE  236  13.833  10.087   0.248
   20ARG     CZ  237  13.674  10.199   0.274
   20ARG    NH1  238  13.757  10.288   0.330
   20ARG   HH11  239  13.856  10.280   0.311
   20ARG   HH12  240  13.733  10.380   0.363
   20ARG    NH2  241  13.542  10.224   0.268
   20ARG   HH21  242  13.512  10.310   0.312
   20ARG   HH22  243  13.481  10.172   0.206
   20ARG      C  244  13.603   9.473   0.302
   20ARG      O  245  13.565   9.465   0.185
   21GLY      N  246  13.612   9.367   0.383
   21GLY      H  247  13.632   9.387   0.480
   21GLY     CA  248  13.594   9.229   0.343
   21GLY    HA1  249  13.568   9.159   0.422
   21GLY    HA2  250  13.508   9.237   0.277
   21GLY      C  251  13.699   9.169   0.250
   21GLY      O  252  13.813   9.213   0.246
   22GLY      N  253  13.660   9.075   0.164
   22GLY      H  254  13.563   9.050   0.176
   22GLY     CA  255  13.741   9.003   0.067
   22GLY    HA1  256  13.682   8.994  -0.024
   22GLY    HA2  257  13.830   9.064   0.053
   22GLY      C  258  13.785   8.866   0.117
   22GLY      O  259  13.710   8.792   0.181
   23ARG      N  260  13.908   8.829   0.081
   23ARG      H  261  13.965   8.889   0.022
   23ARG     CA  262  13.982   8.708   0.110
   23ARG     HA  263  14.069   8.706   0.044
   23ARG     CB  264  14.009   8.717   0.260
   23ARG    HB1  265  14.027   8.817   0.300
   23ARG    HB2  266  13.926   8.686   0.324
   23ARG     CG  267  14.121   8.620   0.295
   23ARG    HG1  268  14.206   8.634   0.228
   23ARG    HG2  269  14.090   8.516   0.281
   23ARG     CD  270  14.158   8.639   0.442
   23ARG    HD1  271  14.155   8.746   0.463
   23ARG    HD2  272  14.085   8.592   0.509
   23ARG     NE  273  14.293   8.590   0.468
   23ARG     HE  274  14.370   8.650   0.442
   23ARG     CZ  275  14.326   8.485   0.545
   23ARG    NH1  276  14.452   8.445   0.564
   23ARG   HH11  277  14.476   8.373   0.631
   23ARG   HH12  278  14.531   8.492   0.522
   23ARG    NH2  279  14.231   8.408   0.601
   23ARG   HH21  280  14.255   8.326   0.655
   23ARG   HH22  281  14.138   8.414   0.564
   23ARG      C  282  13.908   8.582   0.067
   23ARG      O  283  13.877   8.490   0.142
   24GLY      N  284  13.889   8.570  -0.065
   24GLY      H  285  13.925   8.650  -0.116
   24GLY     CA  286  13.845   8.452  -0.135
   24GLY    HA1  287  13.851   8.474  -0.242
   24GLY    HA2  288  13.912   8.369  -0.110
   24GLY      C  289  13.703   8.404  -0.107
   24GLY      O  290  13.647   8.440  -0.004
   25GLY      N  291  13.638   8.330  -0.198
   25GLY      H  292  13.688   8.278  -0.269
   25GLY     CA  293  13.497   8.301  -0.184
   25GLY    HA1  294  13.479   8.258  -0.086
   25GLY    HA2  295  13.435   8.389  -0.200
   25GLY      C  296  13.454   8.186  -0.274
   25GLY      O  297  13.355   8.208  -0.344
   26TYR      N  298  13.529   8.076  -0.276
   26TYR      H  299  13.605   8.057  -0.213
   26TYR     CA  300  13.514   7.981  -0.385
   26TYR     HA  301  13.474   8.028  -0.475
   26TYR     CB  302  13.420   7.867  -0.345
   26TYR    HB1  303  13.423   7.797  -0.428
   26TYR    HB2  304  13.470   7.814  -0.263
   26TYR     CG  305  13.278   7.897  -0.304
   26TYR    CD1  306  13.228   7.851  -0.181
   26TYR    HD1  307  13.298   7.813  -0.108
   26TYR    CE1  308  13.092   7.854  -0.150
   26TYR    HE1  309  13.060   7.801  -0.061
   26TYR     CZ  310  13.010   7.931  -0.234
   26TYR     OH  311  12.882   7.957  -0.193
   26TYR     HH  312  12.843   8.033  -0.238
   26TYR    CE2  313  13.058   7.984  -0.356
   26TYR    HE2  314  12.996   8.030  -0.432
   26TYR    CD2  315  13.191   7.961  -0.392
   26TYR    HD2  316  13.230   8.000  -0.485
   26TYR      C  317  13.644   7.915  -0.429
   26TYR      O  318  13.726   7.873  -0.348
   27ASP      N  319  13.664   7.906  -0.561
   27ASP      H  320  13.596   7.946  -0.624
   27ASP     CA  321  13.765   7.834  -0.636
   27ASP     HA  322  13.720   7.821  -0.734
   27ASP     CB  323  13.887   7.925  -0.652
   27ASP    HB1  324  13.936   7.938  -0.556
   27ASP    HB2  325  13.860   8.028  -0.676
   27ASP     CG  326  13.986   7.873  -0.756
   27ASP    OD1  327  13.959   7.779  -0.834
   27ASP    OD2  328  14.101   7.921  -0.751
   27ASP      C  329  13.795   7.693  -0.589
   27ASP      O  330  13.910   7.653  -0.571
   28ARG      N  331  13.686   7.628  -0.546
   28ARG      H  332  13.597   7.666  -0.575
   28ARG     CA  333  13.689   7.503  -0.472
   28ARG     HA  334  13.777   7.498  -0.408
   28ARG     CB  335  13.562   7.488  -0.389
   28ARG    HB1  336  13.569   7.395  -0.332
   28ARG    HB2  337  13.561   7.558  -0.306
   28ARG     CG  338  13.430   7.488  -0.466
   28ARG    HG1  339  13.420   7.573  -0.533
   28ARG    HG2  340  13.419   7.404  -0.535
   28ARG     CD  341  13.309   7.485  -0.374
   28ARG    HD1  342  13.312   7.571  -0.307
   28ARG    HD2  343  13.319   7.397  -0.311
   28ARG     NE  344  13.185   7.502  -0.450
   28ARG     HE  345  13.187   7.466  -0.544
   28ARG     CZ  346  13.067   7.536  -0.399
   28ARG    NH1  347  12.976   7.589  -0.483
   28ARG   HH11  348  13.001   7.605  -0.579
   28ARG   HH12  349  12.888   7.611  -0.438
   28ARG    NH2  350  13.045   7.550  -0.267
   28ARG   HH21  351  12.970   7.607  -0.231
   28ARG   HH22  352  13.118   7.515  -0.207
   28ARG      C  353  13.712   7.386  -0.566
   28ARG      O  354  13.642   7.390  -0.667
   29GLY      N  355  13.799   7.291  -0.532
   29GLY      H  356  13.858   7.303  -0.451
   29GLY     CA  357  13.798   7.162  -0.598
   29GLY    HA1  358  13.787   7.180  -0.705
   29GLY    HA2  359  13.895   7.113  -0.585
   29GLY      C  360  13.679   7.076  -0.558
   29GLY      O  361  13.596   7.108  -0.474
   30GLY      N  362  13.666   6.958  -0.621
   30GLY      H  363  13.733   6.941  -0.695
   30GLY     CA  364  13.570   6.855  -0.587
   30GLY    HA1  365  13.589   6.834  -0.481
   30GLY    HA2  366  13.586   6.766  -0.647
   30GLY      C  367  13.426   6.895  -0.612
   30GLY      O  368  13.393   6.952  -0.716
   31TYR      N  369  13.338   6.862  -0.517
   31TYR      H  370  13.376   6.825  -0.431
   31TYR     CA  371  13.202   6.911  -0.507
   31TYR     HA  372  13.161   6.924  -0.607
   31TYR     CB  373  13.186   7.045  -0.436
   31TYR    HB1  374  13.281   7.097  -0.454
   31TYR    HB2  375  13.167   7.028  -0.330
   31TYR     CG  376  13.083   7.137  -0.498
   31TYR    CD1  377  13.126   7.201  -0.615
   31TYR    HD1  378  13.226   7.199  -0.655
   31TYR    CE1  379  13.037   7.284  -0.685
   31TYR    HE1  380  13.066   7.347  -0.768
   31TYR     CZ  381  12.906   7.297  -0.636
   31TYR     OH  382  12.818   7.379  -0.702
   31TYR     HH  383  12.731   7.370  -0.662
   31TYR    CE2  384  12.862   7.228  -0.521
   31TYR    HE2  385  12.765   7.236  -0.474
   31TYR    CD2  386  12.951   7.144  -0.453
   31TYR    HD2  387  12.921   7.083  -0.369
   31TYR      C  388  13.108   6.798  -0.468
   31TYR      O  389  12.998   6.821  -0.417
   32ARG      N  390  13.148   6.673  -0.494
   32ARG      H  391  13.232   6.669  -0.550
   32ARG     CA  392  13.058   6.560  -0.486
   32ARG     HA  393  12.991   6.582  -0.568
   32ARG     CB  394  13.121   6.426  -0.524
   32ARG    HB1  395  13.168   6.460  -0.616
   32ARG    HB2  396  13.052   6.349  -0.558
   32ARG     CG  397  13.201   6.345  -0.423
   32ARG    HG1  398  13.252   6.266  -0.479
   32ARG    HG2  399  13.122   6.296  -0.367
   32ARG     CD  400  13.312   6.414  -0.345
   32ARG    HD1  401  13.289   6.515  -0.312
   32ARG    HD2  402  13.406   6.423  -0.400
   32ARG     NE  403  13.339   6.329  -0.229
   32ARG     HE  404  13.424   6.275  -0.234
   32ARG     CZ  405  13.272   6.321  -0.114
   32ARG    NH1  406  13.304   6.243  -0.010
   32ARG   HH11  407  13.375   6.174  -0.030
   32ARG   HH12  408  13.242   6.241   0.070
   32ARG    NH2  409  13.167   6.401  -0.088
   32ARG   HH21  410  13.132   6.478  -0.143
   32ARG   HH22  411  13.112   6.389  -0.005
   32ARG      C  412  12.975   6.552  -0.358
   32ARG      O  413  13.041   6.573  -0.257
   33GLY      N  414  12.847   6.520  -0.343
   33GLY      H  415  12.800   6.539  -0.255
   33GLY     CA  416  12.761   6.476  -0.451
   33GLY    HA1  417  12.670   6.431  -0.412
   33GLY    HA2  418  12.808   6.390  -0.500
   33GLY      C  419  12.722   6.566  -0.568
   33GLY      O  420  12.683   6.509  -0.669
   34ARG      N  421  12.738   6.698  -0.555
   34ARG      H  422  12.758   6.741  -0.466
   34ARG     CA  423  12.723   6.782  -0.672
   34ARG     HA  424  12.627   6.772  -0.723
   34ARG     CB  425  12.726   6.929  -0.630
   34ARG    HB1  426  12.821   6.944  -0.578
   34ARG    HB2  427  12.651   6.941  -0.552
   34ARG     CG  428  12.706   7.037  -0.736
   34ARG    HG1  429  12.666   7.127  -0.689
   34ARG    HG2  430  12.805   7.057  -0.777
   34ARG     CD  431  12.604   7.008  -0.846
   34ARG    HD1  432  12.508   6.974  -0.807
   34ARG    HD2  433  12.653   6.935  -0.910
   34ARG     NE  434  12.588   7.124  -0.933
   34ARG     HE  435  12.648   7.203  -0.915
   34ARG     CZ  436  12.507   7.127  -1.040
   34ARG    NH1  437  12.513   7.223  -1.134
   34ARG   HH11  438  12.571   7.305  -1.126
   34ARG   HH12  439  12.479   7.199  -1.226
   34ARG    NH2  440  12.422   7.027  -1.066
   34ARG   HH21  441  12.420   6.942  -1.011
   34ARG   HH22  442  12.351   7.046  -1.135
   34ARG      C  443  12.836   6.758  -0.771
   34ARG      O  444  12.954   6.772  -0.740
   35GLY      N  445  12.798   6.706  -0.888
   35GLY      H  446  12.698   6.702  -0.903
   35GLY     CA  447  12.894   6.659  -0.986
   35GLY    HA1  448  12.849   6.669  -1.084
   35GLY    HA2  449  12.977   6.730  -0.989
   35GLY      C  450  12.943   6.516  -0.968
   35GLY      O  451  12.908   6.443  -0.875
   36GLY      N  452  13.021   6.458  -1.060
   36GLY      H  453  13.054   6.365  -1.039
   36GLY     CA  454  13.068   6.509  -1.187
   36GLY    HA1  455  13.150   6.446  -1.224
   36GLY    HA2  456  13.110   6.608  -1.176
   36GLY      C  457  12.963   6.501  -1.298
   36GLY      O  458  12.861   6.435  -1.279
   37ASP      N  459  12.972   6.564  -1.415
   37ASP      H  460  12.891   6.548  -1.474
   37ASP     CA  461  13.074   6.661  -1.451
   37ASP     HA  462  13.171   6.632  -1.413
   37ASP     CB  463  13.083   6.655  -1.603
   37ASP    HB1  464  12.999   6.710  -1.646
   37ASP    HB2  465  13.176   6.695  -1.643
   37ASP     CG  466  13.095   6.512  -1.653
   37ASP    OD1  467  13.020   6.465  -1.741
   37ASP    OD2  468  13.188   6.443  -1.605
   37ASP      C  469  13.040   6.802  -1.404
   37ASP      O  470  13.111   6.901  -1.420
   38ARG      N  471  12.929   6.818  -1.332
   38ARG      H  472  12.871   6.736  -1.318
   38ARG     CA  473  12.878   6.944  -1.282
   38ARG     HA  474  12.900   7.029  -1.347
   38ARG     CB  475  12.727   6.948  -1.300
   38ARG    HB1  476  12.708   6.948  -1.407
   38ARG    HB2  477  12.684   7.041  -1.263
   38ARG     CG  478  12.652   6.835  -1.229
   38ARG    HG1  479  12.653   6.859  -1.123
   38ARG    HG2  480  12.700   6.738  -1.240
   38ARG     CD  481  12.509   6.817  -1.280
   38ARG    HD1  482  12.512   6.787  -1.384
   38ARG    HD2  483  12.452   6.908  -1.262
   38ARG     NE  484  12.440   6.703  -1.220
   38ARG     HE  485  12.374   6.728  -1.148
   38ARG     CZ  486  12.457   6.577  -1.264
   38ARG    NH1  487  12.534   6.545  -1.368
   38ARG   HH11  488  12.584   6.619  -1.416
   38ARG   HH12  489  12.540   6.450  -1.401
   38ARG    NH2  490  12.385   6.477  -1.211
   38ARG   HH21  491  12.314   6.497  -1.142
   38ARG   HH22  492  12.395   6.383  -1.247
   38ARG      C  493  12.924   6.982  -1.142
   38ARG      O  494  12.852   6.997  -1.043
   39GLY      N  495  13.057   6.977  -1.128
   39GLY      H  496  13.120   6.966  -1.206
   39GLY     CA  497  13.136   7.003  -1.009
   39GLY    HA1  498  13.077   7.041  -0.926
   39GLY    HA2  499  13.166   6.900  -0.987
   39GLY      C  500  13.251   7.098  -1.036
   39GLY      O  501  13.254   7.174  -1.133
   40GLY      N  502  13.337   7.097  -0.934
   40GLY      H  503  13.317   7.023  -0.868
   40GLY     CA  504  13.455   7.178  -0.913
   40GLY    HA1  505  13.455   7.204  -0.807
   40GLY    HA2  506  13.431   7.268  -0.971
   40GLY      C  507  13.588   7.121  -0.959
   40GLY      O  508  13.683   7.199  -0.961
   41PHE      N  509  13.605   6.992  -0.990
   41PHE      H  510  13.529   6.926  -0.994
   41PHE     CA  511  13.730   6.946  -1.047
   41PHE     HA  512  13.708   6.840  -1.061
   41PHE     CB  513  13.773   7.016  -1.175
   41PHE    HB1  514  13.855   6.958  -1.218
   41PHE    HB2  515  13.809   7.116  -1.150
   41PHE     CG  516  13.673   7.022  -1.288
   41PHE    CD1  517  13.597   7.138  -1.309
   41PHE    HD1  518  13.607   7.223  -1.243
   41PHE    CE1  519  13.506   7.146  -1.415
   41PHE    HE1  520  13.460   7.239  -1.445
   41PHE     CZ  521  13.493   7.038  -1.503
   41PHE     HZ  522  13.428   7.051  -1.588
   41PHE    CE2  523  13.570   6.922  -1.486
   41PHE    HE2  524  13.552   6.842  -1.556
   41PHE    CD2  525  13.658   6.915  -1.377
   41PHE    HD2  526  13.715   6.824  -1.370
   41PHE      C  527  13.849   6.929  -0.953
   41PHE      O  528  13.855   6.996  -0.851
   42ARG      N  529  13.951   6.847  -0.984
   42ARG      H  530  13.946   6.794  -1.070
   42ARG     CA  531  14.083   6.833  -0.926
   42ARG     HA  532  14.117   6.736  -0.963
   42ARG     CB  533  14.174   6.943  -0.978
   42ARG    HB1  534  14.151   6.950  -1.084
   42ARG    HB2  535  14.158   7.039  -0.928
   42ARG     CG  536  14.320   6.900  -0.964
   42ARG    HG1  537  14.342   6.879  -0.859
   42ARG    HG2  538  14.345   6.814  -1.027
   42ARG     CD  539  14.422   6.993  -1.028
   42ARG    HD1  540  14.398   6.998  -1.134
   42ARG    HD2  541  14.518   6.942  -1.022
   42ARG     NE  542  14.415   7.119  -0.955
   42ARG     HE  543  14.322   7.143  -0.923
   42ARG     CZ  544  14.520   7.179  -0.896
   42ARG    NH1  545  14.649   7.151  -0.920
   42ARG   HH11  546  14.729   7.194  -0.876
   42ARG   HH12  547  14.663   7.098  -1.005
   42ARG    NH2  548  14.497   7.270  -0.800
   42ARG   HH21  549  14.401   7.288  -0.775
   42ARG   HH22  550  14.567   7.330  -0.760
   42ARG      C  551  14.080   6.801  -0.778
   42ARG      O  552  14.162   6.853  -0.703
   43GLY      N  553  13.974   6.734  -0.732
   43GLY      H  554  13.907   6.714  -0.805
   43GLY     CA  555  13.934   6.709  -0.595
   43GLY    HA1  556  13.875   6.791  -0.555
   43GLY    HA2  557  13.856   6.632  -0.595
   43GLY      C  558  14.044   6.673  -0.497
   43GLY      O  559  14.157   6.639  -0.532
   44GLY      N  560  14.027   6.674  -0.364
   44GLY      H  561  14.094   6.625  -0.307
   44GLY     CA  562  13.898   6.701  -0.303
   44GLY    HA1  563  13.813   6.679  -0.366
   44GLY    HA2  564  13.890   6.634  -0.218
   44GLY      C  565  13.889   6.846  -0.258
   44GLY      O  566  13.930   6.941  -0.323
   45ARG      N  567  13.820   6.864  -0.145
   45ARG      H  568  13.780   6.782  -0.101
   45ARG     CA  569  13.779   6.994  -0.095
   45ARG     HA  570  13.830   7.068  -0.156
   45ARG     CB  571  13.628   6.998  -0.112
   45ARG    HB1  572  13.609   6.968  -0.215
   45ARG    HB2  573  13.585   6.928  -0.040
   45ARG     CG  574  13.567   7.136  -0.087
   45ARG    HG1  575  13.571   7.168   0.017
   45ARG    HG2  576  13.623   7.205  -0.149
   45ARG     CD  577  13.423   7.122  -0.136
   45ARG    HD1  578  13.378   7.219  -0.117
   45ARG    HD2  579  13.422   7.093  -0.241
   45ARG     NE  580  13.348   7.028  -0.052
   45ARG     HE  581  13.380   6.933  -0.062
   45ARG     CZ  582  13.273   7.043   0.058
   45ARG    NH1  583  13.231   7.166   0.093
   45ARG   HH11  584  13.246   7.248   0.036
   45ARG   HH12  585  13.194   7.173   0.187
   45ARG    NH2  586  13.222   6.942   0.129
   45ARG   HH21  587  13.159   6.963   0.205
   45ARG   HH22  588  13.248   6.848   0.104
   45ARG      C  589  13.830   7.011   0.048
   45ARG      O  590  13.762   7.042   0.145
   46GLY      N  591  13.958   6.985   0.073
   46GLY      H  592  13.993   6.984   0.168
   46GLY     CA  593  14.071   6.980  -0.018
   46GLY    HA1  594  14.064   6.887  -0.074
   46GLY    HA2  595  14.079   7.062  -0.089
   46GLY      C  596  14.207   6.965   0.048
   46GLY      O  597  14.224   6.997   0.165
   47GLY      N  598  14.308   6.910  -0.021
   47GLY      H  599  14.300   6.890  -0.120
   47GLY     CA  600  14.441   6.890   0.031
   47GLY    HA1  601  14.451   6.896   0.139
   47GLY    HA2  602  14.468   6.789   0.000
   47GLY      C  603  14.537   6.987  -0.037
   47GLY      O  604  14.551   6.971  -0.158
   48GLY      N  605  14.586   7.095   0.025
   48GLY      H  606  14.649   7.152  -0.030
   48GLY     CA  607  14.552   7.129   0.161
   48GLY    HA1  608  14.455   7.082   0.181
   48GLY    HA2  609  14.624   7.094   0.235
   48GLY      C  610  14.537   7.276   0.195
   48GLY      O  611  14.513   7.301   0.313
   49ASP      N  612  14.576   7.364   0.103
   49ASP      H  613  14.609   7.326   0.015
   49ASP     CA  614  14.592   7.505   0.136
   49ASP     HA  615  14.595   7.510   0.245
   49ASP     CB  616  14.729   7.556   0.092
   49ASP    HB1  617  14.728   7.529  -0.014
   49ASP    HB2  618  14.752   7.661   0.108
   49ASP     CG  619  14.832   7.460   0.150
   49ASP    OD1  620  14.866   7.356   0.091
   49ASP    OD2  621  14.876   7.481   0.266
   49ASP      C  622  14.483   7.597   0.083
   49ASP      O  623  14.479   7.714   0.120
   50ARG      N  624  14.392   7.564  -0.009
   50ARG      H  625  14.347   7.653  -0.029
   50ARG     CA  626  14.353   7.442  -0.075
   50ARG     HA  627  14.264   7.481  -0.125
   50ARG     CB  628  14.443   7.402  -0.192
   50ARG    HB1  629  14.388   7.328  -0.250
   50ARG    HB2  630  14.525   7.339  -0.156
   50ARG     CG  631  14.501   7.506  -0.286
   50ARG    HG1  632  14.570   7.568  -0.229
   50ARG    HG2  633  14.550   7.446  -0.363
   50ARG     CD  634  14.401   7.603  -0.349
   50ARG    HD1  635  14.335   7.657  -0.281
   50ARG    HD2  636  14.463   7.669  -0.410
   50ARG     NE  637  14.325   7.528  -0.448
   50ARG     HE  638  14.364   7.437  -0.469
   50ARG     CZ  639  14.204   7.561  -0.495
   50ARG    NH1  640  14.147   7.477  -0.582
   50ARG   HH11  641  14.055   7.501  -0.615
   50ARG   HH12  642  14.206   7.405  -0.621
   50ARG    NH2  643  14.145   7.676  -0.458
   50ARG   HH21  644  14.063   7.703  -0.510
   50ARG   HH22  645  14.202   7.750  -0.420
   50ARG      C  646  14.297   7.323   0.002
   50ARG      O  647  14.299   7.211  -0.048
   51GLY      N  648  14.228   7.332   0.116
   51GLY      H  649  14.179   7.247   0.140
   51GLY     CA  650  14.199   7.448   0.198
   51GLY    HA1  651  14.146   7.520   0.136
   51GLY    HA2  652  14.292   7.498   0.227
   51GLY      C  653  14.121   7.408   0.322
   51GLY      O  654  14.110   7.288   0.342
   52GLY      N  655  14.069   7.510   0.392
   52GLY      H  656  14.066   7.603   0.352
   52GLY     CA  657  13.983   7.489   0.506
   52GLY    HA1  658  14.047   7.500   0.594
   52GLY    HA2  659  13.934   7.391   0.507
   52GLY      C  660  13.883   7.603   0.498
   52GLY      O  661  13.911   7.710   0.445
   53PHE      N  662  13.755   7.583   0.531
   53PHE      H  663  13.692   7.662   0.521
   53PHE     CA  664  13.689   7.462   0.577
   53PHE     HA  665  13.588   7.499   0.595
   53PHE     CB  666  13.665   7.360   0.467
   53PHE    HB1  667  13.747   7.289   0.464
   53PHE    HB2  668  13.588   7.291   0.502
   53PHE     CG  669  13.630   7.400   0.325
   53PHE    CD1  670  13.740   7.407   0.238
   53PHE    HD1  671  13.841   7.397   0.276
   53PHE    CE1  672  13.718   7.455   0.109
   53PHE    HE1  673  13.797   7.474   0.037
   53PHE     CZ  674  13.586   7.487   0.075
   53PHE     HZ  675  13.575   7.529  -0.024
   53PHE    CE2  676  13.474   7.471   0.158
   53PHE    HE2  677  13.376   7.500   0.124
   53PHE    CD2  678  13.498   7.429   0.290
   53PHE    HD2  679  13.417   7.420   0.360
   53PHE      C  680  13.737   7.408   0.711
   53PHE      O  681  13.851   7.405   0.757
   54GLY      N  682  13.644   7.351   0.788
   54GLY      H  683  13.549   7.357   0.753
   54GLY     CA  684  13.669   7.292   0.917
   54GLY    HA1  685  13.747   7.348   0.969
   54GLY    HA2  686  13.583   7.301   0.983
   54GLY      C  687  13.710   7.145   0.923
   54GLY      O  688  13.620   7.063   0.910
   55PRO      N  689  13.833   7.111   0.964
   55PRO     CD  690  13.945   7.198   0.994
   55PRO    HD1  691  13.984   7.242   0.903
   55PRO    HD2  692  13.907   7.279   1.057
   55PRO     CG  693  14.045   7.116   1.075
   55PRO    HG1  694  14.025   7.118   1.182
   55PRO    HG2  695  14.150   7.135   1.052
   55PRO     CB  696  14.020   6.977   1.019
   55PRO    HB1  697  14.060   6.909   1.094
   55PRO    HB2  698  14.074   6.972   0.925
   55PRO     CA  699  13.869   6.975   0.997
   55PRO     HA  700  13.819   6.954   1.091
   55PRO      C  701  13.842   6.873   0.887
   55PRO      O  702  13.798   6.761   0.912
   56GLY      N  703  13.855   6.914   0.761
   56GLY      H  704  13.895   7.006   0.750
   56GLY     CA  705  13.823   6.832   0.646
   56GLY    HA1  706  13.740   6.762   0.660
   56GLY    HA2  707  13.776   6.888   0.565
   56GLY      C  708  13.951   6.763   0.601
   56GLY      O  709  14.028   6.715   0.684
   57LYS      N  710  13.977   6.777   0.471
   57LYS      H  711  13.907   6.816   0.409
   57LYS     CA  712  14.091   6.726   0.397
   57LYS     HA  713  14.053   6.758   0.300
   57LYS     CB  714  14.223   6.795   0.429
   57LYS    HB1  715  14.267   6.736   0.510
   57LYS    HB2  716  14.284   6.789   0.338
   57LYS     CG  717  14.213   6.938   0.480
   57LYS    HG1  718  14.146   6.944   0.566
   57LYS    HG2  719  14.170   7.000   0.401
   57LYS     CD  720  14.348   7.000   0.516
   57LYS    HD1  721  14.417   6.973   0.437
   57LYS    HD2  722  14.379   6.947   0.606
   57LYS     CE  723  14.328   7.151   0.529
   57LYS    HE1  724  14.229   7.174   0.570
   57LYS    HE2  725  14.322   7.187   0.427
   57LYS     NZ  726  14.430   7.219   0.611
   57LYS    HZ1  727  14.398   7.218   0.707
   57LYS    HZ2  728  14.421   7.317   0.590
   57LYS    HZ3  729  14.523   7.184   0.593
   57LYS      C  730  14.105   6.583   0.347
   57LYS      O  731  14.182   6.560   0.254
   58MET      N  732  14.029   6.488   0.402
   58MET      H  733  13.967   6.519   0.475
   58MET     CA  734  14.009   6.350   0.363
   58MET     HA  735  13.908   6.327   0.398
   58MET     CB  736  14.076   6.246   0.452
   58MET    HB1  737  14.036   6.145   0.439
   58MET    HB2  738  14.061   6.276   0.556
   58MET     CG  739  14.228   6.236   0.441
   58MET    HG1  740  14.260   6.338   0.463
   58MET    HG2  741  14.254   6.207   0.339
   58MET     SD  742  14.306   6.132   0.566
   58MET     CE  743  14.474   6.142   0.499
   58MET    HE1  744  14.485   6.090   0.404
   58MET    HE2  745  14.542   6.091   0.568
   58MET    HE3  746  14.500   6.248   0.497
   58MET      C  747  13.989   6.316   0.216
   58MET      O  748  14.069   6.237   0.165
   59ASP      N  749  13.891   6.363   0.139
   59ASP      H  750  13.911   6.345   0.042
   59ASP     CA  751  13.761   6.407   0.186
   59ASP     HA  752  13.776   6.493   0.250
   59ASP     CB  753  13.667   6.451   0.074
   59ASP    HB1  754  13.563   6.461   0.105
   59ASP    HB2  755  13.671   6.368   0.003
   59ASP     CG  756  13.700   6.580   0.001
   59ASP    OD1  757  13.618   6.623  -0.083
   59ASP    OD2  758  13.800   6.646   0.039
   59ASP      C  759  13.683   6.293   0.251
   59ASP      O  760  13.693   6.182   0.200
   60SER      N  761  13.618   6.323   0.364
   60SER      H  762  13.625   6.418   0.397
   60SER     CA  763  13.546   6.235   0.454
   60SER     HA  764  13.451   6.282   0.477
   60SER     CB  765  13.616   6.241   0.590
   60SER    HB1  766  13.561   6.175   0.657
   60SER    HB2  767  13.625   6.342   0.629
   60SER     OG  768  13.750   6.201   0.574
   60SER     HG  769  13.803   6.221   0.651
   60SER      C  770  13.509   6.098   0.399
   60SER      O  771  13.408   6.089   0.330
   61ARG      N  772  13.589   5.998   0.437
   61ARG      H  773  13.675   6.026   0.481
   61ARG     CA  774  13.567   5.855   0.427
   61ARG     HA  775  13.460   5.837   0.435
   61ARG     CB  776  13.622   5.794   0.298
   61ARG    HB1  777  13.580   5.695   0.281
   61ARG    HB2  778  13.585   5.857   0.217
   61ARG     CG  779  13.772   5.772   0.282
   61ARG    HG1  780  13.802   5.695   0.352
   61ARG    HG2  781  13.778   5.724   0.184
   61ARG     CD  782  13.866   5.892   0.288
   61ARG    HD1  783  13.852   5.958   0.373
   61ARG    HD2  784  13.845   5.950   0.198
   61ARG     NE  785  14.010   5.868   0.280
   61ARG     HE  786  14.062   5.882   0.195
   61ARG     CZ  787  14.076   5.869   0.397
   61ARG    NH1  788  14.210   5.867   0.391
   61ARG   HH11  789  14.254   5.877   0.301
   61ARG   HH12  790  14.269   5.850   0.471
   61ARG    NH2  791  14.024   5.874   0.520
   61ARG   HH21  792  14.075   5.858   0.606
   61ARG   HH22  793  13.924   5.862   0.521
   61ARG      C  794  13.643   5.787   0.540
   61ARG      O  795  13.743   5.834   0.594
   62GLY      N  796  13.605   5.664   0.578
   62GLY      H  797  13.663   5.622   0.650
   62GLY     CA  798  13.487   5.586   0.548
   62GLY    HA1  799  13.509   5.482   0.571
   62GLY    HA2  800  13.465   5.574   0.442
   62GLY      C  801  13.357   5.624   0.617
   62GLY      O  802  13.323   5.742   0.622
   63GLU      N  803  13.285   5.523   0.667
   63GLU      H  804  13.316   5.428   0.653
   63GLU     CA  805  13.170   5.549   0.751
   63GLU     HA  806  13.101   5.612   0.694
   63GLU     CB  807  13.105   5.412   0.767
   63GLU    HB1  808  13.174   5.337   0.806
   63GLU    HB2  809  13.074   5.372   0.670
   63GLU     CG  810  12.981   5.415   0.857
   63GLU    HG1  811  12.939   5.319   0.887
   63GLU    HG2  812  13.017   5.448   0.954
   63GLU     CD  813  12.867   5.508   0.818
   63GLU    OE1  814  12.861   5.559   0.704
   63GLU    OE2  815  12.777   5.527   0.902
   63GLU      C  816  13.210   5.622   0.879
   63GLU      O  817  13.321   5.595   0.924
   64HIS      N  818  13.128   5.715   0.927
   64HIS      H  819  13.041   5.723   0.877
   64HIS     CA  820  13.150   5.816   1.029
   64HIS     HA  821  13.057   5.872   1.040
   64HIS     CB  822  13.168   5.750   1.165
   64HIS    HB1  823  13.227   5.813   1.231
   64HIS    HB2  824  13.228   5.659   1.158
   64HIS     CG  825  13.039   5.706   1.230
   64HIS    ND1  826  12.990   5.580   1.263
   64HIS    CE1  827  12.888   5.602   1.347
   64HIS    HE1  828  12.837   5.521   1.398
   64HIS    NE2  829  12.869   5.734   1.362
   64HIS    HE2  830  12.807   5.779   1.428
   64HIS    CD2  831  12.964   5.804   1.291
   64HIS    HD2  832  12.972   5.911   1.287
   64HIS      C  833  13.260   5.910   0.981
   64HIS      O  834  13.355   5.875   0.911
   65ARG      N  835  13.256   6.039   1.014
   65ARG      H  836  13.335   6.092   0.980
   65ARG     CA  837  13.165   6.111   1.101
   65ARG     HA  838  13.099   6.036   1.145
   65ARG     CB  839  13.081   6.200   1.010
   65ARG    HB1  840  13.048   6.140   0.925
   65ARG    HB2  841  13.142   6.281   0.970
   65ARG     CG  842  12.961   6.259   1.083
   65ARG    HG1  843  12.934   6.197   1.169
   65ARG    HG2  844  13.001   6.352   1.123
   65ARG     CD  845  12.851   6.303   0.987
   65ARG    HD1  846  12.771   6.337   1.052
   65ARG    HD2  847  12.822   6.218   0.925
   65ARG     NE  848  12.906   6.409   0.902
   65ARG     HE  849  13.006   6.412   0.887
   65ARG     CZ  850  12.848   6.508   0.833
   65ARG    NH1  851  12.714   6.516   0.828
   65ARG   HH11  852  12.655   6.463   0.889
   65ARG   HH12  853  12.676   6.592   0.774
   65ARG    NH2  854  12.926   6.604   0.780
   65ARG   HH21  855  13.026   6.600   0.797
   65ARG   HH22  856  12.885   6.678   0.726
   65ARG      C  857  13.230   6.191   1.212
   65ARG      O  858  13.218   6.162   1.331
   66GLN      N  859  13.307   6.293   1.172
   66GLN      H  860  13.333   6.296   1.074
   66GLN     CA  861  13.374   6.389   1.257
   66GLN     HA  862  13.428   6.331   1.331
   66GLN     CB  863  13.476   6.475   1.183
   66GLN    HB1  864  13.523   6.415   1.105
   66GLN    HB2  865  13.428   6.560   1.133
   66GLN     CG  866  13.586   6.518   1.279
   66GLN    HG1  867  13.540   6.559   1.369
   66GLN    HG2  868  13.630   6.422   1.305
   66GLN     CD  869  13.686   6.610   1.210
   66GLN    OE1  870  13.807   6.594   1.200
   66GLN    NE2  871  13.645   6.723   1.151
   66GLN   HE21  872  13.552   6.757   1.169
   66GLN   HE22  873  13.711   6.758   1.083
   66GLN      C  874  13.270   6.479   1.323
   66GLN      O  875  13.176   6.520   1.256
   67ASP      N  876  13.282   6.503   1.454
   67ASP      H  877  13.355   6.455   1.505
   67ASP     CA  878  13.194   6.583   1.536
   67ASP     HA  879  13.097   6.536   1.518
   67ASP     CB  880  13.232   6.575   1.684
   67ASP    HB1  881  13.152   6.620   1.743
   67ASP    HB2  882  13.323   6.633   1.697
   67ASP     CG  883  13.255   6.434   1.737
   67ASP    OD1  884  13.360   6.420   1.804
   67ASP    OD2  885  13.184   6.342   1.693
   67ASP      C  886  13.189   6.728   1.491
   67ASP      O  887  13.281   6.779   1.428
   68ARG      N  888  13.079   6.798   1.520
   68ARG      H  889  13.015   6.745   1.578
   68ARG     CA  890  13.068   6.942   1.519
   68ARG     HA  891  13.136   6.992   1.449
   68ARG     CB  892  13.103   6.999   1.656
   68ARG    HB1  893  13.061   6.930   1.729
   68ARG    HB2  894  13.073   7.102   1.673
   68ARG     CG  895  13.251   7.009   1.689
   68ARG    HG1  896  13.270   7.061   1.783
   68ARG    HG2  897  13.285   6.911   1.724
   68ARG     CD  898  13.342   7.070   1.583
   68ARG    HD1  899  13.440   7.032   1.613
   68ARG    HD2  900  13.341   7.028   1.483
   68ARG     NE  901  13.342   7.217   1.586
   68ARG     HE  902  13.259   7.273   1.588
   68ARG     CZ  903  13.447   7.297   1.561
   68ARG    NH1  904  13.416   7.422   1.527
   68ARG   HH11  905  13.317   7.436   1.512
   68ARG   HH12  906  13.494   7.486   1.524
   68ARG    NH2  907  13.574   7.260   1.580
   68ARG   HH21  908  13.644   7.330   1.559
   68ARG   HH22  909  13.595   7.167   1.615
   68ARG      C  910  12.935   7.000   1.473
   68ARG      O  911  12.924   7.115   1.430
   69ARG      N  912  12.833   6.915   1.460
   69ARG      H  913  12.847   6.820   1.491
   69ARG     CA  914  12.696   6.955   1.440
   69ARG     HA  915  12.677   7.029   1.517
   69ARG     CB  916  12.605   6.848   1.499
   69ARG    HB1  917  12.636   6.824   1.601
   69ARG    HB2  918  12.509   6.899   1.499
   69ARG     CG  919  12.600   6.723   1.411
   69ARG    HG1  920  12.703   6.687   1.416
   69ARG    HG2  921  12.578   6.751   1.308
   69ARG     CD  922  12.505   6.626   1.479
   69ARG    HD1  923  12.517   6.632   1.587
   69ARG    HD2  924  12.535   6.523   1.458
   69ARG     NE  925  12.363   6.655   1.460
   69ARG     HE  926  12.341   6.727   1.393
   69ARG     CZ  927  12.257   6.592   1.513
   69ARG    NH1  928  12.263   6.490   1.599
   69ARG   HH11  929  12.355   6.468   1.636
   69ARG   HH12  930  12.176   6.454   1.634
   69ARG    NH2  931  12.135   6.627   1.469
   69ARG   HH21  932  12.050   6.591   1.509
   69ARG   HH22  933  12.122   6.706   1.407
   69ARG      C  934  12.663   7.015   1.304
   69ARG      O  935  12.608   7.125   1.301
   70GLU      N  936  12.707   6.952   1.194
   70GLU      H  937  12.773   6.876   1.200
   70GLU     CA  938  12.679   7.006   1.062
   70GLU     HA  939  12.571   7.016   1.054
   70GLU     CB  940  12.704   6.901   0.954
   70GLU    HB1  941  12.809   6.871   0.951
   70GLU    HB2  942  12.647   6.810   0.969
   70GLU     CG  943  12.658   6.946   0.815
   70GLU    HG1  944  12.555   6.978   0.827
   70GLU    HG2  945  12.715   7.030   0.776
   70GLU     CD  946  12.659   6.829   0.718
   70GLU    OE1  947  12.757   6.808   0.644
   70GLU    OE2  948  12.570   6.741   0.720
   70GLU      C  949  12.756   7.134   1.033
   70GLU      O  950  12.872   7.142   1.072
   71ARG      N  951  12.702   7.230   0.959
   71ARG      H  952  12.604   7.227   0.936
   71ARG     CA  953  12.777   7.341   0.903
   71ARG     HA  954  12.883   7.319   0.912
   71ARG     CB  955  12.776   7.467   0.990
   71ARG    HB1  956  12.773   7.435   1.094
   71ARG    HB2  957  12.866   7.527   0.976
   71ARG     CG  958  12.655   7.559   0.975
   71ARG    HG1  959  12.663   7.598   0.874
   71ARG    HG2  960  12.563   7.503   0.991
   71ARG     CD  961  12.655   7.679   1.070
   71ARG    HD1  962  12.749   7.732   1.055
   71ARG    HD2  963  12.570   7.739   1.039
   71ARG     NE  964  12.642   7.639   1.210
   71ARG     HE  965  12.631   7.544   1.241
   71ARG     CZ  966  12.681   7.712   1.316
   71ARG    NH1  967  12.721   7.638   1.420
   71ARG   HH11  968  12.730   7.682   1.511
   71ARG   HH12  969  12.717   7.537   1.416
   71ARG    NH2  970  12.693   7.845   1.320
   71ARG   HH21  971  12.648   7.893   1.243
   71ARG   HH22  972  12.728   7.890   1.404
   71ARG      C  973  12.763   7.374   0.755
   71ARG      O  974  12.859   7.431   0.705
   72PRO      N  975  12.657   7.336   0.683
   72PRO     CD  976  12.527   7.292   0.728
   72PRO    HD1  977  12.532   7.185   0.746
   72PRO    HD2  978  12.493   7.333   0.823
   72PRO     CG  979  12.429   7.320   0.614
   72PRO    HG1  980  12.408   7.427   0.609
   72PRO    HG2  981  12.336   7.265   0.625
   72PRO     CB  982  12.521   7.275   0.501
   72PRO    HB1  983  12.519   7.166   0.503
   72PRO    HB2  984  12.486   7.304   0.402
   72PRO     CA  985  12.653   7.342   0.538
   72PRO     HA  986  12.651   7.447   0.510
   72PRO      C  987  12.773   7.269   0.480
   72PRO      O  988  12.852   7.211   0.554
   73TYR      N  989  12.776   7.260   0.347
   73TYR      H  990  12.709   7.313   0.293
   73TYR     CA  991  12.883   7.197   0.273
   73TYR     HA  992  12.868   7.224   0.169
   73TYR     CB  993  12.861   7.046   0.273
   73TYR    HB1  994  12.940   7.001   0.212
   73TYR    HB2  995  12.863   7.015   0.377
   73TYR     CG  996  12.730   6.995   0.218
   73TYR    CD1  997  12.666   7.052   0.107
   73TYR    HD1  998  12.704   7.142   0.061
   73TYR    CE1  999  12.542   7.004   0.063
   73TYR    HE1 1000  12.495   7.052  -0.021
   73TYR     CZ 1001  12.485   6.890   0.123
   73TYR     OH 1002  12.366   6.847   0.074
   73TYR     HH 1003  12.353   6.752   0.081
   73TYR    CE2 1004  12.554   6.827   0.228
   73TYR    HE2 1005  12.513   6.740   0.277
   73TYR    CD2 1006  12.672   6.883   0.278
   73TYR    HD2 1007  12.727   6.823   0.350
   73TYR      C 1008  13.026   7.227   0.317
   73TYR    OC1 1009  13.111   7.139   0.341
   73TYR    OC2 1010  13.064   7.346   0.324
    1GLY      N 1011  -1.150  12.380   0.353
    1GLY     H1 1012  -1.062  12.391   0.401
    1GLY     H2 1013  -1.230  12.404   0.410
    1GLY     H3 1014  -1.147  12.281   0.333
    1GLY     CA 1015  -1.161  12.443   0.220
    1GLY    HA1 1016  -1.263  12.444   0.182
    1GLY    HA2 1017  -1.138  12.548   0.240
    1GLY      C 1018  -1.076  12.372   0.116
    1GLY      O 1019  -0.982  12.300   0.148
    2PRO      N 1020  -1.111  12.373  -0.013
    2PRO     CD 1021  -1.065  12.278  -0.112
    2PRO    HD1 1022  -0.959  12.261  -0.095
    2PRO    HD2 1023  -1.118  12.183  -0.103
    2PRO     CG 1024  -1.110  12.344  -0.242
    2PRO    HG1 1025  -1.030  12.415  -0.265
    2PRO    HG2 1026  -1.109  12.275  -0.326
    2PRO     CB 1027  -1.243  12.410  -0.206
    2PRO    HB1 1028  -1.252  12.496  -0.273
    2PRO    HB2 1029  -1.331  12.346  -0.205
    2PRO     CA 1030  -1.220  12.455  -0.062
    2PRO     HA 1031  -1.313  12.433  -0.010
    2PRO      C 1032  -1.194  12.605  -0.057
    2PRO      O 1033  -1.087  12.649  -0.016
    3GLY      N 1034  -1.295  12.688  -0.083
    3GLY      H 1035  -1.381  12.646  -0.116
    3GLY     CA 1036  -1.300  12.833  -0.092
    3GLY    HA1 1037  -1.236  12.864  -0.009
    3GLY    HA2 1038  -1.404  12.862  -0.078
    3GLY      C 1039  -1.234  12.897  -0.213
    3GLY      O 1040  -1.186  12.824  -0.300
    4GLY      N 1041  -1.223  13.030  -0.223
    4GLY      H 1042  -1.257  13.095  -0.154
    4GLY     CA 1043  -1.167  13.092  -0.342
    4GLY    HA1 1044  -1.200  13.195  -0.331
    4GLY    HA2 1045  -1.219  13.041  -0.423
    4GLY      C 1046  -1.017  13.106  -0.362
    4GLY      O 1047  -0.933  13.110  -0.272
    5GLY      N 1048  -0.979  13.109  -0.490
    5GLY      H 1049  -1.052  13.107  -0.560
    5GLY     CA 1050  -0.842  13.121  -0.533
    5GLY    HA1 1051  -0.837  13.111  -0.641
    5GLY    HA2 1052  -0.790  13.034  -0.492
    5GLY      C 1053  -0.766  13.247  -0.494
    5GLY      O 1054  -0.832  13.349  -0.471
    6PRO      N 1055  -0.633  13.244  -0.485
    6PRO     CD 1056  -0.551  13.135  -0.536
    6PRO    HD1 1057  -0.598  13.086  -0.621
    6PRO    HD2 1058  -0.515  13.065  -0.461
    6PRO     CG 1059  -0.427  13.207  -0.587
    6PRO    HG1 1060  -0.448  13.236  -0.690
    6PRO    HG2 1061  -0.348  13.133  -0.575
    6PRO     CB 1062  -0.415  13.325  -0.491
    6PRO    HB1 1063  -0.364  13.415  -0.527
    6PRO    HB2 1064  -0.367  13.291  -0.399
    6PRO     CA 1065  -0.559  13.365  -0.460
    6PRO     HA 1066  -0.586  13.441  -0.533
    6PRO      C 1067  -0.597  13.434  -0.329
    6PRO      O 1068  -0.585  13.555  -0.317
    7GLY      N 1069  -0.643  13.358  -0.229
    7GLY      H 1070  -0.645  13.258  -0.243
    7GLY     CA 1071  -0.668  13.407  -0.095
    7GLY    HA1 1072  -0.714  13.505  -0.106
    7GLY    HA2 1073  -0.740  13.346  -0.040
    7GLY      C 1074  -0.538  13.405  -0.016
    7GLY      O 1075  -0.494  13.508   0.035
    8GLY      N 1076  -0.464  13.294  -0.026
    8GLY      H 1077  -0.508  13.219  -0.078
    8GLY     CA 1078  -0.332  13.273   0.030
    8GLY    HA1 1079  -0.265  13.358   0.020
    8GLY    HA2 1080  -0.290  13.195  -0.033
    8GLY      C 1081  -0.322  13.219   0.172
    8GLY      O 1082  -0.208  13.218   0.219
    9SER      N 1083  -0.433  13.175   0.232
    9SER      H 1084  -0.524  13.187   0.189
    9SER     CA 1085  -0.429  13.105   0.358
    9SER     HA 1086  -0.335  13.138   0.403
    9SER     CB 1087  -0.415  12.954   0.341
    9SER    HB1 1088  -0.505  12.918   0.291
    9SER    HB2 1089  -0.384  12.904   0.433
    9SER     OG 1090  -0.315  12.913   0.250
    9SER     HG 1091  -0.230  12.916   0.295
    9SER      C 1092  -0.545  13.130   0.454
    9SER      O 1093  -0.534  13.091   0.570
   10HIS      N 1094  -0.642  13.211   0.412
   10HIS      H 1095  -0.636  13.251   0.320
   10HIS     CA 1096  -0.763  13.248   0.483
   10HIS     HA 1097  -0.797  13.157   0.531
   10HIS     CB 1098  -0.868  13.288   0.379
   10HIS    HB1 1099  -0.957  13.306   0.439
   10HIS    HB2 1100  -0.880  13.207   0.307
   10HIS     CG 1101  -0.835  13.416   0.307
   10HIS    ND1 1102  -0.756  13.520   0.356
   10HIS    CE1 1103  -0.754  13.608   0.256
   10HIS    HE1 1104  -0.704  13.703   0.263
   10HIS    NE2 1105  -0.820  13.570   0.145
   10HIS    HE2 1106  -0.836  13.615   0.056
   10HIS    CD2 1107  -0.877  13.449   0.181
   10HIS    HD2 1108  -0.943  13.386   0.124
   10HIS      C 1109  -0.736  13.337   0.604
   10HIS      O 1110  -0.822  13.416   0.641
   11MET      N 1111  -0.624  13.322   0.675
   11MET      H 1112  -0.543  13.274   0.639
   11MET     CA 1113  -0.600  13.406   0.791
   11MET     HA 1114  -0.693  13.438   0.837
   11MET     CB 1115  -0.516  13.525   0.747
   11MET    HB1 1116  -0.457  13.548   0.836
   11MET    HB2 1117  -0.446  13.485   0.673
   11MET     CG 1118  -0.599  13.637   0.685
   11MET    HG1 1119  -0.525  13.704   0.641
   11MET    HG2 1120  -0.657  13.595   0.603
   11MET     SD 1121  -0.712  13.722   0.797
   11MET     CE 1122  -0.614  13.864   0.852
   11MET    HE1 1123  -0.679  13.931   0.908
   11MET    HE2 1124  -0.567  13.909   0.765
   11MET    HE3 1125  -0.535  13.850   0.925
   11MET      C 1126  -0.521  13.327   0.894
   11MET      O 1127  -0.519  13.366   1.011
   12GLY      N 1128  -0.441  13.227   0.857
   12GLY      H 1129  -0.434  13.188   0.764
   12GLY     CA 1130  -0.373  13.146   0.956
   12GLY    HA1 1131  -0.439  13.067   0.993
   12GLY    HA2 1132  -0.349  13.203   1.046
   12GLY      C 1133  -0.252  13.073   0.900
   12GLY      O 1134  -0.221  13.076   0.781
   13GLY      N 1135  -0.181  13.010   0.993
   13GLY      H 1136  -0.197  13.046   1.086
   13GLY     CA 1137  -0.058  12.937   0.968
   13GLY    HA1 1138  -0.064  12.881   0.875
   13GLY    HA2 1139  -0.033  12.867   1.048
   13GLY      C 1140   0.057  13.037   0.962
   13GLY      O 1141   0.095  13.082   1.070
   14ASN      N 1142   0.101  13.078   0.843
   14ASN      H 1143   0.050  13.032   0.770
   14ASN     CA 1144   0.206  13.171   0.805
   14ASN     HA 1145   0.264  13.193   0.895
   14ASN     CB 1146   0.142  13.305   0.770
   14ASN    HB1 1147   0.219  13.377   0.742
   14ASN    HB2 1148   0.070  13.284   0.691
   14ASN     CG 1149   0.069  13.349   0.896
   14ASN    OD1 1150   0.124  13.382   1.001
   14ASN    ND2 1151  -0.062  13.374   0.884
   14ASN   HD21 1152  -0.106  13.364   0.794
   14ASN   HD22 1153  -0.112  13.409   0.965
   14ASN      C 1154   0.299  13.132   0.691
   14ASN      O 1155   0.390  13.203   0.648
   15TYR      N 1156   0.269  13.020   0.624
   15TYR      H 1157   0.191  12.963   0.653
   15TYR     CA 1158   0.344  12.976   0.509
   15TYR     HA 1159   0.445  12.979   0.550
   15TYR     CB 1160   0.297  12.834   0.480
   15TYR    HB1 1161   0.354  12.795   0.396
   15TYR    HB2 1162   0.192  12.844   0.452
   15TYR     CG 1163   0.319  12.725   0.583
   15TYR    CD1 1164   0.202  12.662   0.626
   15TYR    HD1 1165   0.105  12.697   0.594
   15TYR    CE1 1166   0.210  12.556   0.717
   15TYR    HE1 1167   0.125  12.494   0.742
   15TYR     CZ 1168   0.337  12.515   0.763
   15TYR     OH 1169   0.335  12.411   0.850
   15TYR     HH 1170   0.415  12.401   0.901
   15TYR    CE2 1171   0.452  12.580   0.716
   15TYR    HE2 1172   0.544  12.547   0.763
   15TYR    CD2 1173   0.447  12.687   0.626
   15TYR    HD2 1174   0.538  12.739   0.600
   15TYR      C 1175   0.318  13.073   0.394
   15TYR      O 1176   0.203  13.105   0.366
   16GLY      N 1177   0.430  13.110   0.332
   16GLY      H 1178   0.516  13.067   0.364
   16GLY     CA 1179   0.437  13.174   0.202
   16GLY    HA1 1180   0.338  13.168   0.156
   16GLY    HA2 1181   0.514  13.119   0.148
   16GLY      C 1182   0.480  13.320   0.204
   16GLY      O 1183   0.451  13.397   0.295
   17ASP      N 1184   0.549  13.368   0.100
   17ASP      H 1185   0.575  13.302   0.028
   17ASP     CA 1186   0.593  13.504   0.081
   17ASP     HA 1187   0.567  13.556   0.174
   17ASP     CB 1188   0.745  13.503   0.070
   17ASP    HB1 1189   0.771  13.481  -0.034
   17ASP    HB2 1190   0.783  13.604   0.087
   17ASP     CG 1191   0.822  13.407   0.159
   17ASP    OD1 1192   0.806  13.407   0.283
   17ASP    OD2 1193   0.902  13.327   0.106
   17ASP      C 1194   0.528  13.579  -0.034
   17ASP      O 1195   0.534  13.702  -0.030
   18ASP      N 1196   0.473  13.507  -0.132
   18ASP      H 1197   0.446  13.417  -0.095
   18ASP     CA 1198   0.400  13.539  -0.253
   18ASP     HA 1199   0.369  13.442  -0.293
   18ASP     CB 1200   0.487  13.611  -0.355
   18ASP    HB1 1201   0.432  13.609  -0.449
   18ASP    HB2 1202   0.504  13.713  -0.319
   18ASP     CG 1203   0.622  13.543  -0.368
   18ASP    OD1 1204   0.639  13.447  -0.447
   18ASP    OD2 1205   0.723  13.601  -0.324
   18ASP      C 1206   0.263  13.599  -0.225
   18ASP      O 1207   0.160  13.536  -0.246
   19ARG      N 1208   0.270  13.711  -0.152
   19ARG      H 1209   0.366  13.741  -0.143
   19ARG     CA 1210   0.175  13.785  -0.072
   19ARG     HA 1211   0.220  13.883  -0.056
   19ARG     CB 1212   0.158  13.720   0.065
   19ARG    HB1 1213   0.082  13.771   0.124
   19ARG    HB2 1214   0.250  13.736   0.121
   19ARG     CG 1215   0.113  13.575   0.061
   19ARG    HG1 1216   0.024  13.551   0.002
   19ARG    HG2 1217   0.198  13.515   0.028
   19ARG     CD 1218   0.068  13.523   0.197
   19ARG    HD1 1219   0.009  13.432   0.193
   19ARG    HD2 1220  -0.007  13.591   0.237
   19ARG     NE 1221   0.181  13.516   0.290
   19ARG     HE 1222   0.267  13.475   0.259
   19ARG     CZ 1223   0.185  13.565   0.415
   19ARG    NH1 1224   0.300  13.543   0.480
   19ARG   HH11 1225   0.312  13.578   0.574
   19ARG   HH12 1226   0.370  13.492   0.428
   19ARG    NH2 1227   0.081  13.634   0.463
   19ARG   HH21 1228   0.080  13.652   0.562
   19ARG   HH22 1229   0.017  13.676   0.397
   19ARG      C 1230   0.042  13.818  -0.138
   19ARG      O 1231  -0.019  13.909  -0.083
   20ARG      N 1232  -0.017  13.738  -0.227
   20ARG      H 1233   0.046  13.676  -0.276
   20ARG     CA 1234  -0.155  13.736  -0.270
   20ARG     HA 1235  -0.189  13.838  -0.254
   20ARG     CB 1236  -0.152  13.714  -0.421
   20ARG    HB1 1237  -0.071  13.771  -0.467
   20ARG    HB2 1238  -0.145  13.608  -0.446
   20ARG     CG 1239  -0.284  13.768  -0.476
   20ARG    HG1 1240  -0.287  13.871  -0.441
   20ARG    HG2 1241  -0.363  13.709  -0.431
   20ARG     CD 1242  -0.279  13.766  -0.629
   20ARG    HD1 1243  -0.205  13.693  -0.662
   20ARG    HD2 1244  -0.246  13.864  -0.663
   20ARG     NE 1245  -0.407  13.731  -0.690
   20ARG     HE 1246  -0.490  13.783  -0.665
   20ARG     CZ 1247  -0.430  13.644  -0.789
   20ARG    NH1 1248  -0.555  13.609  -0.823
   20ARG   HH11 1249  -0.583  13.555  -0.904
   20ARG   HH12 1250  -0.629  13.664  -0.783
   20ARG    NH2 1251  -0.333  13.570  -0.845
   20ARG   HH21 1252  -0.354  13.505  -0.919
   20ARG   HH22 1253  -0.237  13.583  -0.816
   20ARG      C 1254  -0.237  13.639  -0.187
   20ARG      O 1255  -0.218  13.517  -0.193
   21GLY      N 1256  -0.339  13.680  -0.111
   21GLY      H 1257  -0.362  13.612  -0.040
   21GLY     CA 1258  -0.398  13.811  -0.093
   21GLY    HA1 1259  -0.466  13.811  -0.178
   21GLY    HA2 1260  -0.324  13.889  -0.108
   21GLY      C 1261  -0.469  13.812   0.042
   21GLY      O 1262  -0.590  13.831   0.043
   22GLY      N 1263  -0.401  13.791   0.155
   22GLY      H 1264  -0.463  13.813   0.232
   22GLY     CA 1265  -0.260  13.768   0.180
   22GLY    HA1 1266  -0.228  13.664   0.176
   22GLY    HA2 1267  -0.198  13.810   0.101
   22GLY      C 1268  -0.204  13.832   0.306
   22GLY      O 1269  -0.083  13.819   0.328
   23ARG      N 1270  -0.286  13.900   0.386
   23ARG      H 1271  -0.382  13.904   0.353
   23ARG     CA 1272  -0.242  13.990   0.490
   23ARG     HA 1273  -0.137  14.016   0.484
   23ARG     CB 1274  -0.317  14.123   0.482
   23ARG    HB1 1275  -0.290  14.181   0.570
   23ARG    HB2 1276  -0.425  14.110   0.484
   23ARG     CG 1277  -0.271  14.210   0.365
   23ARG    HG1 1278  -0.165  14.227   0.384
   23ARG    HG2 1279  -0.291  14.156   0.273
   23ARG     CD 1280  -0.357  14.336   0.369
   23ARG    HD1 1281  -0.349  14.366   0.474
   23ARG    HD2 1282  -0.462  14.314   0.351
   23ARG     NE 1283  -0.305  14.432   0.272
   23ARG     HE 1284  -0.216  14.417   0.227
   23ARG     CZ 1285  -0.354  14.555   0.252
   23ARG    NH1 1286  -0.459  14.615   0.310
   23ARG   HH11 1287  -0.476  14.711   0.285
   23ARG   HH12 1288  -0.515  14.563   0.375
   23ARG    NH2 1289  -0.300  14.624   0.150
   23ARG   HH21 1290  -0.224  14.578   0.103
   23ARG   HH22 1291  -0.349  14.700   0.105
   23ARG      C 1292  -0.248  13.927   0.629
   23ARG      O 1293  -0.246  13.994   0.732
   24GLY      N 1294  -0.258  13.794   0.638
   24GLY      H 1295  -0.264  13.747   0.549
   24GLY     CA 1296  -0.233  13.711   0.754
   24GLY    HA1 1297  -0.262  13.607   0.742
   24GLY    HA2 1298  -0.282  13.754   0.842
   24GLY      C 1299  -0.087  13.701   0.796
   24GLY      O 1300   0.007  13.705   0.716
   25GLY      N 1301  -0.058  13.708   0.926
   25GLY      H 1302  -0.131  13.713   0.996
   25GLY     CA 1303   0.078  13.717   0.975
   25GLY    HA1 1304   0.131  13.622   0.966
   25GLY    HA2 1305   0.125  13.792   0.912
   25GLY      C 1306   0.077  13.759   1.121
   25GLY      O 1307   0.001  13.719   1.210
   26TYR      N 1308   0.164  13.856   1.149
   26TYR      H 1309   0.236  13.882   1.083
   26TYR     CA 1310   0.199  13.895   1.285
   26TYR     HA 1311   0.151  13.833   1.360
   26TYR     CB 1312   0.138  14.033   1.305
   26TYR    HB1 1313   0.035  14.028   1.269
   26TYR    HB2 1314   0.126  14.046   1.413
   26TYR     CG 1315   0.197  14.155   1.238
   26TYR    CD1 1316   0.210  14.271   1.314
   26TYR    HD1 1317   0.174  14.275   1.416
   26TYR    CE1 1318   0.272  14.387   1.266
   26TYR    HE1 1319   0.277  14.468   1.337
   26TYR     CZ 1320   0.313  14.389   1.131
   26TYR     OH 1321   0.388  14.489   1.075
   26TYR     HH 1322   0.400  14.560   1.138
   26TYR    CE2 1323   0.286  14.278   1.049
   26TYR    HE2 1324   0.315  14.283   0.945
   26TYR    CD2 1325   0.229  14.162   1.102
   26TYR    HD2 1326   0.211  14.077   1.038
   26TYR      C 1327   0.349  13.897   1.309
   26TYR      O 1328   0.393  13.959   1.405
   27ASP      N 1329   0.430  13.840   1.219
   27ASP      H 1330   0.389  13.777   1.151
   27ASP     CA 1331   0.564  13.886   1.190
   27ASP     HA 1332   0.555  13.994   1.198
   27ASP     CB 1333   0.606  13.851   1.047
   27ASP    HB1 1334   0.708  13.883   1.027
   27ASP    HB2 1335   0.605  13.742   1.043
   27ASP     CG 1336   0.511  13.909   0.943
   27ASP    OD1 1337   0.544  14.013   0.883
   27ASP    OD2 1338   0.402  13.850   0.927
   27ASP      C 1339   0.668  13.840   1.292
   27ASP      O 1340   0.786  13.873   1.284
   28ARG      N 1341   0.625  13.761   1.391
   28ARG      H 1342   0.525  13.746   1.395
   28ARG     CA 1343   0.714  13.709   1.493
   28ARG     HA 1344   0.801  13.774   1.488
   28ARG     CB 1345   0.748  13.566   1.451
   28ARG    HB1 1346   0.790  13.588   1.353
   28ARG    HB2 1347   0.835  13.532   1.508
   28ARG     CG 1348   0.642  13.457   1.445
   28ARG    HG1 1349   0.691  13.361   1.464
   28ARG    HG2 1350   0.558  13.477   1.512
   28ARG     CD 1351   0.572  13.451   1.309
   28ARG    HD1 1352   0.641  13.476   1.228
   28ARG    HD2 1353   0.498  13.531   1.308
   28ARG     NE 1354   0.504  13.326   1.277
   28ARG     HE 1355   0.559  13.241   1.279
   28ARG     CZ 1356   0.382  13.299   1.229
   28ARG    NH1 1357   0.289  13.396   1.232
   28ARG   HH11 1358   0.313  13.489   1.263
   28ARG   HH12 1359   0.211  13.388   1.169
   28ARG    NH2 1360   0.349  13.180   1.178
   28ARG   HH21 1361   0.262  13.171   1.128
   28ARG   HH22 1362   0.411  13.100   1.173
   28ARG      C 1363   0.653  13.703   1.632
   28ARG      O 1364   0.532  13.683   1.640
   29GLY      N 1365   0.722  13.735   1.742
   29GLY      H 1366   0.673  13.738   1.830
   29GLY     CA 1367   0.865  13.760   1.743
   29GLY    HA1 1368   0.893  13.854   1.696
   29GLY    HA2 1369   0.914  13.668   1.712
   29GLY      C 1370   0.908  13.780   1.887
   29GLY      O 1371   0.863  13.711   1.979
   30GLY      N 1372   1.010  13.862   1.914
   30GLY      H 1373   1.033  13.867   2.012
   30GLY     CA 1374   1.080  13.954   1.826
   30GLY    HA1 1375   1.143  14.019   1.887
   30GLY    HA2 1376   1.005  14.015   1.775
   30GLY      C 1377   1.166  13.888   1.719
   30GLY      O 1378   1.187  13.944   1.612
   31TYR      N 1379   1.216  13.766   1.737
   31TYR      H 1380   1.197  13.725   1.828
   31TYR     CA 1381   1.324  13.702   1.665
   31TYR     HA 1382   1.398  13.777   1.638
   31TYR     CB 1383   1.406  13.609   1.754
   31TYR    HB1 1384   1.455  13.668   1.831
   31TYR    HB2 1385   1.336  13.538   1.798
   31TYR     CG 1386   1.518  13.529   1.693
   31TYR    CD1 1387   1.644  13.590   1.694
   31TYR    HD1 1388   1.664  13.684   1.744
   31TYR    CE1 1389   1.757  13.520   1.649
   31TYR    HE1 1390   1.853  13.569   1.658
   31TYR     CZ 1391   1.752  13.389   1.598
   31TYR     OH 1392   1.867  13.330   1.555
   31TYR     HH 1393   1.857  13.238   1.531
   31TYR    CE2 1394   1.625  13.327   1.603
   31TYR    HE2 1395   1.619  13.227   1.564
   31TYR    CD2 1396   1.512  13.396   1.648
   31TYR    HD2 1397   1.413  13.353   1.640
   31TYR      C 1398   1.269  13.626   1.545
   31TYR      O 1399   1.161  13.568   1.542
   32ARG      N 1400   1.360  13.611   1.448
   32ARG      H 1401   1.453  13.649   1.461
   32ARG     CA 1402   1.333  13.564   1.314
   32ARG     HA 1403   1.228  13.538   1.300
   32ARG     CB 1404   1.419  13.439   1.314
   32ARG    HB1 1405   1.523  13.466   1.293
   32ARG    HB2 1406   1.409  13.375   1.402
   32ARG     CG 1407   1.371  13.368   1.188
   32ARG    HG1 1408   1.266  13.352   1.215
   32ARG    HG2 1409   1.384  13.425   1.096
   32ARG     CD 1410   1.442  13.234   1.178
   32ARG    HD1 1411   1.436  13.196   1.076
   32ARG    HD2 1412   1.381  13.175   1.246
   32ARG     NE 1413   1.585  13.236   1.207
   32ARG     HE 1414   1.648  13.306   1.171
   32ARG     CZ 1415   1.649  13.138   1.272
   32ARG    NH1 1416   1.597  13.029   1.331
   32ARG   HH11 1417   1.505  13.007   1.296
   32ARG   HH12 1418   1.653  12.956   1.374
   32ARG    NH2 1419   1.781  13.157   1.282
   32ARG   HH21 1420   1.826  13.231   1.230
   32ARG   HH22 1421   1.837  13.073   1.291
   32ARG      C 1422   1.377  13.666   1.210
   32ARG      O 1423   1.492  13.709   1.219
   33GLY      N 1424   1.297  13.715   1.114
   33GLY      H 1425   1.199  13.696   1.129
   33GLY     CA 1426   1.339  13.797   1.002
   33GLY    HA1 1427   1.430  13.756   0.958
   33GLY    HA2 1428   1.345  13.898   1.043
   33GLY      C 1429   1.227  13.811   0.900
   33GLY      O 1430   1.110  13.779   0.921
   34ARG      N 1431   1.264  13.863   0.782
   34ARG      H 1432   1.361  13.891   0.776
   34ARG     CA 1433   1.171  13.902   0.678
   34ARG     HA 1434   1.068  13.892   0.713
   34ARG     CB 1435   1.180  13.804   0.562
   34ARG    HB1 1436   1.088  13.825   0.508
   34ARG    HB2 1437   1.182  13.702   0.601
   34ARG     CG 1438   1.302  13.823   0.472
   34ARG    HG1 1439   1.303  13.927   0.439
   34ARG    HG2 1440   1.394  13.804   0.528
   34ARG     CD 1441   1.302  13.740   0.344
   34ARG    HD1 1442   1.303  13.634   0.368
   34ARG    HD2 1443   1.392  13.762   0.288
   34ARG     NE 1444   1.192  13.784   0.258
   34ARG     HE 1445   1.133  13.862   0.285
   34ARG     CZ 1446   1.159  13.711   0.151
   34ARG    NH1 1447   1.046  13.745   0.087
   34ARG   HH11 1448   1.013  13.697   0.004
   34ARG   HH12 1449   0.978  13.797   0.140
   34ARG    NH2 1450   1.231  13.607   0.106
   34ARG   HH21 1451   1.322  13.587   0.145
   34ARG   HH22 1452   1.212  13.562   0.017
   34ARG      C 1453   1.206  14.044   0.635
   34ARG      O 1454   1.321  14.083   0.651
   35GLY      N 1455   1.106  14.123   0.594
   35GLY      H 1456   1.134  14.217   0.569
   35GLY     CA 1457   0.966  14.091   0.579
   35GLY    HA1 1458   0.961  14.009   0.508
   35GLY    HA2 1459   0.923  14.076   0.678
   35GLY      C 1460   0.893  14.216   0.532
   35GLY      O 1461   0.946  14.323   0.503
   36GLY      N 1462   0.761  14.214   0.550
   36GLY      H 1463   0.722  14.124   0.576
   36GLY     CA 1464   0.662  14.317   0.528
   36GLY    HA1 1465   0.686  14.369   0.435
   36GLY    HA2 1466   0.674  14.382   0.615
   36GLY      C 1467   0.518  14.268   0.521
   36GLY      O 1468   0.494  14.147   0.523
   37ASP      N 1469   0.417  14.355   0.526
   37ASP      H 1470   0.329  14.310   0.546
   37ASP     CA 1471   0.425  14.499   0.518
   37ASP     HA 1472   0.519  14.528   0.472
   37ASP     CB 1473   0.316  14.543   0.420
   37ASP    HB1 1474   0.218  14.528   0.465
   37ASP    HB2 1475   0.326  14.647   0.390
   37ASP     CG 1476   0.325  14.468   0.288
   37ASP    OD1 1477   0.425  14.482   0.215
   37ASP    OD2 1478   0.229  14.405   0.240
   37ASP      C 1479   0.420  14.558   0.658
   37ASP      O 1480   0.415  14.481   0.753
   38ARG      N 1481   0.407  14.690   0.676
   38ARG      H 1482   0.418  14.747   0.594
   38ARG     CA 1483   0.370  14.751   0.803
   38ARG     HA 1484   0.334  14.671   0.866
   38ARG     CB 1485   0.263  14.854   0.767
   38ARG    HB1 1486   0.307  14.929   0.702
   38ARG    HB2 1487   0.236  14.913   0.854
   38ARG     CG 1488   0.140  14.781   0.715
   38ARG    HG1 1489   0.098  14.720   0.795
   38ARG    HG2 1490   0.147  14.730   0.619
   38ARG     CD 1491   0.045  14.898   0.696
   38ARG    HD1 1492   0.021  14.947   0.790
   38ARG    HD2 1493   0.076  14.975   0.625
   38ARG     NE 1494  -0.078  14.844   0.637
   38ARG     HE 1495  -0.109  14.756   0.676
   38ARG     CZ 1496  -0.176  14.893   0.560
   38ARG    NH1 1497  -0.166  15.018   0.512
   38ARG   HH11 1498  -0.235  15.053   0.447
   38ARG   HH12 1499  -0.101  15.086   0.549
   38ARG    NH2 1500  -0.264  14.810   0.504
   38ARG   HH21 1501  -0.236  14.714   0.517
   38ARG   HH22 1502  -0.345  14.836   0.449
   38ARG      C 1503   0.496  14.811   0.864
   38ARG      O 1504   0.605  14.765   0.832
   39GLY      N 1505   0.483  14.911   0.952
   39GLY      H 1506   0.390  14.951   0.957
   39GLY     CA 1507   0.585  14.944   1.050
   39GLY    HA1 1508   0.604  14.849   1.099
   39GLY    HA2 1509   0.538  15.012   1.122
   39GLY      C 1510   0.716  15.002   0.999
   39GLY      O 1511   0.710  15.062   0.892
   40GLY      N 1512   0.834  14.964   1.049
   40GLY      H 1513   0.911  14.987   0.989
   40GLY     CA 1514   0.860  14.900   1.176
   40GLY    HA1 1515   0.958  14.930   1.214
   40GLY    HA2 1516   0.782  14.936   1.243
   40GLY      C 1517   0.851  14.748   1.170
   40GLY      O 1518   0.836  14.689   1.063
   41PHE      N 1519   0.857  14.686   1.288
   41PHE      H 1520   0.853  14.736   1.376
   41PHE     CA 1521   0.848  14.542   1.303
   41PHE     HA 1522   0.766  14.500   1.245
   41PHE     CB 1523   0.823  14.500   1.448
   41PHE    HB1 1524   0.730  14.550   1.475
   41PHE    HB2 1525   0.892  14.553   1.513
   41PHE     CG 1526   0.817  14.350   1.469
   41PHE    CD1 1527   0.934  14.288   1.515
   41PHE    HD1 1528   1.027  14.342   1.509
   41PHE    CE1 1529   0.929  14.150   1.538
   41PHE    HE1 1530   1.014  14.106   1.588
   41PHE     CZ 1531   0.809  14.085   1.510
   41PHE     HZ 1532   0.800  13.978   1.525
   41PHE    CE2 1533   0.691  14.149   1.471
   41PHE    HE2 1534   0.603  14.086   1.468
   41PHE    CD2 1535   0.694  14.287   1.448
   41PHE    HD2 1536   0.605  14.343   1.423
   41PHE      C 1537   0.969  14.475   1.241
   41PHE      O 1538   1.072  14.541   1.226
   42ARG      N 1539   0.957  14.348   1.200
   42ARG      H 1540   0.872  14.304   1.231
   42ARG     CA 1541   1.062  14.254   1.165
   42ARG     HA 1542   1.138  14.254   1.243
   42ARG     CB 1543   0.996  14.118   1.145
   42ARG    HB1 1544   0.912  14.101   1.213
   42ARG    HB2 1545   1.080  14.053   1.172
   42ARG     CG 1546   0.943  14.076   1.009
   42ARG    HG1 1547   1.019  14.099   0.934
   42ARG    HG2 1548   0.929  13.968   1.009
   42ARG     CD 1549   0.813  14.141   0.964
   42ARG    HD1 1550   0.740  14.131   1.045
   42ARG    HD2 1551   0.776  14.095   0.872
   42ARG     NE 1552   0.820  14.284   0.934
   42ARG     HE 1553   0.906  14.337   0.931
   42ARG     CZ 1554   0.704  14.346   0.906
   42ARG    NH1 1555   0.701  14.478   0.880
   42ARG   HH11 1556   0.781  14.535   0.861
   42ARG   HH12 1557   0.612  14.526   0.881
   42ARG    NH2 1558   0.589  14.280   0.892
   42ARG   HH21 1559   0.583  14.181   0.913
   42ARG   HH22 1560   0.504  14.332   0.871
   42ARG      C 1561   1.143  14.304   1.046
   42ARG      O 1562   1.088  14.367   0.957
   43GLY      N 1563   1.272  14.271   1.032
   43GLY      H 1564   1.323  14.245   1.115
   43GLY     CA 1565   1.349  14.298   0.912
   43GLY    HA1 1566   1.386  14.400   0.927
   43GLY    HA2 1567   1.288  14.290   0.822
   43GLY      C 1568   1.472  14.211   0.890
   43GLY      O 1569   1.510  14.125   0.969
   44GLY      N 1570   1.536  14.235   0.776
   44GLY      H 1571   1.499  14.301   0.709
   44GLY     CA 1572   1.653  14.156   0.741
   44GLY    HA1 1573   1.726  14.163   0.822
   44GLY    HA2 1574   1.704  14.201   0.656
   44GLY      C 1575   1.623  14.014   0.695
   44GLY      O 1576   1.540  13.941   0.749
   45ARG      N 1577   1.701  13.963   0.601
   45ARG      H 1578   1.786  14.015   0.583
   45ARG     CA 1579   1.696  13.829   0.544
   45ARG     HA 1580   1.608  13.781   0.588
   45ARG     CB 1581   1.693  13.842   0.392
   45ARG    HB1 1582   1.661  13.748   0.348
   45ARG    HB2 1583   1.610  13.911   0.375
   45ARG     CG 1584   1.816  13.908   0.330
   45ARG    HG1 1585   1.860  13.985   0.393
   45ARG    HG2 1586   1.892  13.831   0.314
   45ARG     CD 1587   1.774  13.979   0.201
   45ARG    HD1 1588   1.857  14.037   0.160
   45ARG    HD2 1589   1.698  14.055   0.218
   45ARG     NE 1590   1.734  13.885   0.097
   45ARG     HE 1591   1.812  13.838   0.054
   45ARG     CZ 1592   1.618  13.871   0.031
   45ARG    NH1 1593   1.506  13.927   0.079
   45ARG   HH11 1594   1.424  13.921   0.021
   45ARG   HH12 1595   1.505  13.986   0.161
   45ARG    NH2 1596   1.602  13.795  -0.078
   45ARG   HH21 1597   1.508  13.784  -0.114
   45ARG   HH22 1598   1.688  13.750  -0.106
   45ARG      C 1599   1.812  13.741   0.588
   45ARG      O 1600   1.801  13.622   0.560
   46GLY      N 1601   1.929  13.777   0.641
   46GLY      H 1602   1.991  13.698   0.633
   46GLY     CA 1603   1.997  13.903   0.661
   46GLY    HA1 1604   1.946  13.934   0.752
   46GLY    HA2 1605   1.989  13.975   0.579
   46GLY      C 1606   2.145  13.878   0.688
   46GLY      O 1607   2.183  13.890   0.804
   47GLY      N 1608   2.226  13.846   0.586
   47GLY      H 1609   2.325  13.842   0.603
   47GLY     CA 1610   2.198  13.786   0.458
   47GLY    HA1 1611   2.119  13.837   0.403
   47GLY    HA2 1612   2.288  13.789   0.397
   47GLY      C 1613   2.161  13.639   0.475
   47GLY      O 1614   2.130  13.586   0.581
   48GLY      N 1615   2.148  13.571   0.361
   48GLY      H 1616   2.118  13.475   0.363
   48GLY     CA 1617   2.170  13.614   0.224
   48GLY    HA1 1618   2.276  13.633   0.210
   48GLY    HA2 1619   2.111  13.705   0.215
   48GLY      C 1620   2.133  13.508   0.121
   48GLY      O 1621   2.071  13.408   0.157
   49ASP      N 1622   2.154  13.526  -0.009
   49ASP      H 1623   2.113  13.449  -0.060
   49ASP     CA 1624   2.207  13.642  -0.078
   49ASP     HA 1625   2.248  13.710  -0.003
   49ASP     CB 1626   2.108  13.711  -0.171
   49ASP    HB1 1627   2.151  13.804  -0.209
   49ASP    HB2 1628   2.095  13.657  -0.265
   49ASP     CG 1629   1.970  13.728  -0.110
   49ASP    OD1 1630   1.873  13.733  -0.189
   49ASP    OD2 1631   1.961  13.752   0.012
   49ASP      C 1632   2.334  13.616  -0.158
   49ASP      O 1633   2.387  13.707  -0.222
   50ARG      N 1634   2.416  13.511  -0.165
   50ARG      H 1635   2.485  13.523  -0.238
   50ARG     CA 1636   2.415  13.380  -0.104
   50ARG     HA 1637   2.498  13.335  -0.158
   50ARG     CB 1638   2.473  13.386   0.037
   50ARG    HB1 1639   2.390  13.408   0.105
   50ARG    HB2 1640   2.534  13.474   0.058
   50ARG     CG 1641   2.549  13.268   0.097
   50ARG    HG1 1642   2.556  13.283   0.205
   50ARG    HG2 1643   2.492  13.178   0.075
   50ARG     CD 1644   2.688  13.247   0.039
   50ARG    HD1 1645   2.719  13.147   0.071
   50ARG    HD2 1646   2.686  13.240  -0.070
   50ARG     NE 1647   2.784  13.351   0.076
   50ARG     HE 1648   2.786  13.428   0.011
   50ARG     CZ 1649   2.832  13.366   0.201
   50ARG    NH1 1650   2.878  13.485   0.241
   50ARG   HH11 1651   2.888  13.501   0.340
   50ARG   HH12 1652   2.878  13.562   0.176
   50ARG    NH2 1653   2.830  13.270   0.294
   50ARG   HH21 1654   2.789  13.179   0.280
   50ARG   HH22 1655   2.861  13.295   0.387
   50ARG      C 1656   2.297  13.288  -0.134
   50ARG      O 1657   2.284  13.185  -0.068
   51GLY      N 1658   2.211  13.319  -0.231
   51GLY      H 1659   2.236  13.396  -0.291
   51GLY     CA 1660   2.100  13.231  -0.263
   51GLY    HA1 1661   2.134  13.127  -0.263
   51GLY    HA2 1662   2.034  13.245  -0.178
   51GLY      C 1663   2.022  13.273  -0.387
   51GLY      O 1664   2.009  13.394  -0.397
   52GLY      N 1665   1.960  13.189  -0.471
   52GLY      H 1666   1.919  13.234  -0.552
   52GLY     CA 1667   1.961  13.044  -0.474
   52GLY    HA1 1668   1.939  13.007  -0.374
   52GLY    HA2 1669   1.867  13.012  -0.519
   52GLY      C 1670   2.084  12.972  -0.526
   52GLY      O 1671   2.187  13.028  -0.564
   53PHE      N 1672   2.073  12.840  -0.536
   53PHE      H 1673   1.985  12.796  -0.511
   53PHE     CA 1674   2.173  12.751  -0.590
   53PHE     HA 1675   2.243  12.808  -0.652
   53PHE     CB 1676   2.092  12.662  -0.684
   53PHE    HB1 1677   2.160  12.610  -0.751
   53PHE    HB2 1678   2.034  12.723  -0.753
   53PHE     CG 1679   2.002  12.558  -0.620
   53PHE    CD1 1680   2.061  12.437  -0.581
   53PHE    HD1 1681   2.166  12.416  -0.594
   53PHE    CE1 1682   1.976  12.336  -0.532
   53PHE    HE1 1683   2.020  12.240  -0.508
   53PHE     CZ 1684   1.841  12.362  -0.510
   53PHE     HZ 1685   1.776  12.284  -0.472
   53PHE    CE2 1686   1.784  12.483  -0.550
   53PHE    HE2 1687   1.679  12.503  -0.533
   53PHE    CD2 1688   1.866  12.583  -0.603
   53PHE    HD2 1689   1.828  12.681  -0.628
   53PHE      C 1690   2.268  12.677  -0.497
   53PHE      O 1691   2.383  12.654  -0.536
   54GLY      N 1692   2.238  12.640  -0.372
   54GLY      H 1693   2.317  12.599  -0.324
   54GLY     CA 1694   2.116  12.647  -0.294
   54GLY    HA1 1695   2.082  12.750  -0.301
   54GLY    HA2 1696   2.046  12.576  -0.337
   54GLY      C 1697   2.124  12.615  -0.145
   54GLY      O 1698   2.224  12.570  -0.091
   55PRO      N 1699   2.010  12.635  -0.078
   55PRO     CD 1700   1.883  12.679  -0.131
   55PRO    HD1 1701   1.845  12.602  -0.199
   55PRO    HD2 1702   1.900  12.775  -0.180
   55PRO     CG 1703   1.783  12.689  -0.016
   55PRO    HG1 1704   1.679  12.671  -0.042
   55PRO    HG2 1705   1.793  12.785   0.034
   55PRO     CB 1706   1.843  12.582   0.074
   55PRO    HB1 1707   1.823  12.487   0.025
   55PRO    HB2 1708   1.807  12.577   0.177
   55PRO     CA 1709   1.995  12.594   0.060
   55PRO     HA 1710   2.048  12.500   0.076
   55PRO      C 1711   2.056  12.674   0.174
   55PRO      O 1712   2.044  12.631   0.289
   56GLY      N 1713   2.111  12.793   0.148
   56GLY      H 1714   2.132  12.810   0.051
   56GLY     CA 1715   2.158  12.894   0.241
   56GLY    HA1 1716   2.085  12.911   0.320
   56GLY    HA2 1717   2.168  12.986   0.184
   56GLY      C 1718   2.285  12.838   0.305
   56GLY      O 1719   2.386  12.823   0.237
   57LYS      N 1720   2.274  12.806   0.434
   57LYS      H 1721   2.186  12.813   0.483
   57LYS     CA 1722   2.381  12.747   0.512
   57LYS     HA 1723   2.462  12.717   0.446
   57LYS     CB 1724   2.326  12.616   0.567
   57LYS    HB1 1725   2.261  12.624   0.655
   57LYS    HB2 1726   2.274  12.563   0.488
   57LYS     CG 1727   2.439  12.525   0.613
   57LYS    HG1 1728   2.493  12.496   0.523
   57LYS    HG2 1729   2.515  12.574   0.674
   57LYS     CD 1730   2.391  12.397   0.681
   57LYS    HD1 1731   2.477  12.334   0.699
   57LYS    HD2 1732   2.320  12.345   0.616
   57LYS     CE 1733   2.332  12.429   0.818
   57LYS    HE1 1734   2.249  12.496   0.797
   57LYS    HE2 1735   2.400  12.490   0.878
   57LYS     NZ 1736   2.296  12.306   0.890
   57LYS    HZ1 1737   2.210  12.261   0.862
   57LYS    HZ2 1738   2.372  12.240   0.889
   57LYS    HZ3 1739   2.270  12.334   0.984
   57LYS      C 1740   2.431  12.847   0.616
   57LYS      O 1741   2.434  12.820   0.736
   58MET      N 1742   2.491  12.953   0.561
   58MET      H 1743   2.497  12.966   0.461
   58MET     CA 1744   2.530  13.072   0.635
   58MET     HA 1745   2.575  13.148   0.572
   58MET     CB 1746   2.408  13.144   0.692
   58MET    HB1 1747   2.352  13.084   0.764
   58MET    HB2 1748   2.438  13.230   0.752
   58MET     CG 1749   2.305  13.174   0.584
   58MET    HG1 1750   2.224  13.226   0.636
   58MET    HG2 1751   2.260  13.083   0.543
   58MET     SD 1752   2.357  13.281   0.448
   58MET     CE 1753   2.260  13.207   0.314
   58MET    HE1 1754   2.240  13.274   0.230
   58MET    HE2 1755   2.172  13.159   0.358
   58MET    HE3 1756   2.316  13.129   0.263
   58MET      C 1757   2.633  13.054   0.746
   58MET      O 1758   2.602  13.066   0.864
   59ASP      N 1759   2.754  13.001   0.724
   59ASP      H 1760   2.798  12.977   0.812
   59ASP     CA 1761   2.809  12.957   0.598
   59ASP     HA 1762   2.755  13.009   0.519
   59ASP     CB 1763   2.793  12.805   0.587
   59ASP    HB1 1764   2.861  12.756   0.657
   59ASP    HB2 1765   2.696  12.774   0.626
   59ASP     CG 1766   2.809  12.758   0.443
   59ASP    OD1 1767   2.831  12.635   0.433
   59ASP    OD2 1768   2.791  12.840   0.351
   59ASP      C 1769   2.955  12.995   0.580
   59ASP      O 1770   3.039  12.924   0.523
   60SER      N 1771   2.986  13.115   0.628
   60SER      H 1772   2.909  13.175   0.655
   60SER     CA 1773   3.111  13.188   0.622
   60SER     HA 1774   3.182  13.124   0.570
   60SER     CB 1775   3.160  13.217   0.764
   60SER    HB1 1776   3.243  13.288   0.769
   60SER    HB2 1777   3.185  13.121   0.809
   60SER     OG 1778   3.052  13.276   0.832
   60SER     HG 1779   3.060  13.250   0.924
   60SER      C 1780   3.102  13.319   0.544
   60SER      O 1781   3.001  13.385   0.523
   61ARG      N 1782   3.220  13.360   0.498
   61ARG      H 1783   3.296  13.299   0.524
   61ARG     CA 1784   3.245  13.487   0.432
   61ARG     HA 1785   3.155  13.515   0.378
   61ARG     CB 1786   3.362  13.471   0.335
   61ARG    HB1 1787   3.336  13.531   0.248
   61ARG    HB2 1788   3.364  13.370   0.295
   61ARG     CG 1789   3.501  13.499   0.393
   61ARG    HG1 1790   3.508  13.594   0.445
   61ARG    HG2 1791   3.516  13.416   0.462
   61ARG     CD 1792   3.613  13.486   0.290
   61ARG    HD1 1793   3.592  13.409   0.216
   61ARG    HD2 1794   3.622  13.572   0.223
   61ARG     NE 1795   3.741  13.463   0.358
   61ARG     HE 1796   3.781  13.370   0.356
   61ARG     CZ 1797   3.805  13.552   0.434
   61ARG    NH1 1798   3.898  13.516   0.524
   61ARG   HH11 1799   3.960  13.581   0.571
   61ARG   HH12 1800   3.931  13.421   0.523
   61ARG    NH2 1801   3.777  13.683   0.428
   61ARG   HH21 1802   3.829  13.748   0.485
   61ARG   HH22 1803   3.719  13.712   0.350
   61ARG      C 1804   3.265  13.606   0.524
   61ARG      O 1805   3.291  13.594   0.643
   62GLY      N 1806   3.261  13.731   0.475
   62GLY      H 1807   3.290  13.806   0.536
   62GLY     CA 1808   3.231  13.776   0.341
   62GLY    HA1 1809   3.310  13.745   0.273
   62GLY    HA2 1810   3.137  13.732   0.308
   62GLY      C 1811   3.224  13.928   0.334
   62GLY      O 1812   3.278  14.001   0.417
   63GLU      N 1813   3.145  13.986   0.243
   63GLU      H 1814   3.157  14.086   0.249
   63GLU     CA 1815   3.053  13.931   0.146
   63GLU     HA 1816   3.017  14.023   0.099
   63GLU     CB 1817   2.926  13.877   0.211
   63GLU    HB1 1818   2.849  13.868   0.134
   63GLU    HB2 1819   2.947  13.783   0.262
   63GLU     CG 1820   2.871  13.977   0.313
   63GLU    HG1 1821   2.923  13.954   0.406
   63GLU    HG2 1822   2.878  14.079   0.275
   63GLU     CD 1823   2.722  13.947   0.315
   63GLU    OE1 1824   2.684  13.839   0.367
   63GLU    OE2 1825   2.646  14.022   0.251
   63GLU      C 1826   3.104  13.842   0.033
   63GLU      O 1827   3.215  13.790   0.045
   64HIS      N 1828   3.027  13.818  -0.073
   64HIS      H 1829   2.935  13.859  -0.065
   64HIS     CA 1830   3.055  13.741  -0.192
   64HIS     HA 1831   2.964  13.749  -0.252
   64HIS     CB 1832   3.173  13.797  -0.271
   64HIS    HB1 1833   3.182  13.756  -0.372
   64HIS    HB2 1834   3.260  13.767  -0.213
   64HIS     CG 1835   3.162  13.947  -0.277
   64HIS    ND1 1836   3.260  14.033  -0.229
   64HIS    CE1 1837   3.200  14.152  -0.235
   64HIS    HE1 1838   3.248  14.245  -0.207
   64HIS    NE2 1839   3.083  14.149  -0.302
   64HIS    HE2 1840   3.024  14.228  -0.321
   64HIS    CD2 1841   3.054  14.016  -0.325
   64HIS    HD2 1842   2.962  13.980  -0.368
   64HIS      C 1843   3.064  13.592  -0.161
   64HIS      O 1844   3.061  13.548  -0.046
   65ARG      N 1845   3.072  13.504  -0.260
   65ARG      H 1846   3.057  13.550  -0.349
   65ARG     CA 1847   3.095  13.361  -0.247
   65ARG     HA 1848   3.096  13.334  -0.141
   65ARG     CB 1849   2.975  13.280  -0.295
   65ARG    HB1 1850   2.981  13.285  -0.403
   65ARG    HB2 1851   2.887  13.334  -0.259
   65ARG     CG 1852   2.971  13.140  -0.234
   65ARG    HG1 1853   3.066  13.087  -0.239
   65ARG    HG2 1854   2.948  13.162  -0.129
   65ARG     CD 1855   2.860  13.049  -0.285
   65ARG    HD1 1856   2.847  12.980  -0.202
   65ARG    HD2 1857   2.768  13.108  -0.290
   65ARG     NE 1858   2.896  12.978  -0.408
   65ARG     HE 1859   2.924  13.030  -0.490
   65ARG     CZ 1860   2.851  12.860  -0.451
   65ARG    NH1 1861   2.789  12.772  -0.371
   65ARG   HH11 1862   2.778  12.795  -0.273
   65ARG   HH12 1863   2.747  12.691  -0.416
   65ARG    NH2 1864   2.872  12.820  -0.577
   65ARG   HH21 1865   2.947  12.865  -0.628
   65ARG   HH22 1866   2.806  12.750  -0.607
   65ARG      C 1867   3.224  13.304  -0.304
   65ARG      O 1868   3.228  13.209  -0.381
   66GLN      N 1869   3.328  13.383  -0.274
   66GLN      H 1870   3.329  13.427  -0.183
   66GLN     CA 1871   3.456  13.383  -0.342
   66GLN     HA 1872   3.432  13.391  -0.448
   66GLN     CB 1873   3.537  13.508  -0.308
   66GLN    HB1 1874   3.472  13.595  -0.317
   66GLN    HB2 1875   3.612  13.537  -0.382
   66GLN     CG 1876   3.603  13.515  -0.171
   66GLN    HG1 1877   3.669  13.601  -0.168
   66GLN    HG2 1878   3.663  13.424  -0.160
   66GLN     CD 1879   3.501  13.522  -0.058
   66GLN    OE1 1880   3.468  13.430   0.017
   66GLN    NE2 1881   3.435  13.638  -0.048
   66GLN   HE21 1882   3.469  13.716  -0.102
   66GLN   HE22 1883   3.357  13.652   0.015
   66GLN      C 1884   3.547  13.261  -0.340
   66GLN      O 1885   3.651  13.271  -0.405
   67ASP      N 1886   3.522  13.146  -0.278
   67ASP      H 1887   3.440  13.153  -0.219
   67ASP     CA 1888   3.589  13.022  -0.311
   67ASP     HA 1889   3.641  13.042  -0.404
   67ASP     CB 1890   3.686  12.975  -0.203
   67ASP    HB1 1891   3.745  12.896  -0.249
   67ASP    HB2 1892   3.761  13.051  -0.180
   67ASP     CG 1893   3.627  12.924  -0.072
   67ASP    OD1 1894   3.527  12.981  -0.024
   67ASP    OD2 1895   3.684  12.830  -0.011
   67ASP      C 1896   3.484  12.914  -0.333
   67ASP      O 1897   3.510  12.794  -0.337
   68ARG      N 1898   3.357  12.952  -0.346
   68ARG      H 1899   3.347  13.052  -0.342
   68ARG     CA 1900   3.238  12.877  -0.381
   68ARG     HA 1901   3.154  12.947  -0.387
   68ARG     CB 1902   3.206  12.769  -0.278
   68ARG    HB1 1903   3.104  12.739  -0.303
   68ARG    HB2 1904   3.268  12.682  -0.297
   68ARG     CG 1905   3.215  12.802  -0.129
   68ARG    HG1 1906   3.319  12.827  -0.111
   68ARG    HG2 1907   3.153  12.890  -0.114
   68ARG     CD 1908   3.165  12.685  -0.045
   68ARG    HD1 1909   3.218  12.595  -0.074
   68ARG    HD2 1910   3.057  12.677  -0.060
   68ARG     NE 1911   3.196  12.697   0.098
   68ARG     HE 1912   3.291  12.729   0.112
   68ARG     CZ 1913   3.108  12.702   0.199
   68ARG    NH1 1914   3.130  12.774   0.309
   68ARG   HH11 1915   3.216  12.826   0.319
   68ARG   HH12 1916   3.054  12.773   0.376
   68ARG    NH2 1917   2.995  12.630   0.196
   68ARG   HH21 1918   2.934  12.628   0.277
   68ARG   HH22 1919   2.992  12.551   0.133
   68ARG      C 1920   3.245  12.815  -0.520
   68ARG      O 1921   3.165  12.855  -0.604
   69ARG      N 1922   3.336  12.718  -0.537
   69ARG      H 1923   3.404  12.704  -0.464
   69ARG     CA 1924   3.346  12.626  -0.648
   69ARG     HA 1925   3.252  12.614  -0.703
   69ARG     CB 1926   3.444  12.678  -0.753
   69ARG    HB1 1927   3.444  12.621  -0.845
   69ARG    HB2 1928   3.401  12.775  -0.777
   69ARG     CG 1929   3.588  12.694  -0.704
   69ARG    HG1 1930   3.625  12.593  -0.687
   69ARG    HG2 1931   3.593  12.746  -0.608
   69ARG     CD 1932   3.679  12.757  -0.809
   69ARG    HD1 1933   3.776  12.780  -0.766
   69ARG    HD2 1934   3.631  12.845  -0.852
   69ARG     NE 1935   3.691  12.673  -0.929
   69ARG     HE 1936   3.638  12.704  -1.009
   69ARG     CZ 1937   3.780  12.577  -0.956
   69ARG    NH1 1938   3.785  12.523  -1.079
   69ARG   HH11 1939   3.869  12.481  -1.115
   69ARG   HH12 1940   3.731  12.562  -1.155
   69ARG    NH2 1941   3.865  12.529  -0.864
   69ARG   HH21 1942   3.867  12.573  -0.773
   69ARG   HH22 1943   3.943  12.473  -0.895
   69ARG      C 1944   3.376  12.483  -0.606
   69ARG      O 1945   3.408  12.459  -0.490
   70GLU      N 1946   3.368  12.388  -0.698
   70GLU      H 1947   3.365  12.417  -0.795
   70GLU     CA 1948   3.390  12.245  -0.683
   70GLU     HA 1949   3.349  12.192  -0.769
   70GLU     CB 1950   3.539  12.214  -0.677
   70GLU    HB1 1951   3.583  12.250  -0.584
   70GLU    HB2 1952   3.551  12.106  -0.678
   70GLU     CG 1953   3.608  12.266  -0.802
   70GLU    HG1 1954   3.714  12.273  -0.777
   70GLU    HG2 1955   3.574  12.366  -0.829
   70GLU     CD 1956   3.584  12.171  -0.919
   70GLU    OE1 1957   3.485  12.190  -0.993
   70GLU    OE2 1958   3.650  12.067  -0.937
   70GLU      C 1959   3.310  12.175  -0.574
   70GLU      O 1960   3.222  12.094  -0.603
   71ARG      N 1961   3.327  12.206  -0.445
   71ARG      H 1962   3.379  12.292  -0.431
   71ARG     CA 1963   3.250  12.146  -0.338
   71ARG     HA 1964   3.271  12.199  -0.245
   71ARG     CB 1965   3.304  12.005  -0.313
   71ARG    HB1 1966   3.230  11.952  -0.253
   71ARG    HB2 1967   3.321  11.952  -0.407
   71ARG     CG 1968   3.439  11.992  -0.244
   71ARG    HG1 1969   3.511  12.067  -0.277
   71ARG    HG2 1970   3.419  11.996  -0.137
   71ARG     CD 1971   3.497  11.852  -0.261
   71ARG    HD1 1972   3.418  11.777  -0.274
   71ARG    HD2 1973   3.568  11.823  -0.184
   71ARG     NE 1974   3.585  11.857  -0.378
   71ARG     HE 1975   3.674  11.903  -0.370
   71ARG     CZ 1976   3.565  11.814  -0.503
   71ARG    NH1 1977   3.472  11.723  -0.537
   71ARG   HH11 1978   3.415  11.694  -0.459
   71ARG   HH12 1979   3.478  11.680  -0.628
   71ARG    NH2 1980   3.649  11.843  -0.604
   71ARG   HH21 1981   3.632  11.801  -0.694
   71ARG   HH22 1982   3.720  11.915  -0.602
   71ARG      C 1983   3.100  12.132  -0.361
   71ARG      O 1984   3.046  12.023  -0.374
   72PRO      N 1985   3.028  12.244  -0.373
   72PRO     CD 1986   3.081  12.377  -0.393
   72PRO    HD1 1987   3.129  12.418  -0.304
   72PRO    HD2 1988   3.164  12.375  -0.463
   72PRO     CG 1989   2.969  12.466  -0.446
   72PRO    HG1 1990   2.962  12.457  -0.554
   72PRO    HG2 1991   2.988  12.569  -0.417
   72PRO     CB 1992   2.845  12.395  -0.393
   72PRO    HB1 1993   2.759  12.417  -0.457
   72PRO    HB2 1994   2.816  12.431  -0.294
   72PRO     CA 1995   2.884  12.248  -0.386
   72PRO     HA 1996   2.863  12.201  -0.482
   72PRO      C 1997   2.816  12.167  -0.277
   72PRO      O 1998   2.730  12.087  -0.313
   73TYR      N 1999   2.851  12.175  -0.148
   73TYR      H 2000   2.783  12.121  -0.097
   73TYR     CA 2001   2.937  12.257  -0.066
   73TYR     HA 2002   2.994  12.327  -0.128
   73TYR     CB 2003   3.036  12.173   0.015
   73TYR    HB1 2004   2.984  12.102   0.079
   73TYR    HB2 2005   3.095  12.114  -0.055
   73TYR     CG 2006   3.121  12.253   0.110
   73TYR    CD1 2007   3.085  12.264   0.245
   73TYR    HD1 2008   2.990  12.220   0.274
   73TYR    CE1 2009   3.165  12.332   0.337
   73TYR    HE1 2010   3.126  12.350   0.437
   73TYR     CZ 2011   3.291  12.380   0.298
   73TYR     OH 2012   3.362  12.449   0.392
   73TYR     HH 2013   3.305  12.462   0.468
   73TYR    CE2 2014   3.324  12.380   0.161
   73TYR    HE2 2015   3.423  12.405   0.126
   73TYR    CD2 2016   3.238  12.319   0.069
   73TYR    HD2 2017   3.262  12.314  -0.036
   73TYR      C 2018   2.851  12.344   0.024
   73TYR    OC1 2019   2.863  12.469   0.024
   73TYR    OC2 2020   2.762  12.286   0.090
    1GLY      N 2021  -0.956   0.913  16.621
    1GLY     H1 2022  -0.910   0.982  16.563
    1GLY     H2 2023  -1.051   0.899  16.589
    1GLY     H3 2024  -0.961   0.949  16.715
    1GLY     CA 2025  -0.879   0.788  16.612
    1GLY    HA1 2026  -0.773   0.803  16.630
    1GLY    HA2 2027  -0.924   0.718  16.683
    1GLY      C 2028  -0.887   0.728  16.472
    1GLY      O 2029  -0.870   0.806  16.379
    2PRO      N 2030  -0.919   0.599  16.461
    2PRO     CD 2031  -0.949   0.515  16.576
    2PRO    HD1 2032  -1.003   0.557  16.660
    2PRO    HD2 2033  -0.859   0.458  16.600
    2PRO     CG 2034  -1.044   0.412  16.516
    2PRO    HG1 2035  -1.145   0.453  16.513
    2PRO    HG2 2036  -1.043   0.309  16.551
    2PRO     CB 2037  -0.999   0.409  16.370
    2PRO    HB1 2038  -1.075   0.385  16.296
    2PRO    HB2 2039  -0.906   0.353  16.355
    2PRO     CA 2040  -0.969   0.554  16.333
    2PRO     HA 2041  -1.052   0.619  16.304
    2PRO      C 2042  -0.882   0.550  16.209
    2PRO      O 2043  -0.942   0.540  16.102
    3GLY      N 2044  -0.748   0.543  16.211
    3GLY      H 2045  -0.705   0.516  16.124
    3GLY     CA 2046  -0.644   0.548  16.312
    3GLY    HA1 2047  -0.551   0.586  16.271
    3GLY    HA2 2048  -0.677   0.614  16.393
    3GLY      C 2049  -0.614   0.416  16.380
    3GLY      O 2050  -0.641   0.308  16.327
    4GLY      N 2051  -0.560   0.414  16.502
    4GLY      H 2052  -0.543   0.507  16.537
    4GLY     CA 2053  -0.507   0.304  16.580
    4GLY    HA1 2054  -0.593   0.249  16.618
    4GLY    HA2 2055  -0.455   0.340  16.669
    4GLY      C 2056  -0.421   0.201  16.507
    4GLY      O 2057  -0.355   0.246  16.413
    5GLY      N 2058  -0.414   0.079  16.560
    5GLY      H 2059  -0.476   0.056  16.636
    5GLY     CA 2060  -0.340  -0.034  16.508
    5GLY    HA1 2061  -0.238   0.003  16.501
    5GLY    HA2 2062  -0.331  -0.110  16.586
    5GLY      C 2063  -0.393  -0.104  16.383
    5GLY      O 2064  -0.510  -0.099  16.347
    6PRO      N 2065  -0.305  -0.172  16.309
    6PRO     CD 2066  -0.173  -0.210  16.355
    6PRO    HD1 2067  -0.162  -0.233  16.461
    6PRO    HD2 2068  -0.112  -0.121  16.338
    6PRO     CG 2069  -0.136  -0.336  16.276
    6PRO    HG1 2070  -0.168  -0.423  16.333
    6PRO    HG2 2071  -0.029  -0.337  16.258
    6PRO     CB 2072  -0.227  -0.334  16.154
    6PRO    HB1 2073  -0.252  -0.438  16.134
    6PRO    HB2 2074  -0.163  -0.285  16.080
    6PRO     CA 2075  -0.349  -0.253  16.197
    6PRO     HA 2076  -0.421  -0.329  16.228
    6PRO      C 2077  -0.411  -0.177  16.081
    6PRO      O 2078  -0.509  -0.223  16.022
    7GLY      N 2079  -0.371  -0.058  16.037
    7GLY      H 2080  -0.436  -0.016  15.972
    7GLY     CA 2081  -0.271   0.034  16.089
    7GLY    HA1 2082  -0.200  -0.021  16.151
    7GLY    HA2 2083  -0.329   0.107  16.145
    7GLY      C 2084  -0.184   0.098  15.982
    7GLY      O 2085  -0.199   0.058  15.867
    8GLY      N 2086  -0.096   0.192  16.017
    8GLY      H 2087  -0.103   0.221  16.113
    8GLY     CA 2088   0.003   0.252  15.929
    8GLY    HA1 2089   0.032   0.184  15.849
    8GLY    HA2 2090   0.098   0.268  15.980
    8GLY      C 2091  -0.043   0.379  15.858
    8GLY      O 2092  -0.150   0.434  15.883
    9SER      N 2093   0.044   0.425  15.767
    9SER      H 2094   0.140   0.394  15.772
    9SER     CA 2095   0.028   0.538  15.678
    9SER     HA 2096  -0.009   0.618  15.742
    9SER     CB 2097   0.161   0.579  15.616
    9SER    HB1 2098   0.145   0.661  15.546
    9SER    HB2 2099   0.192   0.495  15.554
    9SER     OG 2100   0.242   0.636  15.717
    9SER     HG 2101   0.212   0.722  15.748
    9SER      C 2102  -0.061   0.508  15.559
    9SER      O 2103  -0.063   0.402  15.498
   10HIS      N 2104  -0.138   0.610  15.519
   10HIS      H 2105  -0.128   0.697  15.570
   10HIS     CA 2106  -0.233   0.615  15.409
   10HIS     HA 2107  -0.245   0.722  15.393
   10HIS     CB 2108  -0.375   0.567  15.436
   10HIS    HB1 2109  -0.413   0.625  15.520
   10HIS    HB2 2110  -0.438   0.581  15.349
   10HIS     CG 2111  -0.389   0.424  15.483
   10HIS    ND1 2112  -0.439   0.313  15.416
   10HIS    CE1 2113  -0.439   0.213  15.505
   10HIS    HE1 2114  -0.497   0.126  15.479
   10HIS    NE2 2115  -0.387   0.254  15.622
   10HIS    HE2 2116  -0.389   0.205  15.710
   10HIS    CD2 2117  -0.364   0.391  15.614
   10HIS    HD2 2118  -0.334   0.457  15.694
   10HIS      C 2119  -0.178   0.551  15.282
   10HIS      O 2120  -0.248   0.487  15.204
   11MET      N 2121  -0.047   0.571  15.266
   11MET      H 2122  -0.001   0.624  15.338
   11MET     CA 2123   0.034   0.522  15.156
   11MET     HA 2124  -0.023   0.535  15.064
   11MET     CB 2125   0.081   0.377  15.162
   11MET    HB1 2126   0.098   0.342  15.060
   11MET    HB2 2127  -0.002   0.321  15.204
   11MET     CG 2128   0.204   0.353  15.250
   11MET    HG1 2129   0.181   0.409  15.340
   11MET    HG2 2130   0.288   0.394  15.195
   11MET     SD 2131   0.238   0.180  15.295
   11MET     CE 2132   0.318   0.122  15.143
   11MET    HE1 2133   0.274   0.169  15.055
   11MET    HE2 2134   0.310   0.015  15.127
   11MET    HE3 2135   0.425   0.141  15.143
   11MET      C 2136   0.156   0.609  15.133
   11MET      O 2137   0.206   0.676  15.224
   12GLY      N 2138   0.210   0.600  15.011
   12GLY      H 2139   0.168   0.550  14.935
   12GLY     CA 2140   0.311   0.700  14.981
   12GLY    HA1 2141   0.396   0.695  15.049
   12GLY    HA2 2142   0.266   0.799  14.984
   12GLY      C 2143   0.368   0.680  14.842
   12GLY      O 2144   0.352   0.573  14.784
   13GLY      N 2145   0.442   0.780  14.792
   13GLY      H 2146   0.509   0.760  14.720
   13GLY     CA 2147   0.463   0.908  14.855
   13GLY    HA1 2148   0.366   0.951  14.881
   13GLY    HA2 2149   0.502   0.985  14.788
   13GLY      C 2150   0.559   0.913  14.973
   13GLY      O 2151   0.638   0.822  14.995
   14ASN      N 2152   0.566   1.018  15.056
   14ASN      H 2153   0.651   1.026  15.109
   14ASN     CA 2154   0.490   1.141  15.046
   14ASN     HA 2155   0.427   1.143  14.957
   14ASN     CB 2156   0.400   1.162  15.167
   14ASN    HB1 2157   0.456   1.166  15.260
   14ASN    HB2 2158   0.347   1.257  15.158
   14ASN     CG 2159   0.302   1.046  15.180
   14ASN    OD1 2160   0.209   1.030  15.101
   14ASN    ND2 2161   0.321   0.952  15.273
   14ASN   HD21 2162   0.248   0.883  15.270
   14ASN   HD22 2163   0.384   0.964  15.351
   14ASN      C 2164   0.582   1.260  15.023
   14ASN      O 2165   0.696   1.264  15.070
   15TYR      N 2166   0.531   1.352  14.942
   15TYR      H 2167   0.439   1.335  14.905
   15TYR     CA 2168   0.603   1.470  14.896
   15TYR     HA 2169   0.523   1.538  14.869
   15TYR     CB 2170   0.682   1.438  14.769
   15TYR    HB1 2171   0.611   1.417  14.689
   15TYR    HB2 2172   0.722   1.532  14.731
   15TYR     CG 2173   0.769   1.314  14.770
   15TYR    CD1 2174   0.900   1.325  14.818
   15TYR    HD1 2175   0.930   1.427  14.836
   15TYR    CE1 2176   0.983   1.215  14.844
   15TYR    HE1 2177   1.087   1.226  14.871
   15TYR     CZ 2178   0.928   1.090  14.808
   15TYR     OH 2179   1.008   0.980  14.816
   15TYR     HH 2180   1.085   1.006  14.867
   15TYR    CE2 2181   0.802   1.082  14.746
   15TYR    HE2 2182   0.766   0.981  14.735
   15TYR    CD2 2183   0.716   1.191  14.731
   15TYR    HD2 2184   0.616   1.170  14.695
   15TYR      C 2185   0.684   1.541  15.003
   15TYR      O 2186   0.800   1.578  14.988
   16GLY      N 2187   0.628   1.576  15.119
   16GLY      H 2188   0.684   1.638  15.175
   16GLY     CA 2189   0.504   1.537  15.184
   16GLY    HA1 2190   0.431   1.513  15.107
   16GLY    HA2 2191   0.522   1.444  15.239
   16GLY      C 2192   0.462   1.651  15.276
   16GLY      O 2193   0.488   1.769  15.256
   17ASP      N 2194   0.390   1.606  15.379
   17ASP      H 2195   0.390   1.505  15.386
   17ASP     CA 2196   0.304   1.689  15.461
   17ASP     HA 2197   0.252   1.765  15.404
   17ASP     CB 2198   0.389   1.778  15.552
   17ASP    HB1 2199   0.428   1.868  15.506
   17ASP    HB2 2200   0.319   1.828  15.620
   17ASP     CG 2201   0.496   1.712  15.638
   17ASP    OD1 2202   0.469   1.685  15.757
   17ASP    OD2 2203   0.613   1.700  15.595
   17ASP      C 2204   0.202   1.619  15.549
   17ASP      O 2205   0.231   1.512  15.603
   18ASP      N 2206   0.085   1.680  15.568
   18ASP      H 2207   0.059   1.762  15.515
   18ASP     CA 2208  -0.025   1.616  15.637
   18ASP     HA 2209   0.016   1.547  15.710
   18ASP     CB 2210  -0.106   1.536  15.536
   18ASP    HB1 2211  -0.057   1.442  15.511
   18ASP    HB2 2212  -0.198   1.508  15.587
   18ASP     CG 2213  -0.131   1.599  15.399
   18ASP    OD1 2214  -0.209   1.536  15.324
   18ASP    OD2 2215  -0.110   1.717  15.366
   18ASP      C 2216  -0.108   1.713  15.720
   18ASP      O 2217  -0.193   1.673  15.799
   19ARG      N 2218  -0.090   1.843  15.697
   19ARG      H 2219  -0.017   1.868  15.632
   19ARG     CA 2220  -0.169   1.949  15.757
   19ARG     HA 2221  -0.233   1.910  15.836
   19ARG     CB 2222  -0.256   2.019  15.653
   19ARG    HB1 2223  -0.330   2.084  15.699
   19ARG    HB2 2224  -0.190   2.088  15.599
   19ARG     CG 2225  -0.320   1.916  15.561
   19ARG    HG1 2226  -0.363   1.841  15.627
   19ARG    HG2 2227  -0.253   1.856  15.500
   19ARG     CD 2228  -0.427   1.979  15.472
   19ARG    HD1 2229  -0.483   1.895  15.432
   19ARG    HD2 2230  -0.474   2.056  15.533
   19ARG     NE 2231  -0.368   2.054  15.361
   19ARG     HE 2232  -0.276   2.026  15.332
   19ARG     CZ 2233  -0.420   2.151  15.284
   19ARG    NH1 2234  -0.334   2.207  15.197
   19ARG   HH11 2235  -0.237   2.179  15.199
   19ARG   HH12 2236  -0.367   2.294  15.158
   19ARG    NH2 2237  -0.547   2.194  15.286
   19ARG   HH21 2238  -0.604   2.155  15.359
   19ARG   HH22 2239  -0.582   2.262  15.220
   19ARG      C 2240  -0.077   2.056  15.814
   19ARG      O 2241   0.037   2.064  15.769
   20ARG      N 2242  -0.116   2.132  15.916
   20ARG      H 2243  -0.212   2.118  15.944
   20ARG     CA 2244  -0.042   2.238  15.982
   20ARG     HA 2245   0.045   2.195  16.032
   20ARG     CB 2246  -0.130   2.301  16.090
   20ARG    HB1 2247  -0.227   2.321  16.044
   20ARG    HB2 2248  -0.076   2.391  16.120
   20ARG     CG 2249  -0.139   2.210  16.212
   20ARG    HG1 2250  -0.049   2.233  16.268
   20ARG    HG2 2251  -0.140   2.107  16.175
   20ARG     CD 2252  -0.250   2.233  16.314
   20ARG    HD1 2253  -0.247   2.337  16.345
   20ARG    HD2 2254  -0.351   2.228  16.272
   20ARG     NE 2255  -0.245   2.136  16.424
   20ARG     HE 2256  -0.165   2.149  16.484
   20ARG     CZ 2257  -0.310   2.020  16.437
   20ARG    NH1 2258  -0.402   1.981  16.347
   20ARG   HH11 2259  -0.415   2.023  16.256
   20ARG   HH12 2260  -0.443   1.891  16.368
   20ARG    NH2 2261  -0.289   1.932  16.535
   20ARG   HH21 2262  -0.319   1.835  16.532
   20ARG   HH22 2263  -0.230   1.958  16.613
   20ARG      C 2264   0.030   2.336  15.891
   20ARG      O 2265   0.146   2.366  15.921
   21GLY      N 2266  -0.042   2.366  15.783
   21GLY      H 2267  -0.141   2.346  15.784
   21GLY     CA 2268  -0.002   2.445  15.668
   21GLY    HA1 2269   0.025   2.543  15.709
   21GLY    HA2 2270  -0.090   2.439  15.604
   21GLY      C 2271   0.123   2.397  15.596
   21GLY      O 2272   0.120   2.280  15.559
   22GLY      N 2273   0.220   2.483  15.564
   22GLY      H 2274   0.211   2.581  15.586
   22GLY     CA 2275   0.343   2.436  15.504
   22GLY    HA1 2276   0.360   2.329  15.496
   22GLY    HA2 2277   0.333   2.460  15.398
   22GLY      C 2278   0.457   2.495  15.586
   22GLY      O 2279   0.472   2.617  15.597
   23ARG      N 2280   0.557   2.419  15.629
   23ARG      H 2281   0.626   2.482  15.667
   23ARG     CA 2282   0.571   2.277  15.657
   23ARG     HA 2283   0.536   2.230  15.565
   23ARG     CB 2284   0.478   2.247  15.774
   23ARG    HB1 2285   0.384   2.301  15.763
   23ARG    HB2 2286   0.527   2.280  15.866
   23ARG     CG 2287   0.435   2.100  15.768
   23ARG    HG1 2288   0.521   2.034  15.776
   23ARG    HG2 2289   0.384   2.074  15.675
   23ARG     CD 2290   0.356   2.061  15.892
   23ARG    HD1 2291   0.406   2.106  15.978
   23ARG    HD2 2292   0.253   2.097  15.884
   23ARG     NE 2293   0.356   1.916  15.913
   23ARG     HE 2294   0.443   1.868  15.895
   23ARG     CZ 2295   0.258   1.828  15.938
   23ARG    NH1 2296   0.274   1.695  15.936
   23ARG   HH11 2297   0.199   1.630  15.958
   23ARG   HH12 2298   0.366   1.669  15.904
   23ARG    NH2 2299   0.135   1.866  15.976
   23ARG   HH21 2300   0.067   1.792  15.984
   23ARG   HH22 2301   0.132   1.959  16.015
   23ARG      C 2302   0.711   2.223  15.679
   23ARG      O 2303   0.731   2.123  15.749
   24GLY      N 2304   0.826   2.277  15.638
   24GLY      H 2305   0.904   2.214  15.650
   24GLY     CA 2306   0.849   2.395  15.557
   24GLY    HA1 2307   0.956   2.416  15.554
   24GLY    HA2 2308   0.807   2.482  15.609
   24GLY      C 2309   0.797   2.408  15.415
   24GLY      O 2310   0.780   2.306  15.348
   25GLY      N 2311   0.762   2.528  15.368
   25GLY      H 2312   0.789   2.607  15.425
   25GLY     CA 2313   0.695   2.555  15.243
   25GLY    HA1 2314   0.605   2.493  15.236
   25GLY    HA2 2315   0.670   2.661  15.241
   25GLY      C 2316   0.787   2.537  15.123
   25GLY      O 2317   0.909   2.529  15.134
   26TYR      N 2318   0.743   2.548  14.998
   26TYR      H 2319   0.814   2.567  14.928
   26TYR     CA 2320   0.609   2.584  14.955
   26TYR     HA 2321   0.549   2.628  15.035
   26TYR     CB 2322   0.534   2.461  14.905
   26TYR    HB1 2323   0.596   2.412  14.830
   26TYR    HB2 2324   0.443   2.497  14.857
   26TYR     CG 2325   0.496   2.359  15.010
   26TYR    CD1 2326   0.368   2.358  15.067
   26TYR    HD1 2327   0.285   2.417  15.030
   26TYR    CE1 2328   0.343   2.273  15.175
   26TYR    HE1 2329   0.249   2.281  15.228
   26TYR     CZ 2330   0.443   2.182  15.216
   26TYR     OH 2331   0.422   2.113  15.332
   26TYR     HH 2332   0.505   2.068  15.351
   26TYR    CE2 2333   0.571   2.178  15.158
   26TYR    HE2 2334   0.648   2.111  15.192
   26TYR    CD2 2335   0.594   2.269  15.053
   26TYR    HD2 2336   0.685   2.275  14.996
   26TYR      C 2337   0.607   2.686  14.842
   26TYR      O 2338   0.711   2.715  14.782
   27ASP      N 2339   0.488   2.738  14.812
   27ASP      H 2340   0.417   2.711  14.879
   27ASP     CA 2341   0.451   2.835  14.711
   27ASP     HA 2342   0.536   2.902  14.697
   27ASP     CB 2343   0.317   2.901  14.743
   27ASP    HB1 2344   0.318   2.931  14.848
   27ASP    HB2 2345   0.237   2.827  14.743
   27ASP     CG 2346   0.279   3.026  14.666
   27ASP    OD1 2347   0.157   3.052  14.657
   27ASP    OD2 2348   0.370   3.096  14.617
   27ASP      C 2349   0.453   2.777  14.570
   27ASP      O 2350   0.353   2.768  14.500
   28ARG      N 2351   0.568   2.715  14.539
   28ARG      H 2352   0.640   2.723  14.609
   28ARG     CA 2353   0.592   2.617  14.436
   28ARG     HA 2354   0.700   2.604  14.441
   28ARG     CB 2355   0.520   2.486  14.467
   28ARG    HB1 2356   0.517   2.483  14.576
   28ARG    HB2 2357   0.419   2.495  14.427
   28ARG     CG 2358   0.590   2.358  14.423
   28ARG    HG1 2359   0.609   2.365  14.316
   28ARG    HG2 2360   0.685   2.355  14.475
   28ARG     CD 2361   0.529   2.221  14.451
   28ARG    HD1 2362   0.552   2.150  14.371
   28ARG    HD2 2363   0.576   2.176  14.538
   28ARG     NE 2364   0.388   2.219  14.489
   28ARG     HE 2365   0.317   2.255  14.427
   28ARG     CZ 2366   0.336   2.181  14.607
   28ARG    NH1 2367   0.209   2.206  14.642
   28ARG   HH11 2368   0.180   2.170  14.732
   28ARG   HH12 2369   0.151   2.259  14.579
   28ARG    NH2 2370   0.406   2.129  14.709
   28ARG   HH21 2371   0.505   2.113  14.704
   28ARG   HH22 2372   0.358   2.104  14.794
   28ARG      C 2373   0.560   2.667  14.296
   28ARG      O 2374   0.526   2.587  14.209
   29GLY      N 2375   0.570   2.797  14.266
   29GLY      H 2376   0.588   2.853  14.348
   29GLY     CA 2377   0.566   2.862  14.136
   29GLY    HA1 2378   0.481   2.818  14.084
   29GLY    HA2 2379   0.537   2.967  14.141
   29GLY      C 2380   0.692   2.851  14.052
   29GLY      O 2381   0.790   2.787  14.089
   30GLY      N 2382   0.687   2.911  13.933
   30GLY      H 2383   0.603   2.966  13.920
   30GLY     CA 2384   0.790   2.901  13.831
   30GLY    HA1 2385   0.890   2.920  13.869
   30GLY    HA2 2386   0.784   2.972  13.748
   30GLY      C 2387   0.790   2.769  13.756
   30GLY      O 2388   0.767   2.770  13.635
   31TYR      N 2389   0.806   2.656  13.826
   31TYR      H 2390   0.821   2.664  13.926
   31TYR     CA 2391   0.791   2.524  13.770
   31TYR     HA 2392   0.689   2.522  13.731
   31TYR     CB 2393   0.790   2.419  13.881
   31TYR    HB1 2394   0.722   2.449  13.961
   31TYR    HB2 2395   0.887   2.423  13.930
   31TYR     CG 2396   0.759   2.276  13.842
   31TYR    CD1 2397   0.870   2.192  13.827
   31TYR    HD1 2398   0.973   2.222  13.831
   31TYR    CE1 2399   0.854   2.058  13.789
   31TYR    HE1 2400   0.936   1.988  13.795
   31TYR     CZ 2401   0.722   2.010  13.774
   31TYR     OH 2402   0.701   1.878  13.745
   31TYR     HH 2403   0.782   1.830  13.730
   31TYR    CE2 2404   0.609   2.092  13.791
   31TYR    HE2 2405   0.508   2.054  13.795
   31TYR    CD2 2406   0.630   2.223  13.836
   31TYR    HD2 2407   0.545   2.281  13.870
   31TYR      C 2408   0.893   2.498  13.660
   31TYR      O 2409   0.854   2.432  13.564
   32ARG      N 2410   1.016   2.551  13.658
   32ARG      H 2411   1.032   2.617  13.733
   32ARG     CA 2412   1.115   2.542  13.553
   32ARG     HA 2413   1.089   2.458  13.488
   32ARG     CB 2414   1.253   2.513  13.611
   32ARG    HB1 2415   1.327   2.522  13.531
   32ARG    HB2 2416   1.281   2.595  13.678
   32ARG     CG 2417   1.243   2.372  13.667
   32ARG    HG1 2418   1.205   2.306  13.589
   32ARG    HG2 2419   1.180   2.359  13.755
   32ARG     CD 2420   1.376   2.315  13.716
   32ARG    HD1 2421   1.366   2.219  13.767
   32ARG    HD2 2422   1.416   2.381  13.792
   32ARG     NE 2423   1.478   2.310  13.611
   32ARG     HE 2424   1.471   2.371  13.531
   32ARG     CZ 2425   1.591   2.238  13.601
   32ARG    NH1 2426   1.670   2.242  13.493
   32ARG   HH11 2427   1.644   2.312  13.425
   32ARG   HH12 2428   1.761   2.200  13.507
   32ARG    NH2 2429   1.636   2.162  13.702
   32ARG   HH21 2430   1.712   2.098  13.683
   32ARG   HH22 2431   1.594   2.166  13.794
   32ARG      C 2432   1.098   2.652  13.449
   32ARG      O 2433   1.196   2.716  13.412
   33GLY      N 2434   0.976   2.670  13.398
   33GLY      H 2435   0.906   2.608  13.436
   33GLY     CA 2436   0.920   2.773  13.312
   33GLY    HA1 2437   0.817   2.801  13.332
   33GLY    HA2 2438   0.985   2.859  13.329
   33GLY      C 2439   0.923   2.739  13.164
   33GLY      O 2440   0.946   2.625  13.126
   34ARG      N 2441   0.890   2.837  13.079
   34ARG      H 2442   0.873   2.923  13.129
   34ARG     CA 2443   0.892   2.837  12.934
   34ARG     HA 2444   0.846   2.932  12.907
   34ARG     CB 2445   1.041   2.824  12.902
   34ARG    HB1 2446   1.103   2.877  12.974
   34ARG    HB2 2447   1.063   2.718  12.909
   34ARG     CG 2448   1.074   2.874  12.762
   34ARG    HG1 2449   1.175   2.844  12.735
   34ARG    HG2 2450   1.000   2.831  12.693
   34ARG     CD 2451   1.069   3.027  12.757
   34ARG    HD1 2452   1.162   3.065  12.798
   34ARG    HD2 2453   0.984   3.058  12.818
   34ARG     NE 2454   1.047   3.071  12.619
   34ARG     HE 2455   1.129   3.069  12.560
   34ARG     CZ 2456   0.939   3.120  12.557
   34ARG    NH1 2457   0.819   3.125  12.617
   34ARG   HH11 2458   0.745   3.168  12.563
   34ARG   HH12 2459   0.814   3.108  12.717
   34ARG    NH2 2460   0.944   3.174  12.435
   34ARG   HH21 2461   1.027   3.176  12.377
   34ARG   HH22 2462   0.864   3.227  12.403
   34ARG      C 2463   0.796   2.732  12.879
   34ARG      O 2464   0.832   2.631  12.819
   35GLY      N 2465   0.668   2.759  12.906
   35GLY      H 2466   0.643   2.844  12.954
   35GLY     CA 2467   0.556   2.672  12.874
   35GLY    HA1 2468   0.465   2.732  12.862
   35GLY    HA2 2469   0.571   2.617  12.782
   35GLY      C 2470   0.535   2.560  12.975
   35GLY      O 2471   0.608   2.535  13.071
   36GLY      N 2472   0.433   2.476  12.958
   36GLY      H 2473   0.382   2.490  12.872
   36GLY     CA 2474   0.389   2.380  13.057
   36GLY    HA1 2475   0.384   2.421  13.158
   36GLY    HA2 2476   0.285   2.352  13.039
   36GLY      C 2477   0.466   2.249  13.068
   36GLY      O 2478   0.524   2.210  12.967
   37ASP      N 2479   0.466   2.165  13.171
   37ASP      H 2480   0.508   2.076  13.147
   37ASP     CA 2481   0.369   2.168  13.279
   37ASP     HA 2482   0.320   2.265  13.272
   37ASP     CB 2483   0.261   2.061  13.263
   37ASP    HB1 2484   0.174   2.097  13.318
   37ASP    HB2 2485   0.292   1.965  13.304
   37ASP     CG 2486   0.226   2.047  13.115
   37ASP    OD1 2487   0.266   1.953  13.044
   37ASP    OD2 2488   0.159   2.136  13.058
   37ASP      C 2489   0.407   2.156  13.425
   37ASP      O 2490   0.322   2.141  13.513
   38ARG      N 2491   0.529   2.166  13.477
   38ARG      H 2492   0.527   2.174  13.578
   38ARG     CA 2493   0.663   2.183  13.423
   38ARG     HA 2494   0.717   2.224  13.508
   38ARG     CB 2495   0.729   2.048  13.395
   38ARG    HB1 2496   0.836   2.063  13.380
   38ARG    HB2 2497   0.707   1.990  13.485
   38ARG     CG 2498   0.676   1.963  13.280
   38ARG    HG1 2499   0.669   2.024  13.190
   38ARG    HG2 2500   0.575   1.931  13.309
   38ARG     CD 2501   0.764   1.842  13.254
   38ARG    HD1 2502   0.715   1.770  13.188
   38ARG    HD2 2503   0.778   1.792  13.350
   38ARG     NE 2504   0.893   1.867  13.189
   38ARG     HE 2505   0.907   1.964  13.164
   38ARG     CZ 2506   0.976   1.770  13.149
   38ARG    NH1 2507   1.094   1.799  13.094
   38ARG   HH11 2508   1.164   1.727  13.083
   38ARG   HH12 2509   1.132   1.891  13.077
   38ARG    NH2 2510   0.945   1.641  13.164
   38ARG   HH21 2511   1.014   1.570  13.143
   38ARG   HH22 2512   0.870   1.606  13.222
   38ARG      C 2513   0.690   2.291  13.320
   38ARG      O 2514   0.770   2.268  13.229
   39GLY      N 2515   0.633   2.411  13.325
   39GLY      H 2516   0.665   2.475  13.253
   39GLY     CA 2517   0.556   2.471  13.432
   39GLY    HA1 2518   0.457   2.425  13.436
   39GLY    HA2 2519   0.605   2.439  13.524
   39GLY      C 2520   0.546   2.622  13.438
   39GLY      O 2521   0.570   2.695  13.342
   40GLY      N 2522   0.491   2.678  13.546
   40GLY      H 2523   0.474   2.612  13.621
   40GLY     CA 2524   0.459   2.819  13.555
   40GLY    HA1 2525   0.554   2.871  13.548
   40GLY    HA2 2526   0.402   2.857  13.471
   40GLY      C 2527   0.389   2.864  13.683
   40GLY      O 2528   0.404   2.800  13.786
   41PHE      N 2529   0.321   2.979  13.683
   41PHE      H 2530   0.302   3.032  13.599
   41PHE     CA 2531   0.247   3.041  13.792
   41PHE     HA 2532   0.203   3.126  13.740
   41PHE     CB 2533   0.129   2.953  13.829
   41PHE    HB1 2534   0.085   2.926  13.733
   41PHE    HB2 2535   0.181   2.863  13.864
   41PHE     CG 2536   0.040   3.011  13.937
   41PHE    CD1 2537   0.020   2.940  14.056
   41PHE    HD1 2538   0.081   2.852  14.067
   41PHE    CE1 2539  -0.078   2.979  14.148
   41PHE    HE1 2540  -0.097   2.929  14.242
   41PHE     CZ 2541  -0.144   3.100  14.123
   41PHE     HZ 2542  -0.217   3.134  14.195
   41PHE    CE2 2543  -0.108   3.177  14.012
   41PHE    HE2 2544  -0.158   3.272  13.995
   41PHE    CD2 2545  -0.023   3.133  13.910
   41PHE    HD2 2546  -0.009   3.184  13.816
   41PHE      C 2547   0.330   3.107  13.901
   41PHE      O 2548   0.451   3.088  13.910
   42ARG      N 2549   0.273   3.202  13.976
   42ARG      H 2550   0.173   3.214  13.965
   42ARG     CA 2551   0.341   3.290  14.069
   42ARG     HA 2552   0.269   3.367  14.099
   42ARG     CB 2553   0.376   3.219  14.200
   42ARG    HB1 2554   0.470   3.166  14.185
   42ARG    HB2 2555   0.420   3.290  14.270
   42ARG     CG 2556   0.275   3.127  14.268
   42ARG    HG1 2557   0.319   3.081  14.357
   42ARG    HG2 2558   0.260   3.039  14.206
   42ARG     CD 2559   0.142   3.193  14.300
   42ARG    HD1 2560   0.081   3.200  14.210
   42ARG    HD2 2561   0.170   3.291  14.339
   42ARG     NE 2562   0.069   3.134  14.412
   42ARG     HE 2563   0.117   3.073  14.476
   42ARG     CZ 2564  -0.056   3.162  14.453
   42ARG    NH1 2565  -0.129   3.261  14.398
   42ARG   HH11 2566  -0.086   3.316  14.325
   42ARG   HH12 2567  -0.228   3.276  14.413
   42ARG    NH2 2568  -0.108   3.088  14.551
   42ARG   HH21 2569  -0.205   3.095  14.579
   42ARG   HH22 2570  -0.057   3.006  14.583
   42ARG      C 2571   0.449   3.378  14.008
   42ARG      O 2572   0.495   3.356  13.896
   43GLY      N 2573   0.500   3.475  14.084
   43GLY      H 2574   0.472   3.498  14.178
   43GLY     CA 2575   0.615   3.552  14.041
   43GLY    HA1 2576   0.635   3.612  14.130
   43GLY    HA2 2577   0.594   3.620  13.959
   43GLY      C 2578   0.733   3.460  14.011
   43GLY      O 2579   0.807   3.488  13.917
   44GLY      N 2580   0.762   3.364  14.098
   44GLY      H 2581   0.716   3.354  14.187
   44GLY     CA 2582   0.883   3.285  14.080
   44GLY    HA1 2583   0.888   3.210  14.002
   44GLY    HA2 2584   0.904   3.225  14.169
   44GLY      C 2585   1.004   3.377  14.083
   44GLY      O 2586   1.006   3.453  14.180
   45ARG      N 2587   1.097   3.372  13.987
   45ARG      H 2588   1.087   3.301  13.916
   45ARG     CA 2589   1.217   3.452  13.984
   45ARG     HA 2590   1.191   3.542  14.040
   45ARG     CB 2591   1.342   3.385  14.040
   45ARG    HB1 2592   1.389   3.317  13.969
   45ARG    HB2 2593   1.406   3.470  14.062
   45ARG     CG 2594   1.319   3.316  14.174
   45ARG    HG1 2595   1.280   3.380  14.253
   45ARG    HG2 2596   1.255   3.231  14.148
   45ARG     CD 2597   1.446   3.266  14.242
   45ARG    HD1 2598   1.422   3.245  14.346
   45ARG    HD2 2599   1.523   3.343  14.249
   45ARG     NE 2600   1.504   3.152  14.171
   45ARG     HE 2601   1.586   3.172  14.116
   45ARG     CZ 2602   1.443   3.032  14.164
   45ARG    NH1 2603   1.338   2.988  14.234
   45ARG   HH11 2604   1.294   3.039  14.310
   45ARG   HH12 2605   1.290   2.905  14.202
   45ARG    NH2 2606   1.492   2.942  14.078
   45ARG   HH21 2607   1.578   2.958  14.028
   45ARG   HH22 2608   1.426   2.869  14.053
   45ARG      C 2609   1.235   3.491  13.838
   45ARG      O 2610   1.222   3.406  13.749
   46GLY      N 2611   1.264   3.615  13.797
   46GLY      H 2612   1.270   3.626  13.697
   46GLY     CA 2613   1.257   3.743  13.863
   46GLY    HA1 2614   1.177   3.744  13.937
   46GLY    HA2 2615   1.223   3.820  13.793
   46GLY      C 2616   1.392   3.774  13.927
   46GLY      O 2617   1.480   3.689  13.921
   47GLY      N 2618   1.422   3.894  13.977
   47GLY      H 2619   1.516   3.909  14.011
   47GLY     CA 2620   1.327   4.004  13.970
   47GLY    HA1 2621   1.266   4.005  13.880
   47GLY    HA2 2622   1.270   3.989  14.062
   47GLY      C 2623   1.388   4.143  13.983
   47GLY      O 2624   1.508   4.168  13.989
   48GLY      N 2625   1.303   4.244  14.003
   48GLY      H 2626   1.204   4.223  14.006
   48GLY     CA 2627   1.329   4.384  13.980
   48GLY    HA1 2628   1.358   4.421  14.078
   48GLY    HA2 2629   1.406   4.398  13.905
   48GLY      C 2630   1.197   4.453  13.949
   48GLY      O 2631   1.094   4.398  13.912
   49ASP      N 2632   1.186   4.586  13.962
   49ASP      H 2633   1.095   4.623  13.938
   49ASP     CA 2634   1.285   4.684  14.001
   49ASP     HA 2635   1.365   4.639  14.059
   49ASP     CB 2636   1.357   4.732  13.875
   49ASP    HB1 2637   1.294   4.805  13.825
   49ASP    HB2 2638   1.452   4.778  13.903
   49ASP     CG 2639   1.392   4.626  13.772
   49ASP    OD1 2640   1.312   4.602  13.679
   49ASP    OD2 2641   1.507   4.578  13.769
   49ASP      C 2642   1.212   4.794  14.077
   49ASP      O 2643   1.171   4.897  14.023
   50ARG      N 2644   1.195   4.787  14.210
   50ARG      H 2645   1.148   4.867  14.249
   50ARG     CA 2646   1.233   4.683  14.303
   50ARG     HA 2647   1.334   4.653  14.273
   50ARG     CB 2648   1.259   4.744  14.440
   50ARG    HB1 2649   1.313   4.839  14.435
   50ARG    HB2 2650   1.323   4.673  14.491
   50ARG     CG 2651   1.129   4.757  14.520
   50ARG    HG1 2652   1.105   4.660  14.563
   50ARG    HG2 2653   1.046   4.785  14.455
   50ARG     CD 2654   1.146   4.862  14.629
   50ARG    HD1 2655   1.050   4.896  14.667
   50ARG    HD2 2656   1.194   4.949  14.584
   50ARG     NE 2657   1.225   4.801  14.736
   50ARG     HE 2658   1.324   4.792  14.721
   50ARG     CZ 2659   1.188   4.750  14.854
   50ARG    NH1 2660   1.288   4.711  14.935
   50ARG   HH11 2661   1.379   4.751  14.919
   50ARG   HH12 2662   1.264   4.683  15.029
   50ARG    NH2 2663   1.060   4.728  14.887
   50ARG   HH21 2664   0.983   4.734  14.822
   50ARG   HH22 2665   1.043   4.688  14.978
   50ARG      C 2666   1.135   4.567  14.313
   50ARG      O 2667   1.014   4.580  14.297
   51GLY      N 2668   1.183   4.445  14.339
   51GLY      H 2669   1.108   4.382  14.363
   51GLY     CA 2670   1.321   4.411  14.369
   51GLY    HA1 2671   1.329   4.426  14.477
   51GLY    HA2 2672   1.390   4.473  14.312
   51GLY      C 2673   1.373   4.270  14.347
   51GLY      O 2674   1.307   4.166  14.351
   52GLY      N 2675   1.498   4.257  14.302
   52GLY      H 2676   1.552   4.342  14.292
   52GLY     CA 2677   1.568   4.131  14.289
   52GLY    HA1 2678   1.509   4.063  14.227
   52GLY    HA2 2679   1.662   4.150  14.236
   52GLY      C 2680   1.596   4.055  14.418
   52GLY      O 2681   1.568   4.110  14.524
   53PHE      N 2682   1.637   3.928  14.420
   53PHE      H 2683   1.658   3.886  14.509
   53PHE     CA 2684   1.656   3.832  14.313
   53PHE     HA 2685   1.710   3.746  14.353
   53PHE     CB 2686   1.518   3.780  14.272
   53PHE    HB1 2687   1.452   3.861  14.241
   53PHE    HB2 2688   1.525   3.715  14.185
   53PHE     CG 2689   1.443   3.704  14.378
   53PHE    CD1 2690   1.307   3.732  14.397
   53PHE    HD1 2691   1.255   3.805  14.337
   53PHE    CE1 2692   1.224   3.652  14.477
   53PHE    HE1 2693   1.118   3.669  14.474
   53PHE     CZ 2694   1.284   3.542  14.541
   53PHE     HZ 2695   1.224   3.482  14.607
   53PHE    CE2 2696   1.421   3.515  14.531
   53PHE    HE2 2697   1.469   3.425  14.565
   53PHE    CD2 2698   1.501   3.604  14.457
   53PHE    HD2 2699   1.607   3.588  14.455
   53PHE      C 2700   1.749   3.870  14.198
   53PHE      O 2701   1.729   3.835  14.082
   54GLY      N 2702   1.851   3.950  14.227
   54GLY      H 2703   1.879   3.966  14.323
   54GLY     CA 2704   1.942   4.007  14.129
   54GLY    HA1 2705   1.891   4.067  14.054
   54GLY    HA2 2706   1.998   4.088  14.176
   54GLY      C 2707   2.031   3.911  14.052
   54GLY      O 2708   2.077   3.812  14.108
   55PRO      N 2709   2.067   3.933  13.925
   55PRO     CD 2710   2.046   4.057  13.854
   55PRO    HD1 2711   2.050   4.148  13.915
   55PRO    HD2 2712   1.949   4.062  13.804
   55PRO     CG 2713   2.159   4.048  13.752
   55PRO    HG1 2714   2.251   4.089  13.793
   55PRO    HG2 2715   2.133   4.101  13.660
   55PRO     CB 2716   2.173   3.901  13.713
   55PRO    HB1 2717   2.272   3.882  13.673
   55PRO    HB2 2718   2.088   3.871  13.651
   55PRO     CA 2719   2.151   3.840  13.851
   55PRO     HA 2720   2.246   3.824  13.902
   55PRO      C 2721   2.106   3.695  13.845
   55PRO      O 2722   2.188   3.604  13.855
   56GLY      N 2723   1.978   3.659  13.834
   56GLY      H 2724   1.968   3.559  13.825
   56GLY     CA 2725   1.856   3.737  13.825
   56GLY    HA1 2726   1.770   3.681  13.862
   56GLY    HA2 2727   1.877   3.827  13.882
   56GLY      C 2728   1.814   3.777  13.684
   56GLY      O 2729   1.865   3.731  13.582
   57LYS      N 2730   1.702   3.849  13.690
   57LYS      H 2731   1.665   3.866  13.782
   57LYS     CA 2732   1.638   3.922  13.582
   57LYS     HA 2733   1.656   3.871  13.487
   57LYS     CB 2734   1.705   4.058  13.560
   57LYS    HB1 2735   1.660   4.107  13.474
   57LYS    HB2 2736   1.802   4.023  13.525
   57LYS     CG 2737   1.722   4.161  13.671
   57LYS    HG1 2738   1.697   4.116  13.768
   57LYS    HG2 2739   1.826   4.191  13.683
   57LYS     CD 2740   1.638   4.287  13.656
   57LYS    HD1 2741   1.638   4.339  13.752
   57LYS    HD2 2742   1.538   4.253  13.628
   57LYS     CE 2743   1.680   4.383  13.545
   57LYS    HE1 2744   1.708   4.330  13.454
   57LYS    HE2 2745   1.779   4.421  13.568
   57LYS     NZ 2746   1.589   4.494  13.513
   57LYS    HZ1 2747   1.566   4.550  13.594
   57LYS    HZ2 2748   1.503   4.472  13.465
   57LYS    HZ3 2749   1.639   4.555  13.450
   57LYS      C 2750   1.487   3.923  13.597
   57LYS      O 2751   1.430   4.008  13.664
   58MET      N 2752   1.421   3.815  13.554
   58MET      H 2753   1.321   3.804  13.568
   58MET     CA 2754   1.467   3.701  13.477
   58MET     HA 2755   1.566   3.673  13.511
   58MET     CB 2756   1.484   3.726  13.328
   58MET    HB1 2757   1.386   3.751  13.285
   58MET    HB2 2758   1.543   3.817  13.315
   58MET     CG 2759   1.546   3.617  13.242
   58MET    HG1 2760   1.636   3.584  13.295
   58MET    HG2 2761   1.493   3.521  13.238
   58MET     SD 2762   1.579   3.649  13.067
   58MET     CE 2763   1.416   3.707  13.014
   58MET    HE1 2764   1.388   3.795  13.073
   58MET    HE2 2765   1.339   3.637  13.045
   58MET    HE3 2766   1.415   3.721  12.906
   58MET      C 2767   1.368   3.587  13.500
   58MET      O 2768   1.246   3.597  13.491
   59ASP      N 2769   1.411   3.468  13.543
   59ASP      H 2770   1.340   3.405  13.576
   59ASP     CA 2771   1.545   3.414  13.556
   59ASP     HA 2772   1.611   3.475  13.494
   59ASP     CB 2773   1.585   3.419  13.703
   59ASP    HB1 2774   1.567   3.519  13.742
   59ASP    HB2 2775   1.523   3.351  13.762
   59ASP     CG 2776   1.733   3.399  13.732
   59ASP    OD1 2777   1.809   3.369  13.637
   59ASP    OD2 2778   1.781   3.399  13.847
   59ASP      C 2779   1.554   3.271  13.504
   59ASP      O 2780   1.453   3.202  13.492
   60SER      N 2781   1.673   3.223  13.470
   60SER      H 2782   1.755   3.279  13.489
   60SER     CA 2783   1.716   3.100  13.405
   60SER     HA 2784   1.722   3.016  13.475
   60SER     CB 2785   1.859   3.123  13.356
   60SER    HB1 2786   1.882   3.056  13.273
   60SER    HB2 2787   1.873   3.223  13.315
   60SER     OG 2788   1.946   3.104  13.466
   60SER     HG 2789   2.035   3.088  13.436
   60SER      C 2790   1.630   3.072  13.283
   60SER      O 2791   1.641   3.139  13.181
   61ARG      N 2792   1.530   2.985  13.301
   61ARG      H 2793   1.520   2.941  13.391
   61ARG     CA 2794   1.426   2.947  13.207
   61ARG     HA 2795   1.439   3.009  13.119
   61ARG     CB 2796   1.286   2.969  13.264
   61ARG    HB1 2797   1.292   2.975  13.373
   61ARG    HB2 2798   1.225   2.882  13.240
   61ARG     CG 2799   1.211   3.084  13.198
   61ARG    HG1 2800   1.208   3.059  13.092
   61ARG    HG2 2801   1.108   3.077  13.234
   61ARG     CD 2802   1.265   3.226  13.214
   61ARG    HD1 2803   1.185   3.296  13.194
   61ARG    HD2 2804   1.271   3.225  13.323
   61ARG     NE 2805   1.388   3.257  13.141
   61ARG     HE 2806   1.478   3.221  13.170
   61ARG     CZ 2807   1.397   3.318  13.022
   61ARG    NH1 2808   1.516   3.350  12.968
   61ARG   HH11 2809   1.601   3.330  13.018
   61ARG   HH12 2810   1.525   3.397  12.879
   61ARG    NH2 2811   1.287   3.338  12.949
   61ARG   HH21 2812   1.294   3.375  12.855
   61ARG   HH22 2813   1.199   3.321  12.995
   61ARG      C 2814   1.438   2.805  13.154
   61ARG      O 2815   1.483   2.714  13.224
   62GLY      N 2816   1.383   2.780  13.035
   62GLY      H 2817   1.337   2.854  12.984
   62GLY     CA 2818   1.396   2.652  12.969
   62GLY    HA1 2819   1.386   2.582  13.052
   62GLY    HA2 2820   1.314   2.651  12.897
   62GLY      C 2821   1.533   2.630  12.905
   62GLY      O 2822   1.600   2.720  12.855
   63GLU      N 2823   1.579   2.505  12.913
   63GLU      H 2824   1.523   2.440  12.966
   63GLU     CA 2825   1.714   2.475  12.870
   63GLU     HA 2826   1.736   2.508  12.769
   63GLU     CB 2827   1.723   2.324  12.890
   63GLU    HB1 2828   1.693   2.306  12.994
   63GLU    HB2 2829   1.827   2.299  12.872
   63GLU     CG 2830   1.648   2.221  12.806
   63GLU    HG1 2831   1.702   2.126  12.814
   63GLU    HG2 2832   1.658   2.247  12.701
   63GLU     CD 2833   1.504   2.207  12.852
   63GLU    OE1 2834   1.413   2.233  12.770
   63GLU    OE2 2835   1.470   2.167  12.965
   63GLU      C 2836   1.821   2.533  12.961
   63GLU      O 2837   1.801   2.559  13.080
   64HIS      N 2838   1.945   2.544  12.912
   64HIS      H 2839   1.964   2.533  12.814
   64HIS     CA 2840   2.054   2.616  12.975
   64HIS     HA 2841   2.022   2.708  13.024
   64HIS     CB 2842   2.145   2.665  12.863
   64HIS    HB1 2843   2.219   2.734  12.904
   64HIS    HB2 2844   2.091   2.728  12.792
   64HIS     CG 2845   2.222   2.560  12.788
   64HIS    ND1 2846   2.222   2.549  12.649
   64HIS    CE1 2847   2.308   2.457  12.607
   64HIS    HE1 2848   2.322   2.423  12.505
   64HIS    NE2 2849   2.375   2.410  12.713
   64HIS    HE2 2850   2.445   2.337  12.715
   64HIS    CD2 2851   2.320   2.472  12.824
   64HIS    HD2 2852   2.346   2.460  12.928
   64HIS      C 2853   2.124   2.538  13.086
   64HIS      O 2854   2.240   2.561  13.120
   65ARG      N 2855   2.058   2.437  13.141
   65ARG      H 2856   1.963   2.438  13.107
   65ARG     CA 2857   2.116   2.336  13.227
   65ARG     HA 2858   2.220   2.327  13.196
   65ARG     CB 2859   2.054   2.201  13.191
   65ARG    HB1 2860   2.094   2.168  13.095
   65ARG    HB2 2861   2.085   2.133  13.270
   65ARG     CG 2862   1.902   2.196  13.182
   65ARG    HG1 2863   1.853   2.275  13.238
   65ARG    HG2 2864   1.889   2.206  13.074
   65ARG     CD 2865   1.834   2.063  13.214
   65ARG    HD1 2866   1.845   2.040  13.320
   65ARG    HD2 2867   1.898   1.988  13.167
   65ARG     NE 2868   1.700   2.052  13.155
   65ARG     HE 2869   1.671   2.125  13.091
   65ARG     CZ 2870   1.612   1.956  13.184
   65ARG    NH1 2871   1.630   1.869  13.285
   65ARG   HH11 2872   1.716   1.880  13.337
   65ARG   HH12 2873   1.559   1.805  13.316
   65ARG    NH2 2874   1.499   1.934  13.116
   65ARG   HH21 2875   1.476   1.998  13.041
   65ARG   HH22 2876   1.438   1.861  13.151
   65ARG      C 2877   2.123   2.374  13.374
   65ARG      O 2878   2.116   2.293  13.466
   66GLN      N 2879   2.140   2.502  13.409
   66GLN      H 2880   2.153   2.566  13.332
   66GLN     CA 2881   2.148   2.548  13.546
   66GLN     HA 2882   2.089   2.488  13.615
   66GLN     CB 2883   2.092   2.690  13.554
   66GLN    HB1 2884   2.141   2.759  13.485
   66GLN    HB2 2885   2.113   2.716  13.658
   66GLN     CG 2886   1.941   2.686  13.531
   66GLN    HG1 2887   1.897   2.607  13.592
   66GLN    HG2 2888   1.922   2.780  13.583
   66GLN     CD 2889   1.899   2.690  13.385
   66GLN    OE1 2890   1.970   2.710  13.287
   66GLN    NE2 2891   1.775   2.648  13.360
   66GLN   HE21 2892   1.750   2.643  13.262
   66GLN   HE22 2893   1.718   2.625  13.441
   66GLN      C 2894   2.282   2.537  13.617
   66GLN      O 2895   2.292   2.481  13.726
   67ASP      N 2896   2.394   2.569  13.551
   67ASP      H 2897   2.377   2.614  13.462
   67ASP     CA 2898   2.530   2.532  13.585
   67ASP     HA 2899   2.523   2.424  13.600
   67ASP     CB 2900   2.614   2.556  13.459
   67ASP    HB1 2901   2.625   2.660  13.430
   67ASP    HB2 2902   2.574   2.505  13.372
   67ASP     CG 2903   2.756   2.501  13.465
   67ASP    OD1 2904   2.847   2.582  13.438
   67ASP    OD2 2905   2.780   2.384  13.500
   67ASP      C 2906   2.590   2.594  13.710
   67ASP      O 2907   2.662   2.530  13.786
   68ARG      N 2908   2.564   2.721  13.743
   68ARG      H 2909   2.617   2.750  13.824
   68ARG     CA 2910   2.511   2.831  13.665
   68ARG     HA 2911   2.500   2.805  13.560
   68ARG     CB 2912   2.615   2.943  13.660
   68ARG    HB1 2913   2.709   2.893  13.635
   68ARG    HB2 2914   2.620   2.991  13.758
   68ARG     CG 2915   2.600   3.038  13.541
   68ARG    HG1 2916   2.630   2.969  13.462
   68ARG    HG2 2917   2.497   3.074  13.539
   68ARG     CD 2918   2.705   3.148  13.540
   68ARG    HD1 2919   2.799   3.121  13.587
   68ARG    HD2 2920   2.736   3.157  13.436
   68ARG     NE 2921   2.665   3.280  13.589
   68ARG     HE 2922   2.644   3.296  13.687
   68ARG     CZ 2923   2.666   3.398  13.525
   68ARG    NH1 2924   2.669   3.409  13.392
   68ARG   HH11 2925   2.645   3.504  13.365
   68ARG   HH12 2926   2.659   3.334  13.325
   68ARG    NH2 2927   2.653   3.511  13.596
   68ARG   HH21 2928   2.629   3.591  13.539
   68ARG   HH22 2929   2.612   3.500  13.688
   68ARG      C 2930   2.375   2.879  13.712
   68ARG      O 2931   2.300   2.929  13.628
   69ARG      N 2932   2.336   2.863  13.839
   69ARG      H 2933   2.404   2.806  13.887
   69ARG     CA 2934   2.209   2.899  13.899
   69ARG     HA 2935   2.140   2.919  13.817
   69ARG     CB 2936   2.235   3.024  13.982
   69ARG    HB1 2937   2.140   3.049  14.030
   69ARG    HB2 2938   2.266   3.097  13.907
   69ARG     CG 2939   2.333   3.001  14.096
   69ARG    HG1 2940   2.432   2.997  14.051
   69ARG    HG2 2941   2.314   2.906  14.146
   69ARG     CD 2942   2.345   3.122  14.188
   69ARG    HD1 2943   2.389   3.207  14.136
   69ARG    HD2 2944   2.416   3.089  14.264
   69ARG     NE 2945   2.222   3.164  14.255
   69ARG     HE 2946   2.152   3.208  14.198
   69ARG     CZ 2947   2.211   3.148  14.388
   69ARG    NH1 2948   2.297   3.082  14.467
   69ARG   HH11 2949   2.273   3.076  14.565
   69ARG   HH12 2950   2.370   3.041  14.411
   69ARG    NH2 2951   2.103   3.198  14.449
   69ARG   HH21 2952   2.095   3.203  14.550
   69ARG   HH22 2953   2.027   3.227  14.389
   69ARG      C 2954   2.140   2.782  13.968
   69ARG      O 2955   2.207   2.692  14.018
   70GLU      N 2956   2.007   2.787  13.975
   70GLU      H 2957   1.956   2.868  13.942
   70GLU     CA 2958   1.931   2.672  14.018
   70GLU     HA 2959   1.993   2.604  14.076
   70GLU     CB 2960   1.897   2.600  13.888
   70GLU    HB1 2961   1.829   2.654  13.821
   70GLU    HB2 2962   1.991   2.593  13.834
   70GLU     CG 2963   1.841   2.460  13.912
   70GLU    HG1 2964   1.872   2.402  13.826
   70GLU    HG2 2965   1.884   2.425  14.006
   70GLU     CD 2966   1.689   2.460  13.916
   70GLU    OE1 2967   1.611   2.533  13.852
   70GLU    OE2 2968   1.645   2.374  13.995
   70GLU      C 2969   1.812   2.707  14.106
   70GLU      O 2970   1.758   2.815  14.081
   71ARG      N 2971   1.764   2.622  14.197
   71ARG      H 2972   1.808   2.531  14.206
   71ARG     CA 2973   1.642   2.638  14.274
   71ARG     HA 2974   1.575   2.683  14.200
   71ARG     CB 2975   1.675   2.733  14.389
   71ARG    HB1 2976   1.738   2.814  14.354
   71ARG    HB2 2977   1.718   2.678  14.472
   71ARG     CG 2978   1.550   2.800  14.445
   71ARG    HG1 2979   1.483   2.735  14.501
   71ARG    HG2 2980   1.495   2.845  14.363
   71ARG     CD 2981   1.595   2.912  14.539
   71ARG    HD1 2982   1.629   2.875  14.636
   71ARG    HD2 2983   1.676   2.968  14.492
   71ARG     NE 2984   1.490   3.009  14.570
   71ARG     HE 2985   1.401   2.995  14.524
   71ARG     CZ 2986   1.491   3.117  14.649
   71ARG    NH1 2987   1.604   3.155  14.709
   71ARG   HH11 2988   1.692   3.115  14.678
   71ARG   HH12 2989   1.610   3.236  14.769
   71ARG    NH2 2990   1.378   3.185  14.675
   71ARG   HH21 2991   1.369   3.258  14.744
   71ARG   HH22 2992   1.291   3.153  14.635
   71ARG      C 2993   1.578   2.506  14.314
   71ARG      O 2994   1.650   2.430  14.379
   72PRO      N 2995   1.460   2.469  14.263
   72PRO     CD 2996   1.416   2.331  14.276
   72PRO    HD1 2997   1.402   2.303  14.380
   72PRO    HD2 2998   1.492   2.267  14.231
   72PRO     CG 2999   1.285   2.313  14.200
   72PRO    HG1 3000   1.203   2.340  14.267
   72PRO    HG2 3001   1.274   2.209  14.168
   72PRO     CB 3002   1.296   2.425  14.097
   72PRO    HB1 3003   1.194   2.461  14.081
   72PRO    HB2 3004   1.341   2.396  14.002
   72PRO     CA 3005   1.375   2.535  14.167
   72PRO     HA 3006   1.444   2.582  14.097
   72PRO      C 3007   1.276   2.635  14.226
   72PRO      O 3008   1.233   2.730  14.161
   73TYR      N 3009   1.239   2.611  14.352
   73TYR      H 3010   1.293   2.545  14.405
   73TYR     CA 3011   1.135   2.674  14.432
   73TYR     HA 3012   1.158   2.641  14.533
   73TYR     CB 3013   0.995   2.629  14.394
   73TYR    HB1 3014   0.924   2.657  14.472
   73TYR    HB2 3015   0.957   2.686  14.309
   73TYR     CG 3016   0.972   2.484  14.359
   73TYR    CD1 3017   0.983   2.385  14.457
   73TYR    HD1 3018   1.015   2.416  14.556
   73TYR    CE1 3019   0.946   2.252  14.431
   73TYR    HE1 3020   0.967   2.172  14.500
   73TYR     CZ 3021   0.895   2.226  14.302
   73TYR     OH 3022   0.863   2.097  14.269
   73TYR     HH 3023   0.888   2.043  14.344
   73TYR    CE2 3024   0.884   2.323  14.201
   73TYR    HE2 3025   0.845   2.305  14.102
   73TYR    CD2 3026   0.922   2.454  14.231
   73TYR    HD2 3027   0.897   2.534  14.163
   73TYR      C 3028   1.149   2.824  14.456
   73TYR    OC1 3029   1.224   2.856  14.551
   73TYR    OC2 3030   1.078   2.905  14.393
    1GLY      N 3031   4.364   6.545  14.936
    1GLY     H1 3032   4.390   6.615  14.869
    1GLY     H2 3033   4.403   6.578  15.023
    1GLY     H3 3034   4.409   6.456  14.921
    1GLY     CA 3035   4.217   6.542  14.941
    1GLY    HA1 3036   4.187   6.622  15.008
    1GLY    HA2 3037   4.171   6.554  14.843
    1GLY      C 3038   4.168   6.404  14.983
    1GLY      O 3039   4.237   6.302  14.977
    2PRO      N 3040   4.047   6.394  15.038
    2PRO     CD 3041   3.955   6.502  15.067
    2PRO    HD1 3042   3.907   6.541  14.977
    2PRO    HD2 3043   4.008   6.572  15.131
    2PRO     CG 3044   3.847   6.431  15.148
    2PRO    HG1 3045   3.884   6.415  15.249
    2PRO    HG2 3046   3.755   6.488  15.139
    2PRO     CB 3047   3.838   6.300  15.069
    2PRO    HB1 3048   3.811   6.313  14.964
    2PRO    HB2 3049   3.772   6.224  15.109
    2PRO     CA 3050   3.987   6.265  15.068
    2PRO     HA 3051   4.014   6.192  14.992
    2PRO      C 3052   4.019   6.186  15.194
    2PRO      O 3053   3.978   6.071  15.210
    3GLY      N 3054   4.084   6.245  15.293
    3GLY      H 3055   4.080   6.346  15.286
    3GLY     CA 3056   4.122   6.196  15.424
    3GLY    HA1 3057   4.157   6.093  15.418
    3GLY    HA2 3058   4.209   6.253  15.457
    3GLY      C 3059   4.010   6.208  15.527
    3GLY      O 3060   3.899   6.254  15.505
    4GLY      N 3061   4.041   6.147  15.642
    4GLY      H 3062   4.135   6.110  15.648
    4GLY     CA 3063   3.971   6.164  15.767
    4GLY    HA1 3064   4.007   6.089  15.838
    4GLY    HA2 3065   3.863   6.161  15.755
    4GLY      C 3066   4.007   6.301  15.823
    4GLY      O 3067   4.084   6.381  15.770
    5GLY      N 3068   3.954   6.331  15.941
    5GLY      H 3069   3.893   6.265  15.987
    5GLY     CA 3070   3.979   6.452  16.018
    5GLY    HA1 3071   3.940   6.536  15.961
    5GLY    HA2 3072   3.933   6.439  16.116
    5GLY      C 3073   4.129   6.475  16.036
    5GLY      O 3074   4.196   6.378  16.069
    6PRO      N 3075   4.186   6.595  16.030
    6PRO     CD 3076   4.327   6.628  16.040
    6PRO    HD1 3077   4.387   6.547  15.997
    6PRO    HD2 3078   4.362   6.647  16.141
    6PRO     CG 3079   4.346   6.755  15.958
    6PRO    HG1 3080   4.433   6.817  15.980
    6PRO    HG2 3081   4.351   6.730  15.852
    6PRO     CB 3082   4.220   6.829  16.004
    6PRO    HB1 3083   4.186   6.906  15.935
    6PRO    HB2 3084   4.243   6.867  16.104
    6PRO     CA 3085   4.114   6.719  16.007
    6PRO     HA 3086   4.064   6.719  15.910
    6PRO      C 3087   4.018   6.761  16.117
    6PRO      O 3088   3.919   6.831  16.099
    7GLY      N 3089   4.053   6.704  16.233
    7GLY      H 3090   4.132   6.641  16.236
    7GLY     CA 3091   3.988   6.736  16.358
    7GLY    HA1 3092   4.045   6.687  16.437
    7GLY    HA2 3093   3.978   6.844  16.362
    7GLY      C 3094   3.849   6.674  16.366
    7GLY      O 3095   3.807   6.588  16.288
    8GLY      N 3096   3.777   6.725  16.467
    8GLY      H 3097   3.820   6.798  16.521
    8GLY     CA 3098   3.646   6.679  16.508
    8GLY    HA1 3099   3.636   6.689  16.616
    8GLY    HA2 3100   3.632   6.574  16.482
    8GLY      C 3101   3.537   6.760  16.438
    8GLY      O 3102   3.569   6.824  16.338
    9SER      N 3103   3.414   6.754  16.489
    9SER      H 3104   3.404   6.694  16.570
    9SER     CA 3105   3.306   6.842  16.451
    9SER     HA 3106   3.339   6.945  16.462
    9SER     CB 3107   3.196   6.826  16.556
    9SER    HB1 3108   3.161   6.723  16.546
    9SER    HB2 3109   3.117   6.900  16.546
    9SER     OG 3110   3.238   6.855  16.687
    9SER     HG 3111   3.167   6.875  16.748
    9SER      C 3112   3.246   6.822  16.313
    9SER      O 3113   3.166   6.902  16.264
   10HIS      N 3114   3.289   6.713  16.249
   10HIS      H 3115   3.365   6.666  16.297
   10HIS     CA 3116   3.257   6.670  16.115
   10HIS     HA 3117   3.156   6.704  16.089
   10HIS     CB 3118   3.256   6.517  16.111
   10HIS    HB1 3119   3.203   6.493  16.019
   10HIS    HB2 3120   3.208   6.484  16.203
   10HIS     CG 3121   3.391   6.451  16.114
   10HIS    ND1 3122   3.491   6.478  16.207
   10HIS    CE1 3123   3.598   6.408  16.168
   10HIS    HE1 3124   3.690   6.397  16.223
   10HIS    NE2 3125   3.574   6.344  16.053
   10HIS    HE2 3126   3.626   6.260  16.030
   10HIS    CD2 3127   3.443   6.368  16.018
   10HIS    HD2 3128   3.389   6.322  15.936
   10HIS      C 3129   3.358   6.726  16.016
   10HIS      O 3130   3.335   6.744  15.897
   11MET      N 3131   3.478   6.759  16.065
   11MET      H 3132   3.483   6.758  16.166
   11MET     CA 3133   3.592   6.809  15.991
   11MET     HA 3134   3.650   6.867  16.063
   11MET     CB 3135   3.679   6.703  15.924
   11MET    HB1 3136   3.708   6.631  16.000
   11MET    HB2 3137   3.772   6.747  15.889
   11MET     CG 3138   3.623   6.615  15.812
   11MET    HG1 3139   3.594   6.669  15.722
   11MET    HG2 3140   3.529   6.574  15.850
   11MET     SD 3141   3.725   6.473  15.767
   11MET     CE 3142   3.800   6.543  15.618
   11MET    HE1 3143   3.875   6.622  15.630
   11MET    HE2 3144   3.721   6.578  15.551
   11MET    HE3 3145   3.847   6.471  15.551
   11MET      C 3146   3.563   6.928  15.901
   11MET      O 3147   3.638   6.953  15.807
   12GLY      N 3148   3.458   7.007  15.927
   12GLY      H 3149   3.397   6.975  16.000
   12GLY     CA 3150   3.427   7.133  15.864
   12GLY    HA1 3151   3.392   7.203  15.940
   12GLY    HA2 3152   3.517   7.179  15.822
   12GLY      C 3153   3.315   7.135  15.760
   12GLY      O 3154   3.291   7.237  15.697
   13GLY      N 3155   3.243   7.025  15.739
   13GLY      H 3156   3.271   6.939  15.785
   13GLY     CA 3157   3.118   7.014  15.665
   13GLY    HA1 3158   3.080   6.916  15.694
   13GLY    HA2 3159   3.051   7.090  15.705
   13GLY      C 3160   3.119   7.031  15.514
   13GLY      O 3161   3.197   6.972  15.439
   14ASN      N 3162   3.037   7.121  15.460
   14ASN      H 3163   2.974   7.169  15.524
   14ASN     CA 3164   3.019   7.144  15.318
   14ASN     HA 3165   3.035   7.048  15.269
   14ASN     CB 3166   3.123   7.247  15.276
   14ASN    HB1 3167   3.091   7.348  15.300
   14ASN    HB2 3168   3.220   7.233  15.323
   14ASN     CG 3169   3.131   7.253  15.124
   14ASN    OD1 3170   3.115   7.152  15.057
   14ASN    ND2 3171   3.162   7.369  15.065
   14ASN   HD21 3172   3.162   7.379  14.965
   14ASN   HD22 3173   3.193   7.447  15.122
   14ASN      C 3174   2.877   7.184  15.280
   14ASN      O 3175   2.818   7.280  15.329
   15TYR      N 3176   2.828   7.131  15.168
   15TYR      H 3177   2.884   7.064  15.117
   15TYR     CA 3178   2.703   7.177  15.110
   15TYR     HA 3179   2.674   7.276  15.145
   15TYR     CB 3180   2.727   7.171  14.959
   15TYR    HB1 3181   2.741   7.068  14.926
   15TYR    HB2 3182   2.633   7.207  14.918
   15TYR     CG 3183   2.836   7.260  14.904
   15TYR    CD1 3184   2.914   7.209  14.799
   15TYR    HD1 3185   2.905   7.107  14.766
   15TYR    CE1 3186   3.002   7.290  14.727
   15TYR    HE1 3187   3.056   7.253  14.641
   15TYR     CZ 3188   3.023   7.423  14.769
   15TYR     OH 3189   3.112   7.498  14.698
   15TYR     HH 3190   3.093   7.587  14.728
   15TYR    CE2 3191   2.943   7.480  14.870
   15TYR    HE2 3192   2.952   7.583  14.902
   15TYR    CD2 3193   2.850   7.396  14.933
   15TYR    HD2 3194   2.781   7.441  15.003
   15TYR      C 3195   2.587   7.086  15.149
   15TYR      O 3196   2.608   6.975  15.196
   16GLY      N 3197   2.466   7.129  15.113
   16GLY      H 3198   2.469   7.217  15.063
   16GLY     CA 3199   2.339   7.061  15.125
   16GLY    HA1 3200   2.326   7.021  15.226
   16GLY    HA2 3201   2.265   7.140  15.109
   16GLY      C 3202   2.309   6.943  15.033
   16GLY      O 3203   2.372   6.923  14.929
   17ASP      N 3204   2.214   6.858  15.071
   17ASP      H 3205   2.154   6.887  15.146
   17ASP     CA 3206   2.170   6.742  14.995
   17ASP     HA 3207   2.160   6.761  14.888
   17ASP     CB 3208   2.025   6.713  15.031
   17ASP    HB1 3209   2.031   6.665  15.129
   17ASP    HB2 3210   1.972   6.646  14.962
   17ASP     CG 3211   1.947   6.842  15.049
   17ASP    OD1 3212   1.904   6.904  14.949
   17ASP    OD2 3213   1.938   6.884  15.167
   17ASP      C 3214   2.264   6.623  15.011
   17ASP      O 3215   2.224   6.508  15.027
   18ASP      N 3216   2.395   6.644  14.997
   18ASP      H 3217   2.427   6.734  14.965
   18ASP     CA 3218   2.493   6.543  15.031
   18ASP     HA 3219   2.474   6.490  15.124
   18ASP     CB 3220   2.630   6.609  15.051
   18ASP    HB1 3221   2.654   6.666  14.962
   18ASP    HB2 3222   2.636   6.680  15.133
   18ASP     CG 3223   2.734   6.503  15.084
   18ASP    OD1 3224   2.726   6.435  15.189
   18ASP    OD2 3225   2.827   6.496  15.001
   18ASP      C 3226   2.503   6.440  14.919
   18ASP      O 3227   2.527   6.321  14.937
   19ARG      N 3228   2.480   6.483  14.795
   19ARG      H 3229   2.451   6.579  14.783
   19ARG     CA 3230   2.476   6.403  14.674
   19ARG     HA 3231   2.403   6.442  14.603
   19ARG     CB 3232   2.610   6.405  14.602
   19ARG    HB1 3233   2.605   6.350  14.508
   19ARG    HB2 3234   2.678   6.345  14.662
   19ARG     CG 3235   2.685   6.536  14.582
   19ARG    HG1 3236   2.782   6.512  14.538
   19ARG    HG2 3237   2.694   6.588  14.677
   19ARG     CD 3238   2.607   6.621  14.482
   19ARG    HD1 3239   2.646   6.722  14.491
   19ARG    HD2 3240   2.500   6.622  14.500
   19ARG     NE 3241   2.634   6.596  14.340
   19ARG     HE 3242   2.692   6.516  14.320
   19ARG     CZ 3243   2.575   6.652  14.233
   19ARG    NH1 3244   2.584   6.596  14.112
   19ARG   HH11 3245   2.538   6.641  14.034
   19ARG   HH12 3246   2.644   6.515  14.104
   19ARG    NH2 3247   2.508   6.768  14.237
   19ARG   HH21 3248   2.494   6.813  14.327
   19ARG   HH22 3249   2.476   6.809  14.151
   19ARG      C 3250   2.421   6.261  14.685
   19ARG      O 3251   2.461   6.175  14.608
   20ARG      N 3252   2.322   6.228  14.768
   20ARG      H 3253   2.280   6.310  14.810
   20ARG     CA 3254   2.248   6.103  14.769
   20ARG     HA 3255   2.268   6.056  14.673
   20ARG     CB 3256   2.099   6.124  14.792
   20ARG    HB1 3257   2.060   6.191  14.716
   20ARG    HB2 3258   2.056   6.026  14.775
   20ARG     CG 3259   2.071   6.168  14.936
   20ARG    HG1 3260   2.049   6.081  14.998
   20ARG    HG2 3261   2.162   6.192  14.991
   20ARG     CD 3262   1.971   6.282  14.952
   20ARG    HD1 3263   1.868   6.257  14.928
   20ARG    HD2 3264   2.004   6.358  14.881
   20ARG     NE 3265   1.979   6.348  15.083
   20ARG     HE 3266   2.052   6.333  15.151
   20ARG     CZ 3267   1.880   6.425  15.129
   20ARG    NH1 3268   1.789   6.478  15.045
   20ARG   HH11 3269   1.808   6.480  14.946
   20ARG   HH12 3270   1.716   6.536  15.085
   20ARG    NH2 3271   1.876   6.469  15.256
   20ARG   HH21 3272   1.822   6.552  15.278
   20ARG   HH22 3273   1.952   6.443  15.317
   20ARG      C 3274   2.325   6.012  14.864
   20ARG      O 3275   2.360   6.049  14.975
   21GLY      N 3276   2.343   5.884  14.830
   21GLY      H 3277   2.386   5.824  14.899
   21GLY     CA 3278   2.302   5.817  14.709
   21GLY    HA1 3279   2.333   5.873  14.621
   21GLY    HA2 3280   2.345   5.717  14.703
   21GLY      C 3281   2.151   5.800  14.700
   21GLY      O 3282   2.083   5.756  14.793
   22GLY      N 3283   2.083   5.830  14.589
   22GLY      H 3284   1.983   5.820  14.597
   22GLY     CA 3285   2.123   5.867  14.455
   22GLY    HA1 3286   2.125   5.976  14.446
   22GLY    HA2 3287   2.223   5.828  14.434
   22GLY      C 3288   2.025   5.824  14.346
   22GLY      O 3289   1.921   5.766  14.376
   23ARG      N 3290   2.064   5.851  14.221
   23ARG      H 3291   2.149   5.904  14.206
   23ARG     CA 3292   1.970   5.836  14.113
   23ARG     HA 3293   1.894   5.761  14.133
   23ARG     CB 3294   2.041   5.767  13.996
   23ARG    HB1 3295   2.120   5.833  13.959
   23ARG    HB2 3296   1.964   5.752  13.920
   23ARG     CG 3297   2.112   5.639  14.038
   23ARG    HG1 3298   2.196   5.655  14.106
   23ARG    HG2 3299   2.044   5.581  14.100
   23ARG     CD 3300   2.155   5.557  13.916
   23ARG    HD1 3301   2.072   5.560  13.845
   23ARG    HD2 3302   2.169   5.452  13.943
   23ARG     NE 3303   2.270   5.610  13.843
   23ARG     HE 3304   2.258   5.701  13.800
   23ARG     CZ 3305   2.392   5.557  13.833
   23ARG    NH1 3306   2.480   5.621  13.754
   23ARG   HH11 3307   2.445   5.703  13.708
   23ARG   HH12 3308   2.578   5.598  13.755
   23ARG    NH2 3309   2.425   5.439  13.888
   23ARG   HH21 3310   2.508   5.389  13.860
   23ARG   HH22 3311   2.378   5.395  13.966
   23ARG      C 3312   1.891   5.958  14.067
   23ARG      O 3313   1.776   5.938  14.029
   24GLY      N 3314   1.936   6.084  14.072
   24GLY      H 3315   1.864   6.150  14.044
   24GLY     CA 3316   2.060   6.133  14.128
   24GLY    HA1 3317   2.058   6.128  14.237
   24GLY    HA2 3318   2.135   6.061  14.093
   24GLY      C 3319   2.095   6.275  14.087
   24GLY      O 3320   2.086   6.318  13.972
   25GLY      N 3321   2.151   6.351  14.181
   25GLY      H 3322   2.145   6.317  14.276
   25GLY     CA 3323   2.164   6.494  14.162
   25GLY    HA1 3324   2.061   6.522  14.137
   25GLY    HA2 3325   2.234   6.514  14.081
   25GLY      C 3326   2.215   6.564  14.287
   25GLY      O 3327   2.312   6.513  14.343
   26TYR      N 3328   2.155   6.671  14.339
   26TYR      H 3329   2.198   6.685  14.430
   26TYR     CA 3330   2.047   6.758  14.297
   26TYR     HA 3331   2.073   6.850  14.350
   26TYR     CB 3332   1.912   6.721  14.358
   26TYR    HB1 3333   1.926   6.687  14.461
   26TYR    HB2 3334   1.840   6.803  14.359
   26TYR     CG 3335   1.846   6.604  14.288
   26TYR    CD1 3336   1.776   6.622  14.168
   26TYR    HD1 3337   1.754   6.718  14.125
   26TYR    CE1 3338   1.726   6.509  14.102
   26TYR    HE1 3339   1.678   6.521  14.006
   26TYR     CZ 3340   1.758   6.379  14.147
   26TYR     OH 3341   1.732   6.276  14.061
   26TYR     HH 3342   1.700   6.301  13.974
   26TYR    CE2 3343   1.829   6.363  14.267
   26TYR    HE2 3344   1.849   6.261  14.296
   26TYR    CD2 3345   1.873   6.476  14.338
   26TYR    HD2 3346   1.917   6.458  14.435
   26TYR      C 3347   2.042   6.802  14.152
   26TYR      O 3348   2.121   6.753  14.071
   27ASP      N 3349   1.956   6.900  14.123
   27ASP      H 3350   1.913   6.947  14.202
   27ASP     CA 3351   1.929   6.956  13.993
   27ASP     HA 3352   1.932   6.870  13.926
   27ASP     CB 3353   2.043   7.051  13.959
   27ASP    HB1 3354   2.132   6.990  13.945
   27ASP    HB2 3355   2.009   7.098  13.867
   27ASP     CG 3356   2.081   7.159  14.061
   27ASP    OD1 3357   2.017   7.183  14.165
   27ASP    OD2 3358   2.185   7.221  14.031
   27ASP      C 3359   1.794   7.028  13.993
   27ASP      O 3360   1.747   7.079  14.094
   28ARG      N 3361   1.724   7.016  13.880
   28ARG      H 3362   1.776   6.990  13.797
   28ARG     CA 3363   1.588   7.063  13.865
   28ARG     HA 3364   1.558   7.050  13.761
   28ARG     CB 3365   1.491   6.969  13.935
   28ARG    HB1 3366   1.538   6.874  13.960
   28ARG    HB2 3367   1.457   7.021  14.025
   28ARG     CG 3368   1.367   6.924  13.857
   28ARG    HG1 3369   1.300   7.005  13.827
   28ARG    HG2 3370   1.409   6.873  13.770
   28ARG     CD 3371   1.284   6.822  13.933
   28ARG    HD1 3372   1.361   6.753  13.968
   28ARG    HD2 3373   1.222   6.761  13.867
   28ARG     NE 3374   1.199   6.867  14.043
   28ARG     HE 3375   1.247   6.878  14.131
   28ARG     CZ 3376   1.071   6.905  14.034
   28ARG    NH1 3377   1.004   6.941  14.144
   28ARG   HH11 3378   1.054   6.941  14.232
   28ARG   HH12 3379   0.913   6.983  14.132
   28ARG    NH2 3380   1.003   6.910  13.918
   28ARG   HH21 3381   1.049   6.907  13.829
   28ARG   HH22 3382   0.904   6.932  13.921
   28ARG      C 3383   1.566   7.213  13.882
   28ARG      O 3384   1.652   7.286  13.930
   29GLY      N 3385   1.456   7.268  13.831
   29GLY      H 3386   1.384   7.209  13.793
   29GLY     CA 3387   1.418   7.408  13.825
   29GLY    HA1 3388   1.368   7.441  13.917
   29GLY    HA2 3389   1.509   7.465  13.808
   29GLY      C 3390   1.329   7.455  13.711
   29GLY      O 3391   1.333   7.405  13.598
   30GLY      N 3392   1.253   7.560  13.741
   30GLY      H 3393   1.245   7.582  13.839
   30GLY     CA 3394   1.141   7.607  13.661
   30GLY    HA1 3395   1.126   7.539  13.577
   30GLY    HA2 3396   1.161   7.709  13.628
   30GLY      C 3397   1.013   7.598  13.743
   30GLY      O 3398   1.014   7.615  13.865
   31TYR      N 3399   0.902   7.577  13.671
   31TYR      H 3400   0.904   7.572  13.570
   31TYR     CA 3401   0.770   7.548  13.723
   31TYR     HA 3402   0.695   7.562  13.645
   31TYR     CB 3403   0.758   7.397  13.746
   31TYR    HB1 3404   0.746   7.347  13.650
   31TYR    HB2 3405   0.668   7.365  13.799
   31TYR     CG 3406   0.869   7.328  13.821
   31TYR    CD1 3407   0.875   7.322  13.961
   31TYR    HD1 3408   0.788   7.361  14.011
   31TYR    CE1 3409   0.989   7.276  14.028
   31TYR    HE1 3410   1.002   7.265  14.135
   31TYR     CZ 3411   1.099   7.240  13.948
   31TYR     OH 3412   1.216   7.194  14.000
   31TYR     HH 3413   1.220   7.189  14.096
   31TYR    CE2 3414   1.084   7.231  13.808
   31TYR    HE2 3415   1.161   7.187  13.747
   31TYR    CD2 3416   0.969   7.273  13.740
   31TYR    HD2 3417   0.962   7.253  13.634
   31TYR      C 3418   0.725   7.643  13.833
   31TYR      O 3419   0.666   7.598  13.931
   32ARG      N 3420   0.763   7.771  13.821
   32ARG      H 3421   0.822   7.790  13.742
   32ARG     CA 3422   0.726   7.874  13.916
   32ARG     HA 3423   0.733   7.830  14.016
   32ARG     CB 3424   0.822   7.992  13.904
   32ARG    HB1 3425   0.810   8.052  13.994
   32ARG    HB2 3426   0.922   7.952  13.919
   32ARG     CG 3427   0.814   8.078  13.778
   32ARG    HG1 3428   0.713   8.120  13.771
   32ARG    HG2 3429   0.870   8.167  13.806
   32ARG     CD 3430   0.852   8.018  13.643
   32ARG    HD1 3431   0.930   7.947  13.670
   32ARG    HD2 3432   0.905   8.093  13.584
   32ARG     NE 3433   0.738   7.950  13.584
   32ARG     HE 3434   0.651   7.950  13.635
   32ARG     CZ 3435   0.729   7.876  13.472
   32ARG    NH1 3436   0.616   7.818  13.429
   32ARG   HH11 3437   0.526   7.828  13.473
   32ARG   HH12 3438   0.623   7.770  13.341
   32ARG    NH2 3439   0.839   7.849  13.400
   32ARG   HH21 3440   0.929   7.882  13.433
   32ARG   HH22 3441   0.839   7.779  13.328
   32ARG      C 3442   0.583   7.920  13.895
   32ARG      O 3443   0.524   7.901  13.788
   33GLY      N 3444   0.519   7.992  13.987
   33GLY      H 3445   0.439   8.033  13.942
   33GLY     CA 3446   0.550   8.022  14.125
   33GLY    HA1 3447   0.476   8.095  14.159
   33GLY    HA2 3448   0.648   8.070  14.129
   33GLY      C 3449   0.526   7.904  14.218
   33GLY      O 3450   0.618   7.839  14.267
   34ARG      N 3451   0.404   7.862  14.250
   34ARG      H 3452   0.400   7.773  14.298
   34ARG     CA 3453   0.273   7.907  14.206
   34ARG     HA 3454   0.281   8.005  14.159
   34ARG     CB 3455   0.232   7.809  14.097
   34ARG    HB1 3456   0.307   7.803  14.018
   34ARG    HB2 3457   0.139   7.849  14.058
   34ARG     CG 3458   0.195   7.668  14.143
   34ARG    HG1 3459   0.120   7.663  14.222
   34ARG    HG2 3460   0.283   7.613  14.177
   34ARG     CD 3461   0.135   7.587  14.029
   34ARG    HD1 3462   0.106   7.492  14.073
   34ARG    HD2 3463   0.037   7.619  13.992
   34ARG     NE 3464   0.228   7.566  13.918
   34ARG     HE 3465   0.285   7.482  13.915
   34ARG     CZ 3466   0.230   7.631  13.801
   34ARG    NH1 3467   0.148   7.736  13.784
   34ARG   HH11 3468   0.077   7.755  13.853
   34ARG   HH12 3469   0.140   7.780  13.694
   34ARG    NH2 3470   0.329   7.616  13.711
   34ARG   HH21 3471   0.386   7.533  13.702
   34ARG   HH22 3472   0.341   7.684  13.638
   34ARG      C 3473   0.164   7.924  14.311
   34ARG      O 3474   0.050   7.890  14.282
   35GLY      N 3475   0.182   7.998  14.421
   35GLY      H 3476   0.100   8.012  14.478
   35GLY     CA 3477   0.301   8.057  14.479
   35GLY    HA1 3478   0.370   7.978  14.507
   35GLY    HA2 3479   0.356   8.112  14.403
   35GLY      C 3480   0.287   8.136  14.608
   35GLY      O 3481   0.176   8.182  14.638
   36GLY      N 3482   0.391   8.162  14.687
   36GLY      H 3483   0.373   8.226  14.763
   36GLY     CA 3484   0.525   8.107  14.676
   36GLY    HA1 3485   0.570   8.147  14.585
   36GLY    HA2 3486   0.587   8.142  14.758
   36GLY      C 3487   0.540   7.956  14.677
   36GLY      O 3488   0.451   7.892  14.733
   37ASP      N 3489   0.640   7.901  14.607
   37ASP      H 3490   0.707   7.968  14.572
   37ASP     CA 3491   0.667   7.761  14.582
   37ASP     HA 3492   0.605   7.719  14.503
   37ASP     CB 3493   0.806   7.741  14.522
   37ASP    HB1 3494   0.797   7.782  14.422
   37ASP    HB2 3495   0.823   7.634  14.514
   37ASP     CG 3496   0.924   7.808  14.591
   37ASP    OD1 3497   1.015   7.736  14.637
   37ASP    OD2 3498   0.924   7.933  14.582
   37ASP      C 3499   0.648   7.670  14.703
   37ASP      O 3500   0.711   7.697  14.804
   38ARG      N 3501   0.571   7.561  14.698
   38ARG      H 3502   0.550   7.520  14.788
   38ARG     CA 3503   0.470   7.513  14.605
   38ARG     HA 3504   0.457   7.411  14.641
   38ARG     CB 3505   0.352   7.607  14.629
   38ARG    HB1 3506   0.355   7.635  14.734
   38ARG    HB2 3507   0.371   7.696  14.568
   38ARG     CG 3508   0.224   7.538  14.583
   38ARG    HG1 3509   0.242   7.431  14.574
   38ARG    HG2 3510   0.206   7.584  14.486
   38ARG     CD 3511   0.102   7.556  14.673
   38ARG    HD1 3512   0.035   7.472  14.657
   38ARG    HD2 3513   0.143   7.544  14.773
   38ARG     NE 3514   0.039   7.688  14.670
   38ARG     HE 3515   0.057   7.757  14.742
   38ARG     CZ 3516  -0.024   7.744  14.566
   38ARG    NH1 3517  -0.070   7.870  14.569
   38ARG   HH11 3518  -0.136   7.900  14.499
   38ARG   HH12 3519  -0.069   7.918  14.658
   38ARG    NH2 3520  -0.039   7.680  14.449
   38ARG   HH21 3521  -0.077   7.729  14.370
   38ARG   HH22 3522   0.004   7.590  14.432
   38ARG      C 3523   0.502   7.488  14.459
   38ARG      O 3524   0.444   7.550  14.370
   39GLY      N 3525   0.617   7.424  14.436
   39GLY      H 3526   0.649   7.373  14.517
   39GLY     CA 3527   0.703   7.425  14.319
   39GLY    HA1 3528   0.671   7.343  14.255
   39GLY    HA2 3529   0.679   7.513  14.259
   39GLY      C 3530   0.853   7.405  14.335
   39GLY      O 3531   0.899   7.322  14.413
   40GLY      N 3532   0.947   7.486  14.286
   40GLY      H 3533   1.043   7.458  14.300
   40GLY     CA 3534   0.921   7.598  14.198
   40GLY    HA1 3535   0.842   7.668  14.226
   40GLY    HA2 3536   0.898   7.558  14.100
   40GLY      C 3537   1.038   7.695  14.186
   40GLY      O 3538   1.105   7.699  14.289
   41PHE      N 3539   1.060   7.774  14.081
   41PHE      H 3540   1.010   7.749  13.997
   41PHE     CA 3541   1.178   7.858  14.067
   41PHE     HA 3542   1.170   7.915  13.975
   41PHE     CB 3543   1.184   7.962  14.178
   41PHE    HB1 3544   1.196   7.913  14.275
   41PHE    HB2 3545   1.270   8.027  14.163
   41PHE     CG 3546   1.058   8.043  14.191
   41PHE    CD1 3547   0.954   7.999  14.275
   41PHE    HD1 3548   0.957   7.905  14.327
   41PHE    CE1 3549   0.853   8.091  14.306
   41PHE    HE1 3550   0.778   8.062  14.378
   41PHE     CZ 3551   0.848   8.221  14.256
   41PHE     HZ 3552   0.769   8.290  14.283
   41PHE    CE2 3553   0.947   8.257  14.164
   41PHE    HE2 3554   0.951   8.359  14.129
   41PHE    CD2 3555   1.053   8.171  14.134
   41PHE    HD2 3556   1.123   8.197  14.056
   41PHE      C 3557   1.305   7.777  14.044
   41PHE      O 3558   1.289   7.661  14.006
   42ARG      N 3559   1.424   7.834  14.064
   42ARG      H 3560   1.419   7.928  14.100
   42ARG     CA 3561   1.550   7.784  14.014
   42ARG     HA 3562   1.623   7.862  14.033
   42ARG     CB 3563   1.583   7.658  14.095
   42ARG    HB1 3564   1.536   7.574  14.044
   42ARG    HB2 3565   1.690   7.639  14.089
   42ARG     CG 3566   1.555   7.659  14.245
   42ARG    HG1 3567   1.599   7.744  14.296
   42ARG    HG2 3568   1.449   7.664  14.270
   42ARG     CD 3569   1.614   7.536  14.315
   42ARG    HD1 3570   1.572   7.457  14.254
   42ARG    HD2 3571   1.579   7.529  14.418
   42ARG     NE 3572   1.760   7.527  14.320
   42ARG     HE 3573   1.803   7.582  14.393
   42ARG     CZ 3574   1.841   7.428  14.279
   42ARG    NH1 3575   1.787   7.329  14.207
   42ARG   HH11 3576   1.849   7.258  14.171
   42ARG   HH12 3577   1.689   7.327  14.184
   42ARG    NH2 3578   1.973   7.425  14.303
   42ARG   HH21 3579   2.015   7.482  14.375
   42ARG   HH22 3580   2.026   7.350  14.260
   42ARG      C 3581   1.552   7.761  13.864
   42ARG      O 3582   1.451   7.774  13.795
   43GLY      N 3583   1.665   7.710  13.813
   43GLY      H 3584   1.745   7.695  13.874
   43GLY     CA 3585   1.678   7.670  13.675
   43GLY    HA1 3586   1.777   7.626  13.664
   43GLY    HA2 3587   1.608   7.587  13.667
   43GLY      C 3588   1.648   7.773  13.567
   43GLY      O 3589   1.700   7.884  13.567
   44GLY      N 3590   1.571   7.740  13.463
   44GLY      H 3591   1.550   7.817  13.401
   44GLY     CA 3592   1.493   7.618  13.460
   44GLY    HA1 3593   1.560   7.534  13.476
   44GLY    HA2 3594   1.417   7.635  13.536
   44GLY      C 3595   1.429   7.580  13.327
   44GLY      O 3596   1.438   7.658  13.232
   45ARG      N 3597   1.357   7.467  13.322
   45ARG      H 3598   1.339   7.420  13.409
   45ARG     CA 3599   1.296   7.410  13.204
   45ARG     HA 3600   1.209   7.466  13.169
   45ARG     CB 3601   1.244   7.270  13.235
   45ARG    HB1 3602   1.215   7.226  13.140
   45ARG    HB2 3603   1.314   7.203  13.284
   45ARG     CG 3604   1.118   7.287  13.318
   45ARG    HG1 3605   1.152   7.345  13.404
   45ARG    HG2 3606   1.041   7.345  13.267
   45ARG     CD 3607   1.073   7.147  13.361
   45ARG    HD1 3608   1.160   7.085  13.383
   45ARG    HD2 3609   1.013   7.154  13.452
   45ARG     NE 3610   0.994   7.083  13.256
   45ARG     HE 3611   0.982   7.138  13.173
   45ARG     CZ 3612   0.919   6.973  13.273
   45ARG    NH1 3613   0.844   6.923  13.174
   45ARG   HH11 3614   0.847   6.967  13.084
   45ARG   HH12 3615   0.771   6.855  13.188
   45ARG    NH2 3616   0.915   6.913  13.393
   45ARG   HH21 3617   0.992   6.931  13.456
   45ARG   HH22 3618   0.867   6.824  13.390
   45ARG      C 3619   1.382   7.389  13.080
   45ARG      O 3620   1.337   7.427  12.972
   46GLY      N 3621   1.507   7.342  13.073
   46GLY      H 3622   1.540   7.317  12.981
   46GLY     CA 3623   1.598   7.312  13.182
   46GLY    HA1 3624   1.616   7.399  13.245
   46GLY    HA2 3625   1.546   7.236  13.240
   46GLY      C 3626   1.736   7.261  13.142
   46GLY      O 3627   1.789   7.172  13.208
   47GLY      N 3628   1.790   7.309  13.030
   47GLY      H 3629   1.756   7.396  12.990
   47GLY     CA 3630   1.921   7.261  12.990
   47GLY    HA1 3631   1.929   7.158  13.024
   47GLY    HA2 3632   1.925   7.253  12.881
   47GLY      C 3633   2.036   7.349  13.036
   47GLY      O 3634   2.013   7.458  13.086
   48GLY      N 3635   2.159   7.322  12.990
   48GLY      H 3636   2.229   7.391  13.011
   48GLY     CA 3637   2.211   7.199  12.934
   48GLY    HA1 3638   2.314   7.211  12.899
   48GLY    HA2 3639   2.153   7.167  12.847
   48GLY      C 3640   2.218   7.080  13.028
   48GLY      O 3641   2.125   7.061  13.105
   49ASP      N 3642   2.329   7.005  13.032
   49ASP      H 3643   2.406   7.044  12.980
   49ASP     CA 3644   2.350   6.892  13.121
   49ASP     HA 3645   2.441   6.841  13.088
   49ASP     CB 3646   2.374   6.944  13.262
   49ASP    HB1 3647   2.283   6.979  13.310
   49ASP    HB2 3648   2.410   6.863  13.326
   49ASP     CG 3649   2.475   7.057  13.276
   49ASP    OD1 3650   2.435   7.175  13.279
   49ASP    OD2 3651   2.594   7.027  13.299
   49ASP      C 3652   2.258   6.772  13.108
   49ASP      O 3653   2.237   6.707  13.210
   50ARG      N 3654   2.189   6.761  12.994
   50ARG      H 3655   2.230   6.816  12.920
   50ARG     CA 3656   2.105   6.648  12.960
   50ARG     HA 3657   2.168   6.564  12.990
   50ARG     CB 3658   2.086   6.646  12.809
   50ARG    HB1 3659   2.185   6.647  12.764
   50ARG    HB2 3660   2.039   6.742  12.789
   50ARG     CG 3661   2.006   6.528  12.753
   50ARG    HG1 3662   1.990   6.548  12.647
   50ARG    HG2 3663   1.906   6.536  12.795
   50ARG     CD 3664   2.062   6.388  12.773
   50ARG    HD1 3665   2.095   6.379  12.877
   50ARG    HD2 3666   1.980   6.321  12.749
   50ARG     NE 3667   2.168   6.359  12.676
   50ARG     HE 3668   2.182   6.430  12.605
   50ARG     CZ 3669   2.223   6.238  12.660
   50ARG    NH1 3670   2.290   6.209  12.548
   50ARG   HH11 3671   2.297   6.274  12.471
   50ARG   HH12 3672   2.342   6.123  12.533
   50ARG    NH2 3673   2.216   6.134  12.744
   50ARG   HH21 3674   2.255   6.046  12.715
   50ARG   HH22 3675   2.144   6.130  12.815
   50ARG      C 3676   1.985   6.633  13.052
   50ARG      O 3677   1.978   6.535  13.127
   51GLY      N 3678   1.881   6.715  13.040
   51GLY      H 3679   1.804   6.690  13.101
   51GLY     CA 3680   1.870   6.845  12.977
   51GLY    HA1 3681   1.851   6.924  13.050
   51GLY    HA2 3682   1.966   6.877  12.936
   51GLY      C 3683   1.768   6.875  12.868
   51GLY      O 3684   1.748   6.992  12.835
   52GLY      N 3685   1.701   6.775  12.810
   52GLY      H 3686   1.725   6.686  12.851
   52GLY     CA 3687   1.604   6.772  12.703
   52GLY    HA1 3688   1.617   6.850  12.628
   52GLY    HA2 3689   1.618   6.678  12.650
   52GLY      C 3690   1.461   6.779  12.755
   52GLY      O 3691   1.411   6.704  12.838
   53PHE      N 3692   1.391   6.884  12.709
   53PHE      H 3693   1.435   6.950  12.647
   53PHE     CA 3694   1.248   6.899  12.729
   53PHE     HA 3695   1.204   6.802  12.752
   53PHE     CB 3696   1.214   6.986  12.849
   53PHE    HB1 3697   1.247   7.089  12.831
   53PHE    HB2 3698   1.105   6.994  12.851
   53PHE     CG 3699   1.261   6.945  12.986
   53PHE    CD1 3700   1.392   6.984  13.016
   53PHE    HD1 3701   1.458   7.022  12.939
   53PHE    CE1 3702   1.438   6.968  13.147
   53PHE    HE1 3703   1.543   6.991  13.159
   53PHE     CZ 3704   1.357   6.920  13.251
   53PHE     HZ 3705   1.394   6.884  13.346
   53PHE    CE2 3706   1.231   6.873  13.214
   53PHE    HE2 3707   1.182   6.825  13.298
   53PHE    CD2 3708   1.177   6.899  13.088
   53PHE    HD2 3709   1.074   6.870  13.070
   53PHE      C 3710   1.186   6.943  12.597
   53PHE      O 3711   1.217   7.054  12.556
   54GLY      N 3712   1.099   6.871  12.525
   54GLY      H 3713   1.088   6.905  12.431
   54GLY     CA 3714   1.030   6.749  12.561
   54GLY    HA1 3715   0.985   6.705  12.472
   54GLY    HA2 3716   1.094   6.672  12.604
   54GLY      C 3717   0.920   6.779  12.663
   54GLY      O 3718   0.946   6.744  12.778
   55PRO      N 3719   0.807   6.836  12.622
   55PRO     CD 3720   0.770   6.856  12.483
   55PRO    HD1 3721   0.785   6.759  12.434
   55PRO    HD2 3722   0.827   6.942  12.449
   55PRO     CG 3723   0.623   6.893  12.474
   55PRO    HG1 3724   0.617   7.001  12.459
   55PRO    HG2 3725   0.567   6.829  12.406
   55PRO     CB 3726   0.570   6.853  12.611
   55PRO    HB1 3727   0.527   6.753  12.602
   55PRO    HB2 3728   0.499   6.928  12.645
   55PRO     CA 3729   0.689   6.847  12.706
   55PRO     HA 3730   0.677   6.754  12.761
   55PRO      C 3731   0.699   6.956  12.812
   55PRO      O 3732   0.661   6.925  12.925
   56GLY      N 3733   0.754   7.076  12.793
   56GLY      H 3734   0.739   7.138  12.871
   56GLY     CA 3735   0.808   7.141  12.675
   56GLY    HA1 3736   0.884   7.212  12.706
   56GLY    HA2 3737   0.841   7.066  12.603
   56GLY      C 3738   0.709   7.225  12.595
   56GLY      O 3739   0.589   7.205  12.611
   57LYS      N 3740   0.754   7.310  12.503
   57LYS      H 3741   0.854   7.314  12.492
   57LYS     CA 3742   0.670   7.402  12.428
   57LYS     HA 3743   0.736   7.474  12.380
   57LYS     CB 3744   0.603   7.335  12.308
   57LYS    HB1 3745   0.543   7.412  12.260
   57LYS    HB2 3746   0.545   7.251  12.346
   57LYS     CG 3747   0.696   7.271  12.206
   57LYS    HG1 3748   0.632   7.247  12.121
   57LYS    HG2 3749   0.743   7.187  12.257
   57LYS     CD 3750   0.814   7.352  12.152
   57LYS    HD1 3751   0.876   7.389  12.234
   57LYS    HD2 3752   0.767   7.438  12.105
   57LYS     CE 3753   0.905   7.273  12.059
   57LYS    HE1 3754   0.989   7.339  12.041
   57LYS    HE2 3755   0.932   7.179  12.107
   57LYS     NZ 3756   0.836   7.236  11.934
   57LYS    HZ1 3757   0.759   7.174  11.955
   57LYS    HZ2 3758   0.888   7.186  11.864
   57LYS    HZ3 3759   0.804   7.316  11.881
   57LYS      C 3760   0.581   7.475  12.527
   57LYS      O 3761   0.626   7.516  12.634
   58MET      N 3762   0.454   7.493  12.490
   58MET      H 3763   0.445   7.472  12.392
   58MET     CA 3764   0.347   7.556  12.565
   58MET     HA 3765   0.254   7.529  12.515
   58MET     CB 3766   0.360   7.707  12.557
   58MET    HB1 3767   0.289   7.764  12.617
   58MET    HB2 3768   0.459   7.725  12.599
   58MET     CG 3769   0.359   7.765  12.416
   58MET    HG1 3770   0.418   7.712  12.341
   58MET    HG2 3771   0.405   7.864  12.424
   58MET     SD 3772   0.189   7.777  12.356
   58MET     CE 3773   0.158   7.949  12.310
   58MET    HE1 3774   0.197   8.024  12.379
   58MET    HE2 3775   0.050   7.963  12.309
   58MET    HE3 3776   0.204   7.960  12.212
   58MET      C 3777   0.323   7.510  12.708
   58MET      O 3778   0.244   7.572  12.779
   59ASP      N 3779   0.383   7.398  12.750
   59ASP      H 3780   0.452   7.365  12.683
   59ASP     CA 3781   0.393   7.354  12.887
   59ASP     HA 3782   0.333   7.429  12.940
   59ASP     CB 3783   0.538   7.359  12.934
   59ASP    HB1 3784   0.585   7.453  12.905
   59ASP    HB2 3785   0.589   7.271  12.894
   59ASP     CG 3786   0.558   7.358  13.085
   59ASP    OD1 3787   0.477   7.426  13.151
   59ASP    OD2 3788   0.658   7.300  13.133
   59ASP      C 3789   0.312   7.228  12.912
   59ASP      O 3790   0.344   7.158  13.007
   60SER      N 3791   0.212   7.189  12.832
   60SER      H 3792   0.197   7.253  12.756
   60SER     CA 3793   0.115   7.084  12.853
   60SER     HA 3794   0.078   7.094  12.955
   60SER     CB 3795   0.179   6.948  12.828
   60SER    HB1 3796   0.114   6.861  12.825
   60SER    HB2 3797   0.253   6.930  12.907
   60SER     OG 3798   0.235   6.953  12.699
   60SER     HG 3799   0.254   6.863  12.672
   60SER      C 3800  -0.007   7.096  12.762
   60SER      O 3801  -0.006   7.166  12.661
   61ARG      N 3802  -0.115   7.027  12.799
   61ARG      H 3803  -0.119   7.012  12.899
   61ARG     CA 3804  -0.222   6.980  12.713
   61ARG     HA 3805  -0.223   7.051  12.630
   61ARG     CB 3806  -0.356   7.008  12.780
   61ARG    HB1 3807  -0.430   6.978  12.706
   61ARG    HB2 3808  -0.356   6.932  12.858
   61ARG     CG 3809  -0.377   7.154  12.819
   61ARG    HG1 3810  -0.304   7.180  12.896
   61ARG    HG2 3811  -0.476   7.168  12.861
   61ARG     CD 3812  -0.364   7.252  12.702
   61ARG    HD1 3813  -0.364   7.355  12.738
   61ARG    HD2 3814  -0.262   7.255  12.665
   61ARG     NE 3815  -0.461   7.225  12.596
   61ARG     HE 3816  -0.425   7.165  12.523
   61ARG     CZ 3817  -0.581   7.284  12.590
   61ARG    NH1 3818  -0.658   7.253  12.484
   61ARG   HH11 3819  -0.616   7.195  12.413
   61ARG   HH12 3820  -0.750   7.292  12.473
   61ARG    NH2 3821  -0.631   7.377  12.673
   61ARG   HH21 3822  -0.585   7.392  12.762
   61ARG   HH22 3823  -0.721   7.417  12.650
   61ARG      C 3824  -0.203   6.843  12.650
   61ARG      O 3825  -0.262   6.813  12.546
   62GLY      N 3826  -0.106   6.767  12.701
   62GLY      H 3827  -0.051   6.787  12.784
   62GLY     CA 3828  -0.058   6.643  12.643
   62GLY    HA1 3829  -0.140   6.573  12.627
   62GLY    HA2 3830   0.007   6.598  12.718
   62GLY      C 3831   0.016   6.657  12.511
   62GLY      O 3832   0.054   6.767  12.472
   63GLU      N 3833   0.043   6.550  12.435
   63GLU      H 3834  -0.020   6.472  12.448
   63GLU     CA 3835   0.134   6.528  12.324
   63GLU     HA 3836   0.135   6.423  12.296
   63GLU     CB 3837   0.083   6.598  12.198
   63GLU    HB1 3838   0.057   6.700  12.227
   63GLU    HB2 3839   0.154   6.586  12.117
   63GLU     CG 3840  -0.047   6.531  12.153
   63GLU    HG1 3841  -0.089   6.584  12.068
   63GLU    HG2 3842  -0.122   6.539  12.231
   63GLU     CD 3843  -0.036   6.382  12.122
   63GLU    OE1 3844  -0.086   6.306  12.207
   63GLU    OE2 3845   0.025   6.353  12.017
   63GLU      C 3846   0.280   6.556  12.356
   63GLU      O 3847   0.311   6.629  12.450
   64HIS      N 3848   0.369   6.499  12.275
   64HIS      H 3849   0.330   6.451  12.196
   64HIS     CA 3850   0.512   6.501  12.300
   64HIS     HA 3851   0.537   6.601  12.335
   64HIS     CB 3852   0.593   6.452  12.180
   64HIS    HB1 3853   0.592   6.343  12.174
   64HIS    HB2 3854   0.548   6.492  12.089
   64HIS     CG 3855   0.733   6.506  12.188
   64HIS    ND1 3856   0.851   6.432  12.186
   64HIS    CE1 3857   0.950   6.521  12.190
   64HIS    HE1 3858   1.052   6.490  12.172
   64HIS    NE2 3859   0.902   6.646  12.186
   64HIS    HE2 3860   0.953   6.731  12.167
   64HIS    CD2 3861   0.764   6.639  12.173
   64HIS    HD2 3862   0.699   6.723  12.156
   64HIS      C 3863   0.546   6.413  12.420
   64HIS      O 3864   0.634   6.445  12.499
   65ARG      N 3865   0.478   6.299  12.432
   65ARG      H 3866   0.427   6.273  12.349
   65ARG     CA 3867   0.460   6.220  12.552
   65ARG     HA 3868   0.554   6.220  12.607
   65ARG     CB 3869   0.416   6.076  12.527
   65ARG    HB1 3870   0.505   6.025  12.491
   65ARG    HB2 3871   0.389   6.034  12.624
   65ARG     CG 3872   0.301   6.064  12.428
   65ARG    HG1 3873   0.214   6.124  12.454
   65ARG    HG2 3874   0.336   6.087  12.327
   65ARG     CD 3875   0.247   5.922  12.415
   65ARG    HD1 3876   0.330   5.853  12.404
   65ARG    HD2 3877   0.183   5.923  12.327
   65ARG     NE 3878   0.165   5.865  12.522
   65ARG     HE 3879   0.216   5.808  12.589
   65ARG     CZ 3880   0.034   5.882  12.544
   65ARG    NH1 3881  -0.046   5.957  12.467
   65ARG   HH11 3882  -0.003   5.986  12.380
   65ARG   HH12 3883  -0.146   5.960  12.478
   65ARG    NH2 3884  -0.022   5.814  12.645
   65ARG   HH21 3885  -0.117   5.830  12.675
   65ARG   HH22 3886   0.047   5.761  12.696
   65ARG      C 3887   0.357   6.283  12.645
   65ARG      O 3888   0.251   6.334  12.606
   66GLN      N 3889   0.388   6.295  12.774
   66GLN      H 3890   0.311   6.343  12.819
   66GLN     CA 3891   0.501   6.261  12.858
   66GLN     HA 3892   0.471   6.287  12.960
   66GLN     CB 3893   0.628   6.343  12.840
   66GLN    HB1 3894   0.678   6.318  12.746
   66GLN    HB2 3895   0.704   6.323  12.916
   66GLN     CG 3896   0.605   6.493  12.828
   66GLN    HG1 3897   0.701   6.538  12.805
   66GLN    HG2 3898   0.531   6.517  12.751
   66GLN     CD 3899   0.567   6.554  12.963
   66GLN    OE1 3900   0.643   6.567  13.058
   66GLN    NE2 3901   0.449   6.614  12.977
   66GLN   HE21 3902   0.394   6.615  12.892
   66GLN   HE22 3903   0.433   6.678  13.053
   66GLN      C 3904   0.532   6.112  12.857
   66GLN      O 3905   0.611   6.067  12.774
   67ASP      N 3906   0.482   6.031  12.950
   67ASP      H 3907   0.417   6.074  13.015
   67ASP     CA 3908   0.518   5.897  12.991
   67ASP     HA 3909   0.467   5.885  13.087
   67ASP     CB 3910   0.453   5.797  12.895
   67ASP    HB1 3911   0.498   5.799  12.796
   67ASP    HB2 3912   0.491   5.706  12.942
   67ASP     CG 3913   0.301   5.787  12.883
   67ASP    OD1 3914   0.230   5.820  12.980
   67ASP    OD2 3915   0.257   5.751  12.772
   67ASP      C 3916   0.666   5.869  13.009
   67ASP      O 3917   0.735   5.814  12.923
   68ARG      N 3918   0.729   5.907  13.120
   68ARG      H 3919   0.825   5.876  13.110
   68ARG     CA 3920   0.681   5.968  13.243
   68ARG     HA 3921   0.583   6.013  13.231
   68ARG     CB 3922   0.784   6.062  13.305
   68ARG    HB1 3923   0.770   6.083  13.411
   68ARG    HB2 3924   0.872   5.998  13.309
   68ARG     CG 3925   0.810   6.185  13.218
   68ARG    HG1 3926   0.723   6.249  13.204
   68ARG    HG2 3927   0.846   6.154  13.120
   68ARG     CD 3928   0.911   6.276  13.287
   68ARG    HD1 3929   0.885   6.285  13.393
   68ARG    HD2 3930   0.900   6.378  13.249
   68ARG     NE 3931   1.044   6.220  13.265
   68ARG     HE 3932   1.083   6.158  13.334
   68ARG     CZ 3933   1.129   6.237  13.162
   68ARG    NH1 3934   1.243   6.167  13.157
   68ARG   HH11 3935   1.278   6.110  13.232
   68ARG   HH12 3936   1.307   6.192  13.083
   68ARG    NH2 3937   1.114   6.342  13.080
   68ARG   HH21 3938   1.031   6.399  13.089
   68ARG   HH22 3939   1.174   6.367  13.003
   68ARG      C 3940   0.654   5.856  13.342
   68ARG      O 3941   0.582   5.882  13.438
   69ARG      N 3942   0.715   5.738  13.325
   69ARG      H 3943   0.785   5.734  13.253
   69ARG     CA 3944   0.687   5.623  13.409
   69ARG     HA 3945   0.756   5.544  13.380
   69ARG     CB 3946   0.546   5.572  13.379
   69ARG    HB1 3947   0.468   5.643  13.407
   69ARG    HB2 3948   0.528   5.483  13.440
   69ARG     CG 3949   0.526   5.542  13.231
   69ARG    HG1 3950   0.524   5.635  13.174
   69ARG    HG2 3951   0.601   5.473  13.192
   69ARG     CD 3952   0.388   5.480  13.211
   69ARG    HD1 3953   0.313   5.551  13.246
   69ARG    HD2 3954   0.385   5.388  13.269
   69ARG     NE 3955   0.361   5.444  13.072
   69ARG     HE 3956   0.430   5.395  13.017
   69ARG     CZ 3957   0.245   5.457  13.007
   69ARG    NH1 3958   0.235   5.412  12.881
   69ARG   HH11 3959   0.148   5.404  12.831
   69ARG   HH12 3960   0.310   5.360  12.837
   69ARG    NH2 3961   0.133   5.497  13.069
   69ARG   HH21 3962   0.146   5.531  13.164
   69ARG   HH22 3963   0.040   5.498  13.030
   69ARG      C 3964   0.718   5.649  13.556
   69ARG      O 3965   0.638   5.612  13.641
   70GLU      N 3966   0.834   5.710  13.580
   70GLU      H 3967   0.879   5.762  13.506
   70GLU     CA 3968   0.879   5.742  13.714
   70GLU     HA 3969   0.965   5.807  13.703
   70GLU     CB 3970   0.917   5.610  13.780
   70GLU    HB1 3971   0.828   5.554  13.809
   70GLU    HB2 3972   0.958   5.625  13.880
   70GLU     CG 3973   1.015   5.520  13.704
   70GLU    HG1 3974   1.049   5.441  13.770
   70GLU    HG2 3975   0.972   5.472  13.616
   70GLU     CD 3976   1.144   5.590  13.664
   70GLU    OE1 3977   1.178   5.593  13.544
   70GLU    OE2 3978   1.204   5.645  13.759
   70GLU      C 3979   0.782   5.823  13.799
   70GLU      O 3980   0.673   5.866  13.761
   71ARG      N 3981   0.816   5.842  13.927
   71ARG      H 3982   0.902   5.800  13.960
   71ARG     CA 3983   0.729   5.907  14.022
   71ARG     HA 3984   0.685   5.992  13.970
   71ARG     CB 3985   0.626   5.804  14.069
   71ARG    HB1 3986   0.554   5.854  14.134
   71ARG    HB2 3987   0.575   5.763  13.982
   71ARG     CG 3988   0.688   5.683  14.138
   71ARG    HG1 3989   0.737   5.715  14.230
   71ARG    HG2 3990   0.770   5.641  14.080
   71ARG     CD 3991   0.589   5.571  14.167
   71ARG    HD1 3992   0.564   5.518  14.075
   71ARG    HD2 3993   0.495   5.615  14.201
   71ARG     NE 3994   0.635   5.472  14.264
   71ARG     HE 3995   0.732   5.464  14.292
   71ARG     CZ 3996   0.558   5.375  14.316
   71ARG    NH1 3997   0.607   5.312  14.423
   71ARG   HH11 3998   0.541   5.256  14.475
   71ARG   HH12 3999   0.699   5.335  14.458
   71ARG    NH2 4000   0.429   5.352  14.291
   71ARG   HH21 4001   0.392   5.273  14.342
   71ARG   HH22 4002   0.372   5.411  14.231
   71ARG      C 4003   0.805   5.969  14.139
   71ARG      O 4004   0.901   5.909  14.186
   72PRO      N 4005   0.760   6.082  14.193
   72PRO     CD 4006   0.635   6.152  14.169
   72PRO    HD1 4007   0.654   6.243  14.112
   72PRO    HD2 4008   0.561   6.084  14.126
   72PRO     CG 4009   0.588   6.205  14.304
   72PRO    HG1 4010   0.508   6.279  14.299
   72PRO    HG2 4011   0.565   6.114  14.359
   72PRO     CB 4012   0.725   6.255  14.348
   72PRO    HB1 4013   0.744   6.349  14.297
   72PRO    HB2 4014   0.724   6.273  14.456
   72PRO     CA 4015   0.824   6.146  14.306
   72PRO     HA 4016   0.836   6.076  14.388
   72PRO      C 4017   0.956   6.212  14.267
   72PRO      O 4018   1.042   6.212  14.354
   73TYR      N 4019   0.981   6.267  14.148
   73TYR      H 4020   0.923   6.231  14.074
   73TYR     CA 4021   1.098   6.340  14.102
   73TYR     HA 4022   1.082   6.370  13.999
   73TYR     CB 4023   1.092   6.475  14.172
   73TYR    HB1 4024   1.102   6.467  14.280
   73TYR    HB2 4025   1.165   6.543  14.129
   73TYR     CG 4026   0.961   6.549  14.152
   73TYR    CD1 4027   0.874   6.570  14.260
   73TYR    HD1 4028   0.899   6.535  14.359
   73TYR    CE1 4029   0.747   6.626  14.244
   73TYR    HE1 4030   0.695   6.640  14.338
   73TYR     CZ 4031   0.716   6.681  14.118
   73TYR     OH 4032   0.596   6.741  14.093
   73TYR     HH 4033   0.609   6.760  14.000
   73TYR    CE2 4034   0.806   6.667  14.011
   73TYR    HE2 4035   0.787   6.709  13.913
   73TYR    CD2 4036   0.926   6.596  14.025
   73TYR    HD2 4037   0.996   6.595  13.943
   73TYR      C 4038   1.228   6.261  14.113
   73TYR    OC1 4039   1.231   6.147  14.062
   73TYR    OC2 4040   1.329   6.305  14.171
    1GLY      N 4041   5.593  14.169   0.752
    1GLY     H1 4042   5.657  14.104   0.709
    1GLY     H2 4043   5.624  14.198   0.844
    1GLY     H3 4044   5.510  14.113   0.765
    1GLY     CA 4045   5.565  14.284   0.665
    1GLY    HA1 4046   5.492  14.345   0.718
    1GLY    HA2 4047   5.654  14.346   0.654
    1GLY      C 4048   5.508  14.254   0.527
    1GLY      O 4049   5.485  14.137   0.496
    2PRO      N 4050   5.477  14.352   0.441
    2PRO     CD 4051   5.403  14.331   0.318
    2PRO    HD1 4052   5.332  14.250   0.334
    2PRO    HD2 4053   5.474  14.315   0.237
    2PRO     CG 4054   5.322  14.458   0.291
    2PRO    HG1 4055   5.230  14.454   0.350
    2PRO    HG2 4056   5.298  14.484   0.188
    2PRO     CB 4057   5.412  14.559   0.362
    2PRO    HB1 4058   5.479  14.601   0.287
    2PRO    HB2 4059   5.350  14.643   0.394
    2PRO     CA 4060   5.490  14.492   0.474
    2PRO     HA 4061   5.426  14.521   0.558
    2PRO      C 4062   5.625  14.561   0.487
    2PRO      O 4063   5.637  14.647   0.574
    3GLY      N 4064   5.730  14.534   0.410
    3GLY      H 4065   5.811  14.579   0.451
    3GLY     CA 4066   5.739  14.449   0.293
    3GLY    HA1 4067   5.654  14.478   0.232
    3GLY    HA2 4068   5.723  14.346   0.324
    3GLY      C 4069   5.873  14.470   0.222
    3GLY      O 4070   5.947  14.565   0.246
    4GLY      N 4071   5.902  14.378   0.130
    4GLY      H 4072   5.829  14.311   0.110
    4GLY     CA 4073   6.028  14.381   0.059
    4GLY    HA1 4074   6.041  14.484   0.027
    4GLY    HA2 4075   6.025  14.326  -0.035
    4GLY      C 4076   6.147  14.321   0.132
    4GLY      O 4077   6.132  14.245   0.228
    5GLY      N 4078   6.270  14.357   0.096
    5GLY      H 4079   6.290  14.398   0.005
    5GLY     CA 4080   6.390  14.323   0.168
    5GLY    HA1 4081   6.374  14.346   0.274
    5GLY    HA2 4082   6.413  14.216   0.175
    5GLY      C 4083   6.516  14.387   0.110
    5GLY      O 4084   6.504  14.482   0.034
    6PRO      N 4085   6.639  14.349   0.144
    6PRO     CD 4086   6.664  14.226   0.216
    6PRO    HD1 4087   6.604  14.143   0.180
    6PRO    HD2 4088   6.645  14.237   0.323
    6PRO     CG 4089   6.808  14.185   0.186
    6PRO    HG1 4090   6.805  14.124   0.096
    6PRO    HG2 4091   6.853  14.136   0.273
    6PRO     CB 4092   6.872  14.316   0.139
    6PRO    HB1 4093   6.942  14.291   0.060
    6PRO    HB2 4094   6.927  14.360   0.222
    6PRO     CA 4095   6.761  14.409   0.094
    6PRO     HA 4096   6.764  14.407  -0.015
    6PRO      C 4097   6.786  14.551   0.144
    6PRO      O 4098   6.879  14.622   0.107
    7GLY      N 4099   6.710  14.610   0.237
    7GLY      H 4100   6.621  14.569   0.259
    7GLY     CA 4101   6.746  14.724   0.319
    7GLY    HA1 4102   6.852  14.713   0.341
    7GLY    HA2 4103   6.698  14.711   0.416
    7GLY      C 4104   6.733  14.862   0.257
    7GLY      O 4105   6.734  14.964   0.326
    8GLY      N 4106   6.717  14.872   0.125
    8GLY      H 4107   6.717  14.786   0.072
    8GLY     CA 4108   6.699  14.993   0.046
    8GLY    HA1 4109   6.602  15.038   0.066
    8GLY    HA2 4110   6.703  14.965  -0.059
    8GLY      C 4111   6.810  15.094   0.069
    8GLY      O 4112   6.916  15.056   0.119
    9SER      N 4113   6.790  15.218   0.023
    9SER      H 4114   6.701  15.251  -0.011
    9SER     CA 4115   6.880  15.332   0.022
    9SER     HA 4116   6.827  15.410  -0.033
    9SER     CB 4117   6.902  15.384   0.163
    9SER    HB1 4118   6.802  15.393   0.206
    9SER    HB2 4119   6.967  15.317   0.220
    9SER     OG 4120   6.967  15.509   0.164
    9SER     HG 4121   7.045  15.515   0.219
    9SER      C 4122   7.006  15.301  -0.057
    9SER      O 4123   7.020  15.197  -0.122
   10HIS      N 4124   7.095  15.400  -0.062
   10HIS      H 4125   7.068  15.486  -0.016
   10HIS     CA 4126   7.237  15.377  -0.084
   10HIS     HA 4127   7.241  15.268  -0.074
   10HIS     CB 4128   7.328  15.434   0.024
   10HIS    HB1 4129   7.434  15.416   0.006
   10HIS    HB2 4130   7.316  15.541   0.009
   10HIS     CG 4131   7.288  15.393   0.163
   10HIS    ND1 4132   7.270  15.470   0.278
   10HIS    CE1 4133   7.226  15.387   0.373
   10HIS    HE1 4134   7.190  15.411   0.472
   10HIS    NE2 4135   7.222  15.261   0.327
   10HIS    HE2 4136   7.188  15.175   0.367
   10HIS    CD2 4137   7.259  15.263   0.194
   10HIS    HD2 4138   7.265  15.178   0.128
   10HIS      C 4139   7.276  15.396  -0.229
   10HIS      O 4140   7.386  15.444  -0.254
   11MET      N 4141   7.183  15.377  -0.323
   11MET      H 4142   7.101  15.329  -0.288
   11MET     CA 4143   7.202  15.405  -0.464
   11MET     HA 4144   7.263  15.494  -0.475
   11MET     CB 4145   7.067  15.432  -0.530
   11MET    HB1 4146   7.005  15.343  -0.533
   11MET    HB2 4147   7.082  15.454  -0.636
   11MET     CG 4148   6.981  15.545  -0.475
   11MET    HG1 4149   6.902  15.567  -0.546
   11MET    HG2 4150   7.042  15.635  -0.467
   11MET     SD 4151   6.895  15.521  -0.317
   11MET     CE 4152   6.774  15.390  -0.345
   11MET    HE1 4153   6.705  15.427  -0.421
   11MET    HE2 4154   6.710  15.370  -0.259
   11MET    HE3 4155   6.823  15.296  -0.372
   11MET      C 4156   7.273  15.280  -0.514
   11MET      O 4157   7.250  15.162  -0.488
   12GLY      N 4158   7.355  15.289  -0.619
   12GLY      H 4159   7.393  15.206  -0.662
   12GLY     CA 4160   7.407  15.414  -0.670
   12GLY    HA1 4161   7.333  15.494  -0.677
   12GLY    HA2 4162   7.443  15.409  -0.772
   12GLY      C 4163   7.523  15.461  -0.582
   12GLY      O 4164   7.582  15.385  -0.506
   13GLY      N 4165   7.555  15.589  -0.597
   13GLY      H 4166   7.502  15.652  -0.656
   13GLY     CA 4167   7.659  15.672  -0.539
   13GLY    HA1 4168   7.745  15.611  -0.512
   13GLY    HA2 4169   7.702  15.743  -0.609
   13GLY      C 4170   7.621  15.746  -0.411
   13GLY      O 4171   7.648  15.864  -0.393
   14ASN      N 4172   7.556  15.680  -0.315
   14ASN      H 4173   7.531  15.584  -0.335
   14ASN     CA 4174   7.526  15.722  -0.179
   14ASN     HA 4175   7.491  15.632  -0.129
   14ASN     CB 4176   7.413  15.824  -0.181
   14ASN    HB1 4177   7.398  15.875  -0.086
   14ASN    HB2 4178   7.440  15.910  -0.243
   14ASN     CG 4179   7.280  15.771  -0.232
   14ASN    OD1 4180   7.258  15.751  -0.351
   14ASN    ND2 4181   7.181  15.754  -0.143
   14ASN   HD21 4182   7.206  15.759  -0.045
   14ASN   HD22 4183   7.089  15.727  -0.173
   14ASN      C 4184   7.646  15.780  -0.106
   14ASN      O 4185   7.647  15.890  -0.051
   15TYR      N 4186   7.756  15.705  -0.117
   15TYR      H 4187   7.749  15.623  -0.176
   15TYR     CA 4188   7.883  15.721  -0.048
   15TYR     HA 4189   7.865  15.768   0.048
   15TYR     CB 4190   7.976  15.819  -0.120
   15TYR    HB1 4191   8.043  15.857  -0.043
   15TYR    HB2 4192   7.919  15.901  -0.163
   15TYR     CG 4193   8.056  15.771  -0.238
   15TYR    CD1 4194   8.185  15.716  -0.229
   15TYR    HD1 4195   8.214  15.688  -0.129
   15TYR    CE1 4196   8.265  15.671  -0.334
   15TYR    HE1 4197   8.366  15.634  -0.322
   15TYR     CZ 4198   8.210  15.687  -0.463
   15TYR     OH 4199   8.288  15.663  -0.573
   15TYR     HH 4200   8.375  15.635  -0.543
   15TYR    CE2 4201   8.082  15.742  -0.477
   15TYR    HE2 4202   8.035  15.746  -0.574
   15TYR    CD2 4203   8.002  15.777  -0.367
   15TYR    HD2 4204   7.902  15.810  -0.392
   15TYR      C 4205   7.956  15.590  -0.028
   15TYR      O 4206   7.954  15.500  -0.112
   16GLY      N 4207   8.035  15.592   0.080
   16GLY      H 4208   8.023  15.665   0.148
   16GLY     CA 4209   8.120  15.478   0.107
   16GLY    HA1 4210   8.206  15.516   0.163
   16GLY    HA2 4211   8.158  15.443   0.011
   16GLY      C 4212   8.064  15.365   0.192
   16GLY      O 4213   7.956  15.384   0.247
   17ASP      N 4214   8.120  15.247   0.220
   17ASP      H 4215   8.065  15.194   0.286
   17ASP     CA 4216   8.242  15.202   0.155
   17ASP     HA 4217   8.268  15.273   0.077
   17ASP     CB 4218   8.351  15.214   0.261
   17ASP    HB1 4219   8.322  15.153   0.347
   17ASP    HB2 4220   8.439  15.167   0.217
   17ASP     CG 4221   8.377  15.355   0.312
   17ASP    OD1 4222   8.318  15.386   0.418
   17ASP    OD2 4223   8.445  15.435   0.244
   17ASP      C 4224   8.232  15.059   0.103
   17ASP      O 4225   8.314  15.022   0.019
   18ASP      N 4226   8.163  14.964   0.166
   18ASP      H 4227   8.103  14.988   0.244
   18ASP     CA 4228   8.169  14.823   0.134
   18ASP     HA 4229   8.275  14.808   0.111
   18ASP     CB 4230   8.135  14.743   0.259
   18ASP    HB1 4231   8.028  14.755   0.275
   18ASP    HB2 4232   8.188  14.780   0.347
   18ASP     CG 4233   8.172  14.596   0.254
   18ASP    OD1 4234   8.250  14.547   0.169
   18ASP    OD2 4235   8.123  14.522   0.342
   18ASP      C 4236   8.089  14.793   0.008
   18ASP      O 4237   7.986  14.855  -0.017
   19ARG      N 4238   8.134  14.695  -0.071
   19ARG      H 4239   8.228  14.664  -0.051
   19ARG     CA 4240   8.068  14.646  -0.191
   19ARG     HA 4241   7.995  14.719  -0.225
   19ARG     CB 4242   7.992  14.517  -0.162
   19ARG    HB1 4243   7.902  14.534  -0.104
   19ARG    HB2 4244   7.954  14.485  -0.259
   19ARG     CG 4245   8.073  14.404  -0.100
   19ARG    HG1 4246   8.115  14.434  -0.004
   19ARG    HG2 4247   8.148  14.385  -0.176
   19ARG     CD 4248   7.997  14.272  -0.084
   19ARG    HD1 4249   8.061  14.193  -0.046
   19ARG    HD2 4250   7.924  14.285  -0.005
   19ARG     NE 4251   7.936  14.228  -0.210
   19ARG     HE 4252   7.836  14.238  -0.220
   19ARG     CZ 4253   7.998  14.162  -0.309
   19ARG    NH1 4254   7.932  14.111  -0.414
   19ARG   HH11 4255   7.832  14.123  -0.419
   19ARG   HH12 4256   7.979  14.079  -0.497
   19ARG    NH2 4257   8.130  14.144  -0.308
   19ARG   HH21 4258   8.177  14.088  -0.378
   19ARG   HH22 4259   8.185  14.182  -0.232
   19ARG      C 4260   8.165  14.641  -0.309
   19ARG      O 4261   8.188  14.538  -0.372
   20ARG      N 4262   8.224  14.752  -0.352
   20ARG      H 4263   8.293  14.747  -0.426
   20ARG     CA 4264   8.189  14.888  -0.317
   20ARG     HA 4265   8.189  14.910  -0.210
   20ARG     CB 4266   8.296  14.973  -0.384
   20ARG    HB1 4267   8.278  15.080  -0.373
   20ARG    HB2 4268   8.322  14.948  -0.487
   20ARG     CG 4269   8.424  14.947  -0.304
   20ARG    HG1 4270   8.439  14.844  -0.271
   20ARG    HG2 4271   8.403  15.004  -0.213
   20ARG     CD 4272   8.548  15.006  -0.369
   20ARG    HD1 4273   8.634  15.021  -0.303
   20ARG    HD2 4274   8.520  15.103  -0.410
   20ARG     NE 4275   8.593  14.925  -0.482
   20ARG     HE 4276   8.546  14.947  -0.569
   20ARG     CZ 4277   8.680  14.823  -0.485
   20ARG    NH1 4278   8.742  14.790  -0.371
   20ARG   HH11 4279   8.707  14.816  -0.280
   20ARG   HH12 4280   8.816  14.721  -0.367
   20ARG    NH2 4281   8.708  14.757  -0.598
   20ARG   HH21 4282   8.752  14.666  -0.598
   20ARG   HH22 4283   8.645  14.777  -0.674
   20ARG      C 4284   8.049  14.923  -0.365
   20ARG      O 4285   7.985  14.850  -0.441
   21GLY      N 4286   7.989  15.038  -0.333
   21GLY      H 4287   8.022  15.083  -0.249
   21GLY     CA 4288   7.855  15.079  -0.372
   21GLY    HA1 4289   7.853  15.073  -0.481
   21GLY    HA2 4290   7.837  15.183  -0.348
   21GLY      C 4291   7.738  15.000  -0.315
   21GLY      O 4292   7.630  15.002  -0.374
   22GLY      N 4293   7.765  14.933  -0.203
   22GLY      H 4294   7.854  14.947  -0.157
   22GLY     CA 4295   7.678  14.832  -0.147
   22GLY    HA1 4296   7.699  14.809  -0.042
   22GLY    HA2 4297   7.579  14.879  -0.143
   22GLY      C 4298   7.664  14.701  -0.223
   22GLY      O 4299   7.706  14.698  -0.338
   23ARG      N 4300   7.588  14.605  -0.169
   23ARG      H 4301   7.548  14.626  -0.078
   23ARG     CA 4302   7.561  14.479  -0.234
   23ARG     HA 4303   7.631  14.462  -0.316
   23ARG     CB 4304   7.420  14.490  -0.291
   23ARG    HB1 4305   7.351  14.520  -0.212
   23ARG    HB2 4306   7.424  14.580  -0.352
   23ARG     CG 4307   7.350  14.384  -0.375
   23ARG    HG1 4308   7.261  14.434  -0.415
   23ARG    HG2 4309   7.344  14.288  -0.324
   23ARG     CD 4310   7.434  14.344  -0.496
   23ARG    HD1 4311   7.456  14.429  -0.560
   23ARG    HD2 4312   7.526  14.293  -0.468
   23ARG     NE 4313   7.358  14.246  -0.574
   23ARG     HE 4314   7.376  14.148  -0.561
   23ARG     CZ 4315   7.297  14.270  -0.691
   23ARG    NH1 4316   7.278  14.396  -0.734
   23ARG   HH11 4317   7.313  14.470  -0.674
   23ARG   HH12 4318   7.233  14.414  -0.823
   23ARG    NH2 4319   7.247  14.168  -0.762
   23ARG   HH21 4320   7.186  14.194  -0.838
   23ARG   HH22 4321   7.282  14.075  -0.746
   23ARG      C 4322   7.576  14.355  -0.147
   23ARG      O 4323   7.628  14.255  -0.195
   24GLY      N 4324   7.542  14.357  -0.018
   24GLY      H 4325   7.516  14.446   0.022
   24GLY     CA 4326   7.538  14.237   0.064
   24GLY    HA1 4327   7.627  14.175   0.053
   24GLY    HA2 4328   7.457  14.176   0.025
   24GLY      C 4329   7.513  14.259   0.212
   24GLY      O 4330   7.481  14.371   0.253
   25GLY      N 4331   7.518  14.151   0.290
   25GLY      H 4332   7.521  14.062   0.243
   25GLY     CA 4333   7.513  14.149   0.435
   25GLY    HA1 4334   7.569  14.237   0.468
   25GLY    HA2 4335   7.568  14.060   0.465
   25GLY      C 4336   7.370  14.153   0.487
   25GLY      O 4337   7.284  14.218   0.429
   26TYR      N 4338   7.347  14.095   0.605
   26TYR      H 4339   7.422  14.042   0.648
   26TYR     CA 4340   7.218  14.086   0.670
   26TYR     HA 4341   7.165  14.176   0.638
   26TYR     CB 4342   7.134  13.978   0.602
   26TYR    HB1 4343   7.130  13.988   0.493
   26TYR    HB2 4344   7.183  13.883   0.623
   26TYR     CG 4345   6.988  13.967   0.639
   26TYR    CD1 4346   6.947  13.879   0.740
   26TYR    HD1 4347   7.021  13.821   0.792
   26TYR    CE1 4348   6.810  13.868   0.769
   26TYR    HE1 4349   6.781  13.799   0.846
   26TYR     CZ 4350   6.716  13.945   0.698
   26TYR     OH 4351   6.583  13.926   0.723
   26TYR     HH 4352   6.542  13.994   0.669
   26TYR    CE2 4353   6.758  14.034   0.597
   26TYR    HE2 4354   6.688  14.102   0.551
   26TYR    CD2 4355   6.894  14.041   0.566
   26TYR    HD2 4356   6.936  14.117   0.501
   26TYR      C 4357   7.216  14.082   0.822
   26TYR      O 4358   7.319  14.048   0.879
   27ASP      N 4359   7.101  14.093   0.890
   27ASP      H 4360   7.025  14.126   0.832
   27ASP     CA 4361   7.083  14.068   1.031
   27ASP     HA 4362   7.125  13.969   1.046
   27ASP     CB 4363   6.931  14.069   1.046
   27ASP    HB1 4364   6.893  14.164   1.008
   27ASP    HB2 4365   6.892  13.977   1.001
   27ASP     CG 4366   6.885  14.072   1.191
   27ASP    OD1 4367   6.869  13.967   1.257
   27ASP    OD2 4368   6.855  14.184   1.237
   27ASP      C 4369   7.149  14.169   1.125
   27ASP      O 4370   7.167  14.284   1.085
   28ARG      N 4371   7.189  14.143   1.249
   28ARG      H 4372   7.233  14.220   1.297
   28ARG     CA 4373   7.188  14.019   1.324
   28ARG     HA 4374   7.105  13.957   1.289
   28ARG     CB 4375   7.313  13.939   1.288
   28ARG    HB1 4376   7.396  14.003   1.318
   28ARG    HB2 4377   7.322  13.922   1.181
   28ARG     CG 4378   7.339  13.814   1.371
   28ARG    HG1 4379   7.308  13.825   1.475
   28ARG    HG2 4380   7.447  13.798   1.379
   28ARG     CD 4381   7.282  13.684   1.316
   28ARG    HD1 4382   7.319  13.661   1.216
   28ARG    HD2 4383   7.174  13.697   1.306
   28ARG     NE 4384   7.319  13.569   1.399
   28ARG     HE 4385   7.415  13.552   1.425
   28ARG     CZ 4386   7.240  13.471   1.446
   28ARG    NH1 4387   7.111  13.462   1.410
   28ARG   HH11 4388   7.077  13.526   1.340
   28ARG   HH12 4389   7.067  13.373   1.425
   28ARG    NH2 4390   7.292  13.363   1.505
   28ARG   HH21 4391   7.232  13.284   1.526
   28ARG   HH22 4392   7.392  13.363   1.522
   28ARG      C 4393   7.162  14.023   1.474
   28ARG      O 4394   7.251  14.056   1.552
   29GLY      N 4395   7.039  13.995   1.518
   29GLY      H 4396   6.967  13.970   1.452
   29GLY     CA 4397   7.008  13.982   1.659
   29GLY    HA1 4398   7.103  13.953   1.703
   29GLY    HA2 4399   6.973  14.074   1.706
   29GLY      C 4400   6.904  13.875   1.688
   29GLY      O 4401   6.898  13.778   1.613
   30GLY      N 4402   6.810  13.903   1.779
   30GLY      H 4403   6.829  13.989   1.829
   30GLY     CA 4404   6.691  13.827   1.813
   30GLY    HA1 4405   6.617  13.839   1.734
   30GLY    HA2 4406   6.662  13.865   1.911
   30GLY      C 4407   6.716  13.681   1.848
   30GLY      O 4408   6.791  13.645   1.938
   31TYR      N 4409   6.635  13.595   1.786
   31TYR      H 4410   6.579  13.623   1.706
   31TYR     CA 4411   6.654  13.452   1.801
   31TYR     HA 4412   6.750  13.430   1.849
   31TYR     CB 4413   6.687  13.392   1.664
   31TYR    HB1 4414   6.773  13.444   1.623
   31TYR    HB2 4415   6.604  13.411   1.596
   31TYR     CG 4416   6.718  13.245   1.653
   31TYR    CD1 4417   6.674  13.176   1.539
   31TYR    HD1 4418   6.615  13.232   1.468
   31TYR    CE1 4419   6.707  13.042   1.518
   31TYR    HE1 4420   6.659  12.995   1.434
   31TYR     CZ 4421   6.781  12.971   1.615
   31TYR     OH 4422   6.800  12.837   1.598
   31TYR     HH 4423   6.755  12.803   1.520
   31TYR    CE2 4424   6.817  13.041   1.732
   31TYR    HE2 4425   6.864  12.985   1.812
   31TYR    CD2 4426   6.793  13.177   1.750
   31TYR    HD2 4427   6.824  13.235   1.836
   31TYR      C 4428   6.532  13.389   1.865
   31TYR      O 4429   6.506  13.270   1.848
   32ARG      N 4430   6.458  13.465   1.947
   32ARG      H 4431   6.502  13.553   1.968
   32ARG     CA 4432   6.332  13.429   2.009
   32ARG     HA 4433   6.316  13.322   1.997
   32ARG     CB 4434   6.222  13.513   1.945
   32ARG    HB1 4435   6.127  13.505   1.997
   32ARG    HB2 4436   6.245  13.620   1.941
   32ARG     CG 4437   6.178  13.469   1.806
   32ARG    HG1 4438   6.268  13.449   1.747
   32ARG    HG2 4439   6.121  13.550   1.761
   32ARG     CD 4440   6.088  13.346   1.819
   32ARG    HD1 4441   6.144  13.269   1.765
   32ARG    HD2 4442   6.081  13.297   1.916
   32ARG     NE 4443   5.959  13.360   1.751
   32ARG     HE 4444   5.923  13.450   1.722
   32ARG     CZ 4445   5.879  13.257   1.721
   32ARG    NH1 4446   5.888  13.138   1.783
   32ARG   HH11 4447   5.820  13.064   1.772
   32ARG   HH12 4448   5.962  13.127   1.851
   32ARG    NH2 4449   5.770  13.275   1.645
   32ARG   HH21 4450   5.717  13.190   1.637
   32ARG   HH22 4451   5.735  13.367   1.621
   32ARG      C 4452   6.331  13.455   2.159
   32ARG      O 4453   6.419  13.518   2.218
   33GLY      N 4454   6.223  13.411   2.224
   33GLY      H 4455   6.140  13.372   2.183
   33GLY     CA 4456   6.203  13.425   2.367
   33GLY    HA1 4457   6.244  13.519   2.403
   33GLY    HA2 4458   6.098  13.432   2.394
   33GLY      C 4459   6.284  13.326   2.450
   33GLY      O 4460   6.226  13.256   2.532
   34ARG      N 4461   6.415  13.326   2.425
   34ARG      H 4462   6.464  13.392   2.366
   34ARG     CA 4463   6.503  13.235   2.494
   34ARG     HA 4464   6.449  13.183   2.573
   34ARG     CB 4465   6.602  13.328   2.564
   34ARG    HB1 4466   6.544  13.391   2.632
   34ARG    HB2 4467   6.647  13.395   2.490
   34ARG     CG 4468   6.719  13.270   2.642
   34ARG    HG1 4469   6.685  13.212   2.728
   34ARG    HG2 4470   6.778  13.198   2.585
   34ARG     CD 4471   6.802  13.375   2.715
   34ARG    HD1 4472   6.877  13.311   2.762
   34ARG    HD2 4473   6.734  13.430   2.781
   34ARG     NE 4474   6.866  13.466   2.620
   34ARG     HE 4475   6.809  13.548   2.604
   34ARG     CZ 4476   6.991  13.468   2.572
   34ARG    NH1 4477   7.091  13.393   2.621
   34ARG   HH11 4478   7.087  13.332   2.701
   34ARG   HH12 4479   7.170  13.396   2.559
   34ARG    NH2 4480   7.025  13.543   2.466
   34ARG   HH21 4481   6.947  13.590   2.422
   34ARG   HH22 4482   7.110  13.532   2.413
   34ARG      C 4483   6.575  13.143   2.396
   34ARG      O 4484   6.608  13.188   2.287
   35GLY      N 4485   6.589  13.014   2.426
   35GLY      H 4486   6.609  12.953   2.348
   35GLY     CA 4487   6.544  12.949   2.548
   35GLY    HA1 4488   6.586  12.997   2.636
   35GLY    HA2 4489   6.437  12.961   2.563
   35GLY      C 4490   6.588  12.804   2.561
   35GLY      O 4491   6.703  12.778   2.527
   36GLY      N 4492   6.505  12.712   2.611
   36GLY      H 4493   6.422  12.752   2.651
   36GLY     CA 4494   6.524  12.570   2.634
   36GLY    HA1 4495   6.437  12.525   2.681
   36GLY    HA2 4496   6.609  12.557   2.700
   36GLY      C 4497   6.547  12.497   2.503
   36GLY      O 4498   6.474  12.509   2.404
   37ASP      N 4499   6.654  12.417   2.495
   37ASP      H 4500   6.709  12.399   2.577
   37ASP     CA 4501   6.701  12.337   2.383
   37ASP     HA 4502   6.794  12.302   2.427
   37ASP     CB 4503   6.606  12.218   2.370
   37ASP    HB1 4504   6.660  12.154   2.299
   37ASP    HB2 4505   6.514  12.252   2.322
   37ASP     CG 4506   6.580  12.142   2.498
   37ASP    OD1 4507   6.478  12.069   2.504
   37ASP    OD2 4508   6.674  12.132   2.580
   37ASP      C 4509   6.727  12.403   2.249
   37ASP      O 4510   6.797  12.345   2.166
   38ARG      N 4511   6.666  12.520   2.226
   38ARG      H 4512   6.624  12.561   2.308
   38ARG     CA 4513   6.693  12.609   2.115
   38ARG     HA 4514   6.783  12.582   2.060
   38ARG     CB 4515   6.590  12.594   2.003
   38ARG    HB1 4516   6.623  12.658   1.921
   38ARG    HB2 4517   6.593  12.488   1.979
   38ARG     CG 4518   6.441  12.622   2.023
   38ARG    HG1 4519   6.398  12.540   1.966
   38ARG    HG2 4520   6.417  12.619   2.129
   38ARG     CD 4521   6.389  12.740   1.942
   38ARG    HD1 4522   6.281  12.738   1.929
   38ARG    HD2 4523   6.435  12.738   1.843
   38ARG     NE 4524   6.417  12.864   2.014
   38ARG     HE 4525   6.387  12.873   2.110
   38ARG     CZ 4526   6.470  12.978   1.967
   38ARG    NH1 4527   6.483  13.090   2.039
   38ARG   HH11 4528   6.531  13.169   1.999
   38ARG   HH12 4529   6.438  13.090   2.130
   38ARG    NH2 4530   6.512  12.982   1.840
   38ARG   HH21 4531   6.507  12.909   1.770
   38ARG   HH22 4532   6.552  13.071   1.814
   38ARG      C 4533   6.699  12.752   2.166
   38ARG      O 4534   6.617  12.796   2.246
   39GLY      N 4535   6.794  12.831   2.115
   39GLY      H 4536   6.863  12.790   2.053
   39GLY     CA 4537   6.826  12.952   2.188
   39GLY    HA1 4538   6.740  13.019   2.184
   39GLY    HA2 4539   6.860  12.926   2.288
   39GLY      C 4540   6.941  13.034   2.132
   39GLY      O 4541   6.986  13.016   2.019
   40GLY      N 4542   6.987  13.129   2.214
   40GLY      H 4543   6.946  13.122   2.306
   40GLY     CA 4544   7.093  13.226   2.193
   40GLY    HA1 4545   7.185  13.178   2.162
   40GLY    HA2 4546   7.100  13.274   2.290
   40GLY      C 4547   7.055  13.339   2.098
   40GLY      O 4548   6.958  13.325   2.024
   41PHE      N 4549   7.129  13.450   2.103
   41PHE      H 4550   7.190  13.463   2.183
   41PHE     CA 4551   7.094  13.568   2.026
   41PHE     HA 4552   6.989  13.545   2.008
   41PHE     CB 4553   7.164  13.563   1.891
   41PHE    HB1 4554   7.171  13.456   1.873
   41PHE    HB2 4555   7.096  13.617   1.824
   41PHE     CG 4556   7.299  13.627   1.871
   41PHE    CD1 4557   7.331  13.691   1.750
   41PHE    HD1 4558   7.258  13.700   1.670
   41PHE    CE1 4559   7.457  13.747   1.727
   41PHE    HE1 4560   7.475  13.789   1.629
   41PHE     CZ 4561   7.549  13.749   1.832
   41PHE     HZ 4562   7.639  13.808   1.818
   41PHE    CE2 4563   7.524  13.678   1.950
   41PHE    HE2 4564   7.588  13.681   2.037
   41PHE    CD2 4565   7.400  13.614   1.966
   41PHE    HD2 4566   7.394  13.549   2.052
   41PHE      C 4567   7.101  13.695   2.109
   41PHE      O 4568   7.184  13.714   2.198
   42ARG      N 4569   7.013  13.793   2.083
   42ARG      H 4570   6.938  13.766   2.021
   42ARG     CA 4571   6.994  13.920   2.149
   42ARG     HA 4572   7.051  13.926   2.242
   42ARG     CB 4573   7.033  14.025   2.045
   42ARG    HB1 4574   7.038  14.125   2.089
   42ARG    HB2 4575   6.948  14.016   1.977
   42ARG     CG 4576   7.162  13.991   1.972
   42ARG    HG1 4577   7.149  13.900   1.913
   42ARG    HG2 4578   7.244  13.974   2.041
   42ARG     CD 4579   7.204  14.117   1.898
   42ARG    HD1 4580   7.131  14.152   1.825
   42ARG    HD2 4581   7.215  14.205   1.961
   42ARG     NE 4582   7.329  14.095   1.825
   42ARG     HE 4583   7.322  14.085   1.725
   42ARG     CZ 4584   7.456  14.083   1.867
   42ARG    NH1 4585   7.551  14.074   1.772
   42ARG   HH11 4586   7.643  14.048   1.806
   42ARG   HH12 4587   7.546  14.094   1.673
   42ARG    NH2 4588   7.497  14.083   1.994
   42ARG   HH21 4589   7.442  14.107   2.075
   42ARG   HH22 4590   7.595  14.064   2.008
   42ARG      C 4591   6.850  13.935   2.197
   42ARG      O 4592   6.766  13.849   2.171
   43GLY      N 4593   6.817  14.044   2.267
   43GLY      H 4594   6.883  14.120   2.279
   43GLY     CA 4595   6.691  14.068   2.333
   43GLY    HA1 4596   6.670  13.980   2.394
   43GLY    HA2 4597   6.704  14.148   2.407
   43GLY      C 4598   6.573  14.079   2.238
   43GLY      O 4599   6.580  14.120   2.122
   44GLY      N 4600   6.457  14.043   2.293
   44GLY      H 4601   6.458  14.033   2.394
   44GLY     CA 4602   6.341  14.006   2.214
   44GLY    HA1 4603   6.382  13.950   2.130
   44GLY    HA2 4604   6.279  13.943   2.278
   44GLY      C 4605   6.265  14.122   2.152
   44GLY      O 4606   6.270  14.233   2.205
   45ARG      N 4607   6.194  14.102   2.040
   45ARG      H 4608   6.187  14.007   2.006
   45ARG     CA 4609   6.125  14.197   1.956
   45ARG     HA 4610   6.058  14.260   2.015
   45ARG     CB 4611   6.230  14.286   1.890
   45ARG    HB1 4612   6.180  14.360   1.829
   45ARG    HB2 4613   6.271  14.351   1.967
   45ARG     CG 4614   6.358  14.232   1.826
   45ARG    HG1 4615   6.406  14.159   1.891
   45ARG    HG2 4616   6.435  14.308   1.816
   45ARG     CD 4617   6.349  14.156   1.694
   45ARG    HD1 4618   6.444  14.110   1.669
   45ARG    HD2 4619   6.261  14.092   1.695
   45ARG     NE 4620   6.321  14.248   1.583
   45ARG     HE 4621   6.350  14.340   1.611
   45ARG     CZ 4622   6.273  14.234   1.459
   45ARG    NH1 4623   6.233  14.111   1.422
   45ARG   HH11 4624   6.246  14.034   1.486
   45ARG   HH12 4625   6.196  14.099   1.329
   45ARG    NH2 4626   6.271  14.328   1.364
   45ARG   HH21 4627   6.318  14.415   1.384
   45ARG   HH22 4628   6.197  14.325   1.296
   45ARG      C 4629   6.041  14.125   1.851
   45ARG      O 4630   6.066  14.016   1.801
   46GLY      N 4631   5.937  14.182   1.788
   46GLY      H 4632   5.894  14.121   1.720
   46GLY     CA 4633   5.864  14.303   1.819
   46GLY    HA1 4634   5.832  14.307   1.923
   46GLY    HA2 4635   5.765  14.287   1.775
   46GLY      C 4636   5.921  14.434   1.766
   46GLY      O 4637   5.973  14.522   1.834
   47GLY      N 4638   5.915  14.463   1.636
   47GLY      H 4639   5.957  14.551   1.610
   47GLY     CA 4640   5.888  14.368   1.530
   47GLY    HA1 4641   5.977  14.307   1.515
   47GLY    HA2 4642   5.798  14.309   1.547
   47GLY      C 4643   5.874  14.443   1.398
   47GLY      O 4644   5.844  14.562   1.390
   48GLY      N 4645   5.902  14.382   1.283
   48GLY      H 4646   5.923  14.284   1.290
   48GLY     CA 4647   5.932  14.448   1.157
   48GLY    HA1 4648   5.905  14.378   1.078
   48GLY    HA2 4649   5.880  14.543   1.148
   48GLY      C 4650   6.074  14.492   1.124
   48GLY      O 4651   6.150  14.536   1.210
   49ASP      N 4652   6.108  14.491   0.995
   49ASP      H 4653   6.039  14.461   0.928
   49ASP     CA 4654   6.237  14.540   0.951
   49ASP     HA 4655   6.309  14.506   1.026
   49ASP     CB 4656   6.229  14.692   0.947
   49ASP    HB1 4657   6.241  14.729   1.049
   49ASP    HB2 4658   6.308  14.734   0.885
   49ASP     CG 4659   6.094  14.750   0.905
   49ASP    OD1 4660   6.057  14.745   0.786
   49ASP    OD2 4661   6.021  14.799   0.993
   49ASP      C 4662   6.281  14.479   0.819
   49ASP      O 4663   6.202  14.434   0.736
   50ARG      N 4664   6.409  14.474   0.782
   50ARG      H 4665   6.422  14.438   0.688
   50ARG     CA 4666   6.525  14.491   0.866
   50ARG     HA 4667   6.608  14.457   0.803
   50ARG     CB 4668   6.559  14.638   0.892
   50ARG    HB1 4669   6.506  14.683   0.976
   50ARG    HB2 4670   6.521  14.700   0.811
   50ARG     CG 4671   6.708  14.663   0.910
   50ARG    HG1 4672   6.751  14.579   0.964
   50ARG    HG2 4673   6.754  14.669   0.811
   50ARG     CD 4674   6.734  14.796   0.980
   50ARG    HD1 4675   6.712  14.873   0.906
   50ARG    HD2 4676   6.673  14.805   1.070
   50ARG     NE 4677   6.876  14.808   1.012
   50ARG     HE 4678   6.930  14.722   1.008
   50ARG     CZ 4679   6.932  14.921   1.057
   50ARG    NH1 4680   6.872  15.039   1.039
   50ARG   HH11 4681   6.925  15.121   1.064
   50ARG   HH12 4682   6.783  15.051   0.992
   50ARG    NH2 4683   7.043  14.921   1.132
   50ARG   HH21 4684   7.092  15.005   1.159
   50ARG   HH22 4685   7.082  14.830   1.151
   50ARG      C 4686   6.535  14.404   0.990
   50ARG      O 4687   6.570  14.446   1.100
   51GLY      N 4688   6.496  14.277   0.977
   51GLY      H 4689   6.465  14.248   0.885
   51GLY     CA 4690   6.524  14.171   1.072
   51GLY    HA1 4691   6.629  14.150   1.053
   51GLY    HA2 4692   6.508  14.207   1.173
   51GLY      C 4693   6.437  14.046   1.060
   51GLY      O 4694   6.349  14.045   0.975
   52GLY      N 4695   6.460  13.947   1.147
   52GLY      H 4696   6.517  13.958   1.230
   52GLY     CA 4697   6.406  13.813   1.148
   52GLY    HA1 4698   6.446  13.752   1.229
   52GLY    HA2 4699   6.426  13.768   1.051
   52GLY      C 4700   6.258  13.808   1.180
   52GLY      O 4701   6.192  13.906   1.214
   53PHE      N 4702   6.205  13.685   1.170
   53PHE      H 4703   6.260  13.603   1.152
   53PHE     CA 4704   6.067  13.651   1.199
   53PHE     HA 4705   6.042  13.564   1.139
   53PHE     CB 4706   6.063  13.589   1.339
   53PHE    HB1 4707   6.085  13.668   1.410
   53PHE    HB2 4708   5.960  13.554   1.341
   53PHE     CG 4709   6.157  13.476   1.372
   53PHE    CD1 4710   6.103  13.350   1.400
   53PHE    HD1 4711   6.000  13.327   1.376
   53PHE    CE1 4712   6.187  13.247   1.444
   53PHE    HE1 4713   6.142  13.151   1.464
   53PHE     CZ 4714   6.325  13.264   1.459
   53PHE     HZ 4715   6.394  13.185   1.486
   53PHE    CE2 4716   6.377  13.388   1.422
   53PHE    HE2 4717   6.483  13.408   1.425
   53PHE    CD2 4718   6.295  13.495   1.382
   53PHE    HD2 4719   6.337  13.591   1.357
   53PHE      C 4720   5.962  13.752   1.157
   53PHE      O 4721   5.924  13.750   1.040
   54GLY      N 4722   5.901  13.850   1.224
   54GLY      H 4723   5.857  13.923   1.169
   54GLY     CA 4724   5.887  13.863   1.367
   54GLY    HA1 4725   5.987  13.889   1.401
   54GLY    HA2 4726   5.857  13.766   1.408
   54GLY      C 4727   5.796  13.969   1.427
   54GLY      O 4728   5.844  14.052   1.504
   55PRO      N 4729   5.667  13.955   1.395
   55PRO     CD 4730   5.609  13.848   1.316
   55PRO    HD1 4731   5.584  13.886   1.217
   55PRO    HD2 4732   5.673  13.761   1.303
   55PRO     CG 4733   5.473  13.821   1.380
   55PRO    HG1 4734   5.407  13.783   1.303
   55PRO    HG2 4735   5.492  13.752   1.463
   55PRO     CB 4736   5.428  13.957   1.433
   55PRO    HB1 4737   5.387  14.014   1.350
   55PRO    HB2 4738   5.358  13.959   1.517
   55PRO     CA 4739   5.561  14.021   1.470
   55PRO     HA 4740   5.576  13.987   1.572
   55PRO      C 4741   5.563  14.173   1.477
   55PRO      O 4742   5.604  14.242   1.384
   56GLY      N 4743   5.509  14.225   1.587
   56GLY      H 4744   5.473  14.162   1.657
   56GLY     CA 4745   5.487  14.367   1.606
   56GLY    HA1 4746   5.568  14.419   1.555
   56GLY    HA2 4747   5.394  14.395   1.558
   56GLY      C 4748   5.489  14.408   1.753
   56GLY      O 4749   5.588  14.458   1.805
   57LYS      N 4750   5.377  14.387   1.822
   57LYS      H 4751   5.296  14.352   1.773
   57LYS     CA 4752   5.370  14.407   1.966
   57LYS     HA 4753   5.421  14.499   1.993
   57LYS     CB 4754   5.226  14.429   2.013
   57LYS    HB1 4755   5.178  14.332   2.004
   57LYS    HB2 4756   5.225  14.451   2.119
   57LYS     CG 4757   5.135  14.529   1.941
   57LYS    HG1 4758   5.108  14.505   1.838
   57LYS    HG2 4759   5.037  14.513   1.986
   57LYS     CD 4760   5.179  14.675   1.941
   57LYS    HD1 4761   5.188  14.711   2.043
   57LYS    HD2 4762   5.279  14.683   1.897
   57LYS     CE 4763   5.084  14.763   1.861
   57LYS    HE1 4764   4.987  14.757   1.910
   57LYS    HE2 4765   5.079  14.727   1.758
   57LYS     NZ 4766   5.118  14.906   1.854
   57LYS    HZ1 4767   5.211  14.913   1.816
   57LYS    HZ2 4768   5.117  14.954   1.943
   57LYS    HZ3 4769   5.053  14.952   1.792
   57LYS      C 4770   5.448  14.295   2.033
   57LYS      O 4771   5.471  14.192   1.969
   58MET      N 4772   5.492  14.314   2.158
   58MET      H 4773   5.476  14.400   2.208
   58MET     CA 4774   5.551  14.209   2.238
   58MET     HA 4775   5.581  14.123   2.178
   58MET     CB 4776   5.675  14.260   2.311
   58MET    HB1 4777   5.643  14.358   2.347
   58MET    HB2 4778   5.690  14.192   2.395
   58MET     CG 4779   5.796  14.281   2.221
   58MET    HG1 4780   5.777  14.363   2.152
   58MET    HG2 4781   5.817  14.192   2.161
   58MET     SD 4782   5.947  14.331   2.307
   58MET     CE 4783   5.997  14.186   2.404
   58MET    HE1 4784   6.012  14.106   2.332
   58MET    HE2 4785   5.926  14.167   2.485
   58MET    HE3 4786   6.094  14.204   2.450
   58MET      C 4787   5.444  14.174   2.341
   58MET      O 4788   5.388  14.266   2.400
   59ASP      N 4789   5.419  14.046   2.370
   59ASP      H 4790   5.338  14.032   2.429
   59ASP     CA 4791   5.492  13.923   2.349
   59ASP     HA 4792   5.455  13.855   2.426
   59ASP     CB 4793   5.464  13.853   2.216
   59ASP    HB1 4794   5.357  13.863   2.195
   59ASP    HB2 4795   5.515  13.909   2.138
   59ASP     CG 4796   5.494  13.704   2.209
   59ASP    OD1 4797   5.501  13.654   2.095
   59ASP    OD2 4798   5.524  13.649   2.317
   59ASP      C 4799   5.640  13.924   2.385
   59ASP      O 4800   5.729  13.932   2.300
   60SER      N 4801   5.683  13.918   2.511
   60SER      H 4802   5.767  13.972   2.523
   60SER     CA 4803   5.602  13.905   2.630
   60SER     HA 4804   5.499  13.933   2.609
   60SER     CB 4805   5.645  14.014   2.729
   60SER    HB1 4806   5.739  13.996   2.782
   60SER    HB2 4807   5.569  14.026   2.805
   60SER     OG 4808   5.653  14.142   2.671
   60SER     HG 4809   5.565  14.181   2.666
   60SER      C 4810   5.614  13.769   2.696
   60SER      O 4811   5.513  13.716   2.742
   61ARG      N 4812   5.732  13.705   2.691
   61ARG      H 4813   5.801  13.761   2.644
   61ARG     CA 4814   5.759  13.563   2.695
   61ARG     HA 4815   5.724  13.524   2.599
   61ARG     CB 4816   5.910  13.543   2.686
   61ARG    HB1 4817   5.928  13.445   2.642
   61ARG    HB2 4818   5.951  13.615   2.616
   61ARG     CG 4819   5.975  13.547   2.824
   61ARG    HG1 4820   5.946  13.456   2.877
   61ARG    HG2 4821   6.080  13.528   2.800
   61ARG     CD 4822   5.963  13.675   2.906
   61ARG    HD1 4823   5.859  13.693   2.932
   61ARG    HD2 4824   6.016  13.755   2.853
   61ARG     NE 4825   6.046  13.655   3.025
   61ARG     HE 4826   6.138  13.696   3.026
   61ARG     CZ 4827   6.001  13.607   3.142
   61ARG    NH1 4828   5.878  13.554   3.147
   61ARG   HH11 4829   5.820  13.543   3.065
   61ARG   HH12 4830   5.850  13.516   3.236
   61ARG    NH2 4831   6.074  13.611   3.255
   61ARG   HH21 4832   6.170  13.639   3.244
   61ARG   HH22 4833   6.042  13.575   3.344
   61ARG      C 4834   5.686  13.487   2.805
   61ARG      O 4835   5.676  13.532   2.919
   62GLY      N 4836   5.623  13.371   2.792
   62GLY      H 4837   5.580  13.337   2.877
   62GLY     CA 4838   5.619  13.281   2.679
   62GLY    HA1 4839   5.605  13.338   2.587
   62GLY    HA2 4840   5.534  13.213   2.690
   62GLY      C 4841   5.749  13.201   2.670
   62GLY      O 4842   5.805  13.153   2.768
   63GLU      N 4843   5.800  13.177   2.550
   63GLU      H 4844   5.760  13.221   2.468
   63GLU     CA 4845   5.910  13.085   2.529
   63GLU     HA 4846   5.987  13.110   2.603
   63GLU     CB 4847   5.981  13.115   2.397
   63GLU    HB1 4848   5.907  13.098   2.318
   63GLU    HB2 4849   6.014  13.217   2.413
   63GLU     CG 4850   6.100  13.024   2.367
   63GLU    HG1 4851   6.170  13.016   2.450
   63GLU    HG2 4852   6.049  12.932   2.340
   63GLU     CD 4853   6.185  13.062   2.247
   63GLU    OE1 4854   6.303  13.019   2.248
   63GLU    OE2 4855   6.138  13.132   2.156
   63GLU      C 4856   5.877  12.938   2.549
   63GLU      O 4857   5.959  12.860   2.597
   64HIS      N 4858   5.751  12.906   2.519
   64HIS      H 4859   5.688  12.982   2.498
   64HIS     CA 4860   5.700  12.771   2.532
   64HIS     HA 4861   5.603  12.781   2.483
   64HIS     CB 4862   5.659  12.739   2.676
   64HIS    HB1 4863   5.615  12.639   2.677
   64HIS    HB2 4864   5.748  12.734   2.738
   64HIS     CG 4865   5.563  12.831   2.746
   64HIS    ND1 4866   5.430  12.850   2.711
   64HIS    CE1 4867   5.382  12.948   2.788
   64HIS    HE1 4868   5.280  12.982   2.799
   64HIS    NE2 4869   5.480  12.993   2.868
   64HIS    HE2 4870   5.459  13.044   2.953
   64HIS    CD2 4871   5.595  12.920   2.845
   64HIS    HD2 4872   5.694  12.938   2.885
   64HIS      C 4873   5.773  12.666   2.450
   64HIS      O 4874   5.884  12.690   2.403
   65ARG      N 4875   5.714  12.547   2.443
   65ARG      H 4876   5.632  12.544   2.502
   65ARG     CA 4877   5.768  12.424   2.389
   65ARG     HA 4878   5.872  12.448   2.368
   65ARG     CB 4879   5.756  12.309   2.488
   65ARG    HB1 4880   5.791  12.218   2.438
   65ARG    HB2 4881   5.652  12.288   2.516
   65ARG     CG 4882   5.825  12.322   2.623
   65ARG    HG1 4883   5.810  12.236   2.688
   65ARG    HG2 4884   5.774  12.406   2.670
   65ARG     CD 4885   5.975  12.347   2.624
   65ARG    HD1 4886   6.018  12.293   2.540
   65ARG    HD2 4887   6.001  12.313   2.724
   65ARG     NE 4888   6.016  12.487   2.606
   65ARG     HE 4889   5.967  12.555   2.662
   65ARG     CZ 4890   6.129  12.531   2.548
   65ARG    NH1 4891   6.157  12.661   2.532
   65ARG   HH11 4892   6.089  12.731   2.556
   65ARG   HH12 4893   6.225  12.693   2.465
   65ARG    NH2 4894   6.213  12.439   2.499
   65ARG   HH21 4895   6.204  12.339   2.506
   65ARG   HH22 4896   6.294  12.464   2.444
   65ARG      C 4897   5.724  12.376   2.251
   65ARG      O 4898   5.810  12.307   2.196
   66GLN      N 4899   5.612  12.408   2.186
   66GLN      H 4900   5.601  12.370   2.093
   66GLN     CA 4901   5.497  12.490   2.218
   66GLN     HA 4902   5.530  12.579   2.272
   66GLN     CB 4903   5.394  12.417   2.304
   66GLN    HB1 4904   5.446  12.370   2.387
   66GLN    HB2 4905   5.339  12.342   2.247
   66GLN     CG 4906   5.282  12.500   2.367
   66GLN    HG1 4907   5.237  12.570   2.297
   66GLN    HG2 4908   5.198  12.434   2.390
   66GLN     CD 4909   5.321  12.568   2.498
   66GLN    OE1 4910   5.403  12.525   2.579
   66GLN    NE2 4911   5.248  12.677   2.520
   66GLN   HE21 4912   5.176  12.698   2.452
   66GLN   HE22 4913   5.279  12.733   2.598
   66GLN      C 4914   5.422  12.531   2.092
   66GLN      O 4915   5.302  12.528   2.067
   67ASP      N 4916   5.504  12.572   1.994
   67ASP      H 4917   5.601  12.576   2.022
   67ASP     CA 4918   5.466  12.632   1.868
   67ASP     HA 4919   5.390  12.572   1.818
   67ASP     CB 4920   5.583  12.634   1.770
   67ASP    HB1 4921   5.602  12.536   1.725
   67ASP    HB2 4922   5.551  12.700   1.689
   67ASP     CG 4923   5.708  12.691   1.835
   67ASP    OD1 4924   5.758  12.795   1.787
   67ASP    OD2 4925   5.761  12.629   1.930
   67ASP      C 4926   5.405  12.770   1.887
   67ASP      O 4927   5.453  12.843   1.973
   68ARG      N 4928   5.314  12.808   1.797
   68ARG      H 4929   5.302  12.754   1.712
   68ARG     CA 4930   5.262  12.943   1.797
   68ARG     HA 4931   5.288  12.988   1.893
   68ARG     CB 4932   5.110  12.940   1.779
   68ARG    HB1 4933   5.082  12.856   1.842
   68ARG    HB2 4934   5.087  12.909   1.677
   68ARG     CG 4935   5.049  13.074   1.818
   68ARG    HG1 4936   5.105  13.131   1.892
   68ARG    HG2 4937   5.044  13.134   1.727
   68ARG     CD 4938   4.906  13.049   1.867
   68ARG    HD1 4939   4.907  12.981   1.952
   68ARG    HD2 4940   4.843  13.006   1.789
   68ARG     NE 4941   4.836  13.173   1.900
   68ARG     HE 4942   4.864  13.253   1.844
   68ARG     CZ 4943   4.717  13.185   1.961
   68ARG    NH1 4944   4.669  13.306   1.992
   68ARG   HH11 4945   4.592  13.320   2.056
   68ARG   HH12 4946   4.722  13.385   1.958
   68ARG    NH2 4947   4.650  13.078   2.004
   68ARG   HH21 4948   4.563  13.093   2.054
   68ARG   HH22 4949   4.684  12.983   2.011
   68ARG      C 4950   5.326  13.023   1.685
   68ARG      O 4951   5.341  13.145   1.684
   69ARG      N 4952   5.366  12.960   1.575
   69ARG      H 4953   5.340  12.863   1.562
   69ARG     CA 4954   5.411  13.013   1.447
   69ARG     HA 4955   5.448  13.115   1.459
   69ARG     CB 4956   5.293  13.020   1.351
   69ARG    HB1 4957   5.283  12.923   1.303
   69ARG    HB2 4958   5.206  13.054   1.408
   69ARG     CG 4959   5.325  13.124   1.244
   69ARG    HG1 4960   5.356  13.223   1.278
   69ARG    HG2 4961   5.410  13.085   1.187
   69ARG     CD 4962   5.205  13.155   1.155
   69ARG    HD1 4963   5.140  13.215   1.220
   69ARG    HD2 4964   5.244  13.205   1.067
   69ARG     NE 4965   5.136  13.033   1.112
   69ARG     HE 4966   5.190  12.950   1.129
   69ARG     CZ 4967   5.019  13.022   1.048
   69ARG    NH1 4968   4.971  12.902   1.013
   69ARG   HH11 4969   5.016  12.815   1.036
   69ARG   HH12 4970   4.877  12.893   0.976
   69ARG    NH2 4971   4.949  13.132   1.013
   69ARG   HH21 4972   4.990  13.221   1.036
   69ARG   HH22 4973   4.849  13.119   1.005
   69ARG      C 4974   5.521  12.924   1.391
   69ARG      O 4975   5.521  12.803   1.412
   70GLU      N 4976   5.624  12.992   1.340
   70GLU      H 4977   5.617  13.093   1.347
   70GLU     CA 4978   5.745  12.938   1.281
   70GLU     HA 4979   5.721  12.835   1.255
   70GLU     CB 4980   5.850  12.946   1.392
   70GLU    HB1 4981   5.816  12.901   1.485
   70GLU    HB2 4982   5.867  13.049   1.422
   70GLU     CG 4983   5.982  12.881   1.353
   70GLU    HG1 4984   6.048  12.903   1.437
   70GLU    HG2 4985   6.027  12.917   1.261
   70GLU     CD 4986   5.967  12.730   1.340
   70GLU    OE1 4987   5.961  12.678   1.227
   70GLU    OE2 4988   5.936  12.672   1.446
   70GLU      C 4989   5.787  13.012   1.154
   70GLU      O 4990   5.828  13.127   1.172
   71ARG      N 4991   5.792  12.940   1.042
   71ARG      H 4992   5.738  12.855   1.032
   71ARG     CA 4993   5.850  12.984   0.917
   71ARG     HA 4994   5.920  13.066   0.928
   71ARG     CB 4995   5.734  13.035   0.832
   71ARG    HB1 4996   5.672  12.945   0.822
   71ARG    HB2 4997   5.670  13.107   0.884
   71ARG     CG 4998   5.770  13.099   0.699
   71ARG    HG1 4999   5.682  13.114   0.637
   71ARG    HG2 5000   5.829  13.028   0.640
   71ARG     CD 5001   5.856  13.225   0.698
   71ARG    HD1 5002   5.867  13.273   0.795
   71ARG    HD2 5003   5.811  13.294   0.627
   71ARG     NE 5004   5.993  13.197   0.652
   71ARG     HE 5005   6.055  13.180   0.729
   71ARG     CZ 5006   6.036  13.188   0.526
   71ARG    NH1 5007   6.169  13.178   0.510
   71ARG   HH11 5008   6.225  13.154   0.591
   71ARG   HH12 5009   6.203  13.167   0.416
   71ARG    NH2 5010   5.956  13.201   0.419
   71ARG   HH21 5011   5.857  13.216   0.433
   71ARG   HH22 5012   5.991  13.198   0.324
   71ARG      C 5013   5.922  12.870   0.846
   71ARG      O 5014   5.863  12.805   0.760
   72PRO      N 5015   6.054  12.857   0.864
   72PRO     CD 5016   6.139  12.788   0.770
   72PRO    HD1 5017   6.196  12.869   0.723
   72PRO    HD2 5018   6.083  12.725   0.701
   72PRO     CG 5019   6.228  12.701   0.858
   72PRO    HG1 5020   6.330  12.694   0.819
   72PRO    HG2 5021   6.192  12.599   0.874
   72PRO     CB 5022   6.225  12.772   0.993
   72PRO    HB1 5023   6.320  12.794   1.043
   72PRO    HB2 5024   6.169  12.704   1.058
   72PRO     CA 5025   6.139  12.896   0.975
   72PRO     HA 5026   6.086  12.917   1.068
   72PRO      C 5027   6.215  13.024   0.942
   72PRO      O 5028   6.171  13.096   0.853
   73TYR      N 5029   6.318  13.056   1.021
   73TYR      H 5030   6.339  12.991   1.095
   73TYR     CA 5031   6.384  13.185   1.018
   73TYR     HA 5032   6.307  13.262   1.013
   73TYR     CB 5033   6.462  13.220   1.145
   73TYR    HB1 5034   6.478  13.327   1.155
   73TYR    HB2 5035   6.399  13.201   1.232
   73TYR     CG 5036   6.595  13.156   1.173
   73TYR    CD1 5037   6.699  13.242   1.211
   73TYR    HD1 5038   6.679  13.348   1.221
   73TYR    CE1 5039   6.828  13.190   1.221
   73TYR    HE1 5040   6.910  13.255   1.246
   73TYR     CZ 5041   6.849  13.051   1.209
   73TYR     OH 5042   6.978  13.009   1.214
   73TYR     HH 5043   6.977  12.915   1.194
   73TYR    CE2 5044   6.743  12.965   1.172
   73TYR    HE2 5045   6.756  12.858   1.163
   73TYR    CD2 5046   6.615  13.018   1.156
   73TYR    HD2 5047   6.535  12.955   1.120
   73TYR      C 5048   6.469  13.214   0.896
   73TYR    OC1 5049   6.468  13.326   0.841
   73TYR    OC2 5050   6.530  13.113   0.853
    1GLY      N 5051  10.689   5.794  13.857
    1GLY     H1 5052  10.693   5.861  13.782
    1GLY     H2 5053  10.684   5.699  13.822
    1GLY     H3 5054  10.616   5.806  13.925
    1GLY     CA 5055  10.818   5.788  13.927
    1GLY    HA1 5056  10.815   5.709  14.002
    1GLY    HA2 5057  10.892   5.746  13.859
    1GLY      C 5058  10.860   5.923  13.983
    1GLY      O 5059  10.825   6.022  13.919
    2PRO      N 5060  10.930   5.924  14.097
    2PRO     CD 5061  10.968   6.051  14.155
    2PRO    HD1 5062  11.029   6.104  14.082
    2PRO    HD2 5063  10.883   6.109  14.191
    2PRO     CG 5064  11.053   6.011  14.275
    2PRO    HG1 5065  11.041   6.082  14.357
    2PRO    HG2 5066  11.159   6.017  14.251
    2PRO     CB 5067  10.996   5.874  14.312
    2PRO    HB1 5068  10.899   5.889  14.359
    2PRO    HB2 5069  11.061   5.818  14.379
    2PRO     CA 5070  10.979   5.811  14.174
    2PRO     HA 5071  10.902   5.735  14.185
    2PRO      C 5072  11.107   5.744  14.125
    2PRO      O 5073  11.139   5.632  14.166
    3GLY      N 5074  11.184   5.805  14.035
    3GLY      H 5075  11.159   5.899  14.008
    3GLY     CA 5076  11.319   5.762  14.004
    3GLY    HA1 5077  11.348   5.828  13.923
    3GLY    HA2 5078  11.317   5.659  13.969
    3GLY      C 5079  11.419   5.772  14.118
    3GLY      O 5080  11.389   5.829  14.223
    4GLY      N 5081  11.541   5.721  14.098
    4GLY      H 5082  11.605   5.737  14.174
    4GLY     CA 5083  11.594   5.637  13.993
    4GLY    HA1 5084  11.580   5.673  13.891
    4GLY    HA2 5085  11.701   5.623  14.006
    4GLY      C 5086  11.533   5.498  13.987
    4GLY      O 5087  11.473   5.452  14.084
    5GLY      N 5088  11.564   5.425  13.880
    5GLY      H 5089  11.626   5.469  13.813
    5GLY     CA 5090  11.519   5.292  13.846
    5GLY    HA1 5091  11.422   5.300  13.797
    5GLY    HA2 5092  11.508   5.233  13.937
    5GLY      C 5093  11.609   5.207  13.757
    5GLY      O 5094  11.727   5.238  13.742
    6PRO      N 5095  11.562   5.097  13.698
    6PRO     CD 5096  11.427   5.048  13.714
    6PRO    HD1 5097  11.350   5.116  13.749
    6PRO    HD2 5098  11.429   4.959  13.777
    6PRO     CG 5099  11.387   4.998  13.575
    6PRO    HG1 5100  11.358   5.076  13.505
    6PRO    HG2 5101  11.306   4.926  13.585
    6PRO     CB 5102  11.519   4.936  13.530
    6PRO    HB1 5103  11.533   4.942  13.422
    6PRO    HB2 5104  11.527   4.840  13.582
    6PRO     CA 5105  11.623   5.035  13.582
    6PRO     HA 5106  11.632   5.104  13.498
    6PRO      C 5107  11.761   4.970  13.594
    6PRO      O 5108  11.819   4.911  13.503
    7GLY      N 5109  11.813   4.964  13.716
    7GLY      H 5110  11.773   5.035  13.775
    7GLY     CA 5111  11.944   4.909  13.747
    7GLY    HA1 5112  11.947   4.811  13.700
    7GLY    HA2 5113  11.954   4.883  13.852
    7GLY      C 5114  12.067   4.990  13.712
    7GLY      O 5115  12.059   5.088  13.638
    8GLY      N 5116  12.186   4.950  13.759
    8GLY      H 5117  12.184   4.869  13.819
    8GLY     CA 5118  12.312   4.987  13.698
    8GLY    HA1 5119  12.350   5.071  13.755
    8GLY    HA2 5120  12.299   5.025  13.597
    8GLY      C 5121  12.428   4.889  13.698
    8GLY      O 5122  12.539   4.926  13.661
    9SER      N 5123  12.403   4.766  13.744
    9SER      H 5124  12.317   4.751  13.795
    9SER     CA 5125  12.487   4.649  13.725
    9SER     HA 5126  12.529   4.668  13.626
    9SER     CB 5127  12.413   4.516  13.714
    9SER    HB1 5128  12.484   4.436  13.695
    9SER    HB2 5129  12.348   4.540  13.630
    9SER     OG 5130  12.327   4.481  13.820
    9SER     HG 5131  12.247   4.535  13.815
    9SER      C 5132  12.601   4.645  13.826
    9SER      O 5133  12.607   4.562  13.916
   10HIS      N 5134  12.686   4.747  13.812
   10HIS      H 5135  12.674   4.815  13.738
   10HIS     CA 5136  12.790   4.790  13.903
   10HIS     HA 5137  12.825   4.701  13.955
   10HIS     CB 5138  12.733   4.896  13.997
   10HIS    HB1 5139  12.652   4.849  14.053
   10HIS    HB2 5140  12.677   4.969  13.939
   10HIS     CG 5141  12.838   4.963  14.082
   10HIS    ND1 5142  12.888   5.092  14.061
   10HIS    CE1 5143  12.976   5.118  14.158
   10HIS    HE1 5144  13.032   5.210  14.168
   10HIS    NE2 5145  12.986   5.012  14.239
   10HIS    HE2 5146  13.035   5.007  14.327
   10HIS    CD2 5147  12.903   4.912  14.191
   10HIS    HD2 5148  12.890   4.817  14.240
   10HIS      C 5149  12.910   4.845  13.827
   10HIS      O 5150  12.882   4.923  13.736
   11MET      N 5151  13.029   4.801  13.867
   11MET      H 5152  13.037   4.727  13.935
   11MET     CA 5153  13.160   4.828  13.811
   11MET     HA 5154  13.234   4.783  13.877
   11MET     CB 5155  13.182   4.979  13.822
   11MET    HB1 5156  13.122   5.022  13.902
   11MET    HB2 5157  13.147   5.026  13.731
   11MET     CG 5158  13.331   5.009  13.838
   11MET    HG1 5159  13.376   4.959  13.924
   11MET    HG2 5160  13.337   5.117  13.853
   11MET     SD 5161  13.432   4.971  13.692
   11MET     CE 5162  13.595   4.957  13.769
   11MET    HE1 5163  13.611   5.030  13.849
   11MET    HE2 5164  13.679   4.961  13.700
   11MET    HE3 5165  13.595   4.861  13.820
   11MET      C 5166  13.178   4.773  13.670
   11MET      O 5167  13.258   4.683  13.648
   12GLY      N 5168  13.089   4.806  13.576
   12GLY      H 5169  13.022   4.873  13.611
   12GLY     CA 5170  13.077   4.749  13.444
   12GLY    HA1 5171  13.176   4.749  13.397
   12GLY    HA2 5172  13.021   4.817  13.379
   12GLY      C 5173  13.024   4.606  13.436
   12GLY      O 5174  13.098   4.508  13.441
   13GLY      N 5175  12.892   4.589  13.428
   13GLY      H 5176  12.861   4.501  13.389
   13GLY     CA 5177  12.779   4.678  13.444
   13GLY    HA1 5178  12.806   4.778  13.410
   13GLY    HA2 5179  12.768   4.685  13.552
   13GLY      C 5180  12.648   4.635  13.380
   13GLY      O 5181  12.632   4.513  13.370
   14ASN      N 5182  12.560   4.726  13.340
   14ASN      H 5183  12.585   4.824  13.348
   14ASN     CA 5184  12.435   4.685  13.278
   14ASN     HA 5185  12.431   4.576  13.278
   14ASN     CB 5186  12.435   4.727  13.132
   14ASN    HB1 5187  12.434   4.836  13.132
   14ASN    HB2 5188  12.524   4.691  13.080
   14ASN     CG 5189  12.319   4.675  13.048
   14ASN    OD1 5190  12.311   4.564  12.997
   14ASN    ND2 5191  12.210   4.751  13.034
   14ASN   HD21 5192  12.209   4.846  13.068
   14ASN   HD22 5193  12.130   4.708  12.990
   14ASN      C 5194  12.306   4.728  13.346
   14ASN      O 5195  12.306   4.829  13.415
   15TYR      N 5196  12.196   4.659  13.314
   15TYR      H 5197  12.204   4.581  13.250
   15TYR     CA 5198  12.067   4.699  13.366
   15TYR     HA 5199  12.067   4.806  13.385
   15TYR     CB 5200  12.038   4.629  13.498
   15TYR    HB1 5201  12.125   4.647  13.562
   15TYR    HB2 5202  11.954   4.677  13.548
   15TYR     CG 5203  12.007   4.482  13.487
   15TYR    CD1 5204  11.875   4.436  13.479
   15TYR    HD1 5205  11.800   4.513  13.489
   15TYR    CE1 5206  11.839   4.302  13.461
   15TYR    HE1 5207  11.738   4.266  13.471
   15TYR     CZ 5208  11.941   4.206  13.449
   15TYR     OH 5209  11.913   4.074  13.435
   15TYR     HH 5210  11.817   4.067  13.428
   15TYR    CE2 5211  12.076   4.248  13.450
   15TYR    HE2 5212  12.151   4.170  13.442
   15TYR    CD2 5213  12.103   4.380  13.488
   15TYR    HD2 5214  12.205   4.414  13.502
   15TYR      C 5215  11.960   4.688  13.258
   15TYR      O 5216  11.974   4.617  13.158
   16GLY      N 5217  11.853   4.766  13.275
   16GLY      H 5218  11.859   4.834  13.349
   16GLY     CA 5219  11.737   4.769  13.188
   16GLY    HA1 5220  11.684   4.678  13.215
   16GLY    HA2 5221  11.769   4.763  13.084
   16GLY      C 5222  11.652   4.895  13.181
   16GLY      O 5223  11.700   5.001  13.220
   17ASP      N 5224  11.532   4.879  13.124
   17ASP      H 5225  11.500   4.785  13.108
   17ASP     CA 5226  11.444   4.984  13.076
   17ASP     HA 5227  11.358   4.926  13.042
   17ASP     CB 5228  11.392   5.075  13.186
   17ASP    HB1 5229  11.358   5.015  13.271
   17ASP    HB2 5230  11.472   5.146  13.206
   17ASP     CG 5231  11.266   5.157  13.161
   17ASP    OD1 5232  11.184   5.109  13.079
   17ASP    OD2 5233  11.245   5.267  13.217
   17ASP      C 5234  11.500   5.059  12.956
   17ASP      O 5235  11.429   5.080  12.859
   18ASP      N 5236  11.620   5.118  12.965
   18ASP      H 5237  11.675   5.105  13.049
   18ASP     CA 5238  11.680   5.193  12.857
   18ASP     HA 5239  11.633   5.157  12.765
   18ASP     CB 5240  11.652   5.342  12.874
   18ASP    HB1 5241  11.714   5.395  12.802
   18ASP    HB2 5242  11.552   5.356  12.832
   18ASP     CG 5243  11.676   5.402  13.012
   18ASP    OD1 5244  11.774   5.361  13.077
   18ASP    OD2 5245  11.591   5.484  13.053
   18ASP      C 5246  11.826   5.160  12.833
   18ASP      O 5247  11.899   5.114  12.921
   19ARG      N 5248  11.875   5.208  12.718
   19ARG      H 5249  11.801   5.235  12.656
   19ARG     CA 5250  12.007   5.213  12.658
   19ARG     HA 5251  12.021   5.302  12.596
   19ARG     CB 5252  12.031   5.101  12.558
   19ARG    HB1 5253  11.966   5.120  12.473
   19ARG    HB2 5254  12.134   5.107  12.522
   19ARG     CG 5255  12.002   4.957  12.601
   19ARG    HG1 5256  12.065   4.933  12.687
   19ARG    HG2 5257  11.893   4.951  12.605
   19ARG     CD 5258  12.048   4.870  12.484
   19ARG    HD1 5259  12.156   4.882  12.476
   19ARG    HD2 5260  11.988   4.904  12.400
   19ARG     NE 5261  12.009   4.732  12.513
   19ARG     HE 5262  11.939   4.696  12.450
   19ARG     CZ 5263  12.074   4.642  12.589
   19ARG    NH1 5264  12.022   4.519  12.604
   19ARG   HH11 5265  12.087   4.447  12.629
   19ARG   HH12 5266  11.934   4.480  12.573
   19ARG    NH2 5267  12.194   4.671  12.641
   19ARG   HH21 5268  12.215   4.762  12.680
   19ARG   HH22 5269  12.248   4.596  12.681
   19ARG      C 5270  12.117   5.228  12.763
   19ARG      O 5271  12.158   5.129  12.823
   20ARG      N 5272  12.175   5.343  12.796
   20ARG      H 5273  12.240   5.329  12.872
   20ARG     CA 5274  12.144   5.476  12.748
   20ARG     HA 5275  12.201   5.539  12.816
   20ARG     CB 5276  12.001   5.513  12.786
   20ARG    HB1 5277  11.932   5.507  12.701
   20ARG    HB2 5278  11.958   5.451  12.864
   20ARG     CG 5279  11.988   5.658  12.831
   20ARG    HG1 5280  11.885   5.685  12.808
   20ARG    HG2 5281  12.056   5.728  12.782
   20ARG     CD 5282  12.010   5.665  12.982
   20ARG    HD1 5283  12.117   5.651  12.996
   20ARG    HD2 5284  11.954   5.592  13.041
   20ARG     NE 5285  11.984   5.798  13.037
   20ARG     HE 5286  12.067   5.855  13.047
   20ARG     CZ 5287  11.867   5.857  13.064
   20ARG    NH1 5288  11.871   5.985  13.104
   20ARG   HH11 5289  11.787   6.041  13.103
   20ARG   HH12 5290  11.960   6.032  13.102
   20ARG    NH2 5291  11.745   5.801  13.073
   20ARG   HH21 5292  11.676   5.864  13.112
   20ARG   HH22 5293  11.732   5.701  13.077
   20ARG      C 5294  12.184   5.516  12.607
   20ARG      O 5295  12.149   5.627  12.570
   21GLY      N 5296  12.264   5.435  12.536
   21GLY      H 5297  12.292   5.346  12.575
   21GLY     CA 5298  12.321   5.451  12.404
   21GLY    HA1 5299  12.390   5.368  12.386
   21GLY    HA2 5300  12.247   5.431  12.327
   21GLY      C 5301  12.398   5.581  12.385
   21GLY      O 5302  12.433   5.646  12.483
   22GLY      N 5303  12.437   5.610  12.260
   22GLY      H 5304  12.405   5.546  12.190
   22GLY     CA 5305  12.534   5.709  12.216
   22GLY    HA1 5306  12.502   5.782  12.142
   22GLY    HA2 5307  12.555   5.773  12.301
   22GLY      C 5308  12.669   5.649  12.179
   22GLY      O 5309  12.692   5.530  12.198
   23ARG      N 5310  12.760   5.734  12.131
   23ARG      H 5311  12.737   5.832  12.126
   23ARG     CA 5312  12.899   5.706  12.100
   23ARG     HA 5313  12.924   5.774  12.018
   23ARG     CB 5314  12.991   5.750  12.213
   23ARG    HB1 5315  12.961   5.846  12.255
   23ARG    HB2 5316  12.998   5.676  12.292
   23ARG     CG 5317  13.135   5.768  12.165
   23ARG    HG1 5318  13.115   5.853  12.100
   23ARG    HG2 5319  13.179   5.687  12.107
   23ARG     CD 5320  13.226   5.811  12.280
   23ARG    HD1 5321  13.189   5.905  12.321
   23ARG    HD2 5322  13.224   5.729  12.352
   23ARG     NE 5323  13.366   5.827  12.240
   23ARG     HE 5324  13.387   5.826  12.141
   23ARG     CZ 5325  13.467   5.866  12.318
   23ARG    NH1 5326  13.583   5.893  12.256
   23ARG   HH11 5327  13.659   5.920  12.317
   23ARG   HH12 5328  13.590   5.888  12.155
   23ARG    NH2 5329  13.462   5.873  12.452
   23ARG   HH21 5330  13.374   5.869  12.501
   23ARG   HH22 5331  13.547   5.881  12.506
   23ARG      C 5332  12.919   5.566  12.043
   23ARG      O 5333  12.959   5.472  12.111
   24GLY      N 5334  12.886   5.548  11.915
   24GLY      H 5335  12.866   5.631  11.860
   24GLY     CA 5336  12.893   5.421  11.846
   24GLY    HA1 5337  12.971   5.423  11.769
   24GLY    HA2 5338  12.923   5.338  11.911
   24GLY      C 5339  12.765   5.394  11.769
   24GLY      O 5340  12.659   5.452  11.792
   25GLY      N 5341  12.772   5.310  11.665
   25GLY      H 5342  12.868   5.286  11.645
   25GLY     CA 5343  12.658   5.267  11.587
   25GLY    HA1 5344  12.583   5.227  11.655
   25GLY    HA2 5345  12.694   5.186  11.523
   25GLY      C 5346  12.589   5.367  11.496
   25GLY      O 5347  12.523   5.332  11.398
   26TYR      N 5348  12.604   5.496  11.524
   26TYR      H 5349  12.649   5.517  11.612
   26TYR     CA 5350  12.578   5.600  11.426
   26TYR     HA 5351  12.551   5.563  11.327
   26TYR     CB 5352  12.699   5.691  11.406
   26TYR    HB1 5353  12.709   5.760  11.490
   26TYR    HB2 5354  12.685   5.742  11.310
   26TYR     CG 5355  12.830   5.617  11.413
   26TYR    CD1 5356  12.872   5.561  11.292
   26TYR    HD1 5357  12.808   5.564  11.205
   26TYR    CE1 5358  12.995   5.495  11.277
   26TYR    HE1 5359  13.023   5.448  11.184
   26TYR     CZ 5360  13.081   5.507  11.388
   26TYR     OH 5361  13.209   5.463  11.376
   26TYR     HH 5362  13.257   5.475  11.458
   26TYR    CE2 5363  13.043   5.567  11.510
   26TYR    HE2 5364  13.108   5.570  11.596
   26TYR    CD2 5365  12.914   5.620  11.525
   26TYR    HD2 5366  12.891   5.659  11.623
   26TYR      C 5367  12.444   5.666  11.457
   26TYR      O 5368  12.443   5.788  11.446
   27ASP      N 5369  12.335   5.593  11.481
   27ASP      H 5370  12.352   5.496  11.505
   27ASP     CA 5371  12.203   5.644  11.449
   27ASP     HA 5372  12.205   5.716  11.368
   27ASP     CB 5373  12.150   5.706  11.579
   27ASP    HB1 5374  12.213   5.792  11.598
   27ASP    HB2 5375  12.052   5.754  11.572
   27ASP     CG 5376  12.148   5.614  11.700
   27ASP    OD1 5377  12.252   5.607  11.770
   27ASP    OD2 5378  12.039   5.560  11.727
   27ASP      C 5379  12.110   5.532  11.407
   27ASP      O 5380  12.144   5.415  11.425
   28ARG      N 5381  11.990   5.562  11.357
   28ARG      H 5382  11.963   5.660  11.351
   28ARG     CA 5383  11.908   5.479  11.271
   28ARG     HA 5384  11.815   5.536  11.270
   28ARG     CB 5385  11.952   5.487  11.125
   28ARG    HB1 5386  11.932   5.586  11.084
   28ARG    HB2 5387  11.884   5.425  11.067
   28ARG     CG 5388  12.096   5.452  11.088
   28ARG    HG1 5389  12.114   5.458  10.981
   28ARG    HG2 5390  12.156   5.522  11.146
   28ARG     CD 5391  12.133   5.310  11.130
   28ARG    HD1 5392  12.240   5.296  11.145
   28ARG    HD2 5393  12.101   5.294  11.233
   28ARG     NE 5394  12.084   5.212  11.033
   28ARG     HE 5395  11.985   5.194  11.034
   28ARG     CZ 5396  12.155   5.141  10.944
   28ARG    NH1 5397  12.092   5.038  10.885
   28ARG   HH11 5398  12.006   5.012  10.931
   28ARG   HH12 5399  12.134   4.981  10.814
   28ARG    NH2 5400  12.284   5.167  10.922
   28ARG   HH21 5401  12.342   5.098  10.876
   28ARG   HH22 5402  12.334   5.242  10.967
   28ARG      C 5403  11.861   5.345  11.324
   28ARG      O 5404  11.874   5.244  11.255
   29GLY      N 5405  11.793   5.333  11.438
   29GLY      H 5406  11.762   5.240  11.463
   29GLY     CA 5407  11.734   5.438  11.519
   29GLY    HA1 5408  11.697   5.389  11.609
   29GLY    HA2 5409  11.812   5.508  11.549
   29GLY      C 5410  11.616   5.515  11.460
   29GLY      O 5411  11.533   5.455  11.392
   30GLY      N 5412  11.616   5.646  11.487
   30GLY      H 5413  11.693   5.686  11.539
   30GLY     CA 5414  11.533   5.747  11.425
   30GLY    HA1 5415  11.428   5.737  11.454
   30GLY    HA2 5416  11.532   5.723  11.319
   30GLY      C 5417  11.570   5.891  11.460
   30GLY      O 5418  11.687   5.925  11.471
   31TYR      N 5419  11.467   5.975  11.474
   31TYR      H 5420  11.374   5.940  11.457
   31TYR     CA 5421  11.479   6.102  11.544
   31TYR     HA 5422  11.519   6.180  11.479
   31TYR     CB 5423  11.336   6.146  11.574
   31TYR    HB1 5424  11.285   6.063  11.622
   31TYR    HB2 5425  11.332   6.222  11.652
   31TYR     CG 5426  11.249   6.203  11.465
   31TYR    CD1 5427  11.152   6.127  11.398
   31TYR    HD1 5428  11.148   6.022  11.421
   31TYR    CE1 5429  11.064   6.181  11.303
   31TYR    HE1 5430  10.982   6.124  11.263
   31TYR     CZ 5431  11.092   6.313  11.261
   31TYR     OH 5432  11.010   6.371  11.169
   31TYR     HH 5433  11.044   6.455  11.136
   31TYR    CE2 5434  11.196   6.388  11.319
   31TYR    HE2 5435  11.213   6.493  11.303
   31TYR    CD2 5436  11.279   6.331  11.416
   31TYR    HD2 5437  11.359   6.384  11.465
   31TYR      C 5438  11.557   6.089  11.674
   31TYR      O 5439  11.524   6.004  11.757
   32ARG      N 5440  11.659   6.167  11.710
   32ARG      H 5441  11.682   6.165  11.808
   32ARG     CA 5442  11.726   6.263  11.624
   32ARG     HA 5443  11.803   6.300  11.691
   32ARG     CB 5444  11.652   6.393  11.593
   32ARG    HB1 5445  11.582   6.378  11.511
   32ARG    HB2 5446  11.730   6.462  11.562
   32ARG     CG 5447  11.565   6.448  11.706
   32ARG    HG1 5448  11.519   6.361  11.753
   32ARG    HG2 5449  11.488   6.508  11.656
   32ARG     CD 5450  11.633   6.518  11.823
   32ARG    HD1 5451  11.559   6.535  11.902
   32ARG    HD2 5452  11.711   6.451  11.859
   32ARG     NE 5453  11.691   6.647  11.785
   32ARG     HE 5454  11.663   6.690  11.698
   32ARG     CZ 5455  11.787   6.714  11.850
   32ARG    NH1 5456  11.841   6.672  11.965
   32ARG   HH11 5457  11.897   6.737  12.018
   32ARG   HH12 5458  11.790   6.602  12.016
   32ARG    NH2 5459  11.837   6.827  11.799
   32ARG   HH21 5460  11.920   6.869  11.840
   32ARG   HH22 5461  11.785   6.860  11.719
   32ARG      C 5462  11.816   6.203  11.517
   32ARG      O 5463  11.820   6.247  11.402
   33GLY      N 5464  11.902   6.105  11.543
   33GLY      H 5465  11.964   6.090  11.465
   33GLY     CA 5466  11.956   6.067  11.673
   33GLY    HA1 5467  11.923   5.966  11.696
   33GLY    HA2 5468  11.929   6.137  11.751
   33GLY      C 5469  12.108   6.079  11.675
   33GLY      O 5470  12.163   6.141  11.584
   34ARG      N 5471  12.177   6.025  11.775
   34ARG      H 5472  12.132   5.963  11.842
   34ARG     CA 5473  12.321   6.022  11.788
   34ARG     HA 5474  12.359   6.014  11.686
   34ARG     CB 5475  12.371   6.156  11.843
   34ARG    HB1 5476  12.331   6.242  11.789
   34ARG    HB2 5477  12.479   6.154  11.830
   34ARG     CG 5478  12.325   6.174  11.987
   34ARG    HG1 5479  12.217   6.165  12.002
   34ARG    HG2 5480  12.375   6.102  12.053
   34ARG     CD 5481  12.367   6.313  12.031
   34ARG    HD1 5482  12.333   6.390  11.961
   34ARG    HD2 5483  12.476   6.316  12.029
   34ARG     NE 5484  12.327   6.334  12.170
   34ARG     HE 5485  12.240   6.289  12.197
   34ARG     CZ 5486  12.370   6.424  12.259
   34ARG    NH1 5487  12.480   6.500  12.246
   34ARG   HH11 5488  12.529   6.485  12.159
   34ARG   HH12 5489  12.509   6.574  12.309
   34ARG    NH2 5490  12.300   6.447  12.371
   34ARG   HH21 5491  12.341   6.507  12.442
   34ARG   HH22 5492  12.228   6.379  12.391
   34ARG      C 5493  12.388   5.907  11.861
   34ARG      O 5494  12.332   5.860  11.960
   35GLY      N 5495  12.511   5.863  11.834
   35GLY      H 5496  12.553   5.807  11.907
   35GLY     CA 5497  12.595   5.913  11.727
   35GLY    HA1 5498  12.569   6.018  11.716
   35GLY    HA2 5499  12.573   5.864  11.632
   35GLY      C 5500  12.744   5.888  11.749
   35GLY      O 5501  12.780   5.780  11.797
   36GLY      N 5502  12.831   5.979  11.705
   36GLY      H 5503  12.787   6.060  11.664
   36GLY     CA 5504  12.975   5.980  11.718
   36GLY    HA1 5505  13.013   5.902  11.651
   36GLY    HA2 5506  13.011   5.937  11.812
   36GLY      C 5507  13.039   6.114  11.685
   36GLY      O 5508  12.972   6.214  11.658
   37ASP      N 5509  13.172   6.121  11.694
   37ASP      H 5510  13.218   6.210  11.685
   37ASP     CA 5511  13.270   6.015  11.699
   37ASP     HA 5512  13.366   6.062  11.679
   37ASP     CB 5513  13.284   5.957  11.840
   37ASP    HB1 5514  13.194   5.909  11.878
   37ASP    HB2 5515  13.303   6.033  11.915
   37ASP     CG 5516  13.399   5.860  11.866
   37ASP    OD1 5517  13.387   5.781  11.962
   37ASP    OD2 5518  13.501   5.855  11.794
   37ASP      C 5519  13.255   5.912  11.588
   37ASP      O 5520  13.238   5.793  11.614
   38ARG      N 5521  13.264   5.958  11.463
   38ARG      H 5522  13.291   6.053  11.442
   38ARG     CA 5523  13.233   5.874  11.349
   38ARG     HA 5524  13.212   5.770  11.374
   38ARG     CB 5525  13.352   5.875  11.253
   38ARG    HB1 5526  13.377   5.980  11.236
   38ARG    HB2 5527  13.439   5.833  11.305
   38ARG     CG 5528  13.338   5.791  11.127
   38ARG    HG1 5529  13.427   5.796  11.064
   38ARG    HG2 5530  13.257   5.839  11.072
   38ARG     CD 5531  13.300   5.644  11.142
   38ARG    HD1 5532  13.362   5.598  11.220
   38ARG    HD2 5533  13.192   5.637  11.157
   38ARG     NE 5534  13.337   5.577  11.017
   38ARG     HE 5535  13.382   5.629  10.943
   38ARG     CZ 5536  13.324   5.444  11.005
   38ARG    NH1 5537  13.349   5.376  10.892
   38ARG   HH11 5538  13.375   5.429  10.810
   38ARG   HH12 5539  13.353   5.275  10.889
   38ARG    NH2 5540  13.288   5.372  11.112
   38ARG   HH21 5541  13.270   5.401  11.207
   38ARG   HH22 5542  13.268   5.274  11.097
   38ARG      C 5543  13.109   5.923  11.276
   38ARG      O 5544  13.041   5.839  11.217
   39GLY      N 5545  13.066   6.049  11.287
   39GLY      H 5546  13.127   6.113  11.337
   39GLY     CA 5547  12.950   6.115  11.231
   39GLY    HA1 5548  12.958   6.117  11.123
   39GLY    HA2 5549  12.955   6.219  11.262
   39GLY      C 5550  12.812   6.064  11.273
   39GLY      O 5551  12.772   6.084  11.388
   40GLY      N 5552  12.729   6.009  11.185
   40GLY      H 5553  12.639   5.982  11.222
   40GLY     CA 5554  12.762   5.967  11.050
   40GLY    HA1 5555  12.781   6.053  10.986
   40GLY    HA2 5556  12.848   5.900  11.048
   40GLY      C 5557  12.647   5.892  10.985
   40GLY      O 5558  12.554   5.846  11.051
   41PHE      N 5559  12.652   5.884  10.851
   41PHE      H 5560  12.733   5.921  10.803
   41PHE     CA 5561  12.549   5.823  10.769
   41PHE     HA 5562  12.548   5.718  10.799
   41PHE     CB 5563  12.594   5.826  10.623
   41PHE    HB1 5564  12.684   5.765  10.616
   41PHE    HB2 5565  12.604   5.929  10.589
   41PHE     CG 5566  12.486   5.759  10.541
   41PHE    CD1 5567  12.392   5.835  10.471
   41PHE    HD1 5568  12.387   5.943  10.480
   41PHE    CE1 5569  12.310   5.774  10.375
   41PHE    HE1 5570  12.239   5.831  10.317
   41PHE     CZ 5571  12.311   5.635  10.361
   41PHE     HZ 5572  12.240   5.583  10.298
   41PHE    CE2 5573  12.395   5.558  10.442
   41PHE    HE2 5574  12.396   5.450  10.429
   41PHE    CD2 5575  12.485   5.619  10.529
   41PHE    HD2 5576  12.550   5.555  10.587
   41PHE      C 5577  12.409   5.876  10.791
   41PHE      O 5578  12.400   5.998  10.776
   42ARG      N 5579  12.316   5.790  10.834
   42ARG      H 5580  12.361   5.703  10.858
   42ARG     CA 5581  12.182   5.817  10.881
   42ARG     HA 5582  12.123   5.728  10.858
   42ARG     CB 5583  12.186   5.842  11.032
   42ARG    HB1 5584  12.090   5.833  11.082
   42ARG    HB2 5585  12.266   5.778  11.070
   42ARG     CG 5586  12.232   5.981  11.073
   42ARG    HG1 5587  12.307   6.013  11.000
   42ARG    HG2 5588  12.143   6.043  11.068
   42ARG     CD 5589  12.298   5.992  11.210
   42ARG    HD1 5590  12.384   5.926  11.218
   42ARG    HD2 5591  12.227   5.964  11.288
   42ARG     NE 5592  12.339   6.128  11.244
   42ARG     HE 5593  12.323   6.202  11.178
   42ARG     CZ 5594  12.417   6.160  11.349
   42ARG    NH1 5595  12.455   6.287  11.365
   42ARG   HH11 5596  12.501   6.315  11.450
   42ARG   HH12 5597  12.419   6.361  11.306
   42ARG    NH2 5598  12.463   6.066  11.433
   42ARG   HH21 5599  12.439   5.969  11.421
   42ARG   HH22 5600  12.529   6.092  11.505
   42ARG      C 5601  12.092   5.917  10.810
   42ARG      O 5602  12.139   6.017  10.756
   43GLY      N 5603  11.959   5.907  10.817
   43GLY      H 5604  11.913   5.987  10.775
   43GLY     CA 5605  11.875   5.793  10.847
   43GLY    HA1 5606  11.884   5.766  10.952
   43GLY    HA2 5607  11.923   5.711  10.794
   43GLY      C 5608  11.731   5.816  10.806
   43GLY      O 5609  11.686   5.921  10.760
   44GLY      N 5610  11.651   5.709  10.817
   44GLY      H 5611  11.691   5.625  10.857
   44GLY     CA 5612  11.507   5.712  10.802
   44GLY    HA1 5613  11.480   5.786  10.727
   44GLY    HA2 5614  11.465   5.615  10.773
   44GLY      C 5615  11.434   5.763  10.925
   44GLY      O 5616  11.496   5.789  11.027
   45ARG      N 5617  11.301   5.773  10.911
   45ARG      H 5618  11.270   5.760  10.816
   45ARG     CA 5619  11.208   5.795  11.019
   45ARG     HA 5620  11.132   5.857  10.972
   45ARG     CB 5621  11.136   5.666  11.058
   45ARG    HB1 5622  11.070   5.626  10.981
   45ARG    HB2 5623  11.064   5.690  11.136
   45ARG     CG 5624  11.230   5.559  11.111
   45ARG    HG1 5625  11.284   5.602  11.195
   45ARG    HG2 5626  11.289   5.519  11.028
   45ARG     CD 5627  11.172   5.430  11.168
   45ARG    HD1 5628  11.097   5.461  11.241
   45ARG    HD2 5629  11.121   5.376  11.088
   45ARG     NE 5630  11.266   5.338  11.233
   45ARG     HE 5631  11.361   5.369  11.250
   45ARG     CZ 5632  11.242   5.215  11.279
   45ARG    NH1 5633  11.120   5.163  11.296
   45ARG   HH11 5634  11.032   5.207  11.273
   45ARG   HH12 5635  11.108   5.073  11.340
   45ARG    NH2 5636  11.351   5.140  11.297
   45ARG   HH21 5637  11.336   5.041  11.309
   45ARG   HH22 5638  11.444   5.174  11.279
   45ARG      C 5639  11.256   5.887  11.131
   45ARG      O 5640  11.287   5.850  11.244
   46GLY      N 5641  11.251   6.019  11.108
   46GLY      H 5642  11.280   6.078  11.184
   46GLY     CA 5643  11.228   6.091  10.985
   46GLY    HA1 5644  11.123   6.078  10.958
   46GLY    HA2 5645  11.273   6.036  10.902
   46GLY      C 5646  11.262   6.239  10.979
   46GLY      O 5647  11.331   6.293  11.065
   47GLY      N 5648  11.205   6.307  10.879
   47GLY      H 5649  11.123   6.270  10.834
   47GLY     CA 5650  11.226   6.449  10.857
   47GLY    HA1 5651  11.267   6.498  10.946
   47GLY    HA2 5652  11.295   6.466  10.775
   47GLY      C 5653  11.093   6.514  10.824
   47GLY      O 5654  11.007   6.444  10.770
   48GLY      N 5655  11.070   6.643  10.851
   48GLY      H 5656  10.979   6.673  10.820
   48GLY     CA 5657  11.154   6.739  10.920
   48GLY    HA1 5658  11.256   6.732  10.881
   48GLY    HA2 5659  11.100   6.825  10.879
   48GLY      C 5660  11.144   6.725  11.071
   48GLY      O 5661  11.076   6.637  11.124
   49ASP      N 5662  11.212   6.813  11.144
   49ASP      H 5663  11.286   6.866  11.100
   49ASP     CA 5664  11.196   6.813  11.288
   49ASP     HA 5665  11.151   6.718  11.316
   49ASP     CB 5666  11.108   6.925  11.343
   49ASP    HB1 5667  11.006   6.890  11.329
   49ASP    HB2 5668  11.119   6.929  11.451
   49ASP     CG 5669  11.124   7.069  11.296
   49ASP    OD1 5670  11.074   7.167  11.355
   49ASP    OD2 5671  11.188   7.083  11.190
   49ASP      C 5672  11.324   6.819  11.372
   49ASP      O 5673  11.353   6.725  11.446
   50ARG      N 5674  11.402   6.924  11.346
   50ARG      H 5675  11.367   6.981  11.270
   50ARG     CA 5676  11.529   6.959  11.405
   50ARG     HA 5677  11.609   6.900  11.360
   50ARG     CB 5678  11.561   7.108  11.399
   50ARG    HB1 5679  11.480   7.164  11.444
   50ARG    HB2 5680  11.652   7.127  11.455
   50ARG     CG 5681  11.588   7.155  11.256
   50ARG    HG1 5682  11.658   7.081  11.216
   50ARG    HG2 5683  11.492   7.157  11.205
   50ARG     CD 5684  11.645   7.297  11.258
   50ARG    HD1 5685  11.665   7.335  11.158
   50ARG    HD2 5686  11.746   7.296  11.299
   50ARG     NE 5687  11.562   7.401  11.318
   50ARG     HE 5688  11.465   7.377  11.336
   50ARG     CZ 5689  11.600   7.528  11.334
   50ARG    NH1 5690  11.501   7.617  11.346
   50ARG   HH11 5691  11.403   7.595  11.354
   50ARG   HH12 5692  11.525   7.715  11.348
   50ARG    NH2 5693  11.725   7.575  11.324
   50ARG   HH21 5694  11.744   7.674  11.326
   50ARG   HH22 5695  11.796   7.508  11.299
   50ARG      C 5696  11.539   6.919  11.552
   50ARG      O 5697  11.639   6.853  11.583
   51GLY      N 5698  11.447   6.943  11.645
   51GLY      H 5699  11.462   6.887  11.728
   51GLY     CA 5700  11.322   7.016  11.636
   51GLY    HA1 5701  11.326   7.106  11.575
   51GLY    HA2 5702  11.255   6.941  11.594
   51GLY      C 5703  11.264   7.063  11.768
   51GLY      O 5704  11.342   7.090  11.859
   52GLY      N 5705  11.134   7.087  11.789
   52GLY      H 5706  11.115   7.126  11.880
   52GLY     CA 5707  11.016   7.033  11.724
   52GLY    HA1 5708  11.000   7.087  11.631
   52GLY    HA2 5709  11.032   6.933  11.684
   52GLY      C 5710  10.894   7.033  11.816
   52GLY      O 5711  10.898   6.992  11.931
   53PHE      N 5712  10.784   7.076  11.754
   53PHE      H 5713  10.789   7.081  11.653
   53PHE     CA 5714  10.655   7.100  11.815
   53PHE     HA 5715  10.682   7.137  11.914
   53PHE     CB 5716  10.597   6.960  11.829
   53PHE    HB1 5717  10.507   6.968  11.890
   53PHE    HB2 5718  10.665   6.899  11.889
   53PHE     CG 5719  10.566   6.893  11.697
   53PHE    CD1 5720  10.458   6.934  11.618
   53PHE    HD1 5721  10.401   7.021  11.649
   53PHE    CE1 5722  10.417   6.861  11.506
   53PHE    HE1 5723  10.328   6.903  11.460
   53PHE     CZ 5724  10.483   6.743  11.471
   53PHE     HZ 5725  10.462   6.679  11.386
   53PHE    CE2 5726  10.592   6.705  11.550
   53PHE    HE2 5727  10.625   6.606  11.523
   53PHE    CD2 5728  10.638   6.780  11.659
   53PHE    HD2 5729  10.723   6.749  11.718
   53PHE      C 5730  10.564   7.211  11.765
   53PHE      O 5731  10.442   7.210  11.779
   54GLY      N 5732  10.613   7.325  11.715
   54GLY      H 5733  10.540   7.390  11.690
   54GLY     CA 5734  10.745   7.372  11.679
   54GLY    HA1 5735  10.784   7.295  11.613
   54GLY    HA2 5736  10.740   7.465  11.623
   54GLY      C 5737  10.834   7.394  11.800
   54GLY      O 5738  10.783   7.368  11.909
   55PRO      N 5739  10.961   7.435  11.785
   55PRO     CD 5740  11.021   7.439  11.654
   55PRO    HD1 5741  11.054   7.338  11.628
   55PRO    HD2 5742  10.960   7.479  11.573
   55PRO     CG 5743  11.142   7.529  11.677
   55PRO    HG1 5744  11.233   7.499  11.625
   55PRO    HG2 5745  11.118   7.631  11.646
   55PRO     CB 5746  11.168   7.535  11.828
   55PRO    HB1 5747  11.248   7.467  11.857
   55PRO    HB2 5748  11.199   7.637  11.851
   55PRO     CA 5749  11.040   7.487  11.895
   55PRO     HA 5750  10.987   7.575  11.931
   55PRO      C 5751  11.062   7.396  12.015
   55PRO      O 5752  11.073   7.274  11.998
   56GLY      N 5753  11.072   7.448  12.137
   56GLY      H 5754  11.081   7.375  12.207
   56GLY     CA 5755  11.104   7.587  12.165
   56GLY    HA1 5756  11.073   7.607  12.267
   56GLY    HA2 5757  11.042   7.655  12.106
   56GLY      C 5758  11.250   7.622  12.138
   56GLY      O 5759  11.328   7.557  12.069
   57LYS      N 5760  11.298   7.732  12.197
   57LYS      H 5761  11.234   7.775  12.263
   57LYS     CA 5762  11.435   7.779  12.191
   57LYS     HA 5763  11.502   7.695  12.210
   57LYS     CB 5764  11.459   7.865  12.314
   57LYS    HB1 5765  11.390   7.949  12.319
   57LYS    HB2 5766  11.559   7.909  12.317
   57LYS     CG 5767  11.438   7.775  12.435
   57LYS    HG1 5768  11.484   7.677  12.421
   57LYS    HG2 5769  11.331   7.756  12.447
   57LYS     CD 5770  11.501   7.837  12.559
   57LYS    HD1 5771  11.504   7.753  12.628
   57LYS    HD2 5772  11.604   7.870  12.546
   57LYS     CE 5773  11.409   7.944  12.618
   57LYS    HE1 5774  11.380   8.022  12.548
   57LYS    HE2 5775  11.317   7.896  12.652
   57LYS     NZ 5776  11.475   8.006  12.734
   57LYS    HZ1 5777  11.496   7.940  12.808
   57LYS    HZ2 5778  11.430   8.082  12.783
   57LYS    HZ3 5779  11.551   8.063  12.699
   57LYS      C 5780  11.478   7.839  12.058
   57LYS      O 5781  11.506   7.959  12.057
   58MET      N 5782  11.482   7.757  11.953
   58MET      H 5783  11.470   7.658  11.966
   58MET     CA 5784  11.533   7.789  11.821
   58MET     HA 5785  11.603   7.872  11.819
   58MET     CB 5786  11.613   7.669  11.770
   58MET    HB1 5787  11.709   7.665  11.821
   58MET    HB2 5788  11.632   7.685  11.664
   58MET     CG 5789  11.555   7.529  11.782
   58MET    HG1 5790  11.453   7.523  11.744
   58MET    HG2 5791  11.542   7.497  11.886
   58MET     SD 5792  11.663   7.415  11.693
   58MET     CE 5793  11.578   7.265  11.748
   58MET    HE1 5794  11.543   7.265  11.851
   58MET    HE2 5795  11.641   7.176  11.747
   58MET    HE3 5796  11.487   7.247  11.691
   58MET      C 5797  11.423   7.833  11.726
   58MET      O 5798  11.423   7.812  11.605
   59ASP      N 5799  11.324   7.904  11.781
   59ASP      H 5800  11.323   7.927  11.880
   59ASP     CA 5801  11.208   7.945  11.706
   59ASP     HA 5802  11.162   7.855  11.665
   59ASP     CB 5803  11.104   8.008  11.798
   59ASP    HB1 5804  11.149   8.101  11.832
   59ASP    HB2 5805  11.012   8.042  11.749
   59ASP     CG 5806  11.075   7.929  11.925
   59ASP    OD1 5807  11.150   7.944  12.024
   59ASP    OD2 5808  10.979   7.851  11.942
   59ASP      C 5809  11.230   8.031  11.582
   59ASP      O 5810  11.154   8.007  11.488
   60SER      N 5811  11.301   8.144  11.577
   60SER      H 5812  11.289   8.198  11.493
   60SER     CA 5813  11.404   8.186  11.671
   60SER     HA 5814  11.398   8.128  11.763
   60SER     CB 5815  11.377   8.329  11.717
   60SER    HB1 5816  11.471   8.363  11.759
   60SER    HB2 5817  11.302   8.339  11.796
   60SER     OG 5818  11.362   8.425  11.614
   60SER     HG 5819  11.276   8.462  11.634
   60SER      C 5820  11.546   8.167  11.619
   60SER      O 5821  11.635   8.172  11.703
   61ARG      N 5822  11.569   8.137  11.491
   61ARG      H 5823  11.493   8.119  11.427
   61ARG     CA 5824  11.701   8.116  11.435
   61ARG     HA 5825  11.767   8.182  11.491
   61ARG     CB 5826  11.695   8.154  11.287
   61ARG    HB1 5827  11.796   8.148  11.246
   61ARG    HB2 5828  11.629   8.083  11.238
   61ARG     CG 5829  11.641   8.295  11.265
   61ARG    HG1 5830  11.697   8.365  11.328
   61ARG    HG2 5831  11.538   8.294  11.300
   61ARG     CD 5832  11.641   8.343  11.121
   61ARG    HD1 5833  11.654   8.452  11.122
   61ARG    HD2 5834  11.727   8.300  11.068
   61ARG     NE 5835  11.523   8.306  11.044
   61ARG     HE 5836  11.452   8.248  11.087
   61ARG     CZ 5837  11.500   8.326  10.913
   61ARG    NH1 5838  11.389   8.276  10.858
   61ARG   HH11 5839  11.312   8.243  10.914
   61ARG   HH12 5840  11.361   8.296  10.763
   61ARG    NH2 5841  11.587   8.390  10.833
   61ARG   HH21 5842  11.548   8.419  10.744
   61ARG   HH22 5843  11.663   8.441  10.876
   61ARG      C 5844  11.747   7.971  11.435
   61ARG      O 5845  11.668   7.876  11.434
   62GLY      N 5846  11.879   7.951  11.437
   62GLY      H 5847  11.935   8.035  11.435
   62GLY     CA 5848  11.951   7.825  11.437
   62GLY    HA1 5849  12.056   7.850  11.422
   62GLY    HA2 5850  11.911   7.769  11.352
   62GLY      C 5851  11.943   7.745  11.566
   62GLY      O 5852  11.856   7.768  11.648
   63GLU      N 5853  12.032   7.646  11.577
   63GLU      H 5854  12.106   7.642  11.508
   63GLU     CA 5855  12.022   7.533  11.668
   63GLU     HA 5856  11.930   7.476  11.657
   63GLU     CB 5857  12.139   7.437  11.649
   63GLU    HB1 5858  12.234   7.489  11.657
   63GLU    HB2 5859  12.139   7.355  11.721
   63GLU     CG 5860  12.131   7.370  11.512
   63GLU    HG1 5861  12.164   7.435  11.431
   63GLU    HG2 5862  12.028   7.343  11.491
   63GLU     CD 5863  12.210   7.241  11.492
   63GLU    OE1 5864  12.167   7.138  11.548
   63GLU    OE2 5865  12.312   7.244  11.420
   63GLU      C 5866  12.018   7.583  11.812
   63GLU      O 5867  12.064   7.692  11.844
   64HIS      N 5868  11.969   7.500  11.904
   64HIS      H 5869  11.923   7.419  11.865
   64HIS     CA 5870  11.933   7.523  12.042
   64HIS     HA 5871  11.897   7.625  12.057
   64HIS     CB 5872  12.056   7.494  12.127
   64HIS    HB1 5873  12.048   7.513  12.234
   64HIS    HB2 5874  12.133   7.562  12.090
   64HIS     CG 5875  12.120   7.358  12.121
   64HIS    ND1 5876  12.044   7.243  12.143
   64HIS    CE1 5877  12.132   7.143  12.151
   64HIS    HE1 5878  12.109   7.038  12.163
   64HIS    NE2 5879  12.258   7.188  12.134
   64HIS    HE2 5880  12.341   7.138  12.161
   64HIS    CD2 5881  12.252   7.326  12.134
   64HIS    HD2 5882  12.335   7.395  12.127
   64HIS      C 5883  11.825   7.425  12.087
   64HIS      O 5884  11.790   7.332  12.015
   65ARG      N 5885  11.764   7.447  12.204
   65ARG      H 5886  11.806   7.516  12.264
   65ARG     CA 5887  11.680   7.344  12.263
   65ARG     HA 5888  11.681   7.252  12.206
   65ARG     CB 5889  11.535   7.393  12.264
   65ARG    HB1 5890  11.525   7.487  12.318
   65ARG    HB2 5891  11.508   7.428  12.164
   65ARG     CG 5892  11.430   7.289  12.299
   65ARG    HG1 5893  11.464   7.240  12.391
   65ARG    HG2 5894  11.333   7.336  12.317
   65ARG     CD 5895  11.393   7.181  12.198
   65ARG    HD1 5896  11.350   7.225  12.108
   65ARG    HD2 5897  11.478   7.130  12.153
   65ARG     NE 5898  11.298   7.091  12.263
   65ARG     HE 5899  11.294   7.088  12.364
   65ARG     CZ 5900  11.206   7.025  12.192
   65ARG    NH1 5901  11.212   6.987  12.064
   65ARG   HH11 5902  11.132   6.939  12.025
   65ARG   HH12 5903  11.304   6.999  12.025
   65ARG    NH2 5904  11.095   6.991  12.259
   65ARG   HH21 5905  11.016   6.948  12.212
   65ARG   HH22 5906  11.084   7.016  12.356
   65ARG      C 5907  11.740   7.310  12.399
   65ARG      O 5908  11.691   7.338  12.508
   66GLN      N 5909  11.837   7.219  12.391
   66GLN      H 5910  11.867   7.195  12.297
   66GLN     CA 5911  11.901   7.148  12.499
   66GLN     HA 5912  11.852   7.169  12.594
   66GLN     CB 5913  12.049   7.180  12.513
   66GLN    HB1 5914  12.113   7.154  12.429
   66GLN    HB2 5915  12.081   7.122  12.600
   66GLN     CG 5916  12.064   7.330  12.537
   66GLN    HG1 5917  12.016   7.342  12.634
   66GLN    HG2 5918  12.014   7.390  12.461
   66GLN     CD 5919  12.206   7.384  12.551
   66GLN    OE1 5920  12.306   7.312  12.551
   66GLN    NE2 5921  12.222   7.512  12.582
   66GLN   HE21 5922  12.152   7.585  12.571
   66GLN   HE22 5923  12.318   7.534  12.606
   66GLN      C 5924  11.887   6.997  12.482
   66GLN      O 5925  11.977   6.933  12.429
   67ASP      N 5926  11.775   6.932  12.514
   67ASP      H 5927  11.785   6.834  12.490
   67ASP     CA 5928  11.644   6.987  12.543
   67ASP     HA 5929  11.637   7.096  12.537
   67ASP     CB 5930  11.550   6.922  12.442
   67ASP    HB1 5931  11.575   6.972  12.349
   67ASP    HB2 5932  11.446   6.949  12.459
   67ASP     CG 5933  11.552   6.773  12.409
   67ASP    OD1 5934  11.573   6.685  12.495
   67ASP    OD2 5935  11.545   6.739  12.289
   67ASP      C 5936  11.587   6.960  12.681
   67ASP      O 5937  11.491   7.025  12.722
   68ARG      N 5938  11.646   6.865  12.754
   68ARG      H 5939  11.723   6.819  12.708
   68ARG     CA 5940  11.599   6.820  12.884
   68ARG     HA 5941  11.691   6.768  12.910
   68ARG     CB 5942  11.489   6.715  12.882
   68ARG    HB1 5943  11.513   6.644  12.803
   68ARG    HB2 5944  11.474   6.655  12.972
   68ARG     CG 5945  11.350   6.766  12.843
   68ARG    HG1 5946  11.344   6.833  12.757
   68ARG    HG2 5947  11.311   6.821  12.928
   68ARG     CD 5948  11.253   6.651  12.821
   68ARG    HD1 5949  11.152   6.693  12.815
   68ARG    HD2 5950  11.266   6.584  12.906
   68ARG     NE 5951  11.281   6.567  12.704
   68ARG     HE 5952  11.328   6.481  12.728
   68ARG     CZ 5953  11.256   6.586  12.574
   68ARG    NH1 5954  11.294   6.494  12.484
   68ARG   HH11 5955  11.274   6.531  12.392
   68ARG   HH12 5956  11.329   6.403  12.508
   68ARG    NH2 5957  11.190   6.693  12.528
   68ARG   HH21 5958  11.156   6.763  12.592
   68ARG   HH22 5959  11.200   6.716  12.430
   68ARG      C 5960  11.587   6.925  12.994
   68ARG      O 5961  11.525   6.899  13.097
   69ARG      N 5962  11.651   7.041  12.974
   69ARG      H 5963  11.697   7.048  12.885
   69ARG     CA 5964  11.659   7.150  13.070
   69ARG     HA 5965  11.731   7.222  13.032
   69ARG     CB 5966  11.526   7.223  13.058
   69ARG    HB1 5967  11.441   7.166  13.096
   69ARG    HB2 5968  11.503   7.211  12.952
   69ARG     CG 5969  11.538   7.367  13.108
   69ARG    HG1 5970  11.534   7.366  13.217
   69ARG    HG2 5971  11.627   7.420  13.074
   69ARG     CD 5972  11.409   7.432  13.059
   69ARG    HD1 5973  11.323   7.371  13.086
   69ARG    HD2 5974  11.406   7.450  12.951
   69ARG     NE 5975  11.401   7.555  13.138
   69ARG     HE 5976  11.478   7.595  13.190
   69ARG     CZ 5977  11.289   7.624  13.161
   69ARG    NH1 5978  11.300   7.731  13.240
   69ARG   HH11 5979  11.239   7.811  13.233
   69ARG   HH12 5980  11.389   7.742  13.287
   69ARG    NH2 5981  11.171   7.588  13.107
   69ARG   HH21 5982  11.152   7.499  13.064
   69ARG   HH22 5983  11.092   7.644  13.136
   69ARG      C 5984  11.706   7.114  13.210
   69ARG      O 5985  11.652   7.159  13.311
   70GLU      N 5986  11.805   7.025  13.223
   70GLU      H 5987  11.847   6.983  13.141
   70GLU     CA 5988  11.860   6.977  13.347
   70GLU     HA 5989  11.887   7.060  13.413
   70GLU     CB 5990  11.995   6.911  13.320
   70GLU    HB1 5991  12.028   6.851  13.405
   70GLU    HB2 5992  11.992   6.842  13.235
   70GLU     CG 5993  12.106   7.009  13.284
   70GLU    HG1 5994  12.202   6.962  13.262
   70GLU    HG2 5995  12.081   7.054  13.188
   70GLU     CD 5996  12.136   7.122  13.381
   70GLU    OE1 5997  12.087   7.234  13.357
   70GLU    OE2 5998  12.181   7.094  13.495
   70GLU      C 5999  11.766   6.891  13.430
   70GLU      O 6000  11.791   6.851  13.544
   71ARG      N 6001  11.651   6.848  13.378
   71ARG      H 6002  11.616   6.901  13.299
   71ARG     CA 6003  11.583   6.723  13.405
   71ARG     HA 6004  11.519   6.701  13.319
   71ARG     CB 6005  11.491   6.751  13.523
   71ARG    HB1 6006  11.557   6.746  13.610
   71ARG    HB2 6007  11.448   6.851  13.527
   71ARG     CG 6008  11.387   6.642  13.546
   71ARG    HG1 6009  11.441   6.547  13.547
   71ARG    HG2 6010  11.356   6.656  13.649
   71ARG     CD 6011  11.267   6.631  13.452
   71ARG    HD1 6012  11.297   6.640  13.348
   71ARG    HD2 6013  11.237   6.529  13.477
   71ARG     NE 6014  11.165   6.733  13.479
   71ARG     HE 6015  11.191   6.824  13.513
   71ARG     CZ 6016  11.036   6.728  13.444
   71ARG    NH1 6017  10.961   6.838  13.459
   71ARG   HH11 6018  11.005   6.928  13.470
   71ARG   HH12 6019  10.861   6.830  13.445
   71ARG    NH2 6020  10.976   6.616  13.400
   71ARG   HH21 6021  10.876   6.621  13.391
   71ARG   HH22 6022  11.028   6.535  13.371
   71ARG      C 6023  11.675   6.602  13.412
   71ARG      O 6024  11.713   6.560  13.522
   72PRO      N 6025  11.720   6.555  13.295
   72PRO     CD 6026  11.716   6.617  13.164
   72PRO    HD1 6027  11.620   6.660  13.135
   72PRO    HD2 6028  11.778   6.707  13.174
   72PRO     CG 6029  11.764   6.512  13.065
   72PRO    HG1 6030  11.805   6.549  12.971
   72PRO    HG2 6031  11.684   6.439  13.051
   72PRO     CB 6032  11.869   6.444  13.152
   72PRO    HB1 6033  11.900   6.348  13.111
   72PRO    HB2 6034  11.959   6.505  13.153
   72PRO     CA 6035  11.803   6.437  13.289
   72PRO     HA 6036  11.886   6.444  13.360
   72PRO      C 6037  11.732   6.304  13.311
   72PRO      O 6038  11.806   6.211  13.344
   73TYR      N 6039  11.600   6.298  13.295
   73TYR      H 6040  11.557   6.389  13.283
   73TYR     CA 6041  11.516   6.182  13.276
   73TYR     HA 6042  11.417   6.211  13.241
   73TYR     CB 6043  11.501   6.117  13.413
   73TYR    HB1 6044  11.597   6.074  13.438
   73TYR    HB2 6045  11.436   6.031  13.395
   73TYR     CG 6046  11.440   6.198  13.526
   73TYR    CD1 6047  11.311   6.252  13.519
   73TYR    HD1 6048  11.248   6.232  13.434
   73TYR    CE1 6049  11.253   6.324  13.624
   73TYR    HE1 6050  11.152   6.361  13.612
   73TYR     CZ 6051  11.336   6.352  13.734
   73TYR     OH 6052  11.288   6.422  13.841
   73TYR     HH 6053  11.358   6.441  13.905
   73TYR    CE2 6054  11.469   6.308  13.740
   73TYR    HE2 6055  11.526   6.341  13.826
   73TYR    CD2 6056  11.521   6.232  13.635
   73TYR    HD2 6057  11.625   6.203  13.627
   73TYR      C 6058  11.561   6.096  13.159
   73TYR    OC1 6059  11.615   6.139  13.054
   73TYR    OC2 6060  11.547   5.972  13.172
    1GLY      N 6061   1.086   2.822   8.022
    1GLY     H1 6062   1.101   2.723   8.010
    1GLY     H2 6063   1.054   2.870   7.939
    1GLY     H3 6064   1.179   2.858   8.037
    1GLY     CA 6065   1.008   2.848   8.144
    1GLY    HA1 6066   0.993   2.954   8.164
    1GLY    HA2 6067   0.906   2.814   8.130
    1GLY      C 6068   1.068   2.791   8.272
    1GLY      O 6069   1.138   2.691   8.262
    2PRO      N 6070   1.031   2.850   8.386
    2PRO     CD 6071   1.089   2.812   8.513
    2PRO    HD1 6072   1.190   2.772   8.510
    2PRO    HD2 6073   1.027   2.734   8.558
    2PRO     CG 6074   1.095   2.939   8.598
    2PRO    HG1 6075   1.196   2.981   8.593
    2PRO    HG2 6076   1.071   2.921   8.703
    2PRO     CB 6077   0.977   3.021   8.548
    2PRO    HB1 6078   0.884   2.997   8.600
    2PRO    HB2 6079   1.012   3.124   8.553
    2PRO     CA 6080   0.971   2.981   8.401
    2PRO     HA 6081   1.034   3.048   8.341
    2PRO      C 6082   0.832   2.994   8.341
    2PRO      O 6083   0.813   3.100   8.281
    3GLY      N 6084   0.733   2.906   8.357
    3GLY      H 6085   0.652   2.912   8.297
    3GLY     CA 6086   0.739   2.786   8.438
    3GLY    HA1 6087   0.832   2.734   8.418
    3GLY    HA2 6088   0.662   2.720   8.397
    3GLY      C 6089   0.713   2.780   8.588
    3GLY      O 6090   0.748   2.683   8.656
    4GLY      N 6091   0.630   2.874   8.634
    4GLY      H 6092   0.604   2.952   8.575
    4GLY     CA 6093   0.579   2.878   8.769
    4GLY    HA1 6094   0.525   2.786   8.789
    4GLY    HA2 6095   0.501   2.954   8.759
    4GLY      C 6096   0.676   2.911   8.882
    4GLY      O 6097   0.684   3.023   8.932
    5GLY      N 6098   0.766   2.815   8.902
    5GLY      H 6099   0.753   2.729   8.851
    5GLY     CA 6100   0.863   2.799   9.009
    5GLY    HA1 6101   0.908   2.702   8.987
    5GLY    HA2 6102   0.931   2.884   9.016
    5GLY      C 6103   0.802   2.782   9.147
    5GLY      O 6104   0.690   2.825   9.173
    6PRO      N 6105   0.881   2.731   9.242
    6PRO     CD 6106   1.011   2.670   9.223
    6PRO    HD1 6107   1.080   2.744   9.184
    6PRO    HD2 6108   1.011   2.591   9.147
    6PRO     CG 6109   1.049   2.619   9.361
    6PRO    HG1 6110   1.157   2.631   9.372
    6PRO    HG2 6111   1.020   2.514   9.360
    6PRO     CB 6112   0.968   2.702   9.460
    6PRO    HB1 6113   1.020   2.792   9.493
    6PRO    HB2 6114   0.949   2.637   9.546
    6PRO     CA 6115   0.841   2.733   9.381
    6PRO     HA 6116   0.796   2.832   9.390
    6PRO      C 6117   0.734   2.633   9.419
    6PRO      O 6118   0.671   2.656   9.522
    7GLY      N 6119   0.725   2.520   9.348
    7GLY      H 6120   0.785   2.516   9.267
    7GLY     CA 6121   0.626   2.417   9.370
    7GLY    HA1 6122   0.642   2.377   9.470
    7GLY    HA2 6123   0.643   2.334   9.301
    7GLY      C 6124   0.480   2.453   9.348
    7GLY      O 6125   0.445   2.564   9.308
    8GLY      N 6126   0.395   2.355   9.378
    8GLY      H 6127   0.441   2.274   9.415
    8GLY     CA 6128   0.250   2.348   9.391
    8GLY    HA1 6129   0.217   2.355   9.287
    8GLY    HA2 6130   0.211   2.435   9.444
    8GLY      C 6131   0.186   2.222   9.448
    8GLY      O 6132   0.261   2.128   9.472
    9SER      N 6133   0.054   2.220   9.463
    9SER      H 6134   0.011   2.305   9.429
    9SER     CA 6135  -0.020   2.124   9.542
    9SER     HA 6136  -0.124   2.156   9.531
    9SER     CB 6137  -0.012   1.984   9.483
    9SER    HB1 6138   0.092   1.963   9.460
    9SER    HB2 6139  -0.040   1.907   9.556
    9SER     OG 6140  -0.069   1.969   9.355
    9SER     HG 6141  -0.047   1.881   9.322
    9SER      C 6142   0.004   2.112   9.692
    9SER      O 6143   0.111   2.148   9.740
   10HIS      N 6144  -0.099   2.060   9.759
   10HIS      H 6145  -0.178   2.040   9.699
   10HIS     CA 6146  -0.103   2.051   9.904
   10HIS     HA 6147  -0.021   2.111   9.943
   10HIS     CB 6148  -0.083   1.906   9.944
   10HIS    HB1 6149  -0.099   1.904  10.052
   10HIS    HB2 6150  -0.155   1.840   9.896
   10HIS     CG 6151   0.054   1.849   9.922
   10HIS    ND1 6152   0.087   1.779   9.805
   10HIS    CE1 6153   0.220   1.774   9.806
   10HIS    HE1 6154   0.281   1.741   9.723
   10HIS    NE2 6155   0.272   1.834   9.915
   10HIS    HE2 6156   0.370   1.840   9.938
   10HIS    CD2 6157   0.168   1.884   9.990
   10HIS    HD2 6158   0.183   1.941  10.080
   10HIS      C 6159  -0.237   2.097   9.959
   10HIS      O 6160  -0.339   2.081   9.892
   11MET      N 6161  -0.231   2.173  10.068
   11MET      H 6162  -0.148   2.181  10.125
   11MET     CA 6163  -0.349   2.229  10.131
   11MET     HA 6164  -0.401   2.269  10.044
   11MET     CB 6165  -0.317   2.344  10.227
   11MET    HB1 6166  -0.226   2.323  10.284
   11MET    HB2 6167  -0.400   2.353  10.298
   11MET     CG 6168  -0.290   2.463  10.136
   11MET    HG1 6169  -0.231   2.428  10.051
   11MET    HG2 6170  -0.234   2.535  10.196
   11MET     SD 6171  -0.428   2.552  10.061
   11MET     CE 6172  -0.325   2.676   9.978
   11MET    HE1 6173  -0.253   2.716  10.050
   11MET    HE2 6174  -0.388   2.754   9.937
   11MET    HE3 6175  -0.265   2.630   9.899
   11MET      C 6176  -0.435   2.119  10.191
   11MET      O 6177  -0.392   2.007  10.220
   12GLY      N 6178  -0.564   2.143  10.217
   12GLY      H 6179  -0.623   2.064  10.235
   12GLY     CA 6180  -0.641   2.263  10.191
   12GLY    HA1 6181  -0.590   2.359  10.198
   12GLY    HA2 6182  -0.717   2.275  10.268
   12GLY      C 6183  -0.716   2.263  10.058
   12GLY      O 6184  -0.704   2.171   9.978
   13GLY      N 6185  -0.770   2.380  10.024
   13GLY      H 6186  -0.768   2.452  10.095
   13GLY     CA 6187  -0.839   2.416   9.901
   13GLY    HA1 6188  -0.930   2.356   9.897
   13GLY    HA2 6189  -0.869   2.521   9.904
   13GLY      C 6190  -0.769   2.386   9.769
   13GLY      O 6191  -0.830   2.427   9.671
   14ASN      N 6192  -0.659   2.311   9.756
   14ASN      H 6193  -0.612   2.286   9.842
   14ASN     CA 6194  -0.604   2.253   9.635
   14ASN     HA 6195  -0.544   2.172   9.676
   14ASN     CB 6196  -0.514   2.349   9.559
   14ASN    HB1 6197  -0.476   2.297   9.471
   14ASN    HB2 6198  -0.583   2.428   9.531
   14ASN     CG 6199  -0.400   2.407   9.642
   14ASN    OD1 6200  -0.396   2.526   9.671
   14ASN    ND2 6201  -0.305   2.322   9.681
   14ASN   HD21 6202  -0.315   2.224   9.659
   14ASN   HD22 6203  -0.251   2.348   9.763
   14ASN      C 6204  -0.714   2.180   9.560
   14ASN      O 6205  -0.734   2.201   9.441
   15TYR      N 6206  -0.781   2.087   9.630
   15TYR      H 6207  -0.753   2.074   9.726
   15TYR     CA 6208  -0.879   2.002   9.565
   15TYR     HA 6209  -0.940   2.056   9.492
   15TYR     CB 6210  -0.988   1.972   9.667
   15TYR    HB1 6211  -1.077   1.934   9.617
   15TYR    HB2 6212  -1.026   2.069   9.700
   15TYR     CG 6213  -0.953   1.894   9.791
   15TYR    CD1 6214  -0.941   1.962   9.913
   15TYR    HD1 6215  -0.959   2.069   9.914
   15TYR    CE1 6216  -0.890   1.893  10.023
   15TYR    HE1 6217  -0.863   1.945  10.114
   15TYR     CZ 6218  -0.861   1.755  10.019
   15TYR     OH 6219  -0.798   1.686  10.119
   15TYR     HH 6220  -0.759   1.743  10.185
   15TYR    CE2 6221  -0.887   1.687   9.898
   15TYR    HE2 6222  -0.861   1.583   9.887
   15TYR    CD2 6223  -0.934   1.755   9.786
   15TYR    HD2 6224  -0.949   1.694   9.698
   15TYR      C 6225  -0.819   1.883   9.492
   15TYR      O 6226  -0.699   1.857   9.500
   16GLY      N 6227  -0.900   1.813   9.412
   16GLY      H 6228  -0.996   1.843   9.416
   16GLY     CA 6229  -0.853   1.703   9.331
   16GLY    HA1 6230  -0.939   1.639   9.310
   16GLY    HA2 6231  -0.780   1.646   9.388
   16GLY      C 6232  -0.789   1.728   9.195
   16GLY      O 6233  -0.799   1.834   9.133
   17ASP      N 6234  -0.708   1.639   9.138
   17ASP      H 6235  -0.665   1.675   9.054
   17ASP     CA 6236  -0.671   1.509   9.190
   17ASP     HA 6237  -0.711   1.500   9.291
   17ASP     CB 6238  -0.751   1.402   9.117
   17ASP    HB1 6239  -0.719   1.301   9.142
   17ASP    HB2 6240  -0.854   1.424   9.145
   17ASP     CG 6241  -0.749   1.412   8.965
   17ASP    OD1 6242  -0.840   1.369   8.890
   17ASP    OD2 6243  -0.647   1.461   8.911
   17ASP      C 6244  -0.525   1.467   9.192
   17ASP      O 6245  -0.485   1.361   9.241
   18ASP      N 6246  -0.437   1.558   9.150
   18ASP      H 6247  -0.474   1.651   9.139
   18ASP     CA 6248  -0.297   1.560   9.187
   18ASP     HA 6249  -0.246   1.484   9.128
   18ASP     CB 6250  -0.238   1.692   9.140
   18ASP    HB1 6251  -0.271   1.767   9.212
   18ASP    HB2 6252  -0.275   1.731   9.045
   18ASP     CG 6253  -0.086   1.690   9.128
   18ASP    OD1 6254  -0.022   1.754   9.214
   18ASP    OD2 6255  -0.041   1.615   9.039
   18ASP      C 6256  -0.263   1.538   9.334
   18ASP      O 6257  -0.349   1.544   9.422
   19ARG      N 6258  -0.135   1.520   9.368
   19ARG      H 6259  -0.060   1.524   9.301
   19ARG     CA 6260  -0.085   1.503   9.503
   19ARG     HA 6261  -0.160   1.559   9.559
   19ARG     CB 6262   0.055   1.565   9.513
   19ARG    HB1 6263   0.042   1.665   9.473
   19ARG    HB2 6264   0.088   1.582   9.615
   19ARG     CG 6265   0.166   1.504   9.427
   19ARG    HG1 6266   0.258   1.555   9.456
   19ARG    HG2 6267   0.143   1.517   9.322
   19ARG     CD 6268   0.204   1.357   9.442
   19ARG    HD1 6269   0.118   1.305   9.399
   19ARG    HD2 6270   0.296   1.341   9.386
   19ARG     NE 6271   0.223   1.317   9.582
   19ARG     HE 6272   0.269   1.382   9.644
   19ARG     CZ 6273   0.177   1.207   9.643
   19ARG    NH1 6274   0.198   1.186   9.774
   19ARG   HH11 6275   0.255   1.255   9.820
   19ARG   HH12 6276   0.162   1.099   9.811
   19ARG    NH2 6277   0.107   1.111   9.582
   19ARG   HH21 6278   0.078   1.029   9.633
   19ARG   HH22 6279   0.086   1.117   9.483
   19ARG      C 6280  -0.104   1.361   9.552
   19ARG      O 6281  -0.110   1.261   9.481
   20ARG      N 6282  -0.116   1.339   9.684
   20ARG      H 6283  -0.133   1.247   9.722
   20ARG     CA 6284  -0.118   1.442   9.785
   20ARG     HA 6285  -0.089   1.539   9.745
   20ARG     CB 6286  -0.265   1.449   9.823
   20ARG    HB1 6287  -0.327   1.461   9.734
   20ARG    HB2 6288  -0.290   1.536   9.884
   20ARG     CG 6289  -0.311   1.318   9.886
   20ARG    HG1 6290  -0.249   1.293   9.972
   20ARG    HG2 6291  -0.309   1.235   9.816
   20ARG     CD 6292  -0.455   1.324   9.937
   20ARG    HD1 6293  -0.470   1.424   9.978
   20ARG    HD2 6294  -0.464   1.244  10.011
   20ARG     NE 6295  -0.553   1.290   9.834
   20ARG     HE 6296  -0.529   1.303   9.737
   20ARG     CZ 6297  -0.682   1.267   9.863
   20ARG    NH1 6298  -0.737   1.284   9.984
   20ARG   HH11 6299  -0.677   1.327  10.053
   20ARG   HH12 6300  -0.831   1.259  10.009
   20ARG    NH2 6301  -0.758   1.228   9.760
   20ARG   HH21 6302  -0.854   1.205   9.781
   20ARG   HH22 6303  -0.710   1.211   9.673
   20ARG      C 6304  -0.025   1.410   9.902
   20ARG      O 6305   0.003   1.295   9.935
   21GLY      N 6306   0.028   1.515   9.964
   21GLY      H 6307   0.008   1.601   9.914
   21GLY     CA 6308   0.153   1.526  10.037
   21GLY    HA1 6309   0.156   1.459  10.123
   21GLY    HA2 6310   0.178   1.627  10.069
   21GLY      C 6311   0.280   1.492   9.961
   21GLY      O 6312   0.274   1.442   9.849
   22GLY      N 6313   0.395   1.528  10.019
   22GLY      H 6314   0.394   1.569  10.111
   22GLY     CA 6315   0.527   1.498   9.967
   22GLY    HA1 6316   0.533   1.533   9.864
   22GLY    HA2 6317   0.611   1.540  10.022
   22GLY      C 6318   0.554   1.349   9.983
   22GLY      O 6319   0.475   1.267  10.029
   23ARG      N 6320   0.681   1.315   9.959
   23ARG      H 6321   0.742   1.393   9.937
   23ARG     CA 6322   0.742   1.188   9.992
   23ARG     HA 6323   0.663   1.114  10.005
   23ARG     CB 6324   0.790   1.189  10.137
   23ARG    HB1 6325   0.876   1.256  10.144
   23ARG    HB2 6326   0.710   1.230  10.199
   23ARG     CG 6327   0.815   1.055  10.206
   23ARG    HG1 6328   0.842   1.067  10.311
   23ARG    HG2 6329   0.905   1.012  10.163
   23ARG     CD 6330   0.704   0.951  10.193
   23ARG    HD1 6331   0.611   0.976  10.245
   23ARG    HD2 6332   0.666   0.939  10.092
   23ARG     NE 6333   0.740   0.822  10.253
   23ARG     HE 6334   0.836   0.807  10.281
   23ARG     CZ 6335   0.663   0.714  10.267
   23ARG    NH1 6336   0.531   0.713  10.241
   23ARG   HH11 6337   0.487   0.802  10.221
   23ARG   HH12 6338   0.475   0.629  10.249
   23ARG    NH2 6339   0.717   0.597  10.305
   23ARG   HH21 6340   0.663   0.512  10.313
   23ARG   HH22 6341   0.818   0.594  10.312
   23ARG      C 6342   0.843   1.142   9.888
   23ARG      O 6343   0.851   1.020   9.874
   24GLY      N 6344   0.906   1.235   9.816
   24GLY      H 6345   0.889   1.332   9.836
   24GLY     CA 6346   1.020   1.196   9.734
   24GLY    HA1 6347   1.077   1.111   9.770
   24GLY    HA2 6348   1.090   1.280   9.737
   24GLY      C 6349   0.981   1.165   9.590
   24GLY      O 6350   1.044   1.081   9.528
   25GLY      N 6351   0.887   1.241   9.532
   25GLY      H 6352   0.839   1.315   9.581
   25GLY     CA 6353   0.814   1.206   9.412
   25GLY    HA1 6354   0.713   1.247   9.413
   25GLY    HA2 6355   0.801   1.099   9.398
   25GLY      C 6356   0.882   1.253   9.284
   25GLY      O 6357   0.829   1.233   9.175
   26TYR      N 6358   1.002   1.311   9.290
   26TYR      H 6359   1.056   1.332   9.373
   26TYR     CA 6360   1.076   1.357   9.174
   26TYR     HA 6361   1.030   1.329   9.079
   26TYR     CB 6362   1.082   1.509   9.175
   26TYR    HB1 6363   1.125   1.551   9.266
   26TYR    HB2 6364   0.981   1.543   9.150
   26TYR     CG 6365   1.178   1.562   9.071
   26TYR    CD1 6366   1.311   1.582   9.112
   26TYR    HD1 6367   1.339   1.564   9.215
   26TYR    CE1 6368   1.411   1.623   9.023
   26TYR    HE1 6369   1.510   1.650   9.056
   26TYR     CZ 6370   1.378   1.623   8.886
   26TYR     OH 6371   1.473   1.640   8.790
   26TYR     HH 6372   1.448   1.626   8.698
   26TYR    CE2 6373   1.246   1.600   8.843
   26TYR    HE2 6374   1.225   1.603   8.737
   26TYR    CD2 6375   1.146   1.566   8.935
   26TYR    HD2 6376   1.043   1.557   8.903
   26TYR      C 6377   1.214   1.292   9.174
   26TYR      O 6378   1.276   1.282   9.280
   27ASP      N 6379   1.256   1.251   9.054
   27ASP      H 6380   1.199   1.265   8.972
   27ASP     CA 6381   1.393   1.218   9.021
   27ASP     HA 6382   1.463   1.293   9.056
   27ASP     CB 6383   1.420   1.220   8.871
   27ASP    HB1 6384   1.428   1.322   8.835
   27ASP    HB2 6385   1.522   1.190   8.847
   27ASP     CG 6386   1.325   1.146   8.778
   27ASP    OD1 6387   1.205   1.179   8.776
   27ASP    OD2 6388   1.366   1.050   8.708
   27ASP      C 6389   1.436   1.081   9.073
   27ASP      O 6390   1.365   0.983   9.053
   28ARG      N 6391   1.546   1.061   9.146
   28ARG      H 6392   1.575   0.965   9.154
   28ARG     CA 6393   1.636   1.162   9.197
   28ARG     HA 6394   1.580   1.247   9.238
   28ARG     CB 6395   1.737   1.107   9.297
   28ARG    HB1 6396   1.806   1.044   9.242
   28ARG    HB2 6397   1.686   1.050   9.375
   28ARG     CG 6398   1.827   1.210   9.365
   28ARG    HG1 6399   1.891   1.269   9.299
   28ARG    HG2 6400   1.887   1.146   9.430
   28ARG     CD 6401   1.754   1.295   9.469
   28ARG    HD1 6402   1.679   1.357   9.421
   28ARG    HD2 6403   1.824   1.364   9.516
   28ARG     NE 6404   1.692   1.221   9.579
   28ARG     HE 6405   1.603   1.175   9.564
   28ARG     CZ 6406   1.735   1.223   9.706
   28ARG    NH1 6407   1.830   1.301   9.759
   28ARG   HH11 6408   1.836   1.396   9.725
   28ARG   HH12 6409   1.843   1.294   9.859
   28ARG    NH2 6410   1.674   1.150   9.800
   28ARG   HH21 6411   1.707   1.154   9.895
   28ARG   HH22 6412   1.593   1.098   9.769
   28ARG      C 6413   1.708   1.225   9.079
   28ARG      O 6414   1.733   1.346   9.077
   29GLY      N 6415   1.754   1.147   8.981
   29GLY      H 6416   1.732   1.049   8.995
   29GLY     CA 6417   1.839   1.193   8.873
   29GLY    HA1 6418   1.870   1.297   8.881
   29GLY    HA2 6419   1.936   1.143   8.874
   29GLY      C 6420   1.781   1.177   8.734
   29GLY      O 6421   1.785   1.068   8.677
   30GLY      N 6422   1.731   1.288   8.678
   30GLY      H 6423   1.730   1.369   8.739
   30GLY     CA 6424   1.675   1.293   8.544
   30GLY    HA1 6425   1.604   1.376   8.542
   30GLY    HA2 6426   1.619   1.200   8.541
   30GLY      C 6427   1.779   1.289   8.433
   30GLY      O 6428   1.745   1.227   8.333
   31TYR      N 6429   1.895   1.351   8.456
   31TYR      H 6430   1.912   1.382   8.551
   31TYR     CA 6431   2.008   1.351   8.366
   31TYR     HA 6432   2.020   1.259   8.309
   31TYR     CB 6433   2.129   1.389   8.450
   31TYR    HB1 6434   2.113   1.490   8.488
   31TYR    HB2 6435   2.220   1.372   8.393
   31TYR     CG 6436   2.137   1.313   8.580
   31TYR    CD1 6437   2.177   1.179   8.574
   31TYR    HD1 6438   2.189   1.124   8.482
   31TYR    CE1 6439   2.200   1.108   8.693
   31TYR    HE1 6440   2.224   1.004   8.678
   31TYR     CZ 6441   2.187   1.169   8.819
   31TYR     OH 6442   2.210   1.102   8.936
   31TYR     HH 6443   2.251   1.016   8.924
   31TYR    CE2 6444   2.137   1.301   8.824
   31TYR    HE2 6445   2.108   1.353   8.913
   31TYR    CD2 6446   2.113   1.372   8.705
   31TYR    HD2 6447   2.075   1.472   8.710
   31TYR      C 6448   1.983   1.457   8.259
   31TYR      O 6449   1.889   1.536   8.264
   32ARG      N 6450   2.080   1.455   8.168
   32ARG      H 6451   2.153   1.386   8.169
   32ARG     CA 6452   2.088   1.522   8.039
   32ARG     HA 6453   2.189   1.503   8.003
   32ARG     CB 6454   2.105   1.672   8.060
   32ARG    HB1 6455   2.110   1.723   7.964
   32ARG    HB2 6456   2.022   1.719   8.113
   32ARG     CG 6457   2.232   1.692   8.143
   32ARG    HG1 6458   2.303   1.626   8.094
   32ARG    HG2 6459   2.220   1.664   8.248
   32ARG     CD 6460   2.273   1.839   8.153
   32ARG    HD1 6461   2.265   1.884   8.054
   32ARG    HD2 6462   2.203   1.887   8.221
   32ARG     NE 6463   2.408   1.852   8.208
   32ARG     HE 6464   2.490   1.829   8.154
   32ARG     CZ 6465   2.432   1.876   8.338
   32ARG    NH1 6466   2.342   1.894   8.435
   32ARG   HH11 6467   2.382   1.922   8.523
   32ARG   HH12 6468   2.244   1.882   8.413
   32ARG    NH2 6469   2.557   1.890   8.384
   32ARG   HH21 6470   2.572   1.916   8.480
   32ARG   HH22 6471   2.636   1.847   8.338
   32ARG      C 6472   1.986   1.484   7.932
   32ARG      O 6473   1.897   1.402   7.949
   33GLY      N 6474   1.999   1.553   7.818
   33GLY      H 6475   2.079   1.614   7.826
   33GLY     CA 6476   1.914   1.546   7.701
   33GLY    HA1 6477   1.806   1.559   7.714
   33GLY    HA2 6478   1.939   1.633   7.640
   33GLY      C 6479   1.929   1.424   7.612
   33GLY      O 6480   1.906   1.430   7.492
   34ARG      N 6481   1.965   1.309   7.669
   34ARG      H 6482   1.946   1.310   7.768
   34ARG     CA 6483   2.029   1.193   7.609
   34ARG     HA 6484   2.119   1.230   7.559
   34ARG     CB 6485   1.940   1.118   7.511
   34ARG    HB1 6486   2.007   1.048   7.460
   34ARG    HB2 6487   1.898   1.187   7.438
   34ARG     CG 6488   1.826   1.045   7.580
   34ARG    HG1 6489   1.872   0.952   7.615
   34ARG    HG2 6490   1.780   1.092   7.667
   34ARG     CD 6491   1.704   1.014   7.493
   34ARG    HD1 6492   1.740   1.009   7.390
   34ARG    HD2 6493   1.638   1.100   7.493
   34ARG     NE 6494   1.637   0.886   7.519
   34ARG     HE 6495   1.693   0.819   7.570
   34ARG     CZ 6496   1.533   0.835   7.452
   34ARG    NH1 6497   1.456   0.911   7.373
   34ARG   HH11 6498   1.471   1.010   7.386
   34ARG   HH12 6499   1.377   0.867   7.329
   34ARG    NH2 6500   1.502   0.707   7.478
   34ARG   HH21 6501   1.546   0.659   7.556
   34ARG   HH22 6502   1.435   0.656   7.423
   34ARG      C 6503   2.092   1.113   7.722
   34ARG      O 6504   2.037   1.118   7.832
   35GLY      N 6505   2.198   1.033   7.711
   35GLY      H 6506   2.217   0.971   7.789
   35GLY     CA 6507   2.258   0.991   7.586
   35GLY    HA1 6508   2.300   0.891   7.600
   35GLY    HA2 6509   2.186   0.978   7.506
   35GLY      C 6510   2.372   1.081   7.538
   35GLY      O 6511   2.417   1.069   7.425
   36GLY      N 6512   2.416   1.181   7.615
   36GLY      H 6513   2.367   1.215   7.696
   36GLY     CA 6514   2.542   1.249   7.592
   36GLY    HA1 6515   2.552   1.331   7.663
   36GLY    HA2 6516   2.542   1.286   7.490
   36GLY      C 6517   2.660   1.153   7.603
   36GLY      O 6518   2.651   1.032   7.586
   37ASP      N 6519   2.782   1.208   7.611
   37ASP      H 6520   2.780   1.307   7.631
   37ASP     CA 6521   2.894   1.125   7.649
   37ASP     HA 6522   2.917   1.067   7.560
   37ASP     CB 6523   3.019   1.209   7.673
   37ASP    HB1 6524   3.107   1.148   7.695
   37ASP    HB2 6525   3.007   1.287   7.748
   37ASP     CG 6526   3.052   1.285   7.545
   37ASP    OD1 6527   3.028   1.232   7.434
   37ASP    OD2 6528   3.122   1.388   7.555
   37ASP      C 6529   2.871   1.023   7.760
   37ASP      O 6530   2.831   1.062   7.869
   38ARG      N 6531   2.911   0.897   7.738
   38ARG      H 6532   2.967   0.881   7.655
   38ARG     CA 6533   2.928   0.790   7.834
   38ARG     HA 6534   2.943   0.706   7.766
   38ARG     CB 6535   3.054   0.792   7.921
   38ARG    HB1 6536   3.069   0.694   7.966
   38ARG    HB2 6537   3.133   0.806   7.847
   38ARG     CG 6538   3.069   0.894   8.034
   38ARG    HG1 6539   3.173   0.900   8.067
   38ARG    HG2 6540   3.054   0.995   7.995
   38ARG     CD 6541   2.981   0.895   8.159
   38ARG    HD1 6542   3.037   0.961   8.225
   38ARG    HD2 6543   2.977   0.797   8.207
   38ARG     NE 6544   2.848   0.949   8.131
   38ARG     HE 6545   2.830   0.969   8.034
   38ARG     CZ 6546   2.751   0.961   8.222
   38ARG    NH1 6547   2.626   1.006   8.202
   38ARG   HH11 6548   2.564   1.026   8.279
   38ARG   HH12 6549   2.607   1.037   8.108
   38ARG    NH2 6550   2.775   0.944   8.353
   38ARG   HH21 6551   2.866   0.932   8.396
   38ARG   HH22 6552   2.699   0.962   8.416
   38ARG      C 6553   2.802   0.743   7.905
   38ARG      O 6554   2.816   0.665   7.999
   39GLY      N 6555   2.682   0.772   7.854
   39GLY      H 6556   2.680   0.832   7.773
   39GLY     CA 6557   2.562   0.757   7.934
   39GLY    HA1 6558   2.563   0.665   7.993
   39GLY    HA2 6559   2.560   0.833   8.012
   39GLY      C 6560   2.436   0.761   7.849
   39GLY      O 6561   2.438   0.744   7.727
   40GLY      N 6562   2.321   0.764   7.916
   40GLY      H 6563   2.344   0.768   8.015
   40GLY     CA 6564   2.185   0.740   7.874
   40GLY    HA1 6565   2.166   0.634   7.893
   40GLY    HA2 6566   2.169   0.749   7.766
   40GLY      C 6567   2.087   0.812   7.966
   40GLY      O 6568   2.124   0.902   8.041
   41PHE      N 6569   1.960   0.776   7.947
   41PHE      H 6570   1.956   0.710   7.871
   41PHE     CA 6571   1.842   0.832   8.010
   41PHE     HA 6572   1.868   0.933   8.042
   41PHE     CB 6573   1.793   0.747   8.127
   41PHE    HB1 6574   1.689   0.775   8.141
   41PHE    HB2 6575   1.802   0.641   8.102
   41PHE     CG 6576   1.874   0.766   8.253
   41PHE    CD1 6577   1.956   0.668   8.311
   41PHE    HD1 6578   1.946   0.566   8.278
   41PHE    CE1 6579   2.027   0.698   8.428
   41PHE    HE1 6580   2.084   0.622   8.479
   41PHE     CZ 6581   2.030   0.828   8.480
   41PHE     HZ 6582   2.087   0.852   8.569
   41PHE    CE2 6583   1.950   0.927   8.421
   41PHE    HE2 6584   1.940   1.023   8.468
   41PHE    CD2 6585   1.869   0.893   8.311
   41PHE    HD2 6586   1.811   0.974   8.271
   41PHE      C 6587   1.732   0.853   7.907
   41PHE      O 6588   1.729   0.775   7.812
   42ARG      N 6589   1.645   0.952   7.922
   42ARG      H 6590   1.659   1.020   7.995
   42ARG     CA 6591   1.516   0.960   7.856
   42ARG     HA 6592   1.522   0.886   7.776
   42ARG     CB 6593   1.403   0.918   7.949
   42ARG    HB1 6594   1.314   0.930   7.886
   42ARG    HB2 6595   1.402   0.976   8.041
   42ARG     CG 6596   1.411   0.766   7.959
   42ARG    HG1 6597   1.493   0.733   8.023
   42ARG    HG2 6598   1.410   0.719   7.861
   42ARG     CD 6599   1.289   0.713   8.034
   42ARG    HD1 6600   1.205   0.742   7.972
   42ARG    HD2 6601   1.299   0.606   8.050
   42ARG     NE 6602   1.288   0.772   8.168
   42ARG     HE 6603   1.364   0.746   8.229
   42ARG     CZ 6604   1.191   0.848   8.220
   42ARG    NH1 6605   1.196   0.878   8.350
   42ARG   HH11 6606   1.128   0.934   8.400
   42ARG   HH12 6607   1.280   0.840   8.392
   42ARG    NH2 6608   1.086   0.885   8.145
   42ARG   HH21 6609   1.078   0.853   8.049
   42ARG   HH22 6610   1.016   0.935   8.197
   42ARG      C 6611   1.475   1.085   7.779
   42ARG      O 6612   1.399   1.071   7.684
   43GLY      N 6613   1.536   1.200   7.809
   43GLY      H 6614   1.596   1.197   7.890
   43GLY     CA 6615   1.517   1.331   7.750
   43GLY    HA1 6616   1.591   1.403   7.787
   43GLY    HA2 6617   1.545   1.319   7.645
   43GLY      C 6618   1.386   1.404   7.777
   43GLY      O 6619   1.307   1.364   7.863
   44GLY      N 6620   1.362   1.498   7.686
   44GLY      H 6621   1.443   1.525   7.632
   44GLY     CA 6622   1.231   1.555   7.662
   44GLY    HA1 6623   1.229   1.603   7.564
   44GLY    HA2 6624   1.172   1.464   7.649
   44GLY      C 6625   1.168   1.644   7.768
   44GLY      O 6626   1.131   1.754   7.728
   45ARG      N 6627   1.170   1.613   7.898
   45ARG      H 6628   1.216   1.526   7.921
   45ARG     CA 6629   1.173   1.723   7.992
   45ARG     HA 6630   1.102   1.799   7.962
   45ARG     CB 6631   1.123   1.668   8.125
   45ARG    HB1 6632   1.141   1.737   8.208
   45ARG    HB2 6633   1.015   1.652   8.121
   45ARG     CG 6634   1.189   1.537   8.169
   45ARG    HG1 6635   1.295   1.556   8.183
   45ARG    HG2 6636   1.180   1.464   8.089
   45ARG     CD 6637   1.138   1.470   8.296
   45ARG    HD1 6638   1.126   1.546   8.374
   45ARG    HD2 6639   1.036   1.437   8.279
   45ARG     NE 6640   1.219   1.356   8.338
   45ARG     HE 6641   1.297   1.336   8.276
   45ARG     CZ 6642   1.197   1.288   8.451
   45ARG    NH1 6643   1.116   1.340   8.545
   45ARG   HH11 6644   1.053   1.418   8.531
   45ARG   HH12 6645   1.106   1.290   8.632
   45ARG    NH2 6646   1.261   1.172   8.473
   45ARG   HH21 6647   1.334   1.146   8.408
   45ARG   HH22 6648   1.272   1.123   8.560
   45ARG      C 6649   1.311   1.789   7.999
   45ARG      O 6650   1.406   1.718   7.967
   46GLY      N 6651   1.327   1.914   8.042
   46GLY      H 6652   1.419   1.956   8.037
   46GLY     CA 6653   1.226   1.999   8.103
   46GLY    HA1 6654   1.209   1.967   8.206
   46GLY    HA2 6655   1.139   1.982   8.040
   46GLY      C 6656   1.263   2.146   8.101
   46GLY      O 6657   1.349   2.196   8.029
   47GLY      N 6658   1.190   2.224   8.181
   47GLY      H 6659   1.192   2.321   8.151
   47GLY     CA 6660   1.082   2.186   8.270
   47GLY    HA1 6661   1.009   2.133   8.208
   47GLY    HA2 6662   1.123   2.114   8.341
   47GLY      C 6663   1.023   2.307   8.340
   47GLY      O 6664   0.957   2.387   8.275
   48GLY      N 6665   1.045   2.315   8.472
   48GLY      H 6666   1.105   2.248   8.519
   48GLY     CA 6667   0.982   2.411   8.560
   48GLY    HA1 6668   1.063   2.475   8.594
   48GLY    HA2 6669   0.913   2.478   8.509
   48GLY      C 6670   0.920   2.344   8.682
   48GLY      O 6671   0.967   2.245   8.737
   49ASP      N 6672   0.809   2.404   8.724
   49ASP      H 6673   0.791   2.500   8.697
   49ASP     CA 6674   0.719   2.341   8.818
   49ASP     HA 6675   0.706   2.237   8.789
   49ASP     CB 6676   0.585   2.414   8.810
   49ASP    HB1 6677   0.520   2.367   8.885
   49ASP    HB2 6678   0.604   2.515   8.845
   49ASP     CG 6679   0.518   2.428   8.674
   49ASP    OD1 6680   0.531   2.337   8.590
   49ASP    OD2 6681   0.452   2.529   8.643
   49ASP      C 6682   0.779   2.345   8.958
   49ASP      O 6683   0.822   2.450   9.005
   50ARG      N 6684   0.784   2.234   9.032
   50ARG      H 6685   0.829   2.249   9.121
   50ARG     CA 6686   0.746   2.095   9.014
   50ARG     HA 6687   0.769   2.033   9.101
   50ARG     CB 6688   0.594   2.081   9.005
   50ARG    HB1 6689   0.567   1.977   9.023
   50ARG    HB2 6690   0.548   2.134   8.922
   50ARG     CG 6691   0.528   2.160   9.119
   50ARG    HG1 6692   0.581   2.132   9.210
   50ARG    HG2 6693   0.532   2.268   9.110
   50ARG     CD 6694   0.384   2.117   9.141
   50ARG    HD1 6695   0.369   2.009   9.141
   50ARG    HD2 6696   0.345   2.142   9.240
   50ARG     NE 6697   0.291   2.182   9.048
   50ARG     HE 6698   0.311   2.264   8.993
   50ARG     CZ 6699   0.164   2.143   9.033
   50ARG    NH1 6700   0.116   2.028   9.082
   50ARG   HH11 6701   0.022   2.004   9.054
   50ARG   HH12 6702   0.175   1.960   9.128
   50ARG    NH2 6703   0.078   2.219   8.963
   50ARG   HH21 6704  -0.019   2.192   8.962
   50ARG   HH22 6705   0.103   2.308   8.923
   50ARG      C 6706   0.824   2.017   8.910
   50ARG      O 6707   0.768   2.001   8.802
   51GLY      N 6708   0.948   1.975   8.934
   51GLY      H 6709   0.995   2.009   9.017
   51GLY     CA 6710   1.034   1.917   8.833
   51GLY    HA1 6711   1.062   1.818   8.869
   51GLY    HA2 6712   0.987   1.897   8.737
   51GLY      C 6713   1.170   1.983   8.818
   51GLY      O 6714   1.215   2.053   8.909
   52GLY      N 6715   1.242   1.939   8.714
   52GLY      H 6716   1.203   1.861   8.663
   52GLY     CA 6717   1.373   1.994   8.688
   52GLY    HA1 6718   1.425   1.914   8.635
   52GLY    HA2 6719   1.437   2.007   8.775
   52GLY      C 6720   1.383   2.121   8.605
   52GLY      O 6721   1.283   2.176   8.560
   53PHE      N 6722   1.509   2.164   8.591
   53PHE      H 6723   1.577   2.106   8.639
   53PHE     CA 6724   1.560   2.279   8.520
   53PHE     HA 6725   1.666   2.281   8.544
   53PHE     CB 6726   1.559   2.256   8.369
   53PHE    HB1 6727   1.457   2.258   8.331
   53PHE    HB2 6728   1.597   2.340   8.310
   53PHE     CG 6729   1.624   2.130   8.318
   53PHE    CD1 6730   1.760   2.118   8.286
   53PHE    HD1 6731   1.829   2.200   8.291
   53PHE    CE1 6732   1.814   1.995   8.245
   53PHE    HE1 6733   1.918   1.986   8.218
   53PHE     CZ 6734   1.728   1.886   8.233
   53PHE     HZ 6735   1.746   1.794   8.179
   53PHE    CE2 6736   1.593   1.893   8.269
   53PHE    HE2 6737   1.539   1.800   8.253
   53PHE    CD2 6738   1.542   2.016   8.311
   53PHE    HD2 6739   1.445   2.014   8.359
   53PHE      C 6740   1.513   2.412   8.578
   53PHE      O 6741   1.569   2.441   8.684
   54GLY      N 6742   1.420   2.492   8.526
   54GLY      H 6743   1.402   2.575   8.580
   54GLY     CA 6744   1.342   2.479   8.404
   54GLY    HA1 6745   1.253   2.542   8.409
   54GLY    HA2 6746   1.310   2.375   8.399
   54GLY      C 6747   1.416   2.513   8.276
   54GLY      O 6748   1.413   2.439   8.178
   55PRO      N 6749   1.487   2.626   8.273
   55PRO     CD 6750   1.487   2.734   8.370
   55PRO    HD1 6751   1.385   2.753   8.402
   55PRO    HD2 6752   1.547   2.711   8.458
   55PRO     CG 6753   1.525   2.863   8.298
   55PRO    HG1 6754   1.441   2.916   8.252
   55PRO    HG2 6755   1.562   2.936   8.371
   55PRO     CB 6756   1.621   2.805   8.194
   55PRO    HB1 6757   1.630   2.872   8.108
   55PRO    HB2 6758   1.719   2.790   8.239
   55PRO     CA 6759   1.555   2.673   8.154
   55PRO     HA 6760   1.630   2.595   8.140
   55PRO      C 6761   1.465   2.693   8.033
   55PRO      O 6762   1.349   2.730   8.044
   56GLY      N 6763   1.525   2.687   7.914
   56GLY      H 6764   1.624   2.670   7.914
   56GLY     CA 6765   1.461   2.702   7.784
   56GLY    HA1 6766   1.385   2.779   7.797
   56GLY    HA2 6767   1.534   2.737   7.712
   56GLY      C 6768   1.374   2.590   7.729
   56GLY      O 6769   1.292   2.531   7.799
   57LYS      N 6770   1.391   2.562   7.600
   57LYS      H 6771   1.426   2.633   7.537
   57LYS     CA 6772   1.332   2.447   7.534
   57LYS     HA 6773   1.296   2.378   7.610
   57LYS     CB 6774   1.214   2.483   7.445
   57LYS    HB1 6775   1.162   2.392   7.415
   57LYS    HB2 6776   1.145   2.542   7.506
   57LYS     CG 6777   1.240   2.552   7.311
   57LYS    HG1 6778   1.263   2.655   7.339
   57LYS    HG2 6779   1.326   2.504   7.264
   57LYS     CD 6780   1.119   2.550   7.218
   57LYS    HD1 6781   1.125   2.453   7.170
   57LYS    HD2 6782   1.032   2.566   7.282
   57LYS     CE 6783   1.127   2.669   7.123
   57LYS    HE1 6784   1.217   2.645   7.066
   57LYS    HE2 6785   1.159   2.760   7.173
   57LYS     NZ 6786   1.002   2.690   7.047
   57LYS    HZ1 6787   0.934   2.734   7.107
   57LYS    HZ2 6788   0.961   2.601   7.022
   57LYS    HZ3 6789   1.022   2.752   6.970
   57LYS      C 6790   1.436   2.360   7.464
   57LYS      O 6791   1.404   2.243   7.443
   58MET      N 6792   1.552   2.416   7.432
   58MET      H 6793   1.555   2.517   7.440
   58MET     CA 6794   1.667   2.341   7.385
   58MET     HA 6795   1.667   2.236   7.414
   58MET     CB 6796   1.682   2.347   7.233
   58MET    HB1 6797   1.677   2.453   7.208
   58MET    HB2 6798   1.778   2.305   7.202
   58MET     CG 6799   1.570   2.267   7.168
   58MET    HG1 6800   1.473   2.298   7.207
   58MET    HG2 6801   1.590   2.163   7.195
   58MET     SD 6802   1.560   2.269   6.987
   58MET     CE 6803   1.543   2.443   6.942
   58MET    HE1 6804   1.498   2.446   6.843
   58MET    HE2 6805   1.642   2.490   6.941
   58MET    HE3 6806   1.472   2.496   7.005
   58MET      C 6807   1.793   2.406   7.442
   58MET      O 6808   1.809   2.528   7.439
   59ASP      N 6809   1.884   2.328   7.500
   59ASP      H 6810   1.964   2.386   7.519
   59ASP     CA 6811   1.879   2.194   7.555
   59ASP     HA 6812   1.823   2.126   7.491
   59ASP     CB 6813   1.818   2.195   7.695
   59ASP    HB1 6814   1.815   2.090   7.723
   59ASP    HB2 6815   1.889   2.250   7.756
   59ASP     CG 6816   1.685   2.262   7.727
   59ASP    OD1 6817   1.585   2.186   7.721
   59ASP    OD2 6818   1.686   2.381   7.765
   59ASP      C 6819   2.013   2.125   7.574
   59ASP      O 6820   2.119   2.187   7.572
   60SER      N 6821   2.007   1.992   7.587
   60SER      H 6822   1.920   1.945   7.565
   60SER     CA 6823   2.119   1.919   7.643
   60SER     HA 6824   2.096   1.813   7.642
   60SER     CB 6825   2.140   1.943   7.792
   60SER    HB1 6826   2.209   2.025   7.813
   60SER    HB2 6827   2.198   1.861   7.834
   60SER     OG 6828   2.028   1.952   7.878
   60SER     HG 6829   1.951   1.914   7.836
   60SER      C 6830   2.252   1.932   7.569
   60SER      O 6831   2.357   1.965   7.623
   61ARG      N 6832   2.249   1.919   7.436
   61ARG      H 6833   2.158   1.897   7.398
   61ARG     CA 6834   2.357   1.929   7.340
   61ARG     HA 6835   2.415   1.837   7.348
   61ARG     CB 6836   2.303   1.939   7.198
   61ARG    HB1 6837   2.388   1.929   7.130
   61ARG    HB2 6838   2.245   1.848   7.185
   61ARG     CG 6839   2.236   2.064   7.141
   61ARG    HG1 6840   2.304   2.149   7.147
   61ARG    HG2 6841   2.225   2.045   7.034
   61ARG     CD 6842   2.099   2.101   7.198
   61ARG    HD1 6843   2.112   2.098   7.306
   61ARG    HD2 6844   2.025   2.029   7.164
   61ARG     NE 6845   2.059   2.235   7.154
   61ARG     HE 6846   2.006   2.240   7.069
   61ARG     CZ 6847   2.099   2.352   7.206
   61ARG    NH1 6848   2.173   2.360   7.318
   61ARG   HH11 6849   2.220   2.448   7.330
   61ARG   HH12 6850   2.202   2.280   7.372
   61ARG    NH2 6851   2.073   2.471   7.151
   61ARG   HH21 6852   2.032   2.473   7.059
   61ARG   HH22 6853   2.078   2.561   7.196
   61ARG      C 6854   2.454   2.044   7.364
   61ARG      O 6855   2.408   2.155   7.391
   62GLY      N 6856   2.586   2.033   7.352
   62GLY      H 6857   2.636   2.118   7.375
   62GLY     CA 6858   2.665   1.921   7.304
   62GLY    HA1 6859   2.752   1.966   7.255
   62GLY    HA2 6860   2.612   1.861   7.230
   62GLY      C 6861   2.727   1.834   7.412
   62GLY      O 6862   2.838   1.782   7.410
   63GLU      N 6863   2.651   1.828   7.522
   63GLU      H 6864   2.559   1.870   7.523
   63GLU     CA 6865   2.698   1.767   7.645
   63GLU     HA 6866   2.757   1.676   7.632
   63GLU     CB 6867   2.580   1.745   7.738
   63GLU    HB1 6868   2.618   1.705   7.832
   63GLU    HB2 6869   2.528   1.840   7.754
   63GLU     CG 6870   2.485   1.640   7.680
   63GLU    HG1 6871   2.433   1.684   7.595
   63GLU    HG2 6872   2.542   1.561   7.631
   63GLU     CD 6873   2.388   1.576   7.777
   63GLU    OE1 6874   2.266   1.603   7.773
   63GLU    OE2 6875   2.436   1.503   7.867
   63GLU      C 6876   2.798   1.859   7.715
   63GLU      O 6877   2.864   1.816   7.810
   64HIS      N 6878   2.822   1.981   7.668
   64HIS      H 6879   2.777   2.004   7.581
   64HIS     CA 6880   2.929   2.072   7.706
   64HIS     HA 6881   2.942   2.047   7.811
   64HIS     CB 6882   2.868   2.212   7.694
   64HIS    HB1 6883   2.787   2.218   7.767
   64HIS    HB2 6884   2.944   2.282   7.728
   64HIS     CG 6885   2.828   2.259   7.557
   64HIS    ND1 6886   2.827   2.184   7.440
   64HIS    CE1 6887   2.795   2.269   7.341
   64HIS    HE1 6888   2.807   2.243   7.237
   64HIS    NE2 6889   2.760   2.388   7.393
   64HIS    HE2 6890   2.738   2.467   7.334
   64HIS    CD2 6891   2.792   2.388   7.528
   64HIS    HD2 6892   2.784   2.470   7.598
   64HIS      C 6893   3.058   2.034   7.635
   64HIS      O 6894   3.146   1.988   7.708
   65ARG      N 6895   3.058   2.027   7.502
   65ARG      H 6896   2.976   2.050   7.447
   65ARG     CA 6897   3.173   1.981   7.427
   65ARG     HA 6898   3.201   1.883   7.467
   65ARG     CB 6899   3.128   1.957   7.284
   65ARG    HB1 6900   3.042   1.889   7.286
   65ARG    HB2 6901   3.087   2.050   7.244
   65ARG     CG 6902   3.233   1.915   7.181
   65ARG    HG1 6903   3.182   1.923   7.085
   65ARG    HG2 6904   3.322   1.977   7.187
   65ARG     CD 6905   3.297   1.778   7.201
   65ARG    HD1 6906   3.362   1.792   7.287
   65ARG    HD2 6907   3.355   1.756   7.111
   65ARG     NE 6908   3.204   1.665   7.203
   65ARG     HE 6909   3.147   1.662   7.119
   65ARG     CZ 6910   3.185   1.573   7.298
   65ARG    NH1 6911   3.096   1.473   7.282
   65ARG   HH11 6912   3.093   1.440   7.187
   65ARG   HH12 6913   3.090   1.405   7.356
   65ARG    NH2 6914   3.257   1.566   7.410
   65ARG   HH21 6915   3.338   1.625   7.422
   65ARG   HH22 6916   3.239   1.485   7.468
   65ARG      C 6917   3.299   2.067   7.434
   65ARG      O 6918   3.400   2.017   7.481
   66GLN      N 6919   3.302   2.194   7.393
   66GLN      H 6920   3.393   2.238   7.395
   66GLN     CA 6921   3.195   2.279   7.347
   66GLN     HA 6922   3.102   2.222   7.353
   66GLN     CB 6923   3.214   2.308   7.198
   66GLN    HB1 6924   3.127   2.365   7.165
   66GLN    HB2 6925   3.218   2.216   7.140
   66GLN     CG 6926   3.343   2.387   7.174
   66GLN    HG1 6927   3.338   2.468   7.247
   66GLN    HG2 6928   3.434   2.330   7.191
   66GLN     CD 6929   3.349   2.437   7.031
   66GLN    OE1 6930   3.327   2.555   7.002
   66GLN    NE2 6931   3.381   2.345   6.940
   66GLN   HE21 6932   3.409   2.251   6.964
   66GLN   HE22 6933   3.374   2.363   6.841
   66GLN      C 6934   3.178   2.398   7.440
   66GLN      O 6935   3.128   2.505   7.406
   67ASP      N 6936   3.232   2.386   7.562
   67ASP      H 6937   3.288   2.304   7.577
   67ASP     CA 6938   3.211   2.478   7.672
   67ASP     HA 6939   3.137   2.552   7.643
   67ASP     CB 6940   3.339   2.558   7.694
   67ASP    HB1 6941   3.319   2.644   7.758
   67ASP    HB2 6942   3.407   2.505   7.760
   67ASP     CG 6943   3.419   2.597   7.570
   67ASP    OD1 6944   3.390   2.697   7.500
   67ASP    OD2 6945   3.518   2.527   7.538
   67ASP      C 6946   3.168   2.420   7.806
   67ASP      O 6947   3.174   2.300   7.832
   68ARG      N 6948   3.090   2.496   7.884
   68ARG      H 6949   3.076   2.594   7.868
   68ARG     CA 6950   3.006   2.445   7.991
   68ARG     HA 6951   2.990   2.338   7.977
   68ARG     CB 6952   2.874   2.521   7.977
   68ARG    HB1 6953   2.840   2.537   7.875
   68ARG    HB2 6954   2.888   2.624   8.010
   68ARG     CG 6955   2.760   2.465   8.061
   68ARG    HG1 6956   2.744   2.360   8.037
   68ARG    HG2 6957   2.782   2.475   8.167
   68ARG     CD 6958   2.632   2.542   8.031
   68ARG    HD1 6959   2.597   2.514   7.932
   68ARG    HD2 6960   2.651   2.647   8.053
   68ARG     NE 6961   2.523   2.508   8.123
   68ARG     HE 6962   2.540   2.425   8.178
   68ARG     CZ 6963   2.413   2.580   8.150
   68ARG    NH1 6964   2.324   2.529   8.237
   68ARG   HH11 6965   2.242   2.578   8.268
   68ARG   HH12 6966   2.351   2.437   8.270
   68ARG    NH2 6967   2.380   2.702   8.105
   68ARG   HH21 6968   2.284   2.731   8.115
   68ARG   HH22 6969   2.437   2.743   8.032
   68ARG      C 6970   3.072   2.470   8.126
   68ARG      O 6971   3.103   2.585   8.154
   69ARG      N 6972   3.094   2.372   8.215
   69ARG      H 6973   3.079   2.281   8.175
   69ARG     CA 6974   3.153   2.388   8.346
   69ARG     HA 6975   3.160   2.491   8.380
   69ARG     CB 6976   3.290   2.321   8.333
   69ARG    HB1 6977   3.329   2.296   8.432
   69ARG    HB2 6978   3.291   2.225   8.282
   69ARG     CG 6979   3.393   2.420   8.280
   69ARG    HG1 6980   3.358   2.455   8.183
   69ARG    HG2 6981   3.387   2.505   8.348
   69ARG     CD 6982   3.531   2.355   8.273
   69ARG    HD1 6983   3.569   2.331   8.372
   69ARG    HD2 6984   3.531   2.261   8.218
   69ARG     NE 6985   3.621   2.443   8.199
   69ARG     HE 6986   3.584   2.529   8.161
   69ARG     CZ 6987   3.749   2.414   8.171
   69ARG    NH1 6988   3.819   2.495   8.091
   69ARG   HH11 6989   3.767   2.568   8.043
   69ARG   HH12 6990   3.917   2.476   8.077
   69ARG    NH2 6991   3.819   2.322   8.240
   69ARG   HH21 6992   3.773   2.267   8.311
   69ARG   HH22 6993   3.917   2.316   8.219
   69ARG      C 6994   3.078   2.315   8.457
   69ARG      O 6995   3.088   2.351   8.574
   70GLU      N 6996   2.987   2.226   8.417
   70GLU      H 6997   2.970   2.199   8.321
   70GLU     CA 6998   2.936   2.125   8.508
   70GLU     HA 6999   3.027   2.095   8.558
   70GLU     CB 7000   2.877   2.008   8.430
   70GLU    HB1 7001   2.805   2.041   8.355
   70GLU    HB2 7002   2.809   1.959   8.500
   70GLU     CG 7003   2.990   1.922   8.375
   70GLU    HG1 7004   3.033   1.871   8.461
   70GLU    HG2 7005   3.062   1.979   8.315
   70GLU     CD 7006   2.918   1.811   8.299
   70GLU    OE1 7007   2.809   1.763   8.336
   70GLU    OE2 7008   2.983   1.767   8.202
   70GLU      C 7009   2.833   2.192   8.599
   70GLU      O 7010   2.746   2.266   8.554
   71ARG      N 7011   2.843   2.163   8.729
   71ARG      H 7012   2.916   2.101   8.759
   71ARG     CA 7013   2.755   2.215   8.832
   71ARG     HA 7014   2.655   2.220   8.790
   71ARG     CB 7015   2.812   2.353   8.866
   71ARG    HB1 7016   2.886   2.340   8.945
   71ARG    HB2 7017   2.860   2.399   8.780
   71ARG     CG 7018   2.709   2.456   8.912
   71ARG    HG1 7019   2.763   2.531   8.969
   71ARG    HG2 7020   2.646   2.404   8.984
   71ARG     CD 7021   2.627   2.526   8.805
   71ARG    HD1 7022   2.694   2.586   8.743
   71ARG    HD2 7023   2.567   2.597   8.862
   71ARG     NE 7024   2.545   2.443   8.717
   71ARG     HE 7025   2.578   2.410   8.628
   71ARG     CZ 7026   2.417   2.404   8.726
   71ARG    NH1 7027   2.360   2.320   8.638
   71ARG   HH11 7028   2.401   2.314   8.546
   71ARG   HH12 7029   2.276   2.274   8.671
   71ARG    NH2 7030   2.336   2.440   8.827
   71ARG   HH21 7031   2.239   2.414   8.813
   71ARG   HH22 7032   2.359   2.501   8.903
   71ARG      C 7033   2.736   2.130   8.957
   71ARG      O 7034   2.747   2.177   9.070
   72PRO      N 7035   2.701   2.002   8.943
   72PRO     CD 7036   2.692   1.909   9.053
   72PRO    HD1 7037   2.631   1.941   9.138
   72PRO    HD2 7038   2.791   1.887   9.094
   72PRO     CG 7039   2.637   1.774   9.006
   72PRO    HG1 7040   2.529   1.767   9.021
   72PRO    HG2 7041   2.683   1.696   9.066
   72PRO     CB 7042   2.686   1.779   8.862
   72PRO    HB1 7043   2.631   1.717   8.792
   72PRO    HB2 7044   2.788   1.740   8.859
   72PRO     CA 7045   2.665   1.926   8.825
   72PRO     HA 7046   2.731   1.950   8.743
   72PRO      C 7047   2.524   1.952   8.774
   72PRO      O 7048   2.504   1.940   8.653
   73TYR      N 7049   2.424   1.987   8.855
   73TYR      H 7050   2.446   2.000   8.953
   73TYR     CA 7051   2.285   1.987   8.815
   73TYR     HA 7052   2.273   1.988   8.707
   73TYR     CB 7053   2.220   1.860   8.870
   73TYR    HB1 7054   2.227   1.870   8.978
   73TYR    HB2 7055   2.117   1.860   8.835
   73TYR     CG 7056   2.291   1.732   8.832
   73TYR    CD1 7057   2.343   1.654   8.935
   73TYR    HD1 7058   2.321   1.670   9.040
   73TYR    CE1 7059   2.405   1.532   8.907
   73TYR    HE1 7060   2.456   1.483   8.988
   73TYR     CZ 7061   2.411   1.489   8.772
   73TYR     OH 7062   2.499   1.390   8.741
   73TYR     HH 7063   2.501   1.389   8.645
   73TYR    CE2 7064   2.345   1.562   8.671
   73TYR    HE2 7065   2.352   1.525   8.570
   73TYR    CD2 7066   2.284   1.685   8.700
   73TYR    HD2 7067   2.234   1.739   8.622
   73TYR      C 7068   2.218   2.116   8.861
   73TYR    OC1 7069   2.159   2.188   8.778
   73TYR    OC2 7070   2.232   2.148   8.982
    1GLY      N 7071   6.438   1.250   3.275
    1GLY     H1 7072   6.415   1.262   3.373
    1GLY     H2 7073   6.364   1.204   3.224
    1GLY     H3 7074   6.517   1.188   3.264
    1GLY     CA 7075   6.470   1.384   3.223
    1GLY    HA1 7076   6.372   1.430   3.210
    1GLY    HA2 7077   6.534   1.424   3.301
    1GLY      C 7078   6.529   1.382   3.083
    1GLY      O 7079   6.583   1.278   3.045
    2PRO      N 7080   6.525   1.497   3.016
    2PRO     CD 7081   6.561   1.495   2.876
    2PRO    HD1 7082   6.507   1.422   2.816
    2PRO    HD2 7083   6.668   1.476   2.865
    2PRO     CG 7084   6.538   1.635   2.818
    2PRO    HG1 7085   6.432   1.643   2.795
    2PRO    HG2 7086   6.603   1.680   2.743
    2PRO     CB 7087   6.554   1.720   2.944
    2PRO    HB1 7088   6.494   1.811   2.939
    2PRO    HB2 7089   6.659   1.741   2.964
    2PRO     CA 7090   6.499   1.634   3.057
    2PRO     HA 7091   6.563   1.659   3.141
    2PRO      C 7092   6.357   1.675   3.096
    2PRO      O 7093   6.262   1.601   3.073
    3GLY      N 7094   6.351   1.786   3.170
    3GLY      H 7095   6.432   1.838   3.199
    3GLY     CA 7096   6.222   1.844   3.204
    3GLY    HA1 7097   6.230   1.927   3.274
    3GLY    HA2 7098   6.161   1.769   3.255
    3GLY      C 7099   6.156   1.907   3.082
    3GLY      O 7100   6.184   1.883   2.965
    4GLY      N 7101   6.072   2.005   3.115
    4GLY      H 7102   6.044   2.027   3.210
    4GLY     CA 7103   5.964   2.043   3.027
    4GLY    HA1 7104   5.941   1.972   2.947
    4GLY    HA2 7105   5.977   2.145   2.992
    4GLY      C 7106   5.831   2.055   3.099
    4GLY      O 7107   5.796   1.967   3.178
    5GLY      N 7108   5.758   2.163   3.069
    5GLY      H 7109   5.786   2.220   2.990
    5GLY     CA 7110   5.648   2.202   3.155
    5GLY    HA1 7111   5.653   2.163   3.256
    5GLY    HA2 7112   5.554   2.167   3.111
    5GLY      C 7113   5.635   2.349   3.192
    5GLY      O 7114   5.735   2.421   3.193
    6PRO      N 7115   5.523   2.396   3.247
    6PRO     CD 7116   5.411   2.310   3.280
    6PRO    HD1 7117   5.440   2.205   3.281
    6PRO    HD2 7118   5.327   2.322   3.211
    6PRO     CG 7119   5.360   2.352   3.417
    6PRO    HG1 7120   5.254   2.331   3.429
    6PRO    HG2 7121   5.424   2.309   3.494
    6PRO     CB 7122   5.391   2.502   3.411
    6PRO    HB1 7123   5.303   2.545   3.364
    6PRO    HB2 7124   5.413   2.557   3.502
    6PRO     CA 7125   5.511   2.521   3.319
    6PRO     HA 7126   5.592   2.537   3.391
    6PRO      C 7127   5.493   2.654   3.248
    6PRO      O 7128   5.504   2.762   3.306
    7GLY      N 7129   5.465   2.668   3.118
    7GLY      H 7130   5.445   2.762   3.089
    7GLY     CA 7131   5.418   2.568   3.024
    7GLY    HA1 7132   5.497   2.495   3.008
    7GLY    HA2 7133   5.337   2.514   3.072
    7GLY      C 7134   5.362   2.620   2.892
    7GLY      O 7135   5.414   2.725   2.852
    8GLY      N 7136   5.261   2.560   2.830
    8GLY      H 7137   5.230   2.473   2.871
    8GLY     CA 7138   5.195   2.615   2.712
    8GLY    HA1 7139   5.274   2.597   2.640
    8GLY    HA2 7140   5.172   2.720   2.727
    8GLY      C 7141   5.067   2.548   2.663
    8GLY      O 7142   5.015   2.459   2.729
    9SER      N 7143   5.011   2.598   2.553
    9SER      H 7144   5.053   2.683   2.518
    9SER     CA 7145   4.899   2.538   2.483
    9SER     HA 7146   4.921   2.432   2.498
    9SER     CB 7147   4.915   2.570   2.334
    9SER    HB1 7148   4.824   2.544   2.279
    9SER    HB2 7149   4.995   2.505   2.297
    9SER     OG 7150   4.949   2.706   2.318
    9SER     HG 7151   4.901   2.736   2.240
    9SER      C 7152   4.763   2.575   2.539
    9SER      O 7153   4.668   2.597   2.464
   10HIS      N 7154   4.751   2.581   2.672
   10HIS      H 7155   4.827   2.550   2.732
   10HIS     CA 7156   4.641   2.635   2.749
   10HIS     HA 7157   4.554   2.592   2.699
   10HIS     CB 7158   4.633   2.786   2.729
   10HIS    HB1 7159   4.554   2.828   2.792
   10HIS    HB2 7160   4.597   2.801   2.627
   10HIS     CG 7161   4.759   2.862   2.757
   10HIS    ND1 7162   4.774   2.938   2.873
   10HIS    CE1 7163   4.897   2.990   2.868
   10HIS    HE1 7164   4.946   3.050   2.943
   10HIS    NE2 7165   4.958   2.953   2.754
   10HIS    HE2 7166   5.050   2.990   2.735
   10HIS    CD2 7167   4.871   2.876   2.679
   10HIS    HD2 7168   4.898   2.831   2.584
   10HIS      C 7169   4.645   2.597   2.896
   10HIS      O 7170   4.743   2.550   2.954
   11MET      N 7171   4.536   2.613   2.972
   11MET      H 7172   4.550   2.572   3.063
   11MET     CA 7173   4.401   2.658   2.945
   11MET     HA 7174   4.396   2.680   2.839
   11MET     CB 7175   4.379   2.783   3.031
   11MET    HB1 7176   4.294   2.843   3.000
   11MET    HB2 7177   4.466   2.846   3.015
   11MET     CG 7178   4.370   2.754   3.180
   11MET    HG1 7179   4.403   2.849   3.222
   11MET    HG2 7180   4.439   2.674   3.207
   11MET     SD 7181   4.205   2.704   3.235
   11MET     CE 7182   4.213   2.768   3.404
   11MET    HE1 7183   4.309   2.739   3.448
   11MET    HE2 7184   4.120   2.736   3.451
   11MET    HE3 7185   4.209   2.877   3.402
   11MET      C 7186   4.301   2.545   2.967
   11MET      O 7187   4.329   2.448   3.037
   12GLY      N 7188   4.182   2.554   2.907
   12GLY      H 7189   4.174   2.633   2.845
   12GLY     CA 7190   4.075   2.458   2.927
   12GLY    HA1 7191   3.982   2.500   2.888
   12GLY    HA2 7192   4.070   2.433   3.033
   12GLY      C 7193   4.090   2.325   2.854
   12GLY      O 7194   4.193   2.296   2.794
   13GLY      N 7195   3.985   2.245   2.870
   13GLY      H 7196   3.904   2.283   2.918
   13GLY     CA 7197   3.979   2.106   2.828
   13GLY    HA1 7198   4.041   2.036   2.884
   13GLY    HA2 7199   4.013   2.110   2.725
   13GLY      C 7200   3.837   2.051   2.825
   13GLY      O 7201   3.734   2.109   2.859
   14ASN      N 7202   3.824   1.929   2.771
   14ASN      H 7203   3.910   1.882   2.746
   14ASN     CA 7204   3.704   1.855   2.740
   14ASN     HA 7205   3.611   1.910   2.753
   14ASN     CB 7206   3.704   1.732   2.830
   14ASN    HB1 7207   3.796   1.677   2.812
   14ASN    HB2 7208   3.624   1.667   2.795
   14ASN     CG 7209   3.692   1.756   2.980
   14ASN    OD1 7210   3.781   1.736   3.061
   14ASN    ND2 7211   3.577   1.810   3.021
   14ASN   HD21 7212   3.563   1.833   3.118
   14ASN   HD22 7213   3.511   1.844   2.952
   14ASN      C 7214   3.713   1.811   2.595
   14ASN      O 7215   3.819   1.782   2.539
   15TYR      N 7216   3.598   1.812   2.526
   15TYR      H 7217   3.512   1.826   2.576
   15TYR     CA 7218   3.598   1.807   2.382
   15TYR     HA 7219   3.684   1.762   2.333
   15TYR     CB 7220   3.580   1.947   2.322
   15TYR    HB1 7221   3.595   1.925   2.217
   15TYR    HB2 7222   3.477   1.981   2.322
   15TYR     CG 7223   3.668   2.057   2.377
   15TYR    CD1 7224   3.609   2.141   2.472
   15TYR    HD1 7225   3.506   2.128   2.502
   15TYR    CE1 7226   3.688   2.245   2.522
   15TYR    HE1 7227   3.648   2.303   2.604
   15TYR     CZ 7228   3.825   2.254   2.491
   15TYR     OH 7229   3.899   2.345   2.561
   15TYR     HH 7230   3.843   2.395   2.621
   15TYR    CE2 7231   3.884   2.168   2.397
   15TYR    HE2 7232   3.987   2.180   2.365
   15TYR    CD2 7233   3.804   2.066   2.344
   15TYR    HD2 7234   3.841   1.988   2.279
   15TYR      C 7235   3.487   1.716   2.332
   15TYR      O 7236   3.410   1.750   2.243
   16GLY      N 7237   3.485   1.592   2.383
   16GLY      H 7238   3.558   1.563   2.446
   16GLY     CA 7239   3.392   1.490   2.339
   16GLY    HA1 7240   3.358   1.436   2.427
   16GLY    HA2 7241   3.304   1.528   2.287
   16GLY      C 7242   3.455   1.386   2.247
   16GLY      O 7243   3.503   1.289   2.305
   17ASP      N 7244   3.442   1.395   2.115
   17ASP      H 7245   3.399   1.473   2.068
   17ASP     CA 7246   3.471   1.282   2.028
   17ASP     HA 7247   3.428   1.197   2.080
   17ASP     CB 7248   3.406   1.297   1.891
   17ASP    HB1 7249   3.458   1.374   1.834
   17ASP    HB2 7250   3.436   1.212   1.830
   17ASP     CG 7251   3.255   1.314   1.886
   17ASP    OD1 7252   3.201   1.352   1.780
   17ASP    OD2 7253   3.196   1.287   1.993
   17ASP      C 7254   3.618   1.247   2.007
   17ASP      O 7255   3.708   1.328   2.023
   18ASP      N 7256   3.643   1.124   1.962
   18ASP      H 7257   3.574   1.050   1.962
   18ASP     CA 7258   3.771   1.088   1.903
   18ASP     HA 7259   3.815   1.173   1.851
   18ASP     CB 7260   3.737   0.996   1.786
   18ASP    HB1 7261   3.680   1.052   1.712
   18ASP    HB2 7262   3.827   0.958   1.737
   18ASP     CG 7263   3.654   0.875   1.824
   18ASP    OD1 7264   3.530   0.881   1.807
   18ASP    OD2 7265   3.702   0.766   1.864
   18ASP      C 7266   3.880   1.049   2.002
   18ASP      O 7267   3.988   1.004   1.964
   19ARG      N 7268   3.858   1.063   2.133
   19ARG      H 7269   3.765   1.087   2.164
   19ARG     CA 7270   3.965   1.040   2.227
   19ARG     HA 7271   4.054   1.075   2.174
   19ARG     CB 7272   3.939   1.126   2.351
   19ARG    HB1 7273   4.002   1.102   2.436
   19ARG    HB2 7274   3.958   1.230   2.323
   19ARG     CG 7275   3.800   1.110   2.411
   19ARG    HG1 7276   3.727   1.151   2.340
   19ARG    HG2 7277   3.774   1.008   2.440
   19ARG     CD 7278   3.783   1.194   2.537
   19ARG    HD1 7279   3.812   1.297   2.515
   19ARG    HD2 7280   3.840   1.155   2.621
   19ARG     NE 7281   3.643   1.195   2.579
   19ARG     HE 7282   3.602   1.105   2.559
   19ARG     CZ 7283   3.563   1.293   2.623
   19ARG    NH1 7284   3.610   1.416   2.648
   19ARG   HH11 7285   3.547   1.462   2.712
   19ARG   HH12 7286   3.701   1.443   2.612
   19ARG    NH2 7287   3.436   1.262   2.655
   19ARG   HH21 7288   3.393   1.332   2.713
   19ARG   HH22 7289   3.399   1.168   2.655
   19ARG      C 7290   3.981   0.892   2.258
   19ARG      O 7291   3.892   0.809   2.245
   20ARG      N 7292   4.101   0.855   2.303
   20ARG      H 7293   4.107   0.760   2.336
   20ARG     CA 7294   4.214   0.937   2.343
   20ARG     HA 7295   4.189   1.042   2.358
   20ARG     CB 7296   4.313   0.938   2.227
   20ARG    HB1 7297   4.382   1.021   2.239
   20ARG    HB2 7298   4.258   0.962   2.136
   20ARG     CG 7299   4.394   0.808   2.223
   20ARG    HG1 7300   4.448   0.806   2.317
   20ARG    HG2 7301   4.329   0.721   2.216
   20ARG     CD 7302   4.504   0.795   2.118
   20ARG    HD1 7303   4.552   0.698   2.135
   20ARG    HD2 7304   4.580   0.872   2.133
   20ARG     NE 7305   4.456   0.789   1.980
   20ARG     HE 7306   4.375   0.840   1.949
   20ARG     CZ 7307   4.500   0.698   1.893
   20ARG    NH1 7308   4.456   0.704   1.766
   20ARG   HH11 7309   4.495   0.642   1.697
   20ARG   HH12 7310   4.408   0.789   1.742
   20ARG    NH2 7311   4.585   0.600   1.926
   20ARG   HH21 7312   4.606   0.520   1.868
   20ARG   HH22 7313   4.641   0.610   2.009
   20ARG      C 7314   4.267   0.904   2.482
   20ARG      O 7315   4.262   0.789   2.524
   21GLY      N 7316   4.317   1.001   2.559
   21GLY      H 7317   4.342   0.966   2.650
   21GLY     CA 7318   4.360   1.135   2.524
   21GLY    HA1 7319   4.420   1.136   2.433
   21GLY    HA2 7320   4.268   1.193   2.518
   21GLY      C 7321   4.450   1.206   2.624
   21GLY      O 7322   4.543   1.143   2.674
   22GLY      N 7323   4.432   1.338   2.636
   22GLY      H 7324   4.354   1.386   2.595
   22GLY     CA 7325   4.501   1.411   2.740
   22GLY    HA1 7326   4.463   1.376   2.836
   22GLY    HA2 7327   4.463   1.513   2.732
   22GLY      C 7328   4.653   1.408   2.742
   22GLY      O 7329   4.709   1.427   2.634
   23ARG      N 7330   4.719   1.391   2.857
   23ARG      H 7331   4.818   1.399   2.839
   23ARG     CA 7332   4.681   1.360   2.993
   23ARG     HA 7333   4.775   1.338   3.045
   23ARG     CB 7334   4.634   1.489   3.059
   23ARG    HB1 7335   4.560   1.532   2.991
   23ARG    HB2 7336   4.575   1.470   3.149
   23ARG     CG 7337   4.745   1.592   3.082
   23ARG    HG1 7338   4.818   1.588   3.002
   23ARG    HG2 7339   4.697   1.690   3.082
   23ARG     CD 7340   4.827   1.555   3.205
   23ARG    HD1 7341   4.869   1.454   3.208
   23ARG    HD2 7342   4.912   1.624   3.205
   23ARG     NE 7343   4.764   1.589   3.332
   23ARG     HE 7344   4.728   1.509   3.382
   23ARG     CZ 7345   4.733   1.710   3.380
   23ARG    NH1 7346   4.776   1.824   3.323
   23ARG   HH11 7347   4.745   1.910   3.366
   23ARG   HH12 7348   4.852   1.832   3.258
   23ARG    NH2 7349   4.646   1.722   3.481
   23ARG   HH21 7350   4.620   1.814   3.514
   23ARG   HH22 7351   4.594   1.640   3.508
   23ARG      C 7352   4.600   1.233   3.014
   23ARG      O 7353   4.488   1.243   3.064
   24GLY      N 7354   4.653   1.115   2.982
   24GLY      H 7355   4.587   1.038   2.989
   24GLY     CA 7356   4.780   1.104   2.913
   24GLY    HA1 7357   4.852   1.174   2.955
   24GLY    HA2 7358   4.777   1.127   2.807
   24GLY      C 7359   4.829   0.960   2.921
   24GLY      O 7360   4.766   0.870   2.865
   25GLY      N 7361   4.945   0.943   2.983
   25GLY      H 7362   4.997   1.022   3.018
   25GLY     CA 7363   5.012   0.817   3.009
   25GLY    HA1 7364   5.115   0.835   3.041
   25GLY    HA2 7365   4.959   0.761   3.087
   25GLY      C 7366   5.016   0.725   2.888
   25GLY      O 7367   4.958   0.616   2.894
   26TYR      N 7368   5.083   0.764   2.779
   26TYR      H 7369   5.122   0.857   2.785
   26TYR     CA 7370   5.125   0.672   2.675
   26TYR     HA 7371   5.095   0.572   2.706
   26TYR     CB 7372   5.278   0.677   2.670
   26TYR    HB1 7373   5.317   0.605   2.598
   26TYR    HB2 7374   5.301   0.776   2.632
   26TYR     CG 7375   5.350   0.665   2.802
   26TYR    CD1 7376   5.345   0.545   2.875
   26TYR    HD1 7377   5.296   0.458   2.834
   26TYR    CE1 7378   5.397   0.538   3.005
   26TYR    HE1 7379   5.381   0.448   3.063
   26TYR     CZ 7380   5.463   0.649   3.060
   26TYR     OH 7381   5.502   0.638   3.190
   26TYR     HH 7382   5.572   0.702   3.200
   26TYR    CE2 7383   5.471   0.770   2.988
   26TYR    HE2 7384   5.505   0.860   3.037
   26TYR    CD2 7385   5.417   0.773   2.859
   26TYR    HD2 7386   5.433   0.867   2.808
   26TYR      C 7387   5.075   0.697   2.534
   26TYR      O 7388   5.041   0.807   2.490
   27ASP      N 7389   5.063   0.588   2.457
   27ASP      H 7390   5.070   0.496   2.498
   27ASP     CA 7391   5.009   0.589   2.323
   27ASP     HA 7392   5.012   0.694   2.291
   27ASP     CB 7393   4.863   0.546   2.317
   27ASP    HB1 7394   4.806   0.617   2.377
   27ASP    HB2 7395   4.852   0.456   2.378
   27ASP     CG 7396   4.786   0.520   2.189
   27ASP    OD1 7397   4.804   0.587   2.085
   27ASP    OD2 7398   4.695   0.435   2.193
   27ASP      C 7399   5.087   0.503   2.225
   27ASP      O 7400   5.074   0.381   2.236
   28ARG      N 7401   5.167   0.546   2.127
   28ARG      H 7402   5.214   0.479   2.068
   28ARG     CA 7403   5.187   0.685   2.093
   28ARG     HA 7404   5.094   0.727   2.055
   28ARG     CB 7405   5.285   0.697   1.976
   28ARG    HB1 7406   5.379   0.651   2.007
   28ARG    HB2 7407   5.241   0.629   1.902
   28ARG     CG 7408   5.316   0.837   1.924
   28ARG    HG1 7409   5.379   0.890   1.996
   28ARG    HG2 7410   5.226   0.895   1.904
   28ARG     CD 7411   5.392   0.829   1.792
   28ARG    HD1 7412   5.338   0.771   1.718
   28ARG    HD2 7413   5.487   0.777   1.807
   28ARG     NE 7414   5.421   0.957   1.728
   28ARG     HE 7415   5.371   1.039   1.760
   28ARG     CZ 7416   5.480   0.957   1.607
   28ARG    NH1 7417   5.495   1.072   1.540
   28ARG   HH11 7418   5.523   1.063   1.443
   28ARG   HH12 7419   5.453   1.155   1.579
   28ARG    NH2 7420   5.532   0.845   1.556
   28ARG   HH21 7421   5.545   0.772   1.625
   28ARG   HH22 7422   5.574   0.834   1.465
   28ARG      C 7423   5.249   0.765   2.207
   28ARG      O 7424   5.322   0.709   2.287
   29GLY      N 7425   5.213   0.890   2.238
   29GLY      H 7426   5.261   0.944   2.309
   29GLY     CA 7427   5.104   0.965   2.179
   29GLY    HA1 7428   5.006   0.922   2.198
   29GLY    HA2 7429   5.114   0.969   2.071
   29GLY      C 7430   5.095   1.111   2.221
   29GLY      O 7431   5.161   1.151   2.317
   30GLY      N 7432   5.042   1.189   2.127
   30GLY      H 7433   4.992   1.145   2.051
   30GLY     CA 7434   5.073   1.330   2.113
   30GLY    HA1 7435   5.040   1.357   2.013
   30GLY    HA2 7436   5.180   1.336   2.131
   30GLY      C 7437   5.002   1.428   2.206
   30GLY      O 7438   4.889   1.407   2.248
   31TYR      N 7439   5.062   1.545   2.233
   31TYR      H 7440   5.149   1.560   2.184
   31TYR     CA 7441   5.008   1.653   2.314
   31TYR     HA 7442   5.086   1.728   2.327
   31TYR     CB 7443   4.892   1.721   2.243
   31TYR    HB1 7444   4.796   1.670   2.243
   31TYR    HB2 7445   4.873   1.815   2.295
   31TYR     CG 7446   4.928   1.758   2.101
   31TYR    CD1 7447   5.027   1.854   2.074
   31TYR    HD1 7448   5.072   1.909   2.155
   31TYR    CE1 7449   5.076   1.865   1.943
   31TYR    HE1 7450   5.166   1.922   1.924
   31TYR     CZ 7451   5.021   1.791   1.837
   31TYR     OH 7452   5.068   1.802   1.710
   31TYR     HH 7453   5.018   1.749   1.647
   31TYR    CE2 7454   4.913   1.704   1.863
   31TYR    HE2 7455   4.860   1.653   1.784
   31TYR    CD2 7456   4.871   1.685   1.996
   31TYR    HD2 7457   4.795   1.614   2.023
   31TYR      C 7458   4.977   1.631   2.461
   31TYR      O 7459   4.988   1.521   2.515
   32ARG      N 7460   4.941   1.738   2.532
   32ARG      H 7461   4.929   1.827   2.485
   32ARG     CA 7462   4.908   1.740   2.673
   32ARG     HA 7463   4.862   1.645   2.700
   32ARG     CB 7464   4.812   1.856   2.697
   32ARG    HB1 7465   4.740   1.855   2.615
   32ARG    HB2 7466   4.872   1.947   2.696
   32ARG     CG 7467   4.726   1.843   2.823
   32ARG    HG1 7468   4.786   1.837   2.914
   32ARG    HG2 7469   4.662   1.756   2.809
   32ARG     CD 7470   4.632   1.961   2.842
   32ARG    HD1 7471   4.550   1.920   2.902
   32ARG    HD2 7472   4.592   1.987   2.744
   32ARG     NE 7473   4.702   2.070   2.911
   32ARG     HE 7474   4.803   2.061   2.909
   32ARG     CZ 7475   4.650   2.175   2.975
   32ARG    NH1 7476   4.726   2.271   3.029
   32ARG   HH11 7477   4.817   2.264   2.987
   32ARG   HH12 7478   4.691   2.352   3.079
   32ARG    NH2 7479   4.519   2.184   3.002
   32ARG   HH21 7480   4.485   2.255   3.066
   32ARG   HH22 7481   4.451   2.125   2.955
   32ARG      C 7482   5.021   1.759   2.773
   32ARG      O 7483   5.015   1.713   2.887
   33GLY      N 7484   5.132   1.820   2.730
   33GLY      H 7485   5.124   1.870   2.643
   33GLY     CA 7486   5.251   1.846   2.808
   33GLY    HA1 7487   5.232   1.884   2.909
   33GLY    HA2 7488   5.300   1.937   2.774
   33GLY      C 7489   5.341   1.725   2.828
   33GLY      O 7490   5.297   1.611   2.836
   34ARG      N 7491   5.472   1.751   2.830
   34ARG      H 7492   5.497   1.842   2.793
   34ARG     CA 7493   5.578   1.662   2.872
   34ARG     HA 7494   5.564   1.613   2.968
   34ARG     CB 7495   5.698   1.755   2.891
   34ARG    HB1 7496   5.707   1.799   2.792
   34ARG    HB2 7497   5.678   1.841   2.955
   34ARG     CG 7498   5.830   1.683   2.913
   34ARG    HG1 7499   5.910   1.756   2.905
   34ARG    HG2 7500   5.839   1.608   2.834
   34ARG     CD 7501   5.837   1.610   3.047
   34ARG    HD1 7502   5.768   1.526   3.057
   34ARG    HD2 7503   5.941   1.579   3.049
   34ARG     NE 7504   5.820   1.699   3.162
   34ARG     HE 7505   5.781   1.790   3.140
   34ARG     CZ 7506   5.856   1.671   3.288
   34ARG    NH1 7507   5.853   1.767   3.381
   34ARG   HH11 7508   5.879   1.732   3.472
   34ARG   HH12 7509   5.828   1.860   3.352
   34ARG    NH2 7510   5.909   1.553   3.322
   34ARG   HH21 7511   5.928   1.481   3.253
   34ARG   HH22 7512   5.971   1.552   3.402
   34ARG      C 7513   5.599   1.560   2.760
   34ARG      O 7514   5.643   1.585   2.648
   35GLY      N 7515   5.578   1.433   2.795
   35GLY      H 7516   5.550   1.415   2.890
   35GLY     CA 7517   5.588   1.315   2.712
   35GLY    HA1 7518   5.694   1.305   2.689
   35GLY    HA2 7519   5.537   1.327   2.616
   35GLY      C 7520   5.532   1.190   2.777
   35GLY      O 7521   5.433   1.130   2.735
   36GLY      N 7522   5.589   1.131   2.883
   36GLY      H 7523   5.546   1.047   2.919
   36GLY     CA 7524   5.709   1.173   2.953
   36GLY    HA1 7525   5.747   1.266   2.911
   36GLY    HA2 7526   5.695   1.206   3.056
   36GLY      C 7527   5.819   1.069   2.961
   36GLY      O 7528   5.783   0.952   2.968
   37ASP      N 7529   5.944   1.110   2.940
   37ASP      H 7530   5.955   1.210   2.930
   37ASP     CA 7531   6.055   1.017   2.935
   37ASP     HA 7532   6.137   1.073   2.890
   37ASP     CB 7533   6.106   0.983   3.075
   37ASP    HB1 7534   6.211   0.955   3.074
   37ASP    HB2 7535   6.047   0.916   3.136
   37ASP     CG 7536   6.131   1.108   3.158
   37ASP    OD1 7537   6.166   1.214   3.101
   37ASP    OD2 7538   6.149   1.108   3.281
   37ASP      C 7539   6.047   0.898   2.840
   37ASP      O 7540   6.090   0.788   2.874
   38ARG      N 7541   6.008   0.910   2.713
   38ARG      H 7542   5.998   0.828   2.654
   38ARG     CA 7543   5.960   1.029   2.646
   38ARG     HA 7544   5.967   1.116   2.711
   38ARG     CB 7545   5.811   1.007   2.620
   38ARG    HB1 7546   5.770   0.960   2.709
   38ARG    HB2 7547   5.757   1.101   2.610
   38ARG     CG 7548   5.759   0.903   2.521
   38ARG    HG1 7549   5.825   0.819   2.542
   38ARG    HG2 7550   5.784   0.934   2.420
   38ARG     CD 7551   5.611   0.867   2.531
   38ARG    HD1 7552   5.553   0.955   2.505
   38ARG    HD2 7553   5.584   0.843   2.634
   38ARG     NE 7554   5.561   0.757   2.447
   38ARG     HE 7555   5.503   0.777   2.367
   38ARG     CZ 7556   5.586   0.628   2.473
   38ARG    NH1 7557   5.660   0.584   2.575
   38ARG   HH11 7558   5.703   0.653   2.635
   38ARG   HH12 7559   5.677   0.486   2.594
   38ARG    NH2 7560   5.530   0.536   2.392
   38ARG   HH21 7561   5.560   0.442   2.410
   38ARG   HH22 7562   5.474   0.566   2.313
   38ARG      C 7563   6.038   1.077   2.525
   38ARG      O 7564   5.970   1.145   2.449
   39GLY      N 7565   6.162   1.033   2.504
   39GLY      H 7566   6.206   0.968   2.568
   39GLY     CA 7567   6.261   1.081   2.410
   39GLY    HA1 7568   6.334   1.003   2.390
   39GLY    HA2 7569   6.308   1.173   2.445
   39GLY      C 7570   6.213   1.107   2.268
   39GLY      O 7571   6.221   1.216   2.212
   40GLY      N 7572   6.144   1.013   2.203
   40GLY      H 7573   6.126   0.921   2.241
   40GLY     CA 7574   6.096   1.044   2.069
   40GLY    HA1 7575   6.022   1.124   2.076
   40GLY    HA2 7576   6.181   1.067   2.005
   40GLY      C 7577   6.015   0.930   2.009
   40GLY      O 7578   6.029   0.817   2.054
   41PHE      N 7579   5.916   0.959   1.923
   41PHE      H 7580   5.859   0.883   1.891
   41PHE     CA 7581   5.870   1.080   1.859
   41PHE     HA 7582   5.956   1.143   1.839
   41PHE     CB 7583   5.798   1.053   1.727
   41PHE    HB1 7584   5.765   1.151   1.695
   41PHE    HB2 7585   5.713   0.987   1.746
   41PHE     CG 7586   5.891   0.991   1.625
   41PHE    CD1 7587   5.917   0.853   1.622
   41PHE    HD1 7588   5.875   0.793   1.701
   41PHE    CE1 7589   6.006   0.803   1.526
   41PHE    HE1 7590   6.032   0.698   1.531
   41PHE     CZ 7591   6.078   0.885   1.439
   41PHE     HZ 7592   6.139   0.846   1.359
   41PHE    CE2 7593   6.046   1.022   1.443
   41PHE    HE2 7594   6.089   1.087   1.368
   41PHE    CD2 7595   5.959   1.076   1.537
   41PHE    HD2 7596   5.941   1.183   1.536
   41PHE      C 7597   5.777   1.157   1.953
   41PHE      O 7598   5.685   1.095   2.005
   42ARG      N 7599   5.786   1.288   1.978
   42ARG      H 7600   5.719   1.322   2.046
   42ARG     CA 7601   5.860   1.384   1.899
   42ARG     HA 7602   5.897   1.337   1.807
   42ARG     CB 7603   5.983   1.437   1.971
   42ARG    HB1 7604   6.051   1.355   1.994
   42ARG    HB2 7605   6.036   1.516   1.917
   42ARG     CG 7606   5.936   1.498   2.102
   42ARG    HG1 7607   5.864   1.577   2.077
   42ARG    HG2 7608   5.893   1.417   2.161
   42ARG     CD 7609   6.035   1.580   2.184
   42ARG    HD1 7610   5.987   1.607   2.278
   42ARG    HD2 7611   6.066   1.664   2.123
   42ARG     NE 7612   6.158   1.505   2.213
   42ARG     HE 7613   6.165   1.409   2.182
   42ARG     CZ 7614   6.262   1.544   2.288
   42ARG    NH1 7615   6.362   1.456   2.300
   42ARG   HH11 7616   6.329   1.361   2.294
   42ARG   HH12 7617   6.448   1.481   2.347
   42ARG    NH2 7618   6.266   1.669   2.338
   42ARG   HH21 7619   6.335   1.689   2.408
   42ARG   HH22 7620   6.183   1.726   2.342
   42ARG      C 7621   5.776   1.496   1.839
   42ARG      O 7622   5.682   1.538   1.906
   43GLY      N 7623   5.809   1.563   1.729
   43GLY      H 7624   5.752   1.644   1.711
   43GLY     CA 7625   5.918   1.541   1.635
   43GLY    HA1 7626   5.876   1.521   1.536
   43GLY    HA2 7627   5.973   1.450   1.658
   43GLY      C 7628   6.010   1.662   1.626
   43GLY      O 7629   5.988   1.764   1.691
   44GLY      N 7630   6.112   1.652   1.540
   44GLY      H 7631   6.120   1.568   1.485
   44GLY     CA 7632   6.209   1.755   1.508
   44GLY    HA1 7633   6.208   1.822   1.594
   44GLY    HA2 7634   6.168   1.813   1.425
   44GLY      C 7635   6.350   1.704   1.483
   44GLY      O 7636   6.355   1.595   1.425
   45ARG      N 7637   6.459   1.773   1.514
   45ARG      H 7638   6.448   1.870   1.542
   45ARG     CA 7639   6.593   1.745   1.467
   45ARG     HA 7640   6.594   1.649   1.415
   45ARG     CB 7641   6.682   1.707   1.585
   45ARG    HB1 7642   6.655   1.608   1.622
   45ARG    HB2 7643   6.786   1.694   1.556
   45ARG     CG 7644   6.679   1.804   1.703
   45ARG    HG1 7645   6.736   1.757   1.784
   45ARG    HG2 7646   6.576   1.816   1.737
   45ARG     CD 7647   6.749   1.936   1.674
   45ARG    HD1 7648   6.692   1.989   1.597
   45ARG    HD2 7649   6.731   2.000   1.760
   45ARG     NE 7650   6.893   1.921   1.651
   45ARG     HE 7651   6.928   1.849   1.589
   45ARG     CZ 7652   6.986   1.998   1.707
   45ARG    NH1 7653   7.111   2.000   1.659
   45ARG   HH11 7654   7.136   1.932   1.588
   45ARG   HH12 7655   7.170   2.080   1.674
   45ARG    NH2 7656   6.971   2.085   1.808
   45ARG   HH21 7657   7.056   2.127   1.843
   45ARG   HH22 7658   6.892   2.071   1.869
   45ARG      C 7659   6.646   1.849   1.368
   45ARG      O 7660   6.589   1.957   1.357
   46GLY      N 7661   6.759   1.824   1.302
   46GLY      H 7662   6.803   1.736   1.325
   46GLY     CA 7663   6.810   1.894   1.185
   46GLY    HA1 7664   6.902   1.856   1.140
   46GLY    HA2 7665   6.831   1.997   1.212
   46GLY      C 7666   6.706   1.895   1.075
   46GLY      O 7667   6.607   1.821   1.075
   47GLY      N 7668   6.723   1.979   0.973
   47GLY      H 7669   6.647   1.986   0.906
   47GLY     CA 7670   6.835   2.065   0.941
   47GLY    HA1 7671   6.849   2.133   1.025
   47GLY    HA2 7672   6.804   2.126   0.856
   47GLY      C 7673   6.967   1.996   0.908
   47GLY      O 7674   6.960   1.884   0.856
   48GLY      N 7675   7.088   2.046   0.933
   48GLY      H 7676   7.159   1.987   0.891
   48GLY     CA 7677   7.124   2.158   1.017
   48GLY    HA1 7678   7.222   2.202   0.998
   48GLY    HA2 7679   7.047   2.233   0.996
   48GLY      C 7680   7.110   2.130   1.166
   48GLY      O 7681   7.117   2.016   1.211
   49ASP      N 7682   7.095   2.228   1.255
   49ASP      H 7683   7.085   2.323   1.223
   49ASP     CA 7684   7.065   2.210   1.396
   49ASP     HA 7685   7.082   2.105   1.420
   49ASP     CB 7686   6.915   2.237   1.409
   49ASP    HB1 7687   6.865   2.154   1.359
   49ASP    HB2 7688   6.870   2.214   1.506
   49ASP     CG 7689   6.854   2.365   1.354
   49ASP    OD1 7690   6.730   2.363   1.341
   49ASP    OD2 7691   6.915   2.473   1.340
   49ASP      C 7692   7.137   2.300   1.495
   49ASP      O 7693   7.079   2.348   1.592
   50ARG      N 7694   7.266   2.322   1.469
   50ARG      H 7695   7.312   2.258   1.405
   50ARG     CA 7696   7.351   2.393   1.562
   50ARG     HA 7697   7.315   2.495   1.576
   50ARG     CB 7698   7.495   2.407   1.515
   50ARG    HB1 7699   7.546   2.312   1.498
   50ARG    HB2 7700   7.554   2.455   1.593
   50ARG     CG 7701   7.504   2.500   1.395
   50ARG    HG1 7702   7.457   2.594   1.425
   50ARG    HG2 7703   7.449   2.453   1.314
   50ARG     CD 7704   7.647   2.522   1.347
   50ARG    HD1 7705   7.677   2.421   1.320
   50ARG    HD2 7706   7.699   2.560   1.435
   50ARG     NE 7707   7.654   2.607   1.228
   50ARG     HE 7708   7.570   2.638   1.181
   50ARG     CZ 7709   7.771   2.646   1.176
   50ARG    NH1 7710   7.760   2.735   1.077
   50ARG   HH11 7711   7.672   2.760   1.033
   50ARG   HH12 7712   7.847   2.774   1.045
   50ARG    NH2 7713   7.895   2.597   1.191
   50ARG   HH21 7714   7.919   2.546   1.275
   50ARG   HH22 7715   7.967   2.625   1.127
   50ARG      C 7716   7.352   2.322   1.696
   50ARG      O 7717   7.340   2.200   1.709
   51GLY      N 7718   7.362   2.397   1.806
   51GLY      H 7719   7.355   2.496   1.789
   51GLY     CA 7720   7.382   2.350   1.942
   51GLY    HA1 7721   7.343   2.430   2.005
   51GLY    HA2 7722   7.489   2.345   1.964
   51GLY      C 7723   7.308   2.222   1.975
   51GLY      O 7724   7.189   2.209   1.948
   52GLY      N 7725   7.385   2.127   2.028
   52GLY      H 7726   7.481   2.148   2.052
   52GLY     CA 7727   7.335   1.994   2.058
   52GLY    HA1 7728   7.415   1.942   2.110
   52GLY    HA2 7729   7.295   1.940   1.972
   52GLY      C 7730   7.223   1.988   2.161
   52GLY      O 7731   7.205   2.065   2.256
   53PHE      N 7732   7.148   1.878   2.148
   53PHE      H 7733   7.189   1.820   2.077
   53PHE     CA 7734   7.052   1.820   2.239
   53PHE     HA 7735   6.984   1.893   2.282
   53PHE     CB 7736   7.121   1.741   2.349
   53PHE    HB1 7737   7.185   1.660   2.314
   53PHE    HB2 7738   7.181   1.807   2.411
   53PHE     CG 7739   7.023   1.687   2.451
   53PHE    CD1 7740   6.957   1.778   2.535
   53PHE    HD1 7741   6.976   1.884   2.530
   53PHE    CE1 7742   6.877   1.728   2.639
   53PHE    HE1 7743   6.833   1.787   2.718
   53PHE     CZ 7744   6.854   1.591   2.651
   53PHE     HZ 7745   6.804   1.563   2.743
   53PHE    CE2 7746   6.916   1.502   2.562
   53PHE    HE2 7747   6.900   1.396   2.573
   53PHE    CD2 7748   6.999   1.550   2.460
   53PHE    HD2 7749   7.048   1.480   2.394
   53PHE      C 7750   6.959   1.727   2.161
   53PHE      O 7751   7.001   1.637   2.089
   54GLY      N 7752   6.827   1.746   2.172
   54GLY      H 7753   6.804   1.833   2.217
   54GLY     CA 7754   6.712   1.682   2.111
   54GLY    HA1 7755   6.747   1.633   2.020
   54GLY    HA2 7756   6.673   1.603   2.175
   54GLY      C 7757   6.597   1.781   2.094
   54GLY      O 7758   6.596   1.880   2.167
   55PRO      N 7759   6.503   1.761   2.001
   55PRO     CD 7760   6.471   1.634   1.940
   55PRO    HD1 7761   6.492   1.560   2.017
   55PRO    HD2 7762   6.532   1.609   1.853
   55PRO     CG 7763   6.323   1.637   1.906
   55PRO    HG1 7764   6.273   1.585   1.988
   55PRO    HG2 7765   6.305   1.585   1.812
   55PRO     CB 7766   6.298   1.787   1.889
   55PRO    HB1 7767   6.345   1.809   1.793
   55PRO    HB2 7768   6.194   1.818   1.889
   55PRO     CA 7769   6.388   1.848   1.996
   55PRO     HA 7770   6.337   1.837   2.092
   55PRO      C 7771   6.420   1.993   1.960
   55PRO      O 7772   6.532   2.018   1.918
   56GLY      N 7773   6.325   2.082   1.991
   56GLY      H 7774   6.241   2.049   2.036
   56GLY     CA 7775   6.336   2.219   1.944
   56GLY    HA1 7776   6.244   2.270   1.972
   56GLY    HA2 7777   6.332   2.215   1.835
   56GLY      C 7778   6.461   2.288   1.997
   56GLY      O 7779   6.481   2.289   2.118
   57LYS      N 7780   6.535   2.363   1.914
   57LYS      H 7781   6.619   2.401   1.956
   57LYS     CA 7782   6.520   2.373   1.771
   57LYS     HA 7783   6.512   2.269   1.737
   57LYS     CB 7784   6.649   2.423   1.706
   57LYS    HB1 7785   6.735   2.382   1.759
   57LYS    HB2 7786   6.642   2.389   1.603
   57LYS     CG 7787   6.667   2.575   1.705
   57LYS    HG1 7788   6.764   2.586   1.656
   57LYS    HG2 7789   6.592   2.632   1.651
   57LYS     CD 7790   6.672   2.637   1.844
   57LYS    HD1 7791   6.574   2.616   1.888
   57LYS    HD2 7792   6.756   2.588   1.894
   57LYS     CE 7793   6.697   2.787   1.842
   57LYS    HE1 7794   6.714   2.806   1.948
   57LYS    HE2 7795   6.781   2.819   1.780
   57LYS     NZ 7796   6.572   2.855   1.803
   57LYS    HZ1 7797   6.578   2.955   1.817
   57LYS    HZ2 7798   6.508   2.830   1.877
   57LYS    HZ3 7799   6.522   2.830   1.719
   57LYS      C 7800   6.398   2.448   1.720
   57LYS      O 7801   6.327   2.506   1.802
   58MET      N 7802   6.361   2.432   1.593
   58MET      H 7803   6.424   2.379   1.534
   58MET     CA 7804   6.263   2.516   1.528
   58MET     HA 7805   6.257   2.487   1.423
   58MET     CB 7806   6.121   2.476   1.570
   58MET    HB1 7807   6.059   2.548   1.516
   58MET    HB2 7808   6.101   2.497   1.675
   58MET     CG 7809   6.087   2.331   1.539
   58MET    HG1 7810   6.126   2.267   1.618
   58MET    HG2 7811   6.142   2.312   1.447
   58MET     SD 7812   5.911   2.294   1.523
   58MET     CE 7813   5.855   2.323   1.692
   58MET    HE1 7814   5.880   2.425   1.723
   58MET    HE2 7815   5.907   2.264   1.768
   58MET    HE3 7816   5.748   2.301   1.700
   58MET      C 7817   6.284   2.667   1.528
   58MET      O 7818   6.346   2.734   1.609
   59ASP      N 7819   6.221   2.728   1.427
   59ASP      H 7820   6.152   2.673   1.378
   59ASP     CA 7821   6.249   2.858   1.370
   59ASP     HA 7822   6.211   2.854   1.268
   59ASP     CB 7823   6.173   2.970   1.441
   59ASP    HB1 7824   6.232   2.993   1.529
   59ASP    HB2 7825   6.177   3.055   1.373
   59ASP     CG 7826   6.030   2.941   1.484
   59ASP    OD1 7827   5.936   2.937   1.402
   59ASP    OD2 7828   6.002   2.959   1.605
   59ASP      C 7829   6.395   2.891   1.343
   59ASP      O 7830   6.439   2.994   1.394
   60SER      N 7831   6.476   2.815   1.268
   60SER      H 7832   6.575   2.833   1.272
   60SER     CA 7833   6.428   2.696   1.200
   60SER     HA 7834   6.337   2.651   1.240
   60SER     CB 7835   6.539   2.591   1.205
   60SER    HB1 7836   6.628   2.652   1.188
   60SER    HB2 7837   6.523   2.518   1.125
   60SER     OG 7838   6.541   2.541   1.337
   60SER     HG 7839   6.613   2.477   1.339
   60SER      C 7840   6.383   2.711   1.056
   60SER      O 7841   6.319   2.620   1.002
   61ARG      N 7842   6.412   2.824   0.991
   61ARG      H 7843   6.467   2.890   1.043
   61ARG     CA 7844   6.347   2.862   0.867
   61ARG     HA 7845   6.264   2.794   0.845
   61ARG     CB 7846   6.275   2.995   0.891
   61ARG    HB1 7847   6.357   3.066   0.880
   61ARG    HB2 7848   6.205   3.008   0.809
   61ARG     CG 7849   6.198   3.008   1.022
   61ARG    HG1 7850   6.140   2.916   1.030
   61ARG    HG2 7851   6.263   3.012   1.110
   61ARG     CD 7852   6.105   3.128   1.026
   61ARG    HD1 7853   6.033   3.132   0.944
   61ARG    HD2 7854   6.165   3.219   1.028
   61ARG     NE 7855   6.021   3.132   1.146
   61ARG     HE 7856   5.971   3.045   1.153
   61ARG     CZ 7857   5.970   3.234   1.216
   61ARG    NH1 7858   5.891   3.204   1.320
   61ARG   HH11 7859   5.822   3.262   1.365
   61ARG   HH12 7860   5.870   3.105   1.324
   61ARG    NH2 7861   5.989   3.364   1.187
   61ARG   HH21 7862   6.040   3.383   1.102
   61ARG   HH22 7863   5.946   3.429   1.251
   61ARG      C 7864   6.426   2.864   0.738
   61ARG      O 7865   6.544   2.900   0.731
   62GLY      N 7866   6.353   2.829   0.632
   62GLY      H 7867   6.255   2.811   0.649
   62GLY     CA 7868   6.390   2.838   0.492
   62GLY    HA1 7869   6.319   2.783   0.430
   62GLY    HA2 7870   6.477   2.776   0.472
   62GLY      C 7871   6.398   2.983   0.445
   62GLY      O 7872   6.372   3.077   0.519
   63GLU      N 7873   6.414   3.009   0.315
   63GLU      H 7874   6.432   3.106   0.295
   63GLU     CA 7875   6.430   2.923   0.199
   63GLU     HA 7876   6.435   2.993   0.116
   63GLU     CB 7877   6.308   2.836   0.169
   63GLU    HB1 7878   6.317   2.732   0.198
   63GLU    HB2 7879   6.309   2.827   0.061
   63GLU     CG 7880   6.177   2.911   0.195
   63GLU    HG1 7881   6.100   2.853   0.144
   63GLU    HG2 7882   6.155   2.912   0.302
   63GLU     CD 7883   6.160   3.052   0.141
   63GLU    OE1 7884   6.135   3.144   0.222
   63GLU    OE2 7885   6.174   3.076   0.019
   63GLU      C 7886   6.564   2.852   0.190
   63GLU      O 7887   6.645   2.870   0.281
   64HIS      N 7888   6.592   2.778   0.083
   64HIS      H 7889   6.529   2.780   0.004
   64HIS     CA 7890   6.716   2.703   0.077
   64HIS     HA 7891   6.787   2.771   0.123
   64HIS     CB 7892   6.766   2.696  -0.067
   64HIS    HB1 7893   6.832   2.611  -0.082
   64HIS    HB2 7894   6.680   2.689  -0.134
   64HIS     CG 7895   6.850   2.812  -0.111
   64HIS    ND1 7896   6.803   2.941  -0.136
   64HIS    CE1 7897   6.914   3.012  -0.157
   64HIS    HE1 7898   6.917   3.119  -0.141
   64HIS    NE2 7899   7.026   2.939  -0.158
   64HIS    HE2 7900   7.121   2.972  -0.146
   64HIS    CD2 7901   6.987   2.811  -0.123
   64HIS    HD2 7902   7.050   2.724  -0.116
   64HIS      C 7903   6.722   2.573   0.156
   64HIS      O 7904   6.746   2.465   0.102
   65ARG      N 7905   6.691   2.589   0.285
   65ARG      H 7906   6.681   2.688   0.303
   65ARG     CA 7907   6.678   2.494   0.393
   65ARG     HA 7908   6.643   2.543   0.484
   65ARG     CB 7909   6.566   2.395   0.363
   65ARG    HB1 7910   6.596   2.335   0.277
   65ARG    HB2 7911   6.558   2.331   0.451
   65ARG     CG 7912   6.431   2.455   0.328
   65ARG    HG1 7913   6.411   2.513   0.418
   65ARG    HG2 7914   6.449   2.514   0.238
   65ARG     CD 7915   6.325   2.348   0.300
   65ARG    HD1 7916   6.315   2.278   0.383
   65ARG    HD2 7917   6.360   2.285   0.218
   65ARG     NE 7918   6.202   2.418   0.265
   65ARG     HE 7919   6.184   2.418   0.166
   65ARG     CZ 7920   6.119   2.488   0.344
   65ARG    NH1 7921   6.113   2.467   0.477
   65ARG   HH11 7922   6.043   2.522   0.524
   65ARG   HH12 7923   6.150   2.381   0.513
   65ARG    NH2 7924   6.040   2.580   0.289
   65ARG   HH21 7925   5.978   2.640   0.342
   65ARG   HH22 7926   6.046   2.605   0.191
   65ARG      C 7927   6.807   2.430   0.445
   65ARG      O 7928   6.803   2.361   0.546
   66GLN      N 7929   6.921   2.455   0.381
   66GLN      H 7930   6.908   2.506   0.294
   66GLN     CA 7931   7.057   2.428   0.422
   66GLN     HA 7932   7.057   2.375   0.517
   66GLN     CB 7933   7.124   2.332   0.325
   66GLN    HB1 7934   7.052   2.256   0.296
   66GLN    HB2 7935   7.193   2.271   0.383
   66GLN     CG 7936   7.188   2.392   0.199
   66GLN    HG1 7937   7.245   2.315   0.147
   66GLN    HG2 7938   7.258   2.474   0.214
   66GLN     CD 7939   7.092   2.449   0.096
   66GLN    OE1 7940   7.044   2.561   0.111
   66GLN    NE2 7941   7.059   2.380  -0.014
   66GLN   HE21 7942   7.079   2.281  -0.011
   66GLN   HE22 7943   7.002   2.422  -0.086
   66GLN      C 7944   7.141   2.554   0.444
   66GLN      O 7945   7.255   2.550   0.489
   67ASP      N 7946   7.084   2.672   0.418
   67ASP      H 7947   6.990   2.681   0.384
   67ASP     CA 7948   7.150   2.801   0.419
   67ASP     HA 7949   7.238   2.795   0.356
   67ASP     CB 7950   7.051   2.900   0.357
   67ASP    HB1 7951   6.958   2.911   0.413
   67ASP    HB2 7952   7.020   2.859   0.261
   67ASP     CG 7953   7.106   3.039   0.331
   67ASP    OD1 7954   7.025   3.134   0.316
   67ASP    OD2 7955   7.229   3.061   0.326
   67ASP      C 7956   7.211   2.855   0.547
   67ASP      O 7957   7.140   2.864   0.648
   68ARG      N 7958   7.339   2.891   0.541
   68ARG      H 7959   7.389   2.889   0.453
   68ARG     CA 7960   7.421   2.923   0.657
   68ARG     HA 7961   7.357   2.901   0.742
   68ARG     CB 7962   7.455   3.072   0.662
   68ARG    HB1 7963   7.506   3.083   0.757
   68ARG    HB2 7964   7.515   3.100   0.575
   68ARG     CG 7965   7.343   3.175   0.672
   68ARG    HG1 7966   7.261   3.151   0.604
   68ARG    HG2 7967   7.308   3.158   0.774
   68ARG     CD 7968   7.367   3.326   0.667
   68ARG    HD1 7969   7.401   3.365   0.571
   68ARG    HD2 7970   7.270   3.373   0.682
   68ARG     NE 7971   7.445   3.380   0.778
   68ARG     HE 7972   7.522   3.322   0.810
   68ARG     CZ 7973   7.433   3.501   0.834
   68ARG    NH1 7974   7.501   3.527   0.947
   68ARG   HH11 7975   7.565   3.451   0.965
   68ARG   HH12 7976   7.500   3.612   1.002
   68ARG    NH2 7977   7.347   3.595   0.791
   68ARG   HH21 7978   7.287   3.585   0.711
   68ARG   HH22 7979   7.337   3.683   0.838
   68ARG      C 7980   7.544   2.836   0.676
   68ARG      O 7981   7.598   2.848   0.786
   69ARG      N 7982   7.591   2.764   0.574
   69ARG      H 7983   7.539   2.769   0.487
   69ARG     CA 7984   7.712   2.684   0.577
   69ARG     HA 7985   7.777   2.722   0.656
   69ARG     CB 7986   7.686   2.542   0.627
   69ARG    HB1 7987   7.636   2.552   0.723
   69ARG    HB2 7988   7.778   2.490   0.653
   69ARG     CG 7989   7.588   2.459   0.544
   69ARG    HG1 7990   7.619   2.469   0.440
   69ARG    HG2 7991   7.486   2.497   0.553
   69ARG     CD 7992   7.600   2.311   0.579
   69ARG    HD1 7993   7.579   2.297   0.685
   69ARG    HD2 7994   7.526   2.248   0.529
   69ARG     NE 7995   7.730   2.252   0.547
   69ARG     HE 7996   7.782   2.290   0.469
   69ARG     CZ 7997   7.790   2.141   0.591
   69ARG    NH1 7998   7.910   2.097   0.549
   69ARG   HH11 7999   7.963   2.151   0.482
   69ARG   HH12 8000   7.933   2.000   0.564
   69ARG    NH2 8001   7.747   2.066   0.693
   69ARG   HH21 8002   7.794   1.979   0.713
   69ARG   HH22 8003   7.660   2.086   0.740
   69ARG      C 8004   7.791   2.681   0.447
   69ARG      O 8005   7.733   2.685   0.339
   70GLU      N 8006   7.924   2.688   0.462
   70GLU      H 8007   7.962   2.694   0.555
   70GLU     CA 8008   8.018   2.688   0.352
   70GLU     HA 8009   7.968   2.700   0.256
   70GLU     CB 8010   8.087   2.552   0.341
   70GLU    HB1 8011   8.174   2.557   0.275
   70GLU    HB2 8012   8.126   2.540   0.442
   70GLU     CG 8013   7.993   2.438   0.302
   70GLU    HG1 8014   7.951   2.462   0.204
   70GLU    HG2 8015   7.920   2.418   0.380
   70GLU     CD 8016   8.064   2.304   0.285
   70GLU    OE1 8017   8.080   2.221   0.377
   70GLU    OE2 8018   8.123   2.282   0.177
   70GLU      C 8019   8.110   2.809   0.344
   70GLU      O 8020   8.178   2.823   0.243
   71ARG      N 8021   8.115   2.901   0.441
   71ARG      H 8022   8.035   2.907   0.503
   71ARG     CA 8023   8.207   3.012   0.451
   71ARG     HA 8024   8.265   3.013   0.358
   71ARG     CB 8025   8.125   3.141   0.453
   71ARG    HB1 8026   8.182   3.233   0.463
   71ARG    HB2 8027   8.061   3.122   0.539
   71ARG     CG 8028   8.033   3.166   0.334
   71ARG    HG1 8029   8.087   3.171   0.239
   71ARG    HG2 8030   7.967   3.080   0.323
   71ARG     CD 8031   7.945   3.290   0.339
   71ARG    HD1 8032   7.882   3.280   0.250
   71ARG    HD2 8033   8.016   3.373   0.343
   71ARG     NE 8034   7.861   3.299   0.459
   71ARG     HE 8035   7.866   3.217   0.517
   71ARG     CZ 8036   7.776   3.400   0.484
   71ARG    NH1 8037   7.763   3.499   0.395
   71ARG   HH11 8038   7.703   3.576   0.422
   71ARG   HH12 8039   7.821   3.498   0.313
   71ARG    NH2 8040   7.702   3.409   0.596
   71ARG   HH21 8041   7.651   3.493   0.620
   71ARG   HH22 8042   7.724   3.342   0.668
   71ARG      C 8043   8.303   3.010   0.569
   71ARG      O 8044   8.250   2.991   0.679
   72PRO      N 8045   8.432   3.039   0.551
   72PRO     CD 8046   8.530   2.970   0.632
   72PRO    HD1 8047   8.573   3.030   0.712
   72PRO    HD2 8048   8.496   2.873   0.668
   72PRO     CG 8049   8.643   2.944   0.532
   72PRO    HG1 8050   8.639   2.852   0.474
   72PRO    HG2 8051   8.740   2.931   0.580
   72PRO     CB 8052   8.653   3.072   0.449
   72PRO    HB1 8053   8.708   3.149   0.502
   72PRO    HB2 8054   8.694   3.056   0.349
   72PRO     CA 8055   8.502   3.095   0.438
   72PRO     HA 8056   8.474   3.038   0.349
   72PRO      C 8057   8.467   3.241   0.413
   72PRO      O 8058   8.392   3.266   0.319
   73TYR      N 8059   8.517   3.345   0.480
   73TYR      H 8060   8.477   3.432   0.449
   73TYR     CA 8061   8.581   3.347   0.611
   73TYR     HA 8062   8.575   3.251   0.663
   73TYR     CB 8063   8.500   3.433   0.707
   73TYR    HB1 8064   8.499   3.536   0.673
   73TYR    HB2 8065   8.554   3.433   0.802
   73TYR     CG 8066   8.360   3.384   0.737
   73TYR    CD1 8067   8.339   3.292   0.841
   73TYR    HD1 8068   8.422   3.256   0.899
   73TYR    CE1 8069   8.211   3.239   0.863
   73TYR    HE1 8070   8.188   3.184   0.953
   73TYR     CZ 8071   8.107   3.293   0.784
   73TYR     OH 8072   7.981   3.258   0.822
   73TYR     HH 8073   7.984   3.192   0.892
   73TYR    CE2 8074   8.123   3.399   0.693
   73TYR    HE2 8075   8.041   3.458   0.656
   73TYR    CD2 8076   8.255   3.428   0.656
   73TYR    HD2 8077   8.280   3.499   0.578
   73TYR      C 8078   8.723   3.400   0.602
   73TYR    OC1 8079   8.816   3.324   0.636
   73TYR    OC2 8080   8.741   3.512   0.548
    1GLY      N 8081  12.999  13.950   9.556
    1GLY     H1 8082  13.065  13.988   9.489
    1GLY     H2 8083  12.929  13.891   9.512
    1GLY     H3 8084  12.950  14.035   9.580
    1GLY     CA 8085  13.074  13.882   9.663
    1GLY    HA1 8086  13.136  13.805   9.618
    1GLY    HA2 8087  13.135  13.955   9.716
    1GLY      C 8088  12.984  13.813   9.764
    1GLY      O 8089  12.880  13.865   9.804
    2PRO      N 8090  13.030  13.698   9.813
    2PRO     CD 8091  13.154  13.627   9.788
    2PRO    HD1 8092  13.242  13.663   9.841
    2PRO    HD2 8093  13.180  13.619   9.682
    2PRO     CG 8094  13.125  13.483   9.828
    2PRO    HG1 8095  13.212  13.422   9.854
    2PRO    HG2 8096  13.062  13.434   9.753
    2PRO     CB 8097  13.044  13.510   9.954
    2PRO    HB1 8098  13.110  13.535  10.038
    2PRO    HB2 8099  12.987  13.421   9.983
    2PRO     CA 8100  12.954  13.626   9.914
    2PRO     HA 8101  12.928  13.685  10.002
    2PRO      C 8102  12.823  13.573   9.857
    2PRO      O 8103  12.818  13.546   9.737
    3GLY      N 8104  12.718  13.553   9.937
    3GLY      H 8105  12.720  13.594  10.030
    3GLY     CA 8106  12.585  13.516   9.895
    3GLY    HA1 8107  12.521  13.539   9.980
    3GLY    HA2 8108  12.551  13.574   9.809
    3GLY      C 8109  12.563  13.367   9.873
    3GLY      O 8110  12.663  13.296   9.866
    4GLY      N 8111  12.438  13.325   9.854
    4GLY      H 8112  12.376  13.397   9.818
    4GLY     CA 8113  12.388  13.189   9.840
    4GLY    HA1 8114  12.281  13.187   9.820
    4GLY    HA2 8115  12.438  13.139   9.757
    4GLY      C 8116  12.400  13.102   9.964
    4GLY      O 8117  12.326  13.123  10.060
    5GLY      N 8118  12.496  13.009   9.963
    5GLY      H 8119  12.559  13.004   9.884
    5GLY     CA 8120  12.502  12.911  10.070
    5GLY    HA1 8121  12.597  12.858  10.062
    5GLY    HA2 8122  12.417  12.846  10.047
    5GLY      C 8123  12.473  12.951  10.214
    5GLY      O 8124  12.368  12.928  10.274
    6PRO      N 8125  12.573  13.003  10.285
    6PRO     CD 8126  12.696  13.058  10.231
    6PRO    HD1 8127  12.673  13.121  10.145
    6PRO    HD2 8128  12.754  12.973  10.197
    6PRO     CG 8129  12.765  13.127  10.349
    6PRO    HG1 8130  12.836  13.060  10.398
    6PRO    HG2 8131  12.817  13.214  10.310
    6PRO     CB 8132  12.648  13.162  10.440
    6PRO    HB1 8133  12.600  13.255  10.410
    6PRO    HB2 8134  12.677  13.172  10.545
    6PRO     CA 8135  12.555  13.042  10.423
    6PRO     HA 8136  12.453  13.075  10.441
    6PRO      C 8137  12.585  12.923  10.514
    6PRO      O 8138  12.515  12.901  10.612
    7GLY      N 8139  12.692  12.849  10.486
    7GLY      H 8140  12.740  12.862  10.398
    7GLY     CA 8141  12.762  12.763  10.579
    7GLY    HA1 8142  12.853  12.718  10.539
    7GLY    HA2 8143  12.698  12.676  10.596
    7GLY      C 8144  12.804  12.833  10.707
    7GLY      O 8145  12.857  12.944  10.699
    8GLY      N 8146  12.791  12.770  10.824
    8GLY      H 8147  12.766  12.672  10.823
    8GLY     CA 8148  12.823  12.831  10.951
    8GLY    HA1 8149  12.833  12.753  11.026
    8GLY    HA2 8150  12.918  12.884  10.939
    8GLY      C 8151  12.731  12.939  11.007
    8GLY      O 8152  12.773  12.999  11.106
    9SER      N 8153  12.615  12.972  10.949
    9SER      H 8154  12.589  12.911  10.873
    9SER     CA 8155  12.524  13.080  10.982
    9SER     HA 8156  12.489  13.056  11.082
    9SER     CB 8157  12.413  13.081  10.877
    9SER    HB1 8158  12.339  13.159  10.894
    9SER    HB2 8159  12.454  13.105  10.779
    9SER     OG 8160  12.351  12.954  10.869
    9SER     HG 8161  12.313  12.942  10.782
    9SER      C 8162  12.585  13.219  10.983
    9SER      O 8163  12.666  13.255  10.897
   10HIS      N 8164  12.531  13.313  11.060
   10HIS      H 8165  12.463  13.283  11.129
   10HIS     CA 8166  12.541  13.456  11.042
   10HIS     HA 8167  12.589  13.485  10.948
   10HIS     CB 8168  12.614  13.520  11.160
   10HIS    HB1 8169  12.554  13.495  11.248
   10HIS    HB2 8170  12.604  13.628  11.150
   10HIS     CG 8171  12.758  13.489  11.187
   10HIS    ND1 8172  12.861  13.583  11.179
   10HIS    CE1 8173  12.973  13.515  11.205
   10HIS    HE1 8174  13.074  13.552  11.200
   10HIS    NE2 8175  12.948  13.385  11.228
   10HIS    HE2 8176  13.017  13.312  11.225
   10HIS    CD2 8177  12.812  13.366  11.214
   10HIS    HD2 8178  12.755  13.274  11.221
   10HIS      C 8179  12.396  13.499  11.023
   10HIS      O 8180  12.318  13.462  11.111
   11MET      N 8181  12.349  13.581  10.929
   11MET      H 8182  12.249  13.584  10.914
   11MET     CA 8183  12.415  13.628  10.809
   11MET     HA 8184  12.343  13.687  10.752
   11MET     CB 8185  12.515  13.738  10.846
   11MET    HB1 8186  12.562  13.777  10.756
   11MET    HB2 8187  12.597  13.693  10.903
   11MET     CG 8188  12.454  13.860  10.913
   11MET    HG1 8189  12.536  13.919  10.953
   11MET    HG2 8190  12.391  13.840  11.000
   11MET     SD 8191  12.353  13.953  10.795
   11MET     CE 8192  12.281  14.062  10.920
   11MET    HE1 8193  12.369  14.096  10.975
   11MET    HE2 8194  12.222  14.013  10.997
   11MET    HE3 8195  12.225  14.136  10.864
   11MET      C 8196  12.468  13.525  10.711
   11MET      O 8197  12.481  13.406  10.740
   12GLY      N 8198  12.478  13.555  10.581
   12GLY      H 8199  12.490  13.481  10.514
   12GLY     CA 8200  12.457  13.683  10.517
   12GLY    HA1 8201  12.504  13.671  10.419
   12GLY    HA2 8202  12.525  13.761  10.549
   12GLY      C 8203  12.318  13.738  10.488
   12GLY      O 8204  12.220  13.670  10.515
   13GLY      N 8205  12.308  13.861  10.435
   13GLY      H 8206  12.393  13.909  10.409
   13GLY     CA 8207  12.189  13.943  10.447
   13GLY    HA1 8208  12.109  13.892  10.393
   13GLY    HA2 8209  12.167  13.959  10.552
   13GLY      C 8210  12.200  14.077  10.376
   13GLY      O 8211  12.289  14.110  10.298
   14ASN      N 8212  12.090  14.150  10.396
   14ASN      H 8213  12.015  14.110  10.451
   14ASN     CA 8214  12.067  14.286  10.352
   14ASN     HA 8215  12.145  14.302  10.278
   14ASN     CB 8216  12.093  14.388  10.463
   14ASN    HB1 8217  12.093  14.488  10.420
   14ASN    HB2 8218  12.015  14.398  10.538
   14ASN     CG 8219  12.224  14.360  10.536
   14ASN    OD1 8220  12.330  14.365  10.474
   14ASN    ND2 8221  12.235  14.318  10.662
   14ASN   HD21 8222  12.318  14.328  10.719
   14ASN   HD22 8223  12.146  14.319  10.709
   14ASN      C 8224  11.929  14.300  10.289
   14ASN      O 8225  11.842  14.360  10.351
   15TYR      N 8226  11.902  14.236  10.175
   15TYR      H 8227  11.980  14.198  10.124
   15TYR     CA 8228  11.768  14.229  10.120
   15TYR     HA 8229  11.730  14.331  10.116
   15TYR     CB 8230  11.781  14.166   9.982
   15TYR    HB1 8231  11.866  14.216   9.935
   15TYR    HB2 8232  11.691  14.193   9.927
   15TYR     CG 8233  11.806  14.017   9.977
   15TYR    CD1 8234  11.929  13.959  10.008
   15TYR    HD1 8235  12.019  14.017  10.020
   15TYR    CE1 8236  11.951  13.821   9.995
   15TYR    HE1 8237  12.047  13.772  10.007
   15TYR     CZ 8238  11.845  13.742   9.949
   15TYR     OH 8239  11.864  13.609   9.923
   15TYR     HH 8240  11.789  13.553   9.905
   15TYR    CE2 8241  11.722  13.800   9.911
   15TYR    HE2 8242  11.633  13.742   9.891
   15TYR    CD2 8243  11.705  13.939   9.920
   15TYR    HD2 8244  11.604  13.975   9.907
   15TYR      C 8245  11.674  14.150  10.211
   15TYR      O 8246  11.715  14.091  10.310
   16GLY      N 8247  11.548  14.140  10.168
   16GLY      H 8248  11.528  14.199  10.088
   16GLY     CA 8249  11.440  14.067  10.231
   16GLY    HA1 8250  11.482  13.971  10.264
   16GLY    HA2 8251  11.412  14.113  10.326
   16GLY      C 8252  11.311  14.064  10.152
   16GLY      O 8253  11.270  14.164  10.092
   17ASP      N 8254  11.240  13.953  10.134
   17ASP      H 8255  11.149  13.957  10.090
   17ASP     CA 8256  11.275  13.815  10.161
   17ASP     HA 8257  11.192  13.750  10.132
   17ASP     CB 8258  11.379  13.771  10.059
   17ASP    HB1 8259  11.474  13.816  10.088
   17ASP    HB2 8260  11.394  13.664  10.073
   17ASP     CG 8261  11.333  13.805   9.918
   17ASP    OD1 8262  11.412  13.820   9.822
   17ASP    OD2 8263  11.210  13.805   9.893
   17ASP      C 8264  11.297  13.779  10.307
   17ASP      O 8265  11.360  13.676  10.329
   18ASP      N 8266  11.239  13.857  10.399
   18ASP      H 8267  11.204  13.944  10.362
   18ASP     CA 8268  11.230  13.819  10.538
   18ASP     HA 8269  11.170  13.893  10.590
   18ASP     CB 8270  11.160  13.686  10.564
   18ASP    HB1 8271  11.234  13.606  10.571
   18ASP    HB2 8272  11.113  13.685  10.662
   18ASP     CG 8273  11.055  13.632  10.468
   18ASP    OD1 8274  10.956  13.703  10.439
   18ASP    OD2 8275  11.071  13.517  10.423
   18ASP      C 8276  11.358  13.834  10.619
   18ASP      O 8277  11.459  13.870  10.560
   19ARG      N 8278  11.355  13.788  10.745
   19ARG      H 8279  11.266  13.750  10.773
   19ARG     CA 8280  11.457  13.778  10.847
   19ARG     HA 8281  11.410  13.726  10.931
   19ARG     CB 8282  11.500  13.916  10.894
   19ARG    HB1 8283  11.583  13.916  10.965
   19ARG    HB2 8284  11.541  13.969  10.808
   19ARG     CG 8285  11.390  13.997  10.962
   19ARG    HG1 8286  11.368  13.939  11.052
   19ARG    HG2 8287  11.296  14.005  10.907
   19ARG     CD 8288  11.425  14.140  10.999
   19ARG    HD1 8289  11.428  14.204  10.910
   19ARG    HD2 8290  11.340  14.166  11.063
   19ARG     NE 8291  11.545  14.150  11.082
   19ARG     HE 8292  11.574  14.071  11.138
   19ARG     CZ 8293  11.619  14.261  11.092
   19ARG    NH1 8294  11.717  14.257  11.183
   19ARG   HH11 8295  11.774  14.338  11.202
   19ARG   HH12 8296  11.742  14.173  11.233
   19ARG    NH2 8297  11.600  14.376  11.026
   19ARG   HH21 8298  11.663  14.453  11.043
   19ARG   HH22 8299  11.519  14.389  10.967
   19ARG      C 8300  11.580  13.696  10.810
   19ARG      O 8301  11.657  13.670  10.902
   20ARG      N 8302  11.597  13.652  10.685
   20ARG      H 8303  11.532  13.687  10.616
   20ARG     CA 8304  11.703  13.565  10.640
   20ARG     HA 8305  11.754  13.520  10.726
   20ARG     CB 8306  11.816  13.635  10.564
   20ARG    HB1 8307  11.896  13.663  10.633
   20ARG    HB2 8308  11.874  13.559  10.511
   20ARG     CG 8309  11.793  13.749  10.466
   20ARG    HG1 8310  11.888  13.789  10.432
   20ARG    HG2 8311  11.737  13.831  10.512
   20ARG     CD 8312  11.696  13.713  10.353
   20ARG    HD1 8313  11.600  13.683  10.395
   20ARG    HD2 8314  11.674  13.801  10.293
   20ARG     NE 8315  11.746  13.601  10.274
   20ARG     HE 8316  11.847  13.595  10.270
   20ARG     CZ 8317  11.683  13.504  10.207
   20ARG    NH1 8318  11.755  13.409  10.147
   20ARG   HH11 8319  11.701  13.337  10.101
   20ARG   HH12 8320  11.853  13.411  10.171
   20ARG    NH2 8321  11.553  13.502  10.172
   20ARG   HH21 8322  11.492  13.567  10.219
   20ARG   HH22 8323  11.517  13.464  10.086
   20ARG      C 8324  11.650  13.444  10.565
   20ARG      O 8325  11.552  13.451  10.491
   21GLY      N 8326  11.708  13.324  10.566
   21GLY      H 8327  11.665  13.253  10.509
   21GLY     CA 8328  11.819  13.293  10.654
   21GLY    HA1 8329  11.892  13.373  10.650
   21GLY    HA2 8330  11.786  13.295  10.758
   21GLY      C 8331  11.896  13.166  10.621
   21GLY      O 8332  11.896  13.130  10.503
   22GLY      N 8333  11.958  13.093  10.714
   22GLY      H 8334  11.989  13.006  10.672
   22GLY     CA 8335  11.963  13.115  10.857
   22GLY    HA1 8336  11.863  13.138  10.894
   22GLY    HA2 8337  11.996  13.018  10.894
   22GLY      C 8338  12.062  13.218  10.909
   22GLY      O 8339  12.117  13.294  10.829
   23ARG      N 8340  12.085  13.236  11.039
   23ARG      H 8341  12.141  13.318  11.056
   23ARG     CA 8342  12.062  13.156  11.158
   23ARG     HA 8343  12.103  13.212  11.242
   23ARG     CB 8344  11.911  13.141  11.174
   23ARG    HB1 8345  11.880  13.063  11.105
   23ARG    HB2 8346  11.860  13.234  11.148
   23ARG     CG 8347  11.856  13.099  11.310
   23ARG    HG1 8348  11.877  12.998  11.345
   23ARG    HG2 8349  11.748  13.108  11.295
   23ARG     CD 8350  11.877  13.196  11.426
   23ARG    HD1 8351  11.976  13.241  11.416
   23ARG    HD2 8352  11.876  13.139  11.519
   23ARG     NE 8353  11.781  13.304  11.447
   23ARG     HE 8354  11.681  13.288  11.453
   23ARG     CZ 8355  11.810  13.429  11.487
   23ARG    NH1 8356  11.710  13.518  11.492
   23ARG   HH11 8357  11.728  13.613  11.522
   23ARG   HH12 8358  11.621  13.491  11.452
   23ARG    NH2 8359  11.928  13.478  11.526
   23ARG   HH21 8360  11.942  13.578  11.524
   23ARG   HH22 8361  12.008  13.419  11.543
   23ARG      C 8362  12.131  13.021  11.160
   23ARG      O 8363  12.132  12.944  11.064
   24GLY      N 8364  12.194  12.977  11.269
   24GLY      H 8365  12.240  12.891  11.243
   24GLY     CA 8366  12.232  13.057  11.384
   24GLY    HA1 8367  12.271  12.987  11.459
   24GLY    HA2 8368  12.148  13.105  11.433
   24GLY      C 8369  12.342  13.160  11.365
   24GLY      O 8370  12.373  13.196  11.252
   25GLY      N 8371  12.402  13.208  11.475
   25GLY      H 8372  12.369  13.169  11.562
   25GLY     CA 8373  12.518  13.295  11.482
   25GLY    HA1 8374  12.601  13.249  11.535
   25GLY    HA2 8375  12.550  13.314  11.380
   25GLY      C 8376  12.498  13.428  11.553
   25GLY      O 8377  12.434  13.519  11.499
   26TYR      N 8378  12.573  13.450  11.661
   26TYR      H 8379  12.640  13.378  11.685
   26TYR     CA 8380  12.554  13.557  11.756
   26TYR     HA 8381  12.571  13.653  11.706
   26TYR     CB 8382  12.634  13.536  11.884
   26TYR    HB1 8383  12.605  13.606  11.963
   26TYR    HB2 8384  12.606  13.441  11.929
   26TYR     CG 8385  12.785  13.530  11.874
   26TYR    CD1 8386  12.853  13.641  11.822
   26TYR    HD1 8387  12.798  13.732  11.802
   26TYR    CE1 8388  12.993  13.643  11.821
   26TYR    HE1 8389  13.037  13.736  11.787
   26TYR     CZ 8390  13.056  13.520  11.850
   26TYR     OH 8391  13.191  13.530  11.829
   26TYR     HH 8392  13.233  13.444  11.821
   26TYR    CE2 8393  12.990  13.410  11.908
   26TYR    HE2 8394  13.047  13.325  11.942
   26TYR    CD2 8395  12.851  13.414  11.915
   26TYR    HD2 8396  12.793  13.336  11.964
   26TYR      C 8397  12.407  13.566  11.796
   26TYR      O 8398  12.337  13.466  11.809
   27ASP      N 8399  12.365  13.686  11.837
   27ASP      H 8400  12.427  13.763  11.817
   27ASP     CA 8401  12.225  13.724  11.850
   27ASP     HA 8402  12.160  13.639  11.829
   27ASP     CB 8403  12.204  13.827  11.740
   27ASP    HB1 8404  12.282  13.903  11.732
   27ASP    HB2 8405  12.209  13.772  11.646
   27ASP     CG 8406  12.073  13.906  11.742
   27ASP    OD1 8407  11.968  13.839  11.733
   27ASP    OD2 8408  12.076  14.030  11.732
   27ASP      C 8409  12.187  13.785  11.984
   27ASP      O 8410  12.082  13.757  12.042
   28ARG      N 8411  12.273  13.867  12.045
   28ARG      H 8412  12.366  13.881  12.007
   28ARG     CA 8413  12.246  13.932  12.171
   28ARG     HA 8414  12.149  13.982  12.164
   28ARG     CB 8415  12.348  14.043  12.192
   28ARG    HB1 8416  12.312  14.110  12.269
   28ARG    HB2 8417  12.343  14.105  12.103
   28ARG     CG 8418  12.490  13.999  12.229
   28ARG    HG1 8419  12.487  13.934  12.316
   28ARG    HG2 8420  12.543  14.089  12.260
   28ARG     CD 8421  12.575  13.945  12.114
   28ARG    HD1 8422  12.593  14.018  12.036
   28ARG    HD2 8423  12.527  13.868  12.054
   28ARG     NE 8424  12.696  13.884  12.171
   28ARG     HE 8425  12.783  13.935  12.167
   28ARG     CZ 8426  12.703  13.759  12.220
   28ARG    NH1 8427  12.600  13.676  12.238
   28ARG   HH11 8428  12.608  13.577  12.256
   28ARG   HH12 8429  12.508  13.717  12.231
   28ARG    NH2 8430  12.820  13.709  12.264
   28ARG   HH21 8431  12.890  13.780  12.281
   28ARG   HH22 8432  12.837  13.610  12.276
   28ARG      C 8433  12.247  13.832  12.286
   28ARG      O 8434  12.316  13.731  12.274
   29GLY      N 8435  12.164  13.853  12.388
   29GLY      H 8436  12.105  13.935  12.382
   29GLY     CA 8437  12.149  13.779  12.512
   29GLY    HA1 8438  12.246  13.744  12.547
   29GLY    HA2 8439  12.090  13.839  12.582
   29GLY      C 8440  12.066  13.652  12.492
   29GLY      O 8441  12.075  13.568  12.581
   30GLY      N 8442  11.976  13.647  12.394
   30GLY      H 8443  11.969  13.725  12.331
   30GLY     CA 8444  11.857  13.564  12.397
   30GLY    HA1 8445  11.822  13.559  12.500
   30GLY    HA2 8446  11.890  13.465  12.366
   30GLY      C 8447  11.751  13.623  12.305
   30GLY      O 8448  11.764  13.734  12.254
   31TYR      N 8449  11.655  13.537  12.269
   31TYR      H 8450  11.654  13.444  12.309
   31TYR     CA 8451  11.543  13.563  12.182
   31TYR     HA 8452  11.486  13.470  12.185
   31TYR     CB 8453  11.451  13.673  12.235
   31TYR    HB1 8454  11.492  13.774  12.238
   31TYR    HB2 8455  11.362  13.678  12.173
   31TYR     CG 8456  11.402  13.636  12.373
   31TYR    CD1 8457  11.422  13.730  12.475
   31TYR    HD1 8458  11.473  13.824  12.460
   31TYR    CE1 8459  11.381  13.697  12.604
   31TYR    HE1 8460  11.404  13.759  12.690
   31TYR     CZ 8461  11.329  13.569  12.635
   31TYR     OH 8462  11.301  13.543  12.766
   31TYR     HH 8463  11.249  13.462  12.771
   31TYR    CE2 8464  11.318  13.473  12.533
   31TYR    HE2 8465  11.276  13.374  12.547
   31TYR    CD2 8466  11.355  13.508  12.403
   31TYR    HD2 8467  11.342  13.437  12.322
   31TYR      C 8468  11.583  13.577  12.036
   31TYR      O 8469  11.699  13.570  11.997
   32ARG      N 8470  11.479  13.590  11.953
   32ARG      H 8471  11.388  13.578  11.995
   32ARG     CA 8472  11.465  13.629  11.814
   32ARG     HA 8473  11.565  13.644  11.773
   32ARG     CB 8474  11.398  13.765  11.800
   32ARG    HB1 8475  11.469  13.834  11.845
   32ARG    HB2 8476  11.403  13.796  11.696
   32ARG     CG 8477  11.258  13.793  11.853
   32ARG    HG1 8478  11.259  13.756  11.956
   32ARG    HG2 8479  11.245  13.901  11.856
   32ARG     CD 8480  11.144  13.730  11.773
   32ARG    HD1 8481  11.162  13.627  11.741
   32ARG    HD2 8482  11.056  13.717  11.837
   32ARG     NE 8483  11.103  13.821  11.666
   32ARG     HE 8484  11.069  13.909  11.703
   32ARG     CZ 8485  11.095  13.801  11.534
   32ARG    NH1 8486  11.062  13.905  11.456
   32ARG   HH11 8487  11.029  13.991  11.497
   32ARG   HH12 8488  11.073  13.895  11.356
   32ARG    NH2 8489  11.126  13.685  11.476
   32ARG   HH21 8490  11.107  13.667  11.378
   32ARG   HH22 8491  11.160  13.612  11.537
   32ARG      C 8492  11.410  13.524  11.719
   32ARG      O 8493  11.372  13.545  11.604
   33GLY      N 8494  11.422  13.395  11.752
   33GLY      H 8495  11.470  13.374  11.838
   33GLY     CA 8496  11.392  13.275  11.677
   33GLY    HA1 8497  11.350  13.293  11.578
   33GLY    HA2 8498  11.316  13.229  11.740
   33GLY      C 8499  11.515  13.185  11.670
   33GLY      O 8500  11.628  13.233  11.686
   34ARG      N 8501  11.495  13.061  11.625
   34ARG      H 8502  11.399  13.031  11.631
   34ARG     CA 8503  11.595  12.957  11.625
   34ARG     HA 8504  11.688  13.010  11.602
   34ARG     CB 8505  11.564  12.861  11.511
   34ARG    HB1 8506  11.634  12.777  11.521
   34ARG    HB2 8507  11.587  12.913  11.418
   34ARG     CG 8508  11.429  12.791  11.519
   34ARG    HG1 8509  11.437  12.728  11.608
   34ARG    HG2 8510  11.352  12.866  11.538
   34ARG     CD 8511  11.396  12.696  11.404
   34ARG    HD1 8512  11.289  12.680  11.413
   34ARG    HD2 8513  11.414  12.747  11.309
   34ARG     NE 8514  11.465  12.568  11.420
   34ARG     HE 8515  11.547  12.564  11.362
   34ARG     CZ 8516  11.431  12.467  11.502
   34ARG    NH1 8517  11.510  12.360  11.517
   34ARG   HH11 8518  11.474  12.286  11.575
   34ARG   HH12 8519  11.595  12.344  11.465
   34ARG    NH2 8520  11.328  12.481  11.586
   34ARG   HH21 8521  11.315  12.399  11.643
   34ARG   HH22 8522  11.268  12.562  11.591
   34ARG      C 8523  11.615  12.891  11.761
   34ARG      O 8524  11.515  12.871  11.829
   35GLY      N 8525  11.737  12.872  11.812
   35GLY      H 8526  11.746  12.841  11.907
   35GLY     CA 8527  11.865  12.874  11.743
   35GLY    HA1 8528  11.852  12.825  11.647
   35GLY    HA2 8529  11.882  12.980  11.725
   35GLY      C 8530  11.981  12.798  11.807
   35GLY      O 8531  11.961  12.698  11.875
   36GLY      N 8532  12.104  12.843  11.781
   36GLY      H 8533  12.110  12.926  11.724
   36GLY     CA 8534  12.229  12.788  11.829
   36GLY    HA1 8535  12.252  12.702  11.766
   36GLY    HA2 8536  12.217  12.749  11.930
   36GLY      C 8537  12.341  12.890  11.822
   36GLY      O 8538  12.329  12.999  11.767
   37ASP      N 8539  12.457  12.857  11.880
   37ASP      H 8540  12.533  12.924  11.877
   37ASP     CA 8541  12.491  12.747  11.968
   37ASP     HA 8542  12.404  12.701  12.014
   37ASP     CB 8543  12.546  12.634  11.881
   37ASP    HB1 8544  12.598  12.565  11.948
   37ASP    HB2 8545  12.460  12.584  11.838
   37ASP     CG 8546  12.648  12.681  11.778
   37ASP    OD1 8547  12.623  12.662  11.657
   37ASP    OD2 8548  12.757  12.727  11.820
   37ASP      C 8549  12.581  12.792  12.082
   37ASP      O 8550  12.660  12.884  12.059
   38ARG      N 8551  12.568  12.730  12.199
   38ARG      H 8552  12.525  12.640  12.184
   38ARG     CA 8553  12.665  12.749  12.304
   38ARG     HA 8554  12.747  12.812  12.267
   38ARG     CB 8555  12.722  12.615  12.350
   38ARG    HB1 8556  12.646  12.538  12.360
   38ARG    HB2 8557  12.768  12.626  12.448
   38ARG     CG 8558  12.825  12.566  12.250
   38ARG    HG1 8559  12.788  12.572  12.147
   38ARG    HG2 8560  12.919  12.621  12.264
   38ARG     CD 8561  12.861  12.418  12.255
   38ARG    HD1 8562  12.774  12.351  12.255
   38ARG    HD2 8563  12.908  12.400  12.352
   38ARG     NE 8564  12.964  12.374  12.161
   38ARG     HE 8565  13.027  12.451  12.141
   38ARG     CZ 8566  12.990  12.252  12.114
   38ARG    NH1 8567  12.902  12.151  12.122
   38ARG   HH11 8568  12.937  12.058  12.103
   38ARG   HH12 8569  12.810  12.165  12.160
   38ARG    NH2 8570  13.113  12.231  12.063
   38ARG   HH21 8571  13.191  12.294  12.077
   38ARG   HH22 8572  13.141  12.140  12.030
   38ARG      C 8573  12.612  12.832  12.420
   38ARG      O 8574  12.676  12.838  12.525
   39GLY      N 8575  12.489  12.883  12.407
   39GLY      H 8576  12.443  12.865  12.319
   39GLY     CA 8577  12.426  12.959  12.513
   39GLY    HA1 8578  12.476  12.952  12.610
   39GLY    HA2 8579  12.331  12.908  12.530
   39GLY      C 8580  12.410  13.108  12.490
   39GLY      O 8581  12.503  13.168  12.435
   40GLY      N 8582  12.319  13.185  12.549
   40GLY      H 8583  12.249  13.142  12.608
   40GLY     CA 8584  12.301  13.329  12.547
   40GLY    HA1 8585  12.294  13.368  12.445
   40GLY    HA2 8586  12.206  13.347  12.598
   40GLY      C 8587  12.402  13.405  12.631
   40GLY      O 8588  12.514  13.357  12.651
   41PHE      N 8589  12.368  13.525  12.676
   41PHE      H 8590  12.271  13.555  12.672
   41PHE     CA 8591  12.461  13.626  12.724
   41PHE     HA 8592  12.400  13.715  12.736
   41PHE     CB 8593  12.560  13.655  12.612
   41PHE    HB1 8594  12.509  13.665  12.516
   41PHE    HB2 8595  12.635  13.576  12.606
   41PHE     CG 8596  12.618  13.795  12.612
   41PHE    CD1 8597  12.545  13.908  12.652
   41PHE    HD1 8598  12.442  13.900  12.684
   41PHE    CE1 8599  12.596  14.038  12.654
   41PHE    HE1 8600  12.549  14.125  12.697
   41PHE     CZ 8601  12.720  14.059  12.592
   41PHE     HZ 8602  12.772  14.154  12.599
   41PHE    CE2 8603  12.798  13.948  12.559
   41PHE    HE2 8604  12.898  13.957  12.520
   41PHE    CD2 8605  12.744  13.819  12.556
   41PHE    HD2 8606  12.807  13.738  12.521
   41PHE      C 8607  12.525  13.587  12.856
   41PHE      O 8608  12.639  13.627  12.882
   42ARG      N 8609  12.468  13.500  12.939
   42ARG      H 8610  12.372  13.479  12.915
   42ARG     CA 8611  12.525  13.466  13.068
   42ARG     HA 8612  12.634  13.462  13.062
   42ARG     CB 8613  12.489  13.323  13.108
   42ARG    HB1 8614  12.526  13.304  13.209
   42ARG    HB2 8615  12.382  13.302  13.111
   42ARG     CG 8616  12.555  13.227  13.010
   42ARG    HG1 8617  12.536  13.264  12.909
   42ARG    HG2 8618  12.663  13.220  13.026
   42ARG     CD 8619  12.487  13.091  13.013
   42ARG    HD1 8620  12.379  13.095  12.998
   42ARG    HD2 8621  12.495  13.041  13.109
   42ARG     NE 8622  12.542  13.000  12.912
   42ARG     HE 8623  12.589  13.040  12.832
   42ARG     CZ 8624  12.518  12.870  12.888
   42ARG    NH1 8625  12.445  12.793  12.969
   42ARG   HH11 8626  12.450  12.695  12.946
   42ARG   HH12 8627  12.412  12.823  13.060
   42ARG    NH2 8628  12.583  12.805  12.790
   42ARG   HH21 8629  12.659  12.850  12.741
   42ARG   HH22 8630  12.553  12.714  12.759
   42ARG      C 8631  12.483  13.575  13.164
   42ARG      O 8632  12.391  13.655  13.143
   43GLY      N 8633  12.532  13.565  13.288
   43GLY      H 8634  12.616  13.511  13.299
   43GLY     CA 8635  12.467  13.621  13.405
   43GLY    HA1 8636  12.461  13.729  13.390
   43GLY    HA2 8637  12.532  13.609  13.492
   43GLY      C 8638  12.327  13.562  13.422
   43GLY      O 8639  12.273  13.483  13.345
   44GLY      N 8640  12.259  13.603  13.529
   44GLY      H 8641  12.302  13.661  13.600
   44GLY     CA 8642  12.124  13.561  13.560
   44GLY    HA1 8643  12.058  13.582  13.476
   44GLY    HA2 8644  12.083  13.620  13.642
   44GLY      C 8645  12.110  13.417  13.608
   44GLY      O 8646  12.205  13.344  13.636
   45ARG      N 8647  11.988  13.363  13.612
   45ARG      H 8648  11.984  13.269  13.647
   45ARG     CA 8649  11.861  13.409  13.559
   45ARG     HA 8650  11.883  13.481  13.480
   45ARG     CB 8651  11.778  13.472  13.671
   45ARG    HB1 8652  11.840  13.544  13.724
   45ARG    HB2 8653  11.700  13.538  13.633
   45ARG     CG 8654  11.713  13.378  13.772
   45ARG    HG1 8655  11.639  13.318  13.719
   45ARG    HG2 8656  11.785  13.312  13.820
   45ARG     CD 8657  11.632  13.454  13.876
   45ARG    HD1 8658  11.564  13.526  13.830
   45ARG    HD2 8659  11.683  13.504  13.958
   45ARG     NE 8660  11.544  13.360  13.946
   45ARG     HE 8661  11.528  13.276  13.893
   45ARG     CZ 8662  11.475  13.370  14.060
   45ARG    NH1 8663  11.507  13.461  14.153
   45ARG   HH11 8664  11.479  13.465  14.250
   45ARG   HH12 8665  11.582  13.526  14.134
   45ARG    NH2 8666  11.392  13.272  14.100
   45ARG   HH21 8667  11.388  13.183  14.053
   45ARG   HH22 8668  11.334  13.291  14.181
   45ARG      C 8669  11.787  13.297  13.488
   45ARG      O 8670  11.800  13.178  13.517
   46GLY      N 8671  11.681  13.326  13.413
   46GLY      H 8672  11.623  13.244  13.399
   46GLY     CA 8673  11.644  13.453  13.353
   46GLY    HA1 8674  11.631  13.528  13.431
   46GLY    HA2 8675  11.551  13.450  13.296
   46GLY      C 8676  11.753  13.491  13.254
   46GLY      O 8677  11.848  13.417  13.228
   47GLY      N 8678  11.725  13.601  13.183
   47GLY      H 8679  11.798  13.633  13.121
   47GLY     CA 8680  11.605  13.682  13.187
   47GLY    HA1 8681  11.580  13.703  13.291
   47GLY    HA2 8682  11.529  13.623  13.136
   47GLY      C 8683  11.634  13.817  13.121
   47GLY      O 8684  11.748  13.859  13.106
   48GLY      N 8685  11.529  13.898  13.100
   48GLY      H 8686  11.559  13.993  13.083
   48GLY     CA 8687  11.389  13.865  13.112
   48GLY    HA1 8688  11.341  13.907  13.024
   48GLY    HA2 8689  11.379  13.757  13.118
   48GLY      C 8690  11.309  13.912  13.233
   48GLY      O 8691  11.362  13.916  13.344
   49ASP      N 8692  11.189  13.965  13.212
   49ASP      H 8693  11.153  13.964  13.118
   49ASP     CA 8694  11.115  14.047  13.307
   49ASP     HA 8695  11.139  14.017  13.409
   49ASP     CB 8696  10.965  14.019  13.306
   49ASP    HB1 8697  10.923  14.062  13.397
   49ASP    HB2 8698  10.922  14.072  13.221
   49ASP     CG 8699  10.929  13.873  13.282
   49ASP    OD1 8700  10.913  13.836  13.163
   49ASP    OD2 8701  10.921  13.794  13.378
   49ASP      C 8702  11.147  14.195  13.294
   49ASP      O 8703  11.177  14.247  13.186
   50ARG      N 8704  11.138  14.279  13.397
   50ARG      H 8705  11.162  14.373  13.369
   50ARG     CA 8706  11.111  14.259  13.538
   50ARG     HA 8707  11.032  14.185  13.549
   50ARG     CB 8708  11.244  14.207  13.591
   50ARG    HB1 8709  11.311  14.157  13.521
   50ARG    HB2 8710  11.297  14.296  13.627
   50ARG     CG 8711  11.240  14.131  13.723
   50ARG    HG1 8712  11.337  14.126  13.772
   50ARG    HG2 8713  11.177  14.196  13.784
   50ARG     CD 8714  11.175  13.993  13.722
   50ARG    HD1 8715  11.076  14.010  13.680
   50ARG    HD2 8716  11.167  13.961  13.826
   50ARG     NE 8717  11.238  13.885  13.647
   50ARG     HE 8718  11.180  13.834  13.581
   50ARG     CZ 8719  11.360  13.836  13.674
   50ARG    NH1 8720  11.405  13.738  13.595
   50ARG   HH11 8721  11.502  13.709  13.599
   50ARG   HH12 8722  11.343  13.702  13.524
   50ARG    NH2 8723  11.447  13.878  13.767
   50ARG   HH21 8724  11.427  13.934  13.849
   50ARG   HH22 8725  11.544  13.855  13.750
   50ARG      C 8726  11.061  14.387  13.604
   50ARG      O 8727  11.125  14.490  13.587
   51GLY      N 8728  10.968  14.384  13.700
   51GLY      H 8729  10.911  14.301  13.708
   51GLY     CA 8730  10.906  14.495  13.768
   51GLY    HA1 8731  10.877  14.570  13.694
   51GLY    HA2 8732  10.818  14.465  13.825
   51GLY      C 8733  11.002  14.545  13.876
   51GLY      O 8734  11.031  14.470  13.969
   52GLY      N 8735  11.040  14.672  13.866
   52GLY      H 8736  11.021  14.730  13.785
   52GLY     CA 8737  11.095  14.749  13.976
   52GLY    HA1 8738  11.146  14.682  14.045
   52GLY    HA2 8739  11.169  14.816  13.934
   52GLY      C 8740  10.998  14.827  14.064
   52GLY      O 8741  11.040  14.878  14.167
   53PHE      N 8742  10.866  14.821  14.043
   53PHE      H 8743  10.837  14.775  13.958
   53PHE     CA 8744  10.766  14.871  14.134
   53PHE     HA 8745  10.814  14.951  14.190
   53PHE     CB 8746  10.716  14.752  14.216
   53PHE    HB1 8747  10.645  14.795  14.287
   53PHE    HB2 8748  10.672  14.681  14.147
   53PHE     CG 8749  10.834  14.685  14.282
   53PHE    CD1 8750  10.882  14.564  14.231
   53PHE    HD1 8751  10.826  14.514  14.153
   53PHE    CE1 8752  10.995  14.507  14.292
   53PHE    HE1 8753  11.028  14.414  14.248
   53PHE     CZ 8754  11.045  14.550  14.416
   53PHE     HZ 8755  11.129  14.503  14.464
   53PHE    CE2 8756  10.980  14.660  14.474
   53PHE    HE2 8757  11.020  14.697  14.567
   53PHE    CD2 8758  10.878  14.729  14.407
   53PHE    HD2 8759  10.854  14.822  14.457
   53PHE      C 8760  10.653  14.943  14.062
   53PHE      O 8761  10.635  14.922  13.942
   54GLY      N 8762  10.576  15.026  14.133
   54GLY      H 8763  10.597  15.037  14.231
   54GLY     CA 8764  10.477  15.117  14.081
   54GLY    HA1 8765  10.406  15.137  14.161
   54GLY    HA2 8766  10.421  15.066  14.002
   54GLY      C 8767  10.518  15.256  14.034
   54GLY      O 8768  10.635  15.287  14.051
   55PRO      N 8769  10.425  15.342  13.992
   55PRO     CD 8770  10.282  15.317  13.985
   55PRO    HD1 8771  10.280  15.225  13.927
   55PRO    HD2 8772  10.242  15.305  14.085
   55PRO     CG 8773  10.220  15.433  13.907
   55PRO    HG1 8774  10.114  15.449  13.926
   55PRO    HG2 8775  10.246  15.423  13.802
   55PRO     CB 8776  10.315  15.542  13.957
   55PRO    HB1 8777  10.310  15.629  13.892
   55PRO    HB2 8778  10.269  15.576  14.050
   55PRO     CA 8779  10.454  15.482  13.973
   55PRO     HA 8780  10.501  15.526  14.062
   55PRO      C 8781  10.544  15.523  13.857
   55PRO      O 8782  10.596  15.634  13.865
   56GLY      N 8783  10.560  15.439  13.755
   56GLY      H 8784  10.507  15.353  13.755
   56GLY     CA 8785  10.650  15.452  13.642
   56GLY    HA1 8786  10.640  15.552  13.600
   56GLY    HA2 8787  10.627  15.376  13.568
   56GLY      C 8788  10.794  15.441  13.690
   56GLY      O 8789  10.824  15.410  13.806
   57LYS      N 8790  10.889  15.463  13.599
   57LYS      H 8791  10.865  15.480  13.503
   57LYS     CA 8792  11.032  15.447  13.615
   57LYS     HA 8793  11.050  15.451  13.722
   57LYS     CB 8794  11.112  15.564  13.558
   57LYS    HB1 8795  11.215  15.554  13.591
   57LYS    HB2 8796  11.069  15.654  13.600
   57LYS     CG 8797  11.108  15.571  13.406
   57LYS    HG1 8798  11.158  15.484  13.364
   57LYS    HG2 8799  11.003  15.580  13.379
   57LYS     CD 8800  11.180  15.695  13.352
   57LYS    HD1 8801  11.280  15.707  13.394
   57LYS    HD2 8802  11.125  15.781  13.390
   57LYS     CE 8803  11.162  15.707  13.201
   57LYS    HE1 8804  11.059  15.682  13.176
   57LYS    HE2 8805  11.188  15.809  13.173
   57LYS     NZ 8806  11.262  15.619  13.139
   57LYS    HZ1 8807  11.263  15.535  13.196
   57LYS    HZ2 8808  11.359  15.647  13.143
   57LYS    HZ3 8809  11.235  15.596  13.044
   57LYS      C 8810  11.075  15.310  13.564
   57LYS      O 8811  11.012  15.259  13.471
   58MET      N 8812  11.188  15.252  13.607
   58MET      H 8813  11.209  15.164  13.563
   58MET     CA 8814  11.284  15.295  13.706
   58MET     HA 8815  11.241  15.349  13.790
   58MET     CB 8816  11.336  15.163  13.763
   58MET    HB1 8817  11.398  15.180  13.851
   58MET    HB2 8818  11.249  15.101  13.785
   58MET     CG 8819  11.413  15.079  13.661
   58MET    HG1 8820  11.359  15.056  13.569
   58MET    HG2 8821  11.503  15.132  13.632
   58MET     SD 8822  11.473  14.925  13.735
   58MET     CE 8823  11.610  14.892  13.621
   58MET    HE1 8824  11.622  14.784  13.624
   58MET    HE2 8825  11.703  14.947  13.639
   58MET    HE3 8826  11.575  14.928  13.524
   58MET      C 8827  11.401  15.373  13.648
   58MET      O 8828  11.405  15.385  13.525
   59ASP      N 8829  11.496  15.429  13.724
   59ASP      H 8830  11.581  15.452  13.676
   59ASP     CA 8831  11.488  15.464  13.864
   59ASP     HA 8832  11.403  15.410  13.906
   59ASP     CB 8833  11.469  15.614  13.883
   59ASP    HB1 8834  11.364  15.631  13.858
   59ASP    HB2 8835  11.493  15.642  13.986
   59ASP     CG 8836  11.551  15.704  13.791
   59ASP    OD1 8837  11.493  15.787  13.717
   59ASP    OD2 8838  11.675  15.705  13.800
   59ASP      C 8839  11.605  15.409  13.945
   59ASP      O 8840  11.640  15.457  14.052
   60SER      N 8841  11.657  15.293  13.906
   60SER      H 8842  11.625  15.246  13.822
   60SER     CA 8843  11.766  15.235  13.981
   60SER     HA 8844  11.819  15.318  14.029
   60SER     CB 8845  11.713  15.146  14.093
   60SER    HB1 8846  11.792  15.082  14.131
   60SER    HB2 8847  11.640  15.075  14.053
   60SER     OG 8848  11.651  15.211  14.201
   60SER     HG 8849  11.601  15.280  14.156
   60SER      C 8850  11.864  15.158  13.894
   60SER      O 8851  11.818  15.094  13.800
   61ARG      N 8852  11.995  15.161  13.918
   61ARG      H 8853  12.027  15.207  14.002
   61ARG     CA 8854  12.093  15.102  13.829
   61ARG     HA 8855  12.065  14.997  13.816
   61ARG     CB 8856  12.230  15.101  13.897
   61ARG    HB1 8857  12.220  15.059  13.997
   61ARG    HB2 8858  12.301  15.032  13.850
   61ARG     CG 8859  12.293  15.240  13.893
   61ARG    HG1 8860  12.343  15.246  13.990
   61ARG    HG2 8861  12.209  15.309  13.889
   61ARG     CD 8862  12.379  15.269  13.770
   61ARG    HD1 8863  12.336  15.365  13.740
   61ARG    HD2 8864  12.354  15.197  13.692
   61ARG     NE 8865  12.523  15.275  13.792
   61ARG     HE 8866  12.548  15.239  13.883
   61ARG     CZ 8867  12.626  15.325  13.723
   61ARG    NH1 8868  12.612  15.356  13.593
   61ARG   HH11 8869  12.523  15.350  13.545
   61ARG   HH12 8870  12.688  15.404  13.547
   61ARG    NH2 8871  12.743  15.327  13.788
   61ARG   HH21 8872  12.827  15.358  13.742
   61ARG   HH22 8873  12.740  15.306  13.887
   61ARG      C 8874  12.100  15.162  13.689
   61ARG      O 8875  12.064  15.278  13.673
   62GLY      N 8876  12.127  15.089  13.581
   62GLY      H 8877  12.102  15.137  13.496
   62GLY     CA 8878  12.168  14.950  13.576
   62GLY    HA1 8879  12.202  14.920  13.477
   62GLY    HA2 8880  12.248  14.937  13.649
   62GLY      C 8881  12.064  14.848  13.623
   62GLY      O 8882  11.948  14.887  13.611
   63GLU      N 8883  12.099  14.723  13.655
   63GLU      H 8884  12.190  14.697  13.620
   63GLU     CA 8885  12.022  14.625  13.728
   63GLU     HA 8886  11.926  14.666  13.761
   63GLU     CB 8887  12.001  14.507  13.634
[truncated: 690,917 more chars]
