# Supplementary material for: Dynamic yet well-defined organization of the FUS RGG3 dense phase
Source: Commun Chem. 2026 Mar 21;9:177. doi: 10.1038/s42004-026-01974-z (PMC13172571; doi:10.1038/s42004-026-01974-z)
Supplement: Supplementary file 4 — Supplementary Data 1 [file 42004_2026_1974_MOESM4_ESM.zip › supplemetary_data/RGG3_24copies_1us_3_nowater_fin.gro]

Protein in water
24240
    1GLY      N    1   0.480   4.249   7.566
    1GLY     H1    2   0.414   4.226   7.493
    1GLY     H2    3   0.443   4.325   7.621
    1GLY     H3    4   0.565   4.283   7.521
    1GLY     CA    5   0.514   4.130   7.650
    1GLY    HA1    6   0.562   4.058   7.585
    1GLY    HA2    7   0.587   4.162   7.724
    1GLY      C    8   0.397   4.059   7.723
    1GLY      O    9   0.280   4.087   7.696
    2PRO      N   10   0.426   3.967   7.819
    2PRO     CD   11   0.558   3.951   7.878
    2PRO    HD1   12   0.587   4.044   7.927
    2PRO    HD2   13   0.633   3.923   7.804
    2PRO     CG   14   0.546   3.841   7.984
    2PRO    HG1   15   0.567   3.744   7.939
    2PRO    HG2   16   0.612   3.858   8.068
    2PRO     CB   17   0.399   3.849   8.025
    2PRO    HB1   18   0.385   3.932   8.094
    2PRO    HB2   19   0.365   3.756   8.070
    2PRO     CA   20   0.329   3.880   7.891
    2PRO     HA   21   0.237   3.933   7.912
    2PRO      C   22   0.293   3.748   7.817
    2PRO      O   23   0.341   3.725   7.707
    3GLY      N   24   0.206   3.664   7.876
    3GLY      H   25   0.175   3.685   7.969
    3GLY     CA   26   0.163   3.534   7.820
    3GLY    HA1   27   0.056   3.522   7.835
    3GLY    HA2   28   0.182   3.532   7.713
    3GLY      C   29   0.233   3.411   7.880
    3GLY      O   30   0.294   3.418   7.986
    4GLY      N   31   0.220   3.296   7.812
    4GLY      H   32   0.165   3.297   7.727
    4GLY     CA   33   0.275   3.165   7.850
    4GLY    HA1   34   0.277   3.154   7.958
    4GLY    HA2   35   0.377   3.157   7.812
    4GLY      C   36   0.195   3.049   7.789
    4GLY      O   37   0.095   3.071   7.721
    5GLY      N   38   0.238   2.925   7.813
    5GLY      H   39   0.320   2.911   7.872
    5GLY     CA   40   0.173   2.804   7.760
    5GLY    HA1   41   0.065   2.818   7.764
    5GLY    HA2   42   0.203   2.791   7.656
    5GLY      C   43   0.208   2.676   7.838
    5GLY      O   44   0.285   2.682   7.934
    6PRO      N   45   0.148   2.561   7.801
    6PRO     CD   46   0.161   2.437   7.876
    6PRO    HD1   47   0.118   2.450   7.975
    6PRO    HD2   48   0.266   2.407   7.885
    6PRO     CG   49   0.082   2.331   7.799
    6PRO    HG1   50   0.149   2.278   7.730
    6PRO    HG2   51   0.034   2.260   7.867
    6PRO     CB   52  -0.020   2.413   7.721
    6PRO    HB1   53  -0.105   2.436   7.786
    6PRO    HB2   54  -0.054   2.362   7.631
    6PRO     CA   55   0.056   2.542   7.688
    6PRO     HA   56  -0.016   2.624   7.684
    6PRO      C   57   0.129   2.532   7.552
    6PRO      O   58   0.224   2.458   7.536
    7GLY      N   59   0.080   2.605   7.451
    7GLY      H   60   0.002   2.666   7.469
    7GLY     CA   61   0.131   2.596   7.313
    7GLY    HA1   62   0.127   2.492   7.283
    7GLY    HA2   63   0.066   2.653   7.247
    7GLY      C   64   0.275   2.646   7.293
    7GLY      O   65   0.324   2.734   7.365
    8GLY      N   66   0.342   2.593   7.190
    8GLY      H   67   0.295   2.522   7.136
    8GLY     CA   68   0.481   2.623   7.153
    8GLY    HA1   69   0.506   2.566   7.063
    8GLY    HA2   70   0.548   2.587   7.231
    8GLY      C   71   0.506   2.771   7.120
    8GLY      O   72   0.447   2.824   7.026
    9SER      N   73   0.592   2.844   7.191
    9SER      H   74   0.606   2.939   7.157
    9SER     CA   75   0.650   2.815   7.324
    9SER     HA   76   0.607   2.723   7.364
    9SER     CB   77   0.609   2.926   7.423
    9SER    HB1   78   0.669   3.015   7.404
    9SER    HB2   79   0.628   2.892   7.525
    9SER     OG   80   0.472   2.959   7.408
    9SER     HG   81   0.419   2.877   7.409
    9SER      C   82   0.802   2.796   7.323
    9SER      O   83   0.862   2.768   7.427
   10HIS      N   84   0.866   2.807   7.207
   10HIS      H   85   0.811   2.827   7.124
   10HIS     CA   86   1.000   2.754   7.181
   10HIS     HA   87   1.062   2.765   7.271
   10HIS     CB   88   1.068   2.835   7.069
   10HIS    HB1   89   1.091   2.935   7.107
   10HIS    HB2   90   1.000   2.847   6.985
   10HIS     CG   91   1.194   2.772   7.019
   10HIS    ND1   92   1.310   2.751   7.095
   10HIS    CE1   93   1.396   2.688   7.013
   10HIS    HE1   94   1.497   2.661   7.040
   10HIS    NE2   95   1.339   2.666   6.893
   10HIS    HE2   96   1.387   2.631   6.810
   10HIS    CD2   97   1.211   2.716   6.896
   10HIS    HD2   98   1.139   2.715   6.816
   10HIS      C   99   0.992   2.603   7.151
   10HIS      O  100   0.887   2.553   7.110
   11MET      N  101   1.103   2.532   7.173
   11MET      H  102   1.187   2.583   7.199
   11MET     CA  103   1.117   2.386   7.170
   11MET     HA  104   1.021   2.339   7.193
   11MET     CB  105   1.167   2.337   7.033
   11MET    HB1  106   1.194   2.232   7.040
   11MET    HB2  107   1.257   2.393   7.006
   11MET     CG  108   1.064   2.352   6.920
   11MET    HG1  109   1.111   2.322   6.827
   11MET    HG2  110   1.038   2.458   6.911
   11MET     SD  111   0.910   2.257   6.939
   11MET     CE  112   0.970   2.088   6.914
   11MET    HE1  113   1.041   2.061   6.992
   11MET    HE2  114   1.019   2.081   6.816
   11MET    HE3  115   0.886   2.019   6.917
   11MET      C  116   1.217   2.345   7.279
   11MET      O  117   1.303   2.424   7.316
   12GLY      N  118   1.207   2.222   7.330
   12GLY      H  119   1.137   2.158   7.293
   12GLY     CA  120   1.291   2.172   7.439
   12GLY    HA1  121   1.395   2.175   7.409
   12GLY    HA2  122   1.278   2.235   7.526
   12GLY      C  123   1.256   2.028   7.477
   12GLY      O  124   1.181   1.960   7.406
   13GLY      N  125   1.310   1.981   7.589
   13GLY      H  126   1.370   2.042   7.643
   13GLY     CA  127   1.293   1.845   7.640
   13GLY    HA1  128   1.196   1.838   7.690
   13GLY    HA2  129   1.294   1.774   7.557
   13GLY      C  130   1.403   1.806   7.739
   13GLY      O  131   1.505   1.875   7.750
   14ASN      N  132   1.384   1.696   7.813
   14ASN      H  133   1.295   1.650   7.807
   14ASN     CA  134   1.476   1.656   7.919
   14ASN     HA  135   1.575   1.694   7.894
   14ASN     CB  136   1.485   1.503   7.925
   14ASN    HB1  137   1.403   1.463   7.984
   14ASN    HB2  138   1.479   1.461   7.824
   14ASN     CG  139   1.617   1.459   7.987
   14ASN    OD1  140   1.637   1.465   8.107
   14ASN    ND2  141   1.713   1.420   7.907
   14ASN   HD21  142   1.800   1.393   7.949
   14ASN   HD22  143   1.700   1.418   7.807
   14ASN      C  144   1.435   1.720   8.053
   14ASN      O  145   1.316   1.733   8.082
   15TYR      N  146   1.533   1.758   8.134
   15TYR      H  147   1.628   1.738   8.108
   15TYR     CA  148   1.513   1.826   8.263
   15TYR     HA  149   1.422   1.786   8.310
   15TYR     CB  150   1.631   1.790   8.355
   15TYR    HB1  151   1.622   1.845   8.449
   15TYR    HB2  152   1.625   1.684   8.379
   15TYR     CG  153   1.769   1.818   8.295
   15TYR    CD1  154   1.842   1.714   8.234
   15TYR    HD1  155   1.801   1.614   8.230
   15TYR    CE1  156   1.969   1.740   8.178
   15TYR    HE1  157   2.026   1.661   8.130
   15TYR     CZ  158   2.022   1.870   8.180
   15TYR     OH  159   2.145   1.896   8.129
   15TYR     HH  160   2.192   1.814   8.102
   15TYR    CE2  161   1.948   1.975   8.240
   15TYR    HE2  162   1.989   2.074   8.242
   15TYR    CD2  163   1.822   1.948   8.298
   15TYR    HD2  164   1.765   2.028   8.344
   15TYR      C  165   1.493   1.978   8.252
   15TYR      O  166   1.451   2.041   8.349
   16GLY      N  167   1.522   2.040   8.137
   16GLY      H  168   1.550   1.983   8.059
   16GLY     CA  169   1.511   2.185   8.115
   16GLY    HA1  170   1.529   2.236   8.209
   16GLY    HA2  171   1.588   2.216   8.045
   16GLY      C  172   1.375   2.230   8.060
   16GLY      O  173   1.307   2.156   7.989
   17ASP      N  174   1.336   2.354   8.092
   17ASP      H  175   1.394   2.406   8.156
   17ASP     CA  176   1.212   2.418   8.048
   17ASP     HA  177   1.147   2.344   8.001
   17ASP     CB  178   1.239   2.530   7.946
   17ASP    HB1  179   1.311   2.597   7.992
   17ASP    HB2  180   1.148   2.587   7.931
   17ASP     CG  181   1.289   2.487   7.809
   17ASP    OD1  182   1.200   2.449   7.729
   17ASP    OD2  183   1.408   2.513   7.778
   17ASP      C  184   1.134   2.486   8.161
   17ASP      O  185   1.190   2.548   8.251
   18ASP      N  186   1.002   2.488   8.146
   18ASP      H  187   0.961   2.429   8.075
   18ASP     CA  188   0.913   2.572   8.226
   18ASP     HA  189   0.949   2.569   8.328
   18ASP     CB  190   0.772   2.513   8.225
   18ASP    HB1  191   0.711   2.563   8.301
   18ASP    HB2  192   0.726   2.530   8.128
   18ASP     CG  193   0.778   2.364   8.253
   18ASP    OD1  194   0.801   2.326   8.370
   18ASP    OD2  195   0.767   2.285   8.157
   18ASP      C  196   0.909   2.717   8.179
   18ASP      O  197   0.892   2.746   8.060
   19ARG      N  198   0.919   2.811   8.274
   19ARG      H  199   0.930   2.779   8.369
   19ARG     CA  200   0.890   2.954   8.249
   19ARG     HA  201   0.799   2.957   8.188
   19ARG     CB  202   0.858   3.025   8.381
   19ARG    HB1  203   0.779   2.969   8.432
   19ARG    HB2  204   0.819   3.125   8.358
   19ARG     CG  205   0.979   3.040   8.475
   19ARG    HG1  206   1.062   3.088   8.423
   19ARG    HG2  207   1.012   2.941   8.508
   19ARG     CD  208   0.946   3.126   8.599
   19ARG    HD1  209   0.933   3.229   8.566
   19ARG    HD2  210   1.030   3.123   8.668
   19ARG     NE  211   0.822   3.083   8.667
   19ARG     HE  212   0.742   3.143   8.657
   19ARG     CZ  213   0.802   2.973   8.737
   19ARG    NH1  214   0.683   2.948   8.782
   19ARG   HH11  215   0.665   2.857   8.827
   19ARG   HH12  216   0.606   3.005   8.754
   19ARG    NH2  217   0.896   2.886   8.759
   19ARG   HH21  218   0.987   2.898   8.720
   19ARG   HH22  219   0.871   2.798   8.806
   19ARG      C  220   0.992   3.032   8.166
   19ARG      O  221   0.963   3.145   8.130
   20ARG      N  222   1.110   2.977   8.133
   20ARG      H  223   1.130   2.884   8.166
   20ARG     CA  224   1.217   3.056   8.067
   20ARG     HA  225   1.172   3.110   7.985
   20ARG     CB  226   1.326   2.965   8.008
   20ARG    HB1  227   1.416   3.025   7.992
   20ARG    HB2  228   1.350   2.885   8.078
   20ARG     CG  229   1.281   2.906   7.873
   20ARG    HG1  230   1.190   2.849   7.889
   20ARG    HG2  231   1.261   2.987   7.803
   20ARG     CD  232   1.386   2.812   7.813
   20ARG    HD1  233   1.341   2.760   7.727
   20ARG    HD2  234   1.412   2.739   7.888
   20ARG     NE  235   1.511   2.877   7.770
   20ARG     HE  236   1.515   2.977   7.772
   20ARG     CZ  237   1.619   2.810   7.734
   20ARG    NH1  238   1.623   2.680   7.727
   20ARG   HH11  239   1.538   2.624   7.745
   20ARG   HH12  240   1.705   2.630   7.699
   20ARG    NH2  241   1.729   2.875   7.706
   20ARG   HH21  242   1.811   2.823   7.682
   20ARG   HH22  243   1.732   2.975   7.713
   20ARG      C  244   1.275   3.159   8.166
   20ARG      O  245   1.319   3.120   8.273
   21GLY      N  246   1.278   3.288   8.134
   21GLY      H  247   1.318   3.350   8.203
   21GLY     CA  248   1.214   3.353   8.019
   21GLY    HA1  249   1.276   3.340   7.930
   21GLY    HA2  250   1.117   3.307   8.002
   21GLY      C  251   1.190   3.503   8.041
   21GLY      O  252   1.254   3.563   8.126
   22GLY      N  253   1.101   3.568   7.965
   22GLY      H  254   1.089   3.665   7.990
   22GLY     CA  255   1.015   3.512   7.860
   22GLY    HA1  256   0.968   3.594   7.805
   22GLY    HA2  257   1.077   3.456   7.790
   22GLY      C  258   0.903   3.421   7.913
   22GLY      O  259   0.851   3.443   8.022
   23ARG      N  260   0.867   3.317   7.836
   23ARG      H  261   0.908   3.309   7.745
   23ARG     CA  262   0.765   3.218   7.875
   23ARG     HA  263   0.785   3.186   7.977
   23ARG     CB  264   0.774   3.092   7.786
   23ARG    HB1  265   0.766   3.122   7.681
   23ARG    HB2  266   0.691   3.026   7.809
   23ARG     CG  267   0.906   3.015   7.807
   23ARG    HG1  268   0.989   3.083   7.788
   23ARG    HG2  269   0.912   2.981   7.910
   23ARG     CD  270   0.921   2.895   7.713
   23ARG    HD1  271   0.868   2.915   7.620
   23ARG    HD2  272   1.027   2.884   7.690
   23ARG     NE  273   0.873   2.769   7.774
   23ARG     HE  274   0.820   2.776   7.859
   23ARG     CZ  275   0.922   2.648   7.749
   23ARG    NH1  276   1.003   2.624   7.651
   23ARG   HH11  277   1.010   2.689   7.575
   23ARG   HH12  278   1.066   2.543   7.657
   23ARG    NH2  279   0.891   2.547   7.825
   23ARG   HH21  280   0.930   2.457   7.803
   23ARG   HH22  281   0.833   2.562   7.906
   23ARG      C  282   0.626   3.282   7.871
   23ARG      O  283   0.580   3.320   7.764
   24GLY      N  284   0.554   3.297   7.983
   24GLY      H  285   0.466   3.345   7.970
   24GLY     CA  286   0.585   3.253   8.119
   24GLY    HA1  287   0.689   3.274   8.144
   24GLY    HA2  288   0.524   3.312   8.188
   24GLY      C  289   0.557   3.105   8.144
   24GLY      O  290   0.557   3.024   8.051
   25GLY      N  291   0.533   3.069   8.270
   25GLY      H  292   0.535   3.140   8.342
   25GLY     CA  293   0.499   2.933   8.313
   25GLY    HA1  294   0.574   2.863   8.276
   25GLY    HA2  295   0.403   2.905   8.271
   25GLY      C  296   0.492   2.920   8.466
   25GLY      O  297   0.526   3.013   8.539
   26TYR      N  298   0.451   2.806   8.522
   26TYR      H  299   0.450   2.804   8.623
   26TYR     CA  300   0.412   2.680   8.454
   26TYR     HA  301   0.439   2.685   8.349
   26TYR     CB  302   0.259   2.663   8.461
   26TYR    HB1  303   0.233   2.563   8.425
   26TYR    HB2  304   0.228   2.668   8.565
   26TYR     CG  305   0.180   2.763   8.379
   26TYR    CD1  306   0.144   2.888   8.434
   26TYR    HD1  307   0.173   2.913   8.535
   26TYR    CE1  308   0.070   2.981   8.359
   26TYR    HE1  309   0.043   3.076   8.401
   26TYR     CZ  310   0.030   2.949   8.227
   26TYR     OH  311  -0.045   3.038   8.157
   26TYR     HH  312  -0.075   3.006   8.070
   26TYR    CE2  313   0.065   2.824   8.171
   26TYR    HE2  314   0.034   2.799   8.071
   26TYR    CD2  315   0.141   2.732   8.247
   26TYR    HD2  316   0.170   2.638   8.203
   26TYR      C  317   0.490   2.559   8.511
   26TYR      O  318   0.444   2.445   8.506
   27ASP      N  319   0.608   2.587   8.565
   27ASP      H  320   0.639   2.683   8.564
   27ASP     CA  321   0.703   2.492   8.622
   27ASP     HA  322   0.687   2.393   8.580
   27ASP     CB  323   0.683   2.484   8.775
   27ASP    HB1  324   0.583   2.445   8.795
   27ASP    HB2  325   0.755   2.414   8.817
   27ASP     CG  326   0.697   2.620   8.842
   27ASP    OD1  327   0.811   2.655   8.883
   27ASP    OD2  328   0.599   2.698   8.848
   27ASP      C  329   0.847   2.537   8.589
   27ASP      O  330   0.870   2.652   8.549
   28ARG      N  331   0.944   2.446   8.608
   28ARG      H  332   0.915   2.353   8.634
   28ARG     CA  333   1.088   2.468   8.579
   28ARG     HA  334   1.095   2.549   8.507
   28ARG     CB  335   1.163   2.516   8.706
   28ARG    HB1  336   1.258   2.558   8.672
   28ARG    HB2  337   1.107   2.600   8.749
   28ARG     CG  338   1.196   2.415   8.818
   28ARG    HG1  339   1.255   2.333   8.776
   28ARG    HG2  340   1.260   2.466   8.890
   28ARG     CD  341   1.078   2.355   8.895
   28ARG    HD1  342   1.117   2.285   8.969
   28ARG    HD2  343   1.014   2.298   8.827
   28ARG     NE  344   0.998   2.460   8.962
   28ARG     HE  345   0.941   2.519   8.903
   28ARG     CZ  346   1.003   2.498   9.088
   28ARG    NH1  347   0.942   2.608   9.121
   28ARG   HH11  348   0.888   2.653   9.047
   28ARG   HH12  349   0.946   2.643   9.214
   28ARG    NH2  350   1.064   2.433   9.183
   28ARG   HH21  351   1.078   2.331   9.171
   28ARG   HH22  352   1.063   2.465   9.277
   28ARG      C  353   1.155   2.350   8.506
   28ARG      O  354   1.274   2.326   8.524
   29GLY      N  355   1.079   2.274   8.428
   29GLY      H  356   0.981   2.299   8.415
   29GLY     CA  357   1.124   2.147   8.369
   29GLY    HA1  358   1.063   2.124   8.282
   29GLY    HA2  359   1.228   2.156   8.337
   29GLY      C  360   1.111   2.033   8.470
   29GLY      O  361   0.999   1.991   8.500
   30GLY      N  362   1.223   1.982   8.522
   30GLY      H  363   1.312   2.022   8.494
   30GLY     CA  364   1.225   1.873   8.621
   30GLY    HA1  365   1.216   1.778   8.569
   30GLY    HA2  366   1.139   1.883   8.687
   30GLY      C  367   1.351   1.869   8.708
   30GLY      O  368   1.446   1.945   8.687
   31TYR      N  369   1.352   1.781   8.809
   31TYR      H  370   1.272   1.720   8.821
   31TYR     CA  371   1.461   1.771   8.907
   31TYR     HA  372   1.483   1.872   8.942
   31TYR     CB  373   1.414   1.688   9.027
   31TYR    HB1  374   1.400   1.584   8.995
   31TYR    HB2  375   1.316   1.725   9.060
   31TYR     CG  376   1.507   1.692   9.147
   31TYR    CD1  377   1.585   1.579   9.182
   31TYR    HD1  378   1.582   1.490   9.120
   31TYR    CE1  379   1.665   1.581   9.297
   31TYR    HE1  380   1.725   1.495   9.323
   31TYR     CZ  381   1.670   1.697   9.378
   31TYR     OH  382   1.743   1.697   9.493
   31TYR     HH  383   1.743   1.786   9.531
   31TYR    CE2  384   1.596   1.811   9.341
   31TYR    HE2  385   1.600   1.901   9.401
   31TYR    CD2  386   1.516   1.808   9.225
   31TYR    HD2  387   1.459   1.896   9.197
   31TYR      C  388   1.590   1.713   8.848
   31TYR      O  389   1.588   1.628   8.759
   32ARG      N  390   1.705   1.756   8.903
   32ARG      H  391   1.698   1.823   8.978
   32ARG     CA  392   1.840   1.710   8.867
   32ARG     HA  393   1.832   1.606   8.835
   32ARG     CB  394   1.890   1.796   8.750
   32ARG    HB1  395   1.811   1.800   8.674
   32ARG    HB2  396   1.907   1.898   8.785
   32ARG     CG  397   2.017   1.744   8.682
   32ARG    HG1  398   2.102   1.751   8.751
   32ARG    HG2  399   2.003   1.640   8.652
   32ARG     CD  400   2.045   1.828   8.557
   32ARG    HD1  401   2.056   1.932   8.587
   32ARG    HD2  402   1.958   1.821   8.492
   32ARG     NE  403   2.162   1.782   8.481
   32ARG     HE  404   2.162   1.686   8.448
   32ARG     CZ  405   2.260   1.855   8.433
   32ARG    NH1  406   2.341   1.806   8.345
   32ARG   HH11  407   2.314   1.719   8.299
   32ARG   HH12  408   2.401   1.865   8.292
   32ARG    NH2  409   2.281   1.979   8.469
   32ARG   HH21  410   2.220   2.020   8.537
   32ARG   HH22  411   2.356   2.031   8.429
   32ARG      C  412   1.931   1.721   8.990
   32ARG      O  413   1.922   1.819   9.063
   33GLY      N  414   2.023   1.629   9.017
   33GLY      H  415   2.075   1.646   9.102
   33GLY     CA  416   2.044   1.500   8.950
   33GLY    HA1  417   2.145   1.465   8.971
   33GLY    HA2  418   2.035   1.514   8.842
   33GLY      C  419   1.945   1.390   8.993
   33GLY      O  420   1.866   1.409   9.085
   34ARG      N  421   1.947   1.272   8.931
   34ARG      H  422   1.875   1.207   8.960
   34ARG     CA  423   2.034   1.229   8.819
   34ARG     HA  424   2.061   1.316   8.760
   34ARG     CB  425   2.164   1.165   8.874
   34ARG    HB1  426   2.233   1.150   8.791
   34ARG    HB2  427   2.210   1.235   8.944
   34ARG     CG  428   2.142   1.030   8.944
   34ARG    HG1  429   2.116   0.955   8.869
   34ARG    HG2  430   2.059   1.037   9.015
   34ARG     CD  431   2.267   0.984   9.020
   34ARG    HD1  432   2.353   0.990   8.953
   34ARG    HD2  433   2.283   1.051   9.104
   34ARG     NE  434   2.253   0.845   9.068
   34ARG     HE  435   2.167   0.798   9.045
   34ARG     CZ  436   2.339   0.777   9.142
   34ARG    NH1  437   2.446   0.832   9.191
   34ARG   HH11  438   2.456   0.932   9.185
   34ARG   HH12  439   2.506   0.780   9.253
   34ARG    NH2  440   2.320   0.651   9.167
   34ARG   HH21  441   2.235   0.606   9.138
   34ARG   HH22  442   2.387   0.599   9.221
   34ARG      C  443   1.959   1.132   8.727
   34ARG      O  444   1.880   1.052   8.776
   35GLY      N  445   1.983   1.129   8.596
   35GLY      H  446   1.930   1.059   8.546
   35GLY     CA  447   2.053   1.228   8.514
   35GLY    HA1  448   2.149   1.255   8.559
   35GLY    HA2  449   2.074   1.182   8.418
   35GLY      C  450   1.970   1.357   8.495
   35GLY      O  451   1.907   1.403   8.589
   36GLY      N  452   1.966   1.419   8.377
   36GLY      H  453   1.909   1.502   8.373
   36GLY     CA  454   2.051   1.390   8.261
   36GLY    HA1  455   2.050   1.283   8.239
   36GLY    HA2  456   2.012   1.441   8.173
   36GLY      C  457   2.196   1.436   8.282
   36GLY      O  458   2.220   1.530   8.358
   37ASP      N  459   2.288   1.370   8.212
   37ASP      H  460   2.255   1.290   8.160
   37ASP     CA  461   2.433   1.390   8.215
   37ASP     HA  462   2.472   1.324   8.138
   37ASP     CB  463   2.471   1.533   8.170
   37ASP    HB1  464   2.572   1.533   8.128
   37ASP    HB2  465   2.473   1.598   8.258
   37ASP     CG  466   2.375   1.590   8.065
   37ASP    OD1  467   2.296   1.681   8.102
   37ASP    OD2  468   2.380   1.541   7.951
   37ASP      C  469   2.500   1.346   8.348
   37ASP      O  470   2.435   1.335   8.452
   38ARG      N  471   2.630   1.316   8.353
   38ARG      H  472   2.660   1.290   8.445
   38ARG     CA  473   2.730   1.307   8.245
   38ARG     HA  474   2.715   1.388   8.173
   38ARG     CB  475   2.869   1.329   8.310
   38ARG    HB1  476   2.868   1.427   8.360
   38ARG    HB2  477   2.885   1.253   8.386
   38ARG     CG  478   2.987   1.327   8.212
   38ARG    HG1  479   2.963   1.391   8.127
   38ARG    HG2  480   2.998   1.226   8.175
   38ARG     CD  481   3.121   1.371   8.271
   38ARG    HD1  482   3.196   1.372   8.191
   38ARG    HD2  483   3.111   1.474   8.306
   38ARG     NE  484   3.171   1.287   8.382
   38ARG     HE  485   3.183   1.334   8.470
   38ARG     CZ  486   3.220   1.164   8.376
   38ARG    NH1  487   3.278   1.112   8.481
   38ARG   HH11  488   3.322   1.022   8.473
   38ARG   HH12  489   3.293   1.167   8.564
   38ARG    NH2  490   3.213   1.090   8.269
   38ARG   HH21  491   3.238   0.991   8.272
   38ARG   HH22  492   3.170   1.124   8.185
   38ARG      C  493   2.720   1.174   8.168
   38ARG      O  494   2.698   1.069   8.229
   39GLY      N  495   2.735   1.177   8.035
   39GLY      H  496   2.751   1.265   7.990
   39GLY     CA  497   2.752   1.054   7.954
   39GLY    HA1  498   2.666   0.988   7.971
   39GLY    HA2  499   2.754   1.080   7.848
   39GLY      C  500   2.881   0.980   7.990
   39GLY      O  501   2.979   1.043   8.028
   40GLY      N  502   2.881   0.846   7.985
   40GLY      H  503   2.802   0.797   7.947
   40GLY     CA  504   2.992   0.766   8.041
   40GLY    HA1  505   3.085   0.792   7.990
   40GLY    HA2  506   2.972   0.660   8.024
   40GLY      C  507   3.009   0.789   8.192
   40GLY      O  508   3.121   0.811   8.239
   41PHE      N  509   2.897   0.798   8.265
   41PHE      H  510   2.812   0.778   8.215
   41PHE     CA  511   2.890   0.796   8.411
   41PHE     HA  512   2.947   0.710   8.447
   41PHE     CB  513   2.951   0.925   8.470
   41PHE    HB1  514   3.056   0.929   8.444
   41PHE    HB2  515   2.902   1.010   8.423
   41PHE     CG  516   2.944   0.940   8.621
   41PHE    CD1  517   2.914   1.066   8.677
   41PHE    HD1  518   2.894   1.150   8.613
   41PHE    CE1  519   2.912   1.082   8.817
   41PHE    HE1  520   2.893   1.180   8.859
   41PHE     CZ  521   2.942   0.974   8.901
   41PHE     HZ  522   2.946   0.988   9.008
   41PHE    CE2  523   2.972   0.848   8.846
   41PHE    HE2  524   2.999   0.765   8.910
   41PHE    CD2  525   2.973   0.831   8.706
   41PHE    HD2  526   3.000   0.735   8.664
   41PHE      C  527   2.745   0.781   8.463
   41PHE      O  528   2.720   0.701   8.553
   42ARG      N  529   2.650   0.858   8.409
   42ARG      H  530   2.680   0.925   8.339
   42ARG     CA  531   2.507   0.858   8.449
   42ARG     HA  532   2.484   0.761   8.493
   42ARG     CB  533   2.479   0.969   8.552
   42ARG    HB1  534   2.503   1.065   8.507
   42ARG    HB2  535   2.372   0.969   8.575
   42ARG     CG  536   2.556   0.955   8.684
   42ARG    HG1  537   2.663   0.959   8.662
   42ARG    HG2  538   2.533   1.040   8.747
   42ARG     CD  539   2.526   0.826   8.761
   42ARG    HD1  540   2.531   0.740   8.695
   42ARG    HD2  541   2.425   0.831   8.802
   42ARG     NE  542   2.623   0.807   8.870
   42ARG     HE  543   2.696   0.876   8.879
   42ARG     CZ  544   2.633   0.701   8.949
   42ARG    NH1  545   2.559   0.595   8.934
   42ARG   HH11  546   2.576   0.515   8.995
   42ARG   HH12  547   2.504   0.584   8.852
   42ARG    NH2  548   2.717   0.703   9.048
   42ARG   HH21  549   2.781   0.779   9.061
   42ARG   HH22  550   2.721   0.624   9.112
   42ARG      C  551   2.406   0.867   8.334
   42ARG      O  552   2.293   0.824   8.355
   43GLY      N  553   2.445   0.917   8.217
   43GLY      H  554   2.538   0.956   8.211
   43GLY     CA  555   2.363   0.915   8.095
   43GLY    HA1  556   2.427   0.934   8.009
   43GLY    HA2  557   2.321   0.816   8.083
   43GLY      C  558   2.247   1.017   8.091
   43GLY      O  559   2.228   1.095   8.184
   44GLY      N  560   2.168   1.022   7.983
   44GLY      H  561   2.092   1.088   7.985
   44GLY     CA  562   2.184   0.942   7.861
   44GLY    HA1  563   2.280   0.966   7.814
   44GLY    HA2  564   2.185   0.837   7.885
   44GLY      C  565   2.075   0.966   7.755
   44GLY      O  566   1.998   1.062   7.763
   45ARG      N  567   2.072   0.879   7.654
   45ARG      H  568   2.137   0.802   7.660
   45ARG     CA  569   2.003   0.898   7.525
   45ARG     HA  570   1.907   0.946   7.546
   45ARG     CB  571   1.978   0.760   7.461
   45ARG    HB1  572   1.920   0.699   7.530
   45ARG    HB2  573   1.918   0.773   7.370
   45ARG     CG  574   2.108   0.686   7.425
   45ARG    HG1  575   2.157   0.735   7.341
   45ARG    HG2  576   2.176   0.689   7.511
   45ARG     CD  577   2.083   0.539   7.390
   45ARG    HD1  578   2.014   0.496   7.462
   45ARG    HD2  579   2.038   0.534   7.290
   45ARG     NE  580   2.208   0.461   7.395
   45ARG     HE  581   2.272   0.483   7.471
   45ARG     CZ  582   2.242   0.356   7.323
   45ARG    NH1  583   2.352   0.292   7.348
   45ARG   HH11  584   2.404   0.310   7.433
   45ARG   HH12  585   2.369   0.208   7.294
   45ARG    NH2  586   2.169   0.311   7.225
   45ARG   HH21  587   2.083   0.354   7.201
   45ARG   HH22  588   2.200   0.225   7.180
   45ARG      C  589   2.082   0.992   7.433
   45ARG      O  590   2.204   1.000   7.446
   46GLY      N  591   2.022   1.061   7.336
   46GLY      H  592   2.087   1.113   7.278
   46GLY     CA  593   1.881   1.063   7.295
   46GLY    HA1  594   1.818   1.014   7.369
   46GLY    HA2  595   1.849   1.167   7.289
   46GLY      C  596   1.854   0.998   7.159
   46GLY      O  597   1.937   0.921   7.110
   47GLY      N  598   1.739   1.028   7.100
   47GLY      H  599   1.673   1.088   7.148
   47GLY     CA  600   1.695   0.983   6.967
   47GLY    HA1  601   1.762   1.024   6.892
   47GLY    HA2  602   1.699   0.874   6.961
   47GLY      C  603   1.551   1.029   6.938
   47GLY      O  604   1.484   1.079   7.028
   48GLY      N  605   1.499   1.021   6.815
   48GLY      H  606   1.403   1.050   6.808
   48GLY     CA  607   1.560   0.963   6.695
   48GLY    HA1  608   1.667   0.982   6.692
   48GLY    HA2  609   1.516   1.011   6.608
   48GLY      C  610   1.538   0.811   6.681
   48GLY      O  611   1.520   0.742   6.780
   49ASP      N  612   1.540   0.762   6.557
   49ASP      H  613   1.565   0.823   6.480
   49ASP     CA  614   1.513   0.622   6.519
   49ASP     HA  615   1.541   0.556   6.601
   49ASP     CB  616   1.361   0.606   6.492
   49ASP    HB1  617   1.306   0.646   6.577
   49ASP    HB2  618   1.335   0.665   6.404
   49ASP     CG  619   1.317   0.461   6.471
   49ASP    OD1  620   1.211   0.437   6.408
   49ASP    OD2  621   1.389   0.368   6.514
   49ASP      C  622   1.595   0.583   6.394
   49ASP      O  623   1.651   0.670   6.326
   50ARG      N  624   1.603   0.453   6.362
   50ARG      H  625   1.552   0.389   6.423
   50ARG     CA  626   1.672   0.395   6.246
   50ARG     HA  627   1.757   0.459   6.223
   50ARG     CB  628   1.578   0.393   6.123
   50ARG    HB1  629   1.634   0.359   6.036
   50ARG    HB2  630   1.546   0.495   6.104
   50ARG     CG  631   1.453   0.304   6.140
   50ARG    HG1  632   1.396   0.338   6.225
   50ARG    HG2  633   1.483   0.200   6.156
   50ARG     CD  634   1.365   0.309   6.014
   50ARG    HD1  635   1.350   0.414   5.987
   50ARG    HD2  636   1.417   0.260   5.932
   50ARG     NE  637   1.233   0.249   6.039
   50ARG     HE  638   1.177   0.294   6.110
   50ARG     CZ  639   1.176   0.148   5.975
   50ARG    NH1  640   1.053   0.116   6.001
   50ARG   HH11  641   0.992   0.175   6.054
   50ARG   HH12  642   1.015   0.042   5.940
   50ARG    NH2  643   1.233   0.075   5.885
   50ARG   HH21  644   1.176   0.003   5.840
   50ARG   HH22  645   1.327   0.093   5.854
   50ARG      C  646   1.726   0.254   6.279
   50ARG      O  647   1.664   0.184   6.359
   51GLY      N  648   1.835   0.209   6.217
   51GLY      H  649   1.866   0.116   6.244
   51GLY     CA  650   1.914   0.280   6.115
   51GLY    HA1  651   1.849   0.305   6.031
   51GLY    HA2  652   1.953   0.373   6.157
   51GLY      C  653   2.033   0.201   6.060
   51GLY      O  654   2.077   0.104   6.121
   52GLY      N  655   2.085   0.243   5.945
   52GLY      H  656   2.041   0.319   5.897
   52GLY     CA  657   2.190   0.171   5.872
   52GLY    HA1  658   2.252   0.242   5.818
   52GLY    HA2  659   2.254   0.116   5.942
   52GLY      C  660   2.132   0.072   5.770
   52GLY      O  661   2.035   0.104   5.702
   53PHE      N  662   2.192  -0.046   5.757
   53PHE      H  663   2.270  -0.068   5.818
   53PHE     CA  664   2.148  -0.149   5.663
   53PHE     HA  665   2.141  -0.103   5.565
   53PHE     CB  666   2.256  -0.258   5.654
   53PHE    HB1  667   2.348  -0.213   5.617
   53PHE    HB2  668   2.276  -0.297   5.753
   53PHE     CG  669   2.220  -0.374   5.562
   53PHE    CD1  670   2.187  -0.499   5.616
   53PHE    HD1  671   2.188  -0.514   5.723
   53PHE    CE1  672   2.155  -0.607   5.531
   53PHE    HE1  673   2.132  -0.704   5.573
   53PHE     CZ  674   2.154  -0.588   5.392
   53PHE     HZ  675   2.130  -0.671   5.326
   53PHE    CE2  676   2.186  -0.463   5.337
   53PHE    HE2  677   2.187  -0.449   5.230
   53PHE    CD2  678   2.219  -0.355   5.422
   53PHE    HD2  679   2.246  -0.260   5.379
   53PHE      C  680   2.010  -0.208   5.702
   53PHE      O  681   1.993  -0.256   5.814
   54GLY      N  682   1.910  -0.208   5.615
   54GLY      H  683   1.823  -0.250   5.646
   54GLY     CA  684   1.910  -0.149   5.480
   54GLY    HA1  685   1.944  -0.046   5.487
   54GLY    HA2  686   1.978  -0.205   5.417
   54GLY      C  687   1.772  -0.148   5.413
   54GLY      O  688   1.675  -0.197   5.471
   55PRO      N  689   1.761  -0.093   5.290
   55PRO     CD  690   1.873  -0.048   5.208
   55PRO    HD1  691   1.955  -0.119   5.209
   55PRO    HD2  692   1.907   0.050   5.242
   55PRO     CG  693   1.817  -0.036   5.066
   55PRO    HG1  694   1.869   0.040   5.008
   55PRO    HG2  695   1.822  -0.133   5.016
   55PRO     CB  696   1.671   0.001   5.091
   55PRO    HB1  697   1.607  -0.025   5.006
   55PRO    HB2  698   1.664   0.107   5.113
   55PRO     CA  699   1.636  -0.082   5.215
   55PRO     HA  700   1.609  -0.182   5.183
   55PRO      C  701   1.520  -0.018   5.295
   55PRO      O  702   1.538   0.085   5.359
   56GLY      N  703   1.399  -0.073   5.291
   56GLY      H  704   1.326  -0.025   5.343
   56GLY     CA  705   1.361  -0.200   5.227
   56GLY    HA1  706   1.366  -0.189   5.119
   56GLY    HA2  707   1.430  -0.277   5.259
   56GLY      C  708   1.219  -0.245   5.264
   56GLY      O  709   1.131  -0.163   5.285
   57LYS      N  710   1.200  -0.378   5.270
   57LYS      H  711   1.281  -0.437   5.259
   57LYS     CA  712   1.080  -0.444   5.325
   57LYS     HA  713   1.015  -0.367   5.369
   57LYS     CB  714   1.000  -0.516   5.214
   57LYS    HB1  715   0.977  -0.445   5.134
   57LYS    HB2  716   0.905  -0.548   5.257
   57LYS     CG  717   1.071  -0.638   5.153
   57LYS    HG1  718   1.113  -0.700   5.233
   57LYS    HG2  719   1.153  -0.605   5.090
   57LYS     CD  720   0.976  -0.727   5.072
   57LYS    HD1  721   0.936  -0.671   4.987
   57LYS    HD2  722   0.893  -0.757   5.136
   57LYS     CE  723   1.051  -0.852   5.023
   57LYS    HE1  724   1.120  -0.822   4.944
   57LYS    HE2  725   1.110  -0.892   5.106
   57LYS     NZ  726   0.958  -0.957   4.973
   57LYS    HZ1  727   0.899  -0.990   5.048
   57LYS    HZ2  728   1.010  -1.036   4.937
   57LYS    HZ3  729   0.900  -0.921   4.898
   57LYS      C  730   1.119  -0.539   5.438
   57LYS      O  731   1.233  -0.584   5.442
   58MET      N  732   1.024  -0.575   5.524
   58MET      H  733   0.934  -0.530   5.517
   58MET     CA  734   1.046  -0.674   5.631
   58MET     HA  735   1.138  -0.728   5.611
   58MET     CB  736   0.932  -0.778   5.632
   58MET    HB1  737   0.949  -0.847   5.715
   58MET    HB2  738   0.837  -0.728   5.650
   58MET     CG  739   0.921  -0.860   5.503
   58MET    HG1  740   0.887  -0.794   5.423
   58MET    HG2  741   0.843  -0.935   5.518
   58MET     SD  742   1.070  -0.946   5.443
   58MET     CE  743   1.112  -1.048   5.588
   58MET    HE1  744   1.027  -1.111   5.615
   58MET    HE2  745   1.138  -0.985   5.673
   58MET    HE3  746   1.197  -1.112   5.565
   58MET      C  747   1.065  -0.611   5.770
   58MET      O  748   1.100  -0.680   5.865
   59ASP      N  749   1.047  -0.479   5.783
   59ASP      H  750   1.012  -0.426   5.703
   59ASP     CA  751   1.074  -0.400   5.904
   59ASP     HA  752   1.068  -0.464   5.991
   59ASP     CB  753   0.966  -0.291   5.915
   59ASP    HB1  754   0.979  -0.236   6.008
   59ASP    HB2  755   0.868  -0.339   5.919
   59ASP     CG  756   0.971  -0.196   5.795
   59ASP    OD1  757   1.011  -0.080   5.819
   59ASP    OD2  758   0.941  -0.242   5.683
   59ASP      C  759   1.214  -0.334   5.902
   59ASP      O  760   1.249  -0.256   5.991
   60SER      N  761   1.292  -0.363   5.796
   60SER      H  762   1.253  -0.426   5.728
   60SER     CA  763   1.427  -0.313   5.770
   60SER     HA  764   1.421  -0.205   5.752
   60SER     CB  765   1.483  -0.381   5.645
   60SER    HB1  766   1.450  -0.485   5.641
   60SER    HB2  767   1.592  -0.379   5.648
   60SER     OG  768   1.440  -0.311   5.530
   60SER     HG  769   1.518  -0.260   5.499
   60SER      C  770   1.523  -0.338   5.886
   60SER      O  771   1.535  -0.449   5.936
   61ARG      N  772   1.595  -0.233   5.927
   61ARG      H  773   1.584  -0.145   5.879
   61ARG     CA  774   1.695  -0.236   6.035
   61ARG     HA  775   1.753  -0.328   6.024
   61ARG     CB  776   1.622  -0.238   6.171
   61ARG    HB1  777   1.693  -0.261   6.250
   61ARG    HB2  778   1.549  -0.320   6.171
   61ARG     CG  779   1.549  -0.107   6.203
   61ARG    HG1  780   1.470  -0.090   6.131
   61ARG    HG2  781   1.620  -0.024   6.200
   61ARG     CD  782   1.490  -0.114   6.344
   61ARG    HD1  783   1.419  -0.197   6.350
   61ARG    HD2  784   1.571  -0.133   6.415
   61ARG     NE  785   1.425   0.013   6.381
   61ARG     HE  786   1.487   0.086   6.416
   61ARG     CZ  787   1.297   0.043   6.369
   61ARG    NH1  788   1.212  -0.035   6.308
   61ARG   HH11  789   1.247  -0.117   6.260
   61ARG   HH12  790   1.115  -0.012   6.305
   61ARG    NH2  791   1.252   0.154   6.419
   61ARG   HH21  792   1.159   0.188   6.405
   61ARG   HH22  793   1.315   0.222   6.460
   61ARG      C  794   1.793  -0.117   6.023
   61ARG      O  795   1.755  -0.013   5.969
   62GLY      N  796   1.915  -0.123   6.076
   62GLY      H  797   1.971  -0.040   6.062
   62GLY     CA  798   1.975  -0.227   6.160
   62GLY    HA1  799   2.083  -0.225   6.145
   62GLY    HA2  800   1.939  -0.325   6.131
   62GLY      C  801   1.949  -0.206   6.310
   62GLY      O  802   1.876  -0.115   6.350
   63GLU      N  803   2.003  -0.296   6.393
   63GLU      H  804   2.062  -0.367   6.354
   63GLU     CA  805   1.955  -0.317   6.531
   63GLU     HA  806   1.846  -0.309   6.530
   63GLU     CB  807   1.990  -0.461   6.572
   63GLU    HB1  808   1.949  -0.530   6.498
   63GLU    HB2  809   2.099  -0.474   6.574
   63GLU     CG  810   1.932  -0.494   6.709
   63GLU    HG1  811   1.831  -0.454   6.715
   63GLU    HG2  812   1.991  -0.443   6.786
   63GLU     CD  813   1.925  -0.644   6.740
   63GLU    OE1  814   1.813  -0.697   6.724
   63GLU    OE2  815   2.010  -0.695   6.817
   63GLU      C  816   2.004  -0.214   6.635
   63GLU      O  817   1.928  -0.177   6.725
   64HIS      N  818   2.129  -0.169   6.626
   64HIS      H  819   2.188  -0.205   6.553
   64HIS     CA  820   2.190  -0.082   6.729
   64HIS     HA  821   2.122   0.002   6.744
   64HIS     CB  822   2.323  -0.026   6.678
   64HIS    HB1  823   2.395  -0.108   6.667
   64HIS    HB2  824   2.308   0.019   6.580
   64HIS     CG  825   2.381   0.080   6.769
   64HIS    ND1  826   2.318   0.199   6.804
   64HIS    CE1  827   2.408   0.268   6.876
   64HIS    HE1  828   2.393   0.369   6.912
   64HIS    NE2  829   2.521   0.196   6.892
   64HIS    HE2  830   2.605   0.228   6.938
   64HIS    CD2  831   2.505   0.077   6.825
   64HIS    HD2  832   2.578  -0.003   6.815
   64HIS      C  833   2.206  -0.154   6.864
   64HIS      O  834   2.225  -0.275   6.869
   65ARG      N  835   2.199  -0.080   6.975
   65ARG      H  836   2.192   0.020   6.962
   65ARG     CA  837   2.201  -0.132   7.113
   65ARG     HA  838   2.231  -0.237   7.111
   65ARG     CB  839   2.058  -0.123   7.173
   65ARG    HB1  840   2.061  -0.155   7.277
   65ARG    HB2  841   2.028  -0.018   7.173
   65ARG     CG  842   1.950  -0.204   7.100
   65ARG    HG1  843   1.855  -0.187   7.151
   65ARG    HG2  844   1.940  -0.168   6.998
   65ARG     CD  845   1.979  -0.354   7.099
   65ARG    HD1  846   1.996  -0.388   7.200
   65ARG    HD2  847   2.068  -0.374   7.039
   65ARG     NE  848   1.866  -0.431   7.044
   65ARG     HE  849   1.800  -0.380   6.987
   65ARG     CZ  850   1.863  -0.562   7.035
   65ARG    NH1  851   1.961  -0.638   7.077
   65ARG   HH11  852   2.042  -0.590   7.113
   65ARG   HH12  853   1.984  -0.712   7.011
   65ARG    NH2  854   1.763  -0.622   6.977
   65ARG   HH21  855   1.791  -0.709   6.932
   65ARG   HH22  856   1.711  -0.568   6.911
   65ARG      C  857   2.301  -0.056   7.201
   65ARG      O  858   2.304   0.067   7.190
   66GLN      N  859   2.383  -0.113   7.290
   66GLN      H  860   2.438  -0.046   7.341
   66GLN     CA  861   2.409  -0.253   7.329
   66GLN     HA  862   2.480  -0.247   7.411
   66GLN     CB  863   2.484  -0.328   7.217
   66GLN    HB1  864   2.424  -0.330   7.126
   66GLN    HB2  865   2.500  -0.431   7.249
   66GLN     CG  866   2.622  -0.266   7.185
   66GLN    HG1  867   2.609  -0.162   7.155
   66GLN    HG2  868   2.684  -0.268   7.274
   66GLN     CD  869   2.695  -0.338   7.072
   66GLN    OE1  870   2.645  -0.428   7.009
   66GLN    NE2  871   2.816  -0.298   7.040
   66GLN   HE21  872   2.865  -0.228   7.091
   66GLN   HE22  873   2.861  -0.353   6.967
   66GLN      C  874   2.290  -0.332   7.386
   66GLN      O  875   2.197  -0.369   7.315
   67ASP      N  876   2.291  -0.360   7.517
   67ASP      H  877   2.367  -0.324   7.573
   67ASP     CA  878   2.181  -0.426   7.589
   67ASP     HA  879   2.134  -0.497   7.522
   67ASP     CB  880   2.239  -0.505   7.708
   67ASP    HB1  881   2.321  -0.567   7.672
   67ASP    HB2  882   2.281  -0.435   7.781
   67ASP     CG  883   2.138  -0.598   7.778
   67ASP    OD1  884   2.125  -0.598   7.902
   67ASP    OD2  885   2.072  -0.678   7.709
   67ASP      C  886   2.077  -0.321   7.635
   67ASP      O  887   2.113  -0.209   7.669
   68ARG      N  888   1.946  -0.347   7.640
   68ARG      H  889   1.892  -0.269   7.675
   68ARG     CA  890   1.871  -0.464   7.592
   68ARG     HA  891   1.939  -0.548   7.576
   68ARG     CB  892   1.808  -0.432   7.456
   68ARG    HB1  893   1.727  -0.359   7.468
   68ARG    HB2  894   1.885  -0.384   7.395
   68ARG     CG  895   1.758  -0.555   7.378
   68ARG    HG1  896   1.837  -0.631   7.376
   68ARG    HG2  897   1.740  -0.522   7.276
   68ARG     CD  898   1.628  -0.618   7.430
   68ARG    HD1  899   1.552  -0.540   7.442
   68ARG    HD2  900   1.646  -0.661   7.528
   68ARG     NE  901   1.579  -0.725   7.341
   68ARG     HE  902   1.600  -0.819   7.370
   68ARG     CZ  903   1.514  -0.712   7.227
   68ARG    NH1  904   1.479  -0.817   7.158
   68ARG   HH11  905   1.500  -0.909   7.192
   68ARG   HH12  906   1.432  -0.807   7.070
   68ARG    NH2  907   1.483  -0.595   7.178
   68ARG   HH21  908   1.511  -0.513   7.230
   68ARG   HH22  909   1.437  -0.588   7.090
   68ARG      C  910   1.770  -0.508   7.698
   68ARG      O  911   1.656  -0.461   7.700
   69ARG      N  912   1.809  -0.603   7.783
   69ARG      H  913   1.905  -0.636   7.773
   69ARG     CA  914   1.717  -0.681   7.868
   69ARG     HA  915   1.630  -0.620   7.892
   69ARG     CB  916   1.788  -0.720   7.999
   69ARG    HB1  917   1.878  -0.775   7.976
   69ARG    HB2  918   1.722  -0.785   8.057
   69ARG     CG  919   1.824  -0.597   8.084
   69ARG    HG1  920   1.732  -0.550   8.119
   69ARG    HG2  921   1.879  -0.525   8.024
   69ARG     CD  922   1.911  -0.633   8.205
   69ARG    HD1  923   2.003  -0.680   8.168
   69ARG    HD2  924   1.857  -0.705   8.268
   69ARG     NE  925   1.945  -0.513   8.284
   69ARG     HE  926   1.910  -0.426   8.248
   69ARG     CZ  927   2.022  -0.506   8.391
   69ARG    NH1  928   2.040  -0.393   8.452
   69ARG   HH11  929   2.090  -0.387   8.539
   69ARG   HH12  930   2.006  -0.308   8.411
   69ARG    NH2  931   2.082  -0.612   8.439
   69ARG   HH21  932   2.149  -0.603   8.514
   69ARG   HH22  933   2.072  -0.698   8.390
   69ARG      C  934   1.669  -0.802   7.789
   69ARG      O  935   1.745  -0.862   7.714
   70GLU      N  936   1.543  -0.840   7.806
   70GLU      H  937   1.483  -0.787   7.867
   70GLU     CA  938   1.488  -0.960   7.741
   70GLU     HA  939   1.536  -0.973   7.644
   70GLU     CB  940   1.337  -0.941   7.714
   70GLU    HB1  941   1.286  -0.917   7.807
   70GLU    HB2  942   1.296  -1.034   7.674
   70GLU     CG  943   1.316  -0.829   7.611
   70GLU    HG1  944   1.357  -0.736   7.650
   70GLU    HG2  945   1.371  -0.854   7.520
   70GLU     CD  946   1.169  -0.803   7.576
   70GLU    OE1  947   1.139  -0.777   7.458
   70GLU    OE2  948   1.084  -0.790   7.667
   70GLU      C  949   1.522  -1.090   7.818
   70GLU      O  950   1.501  -1.199   7.766
   71ARG      N  951   1.581  -1.077   7.938
   71ARG      H  952   1.589  -0.984   7.976
   71ARG     CA  953   1.633  -1.186   8.022
   71ARG     HA  954   1.600  -1.281   7.980
   71ARG     CB  955   1.788  -1.182   8.024
   71ARG    HB1  956   1.820  -1.087   8.066
   71ARG    HB2  957   1.823  -1.261   8.091
   71ARG     CG  958   1.854  -1.202   7.887
   71ARG    HG1  959   1.818  -1.295   7.843
   71ARG    HG2  960   1.825  -1.120   7.821
   71ARG     CD  961   2.008  -1.208   7.894
   71ARG    HD1  962   2.047  -1.226   7.794
   71ARG    HD2  963   2.035  -1.294   7.956
   71ARG     NE  964   2.071  -1.087   7.951
   71ARG     HE  965   2.114  -1.098   8.041
   71ARG     CZ  966   2.081  -0.968   7.895
   71ARG    NH1  967   2.139  -0.870   7.959
   71ARG   HH11  968   2.137  -0.776   7.919
   71ARG   HH12  969   2.195  -0.887   8.040
   71ARG    NH2  970   2.034  -0.941   7.777
   71ARG   HH21  971   2.047  -0.847   7.739
   71ARG   HH22  972   1.988  -1.011   7.723
   71ARG      C  973   1.579  -1.171   8.164
   71ARG      O  974   1.589  -1.060   8.217
   72PRO      N  975   1.528  -1.278   8.229
   72PRO     CD  976   1.529  -1.416   8.181
   72PRO    HD1  977   1.445  -1.432   8.114
   72PRO    HD2  978   1.623  -1.441   8.132
   72PRO     CG  979   1.512  -1.502   8.306
   72PRO    HG1  980   1.465  -1.598   8.283
   72PRO    HG2  981   1.609  -1.517   8.354
   72PRO     CB  982   1.423  -1.414   8.395
   72PRO    HB1  983   1.319  -1.426   8.363
   72PRO    HB2  984   1.434  -1.440   8.500
   72PRO     CA  985   1.473  -1.272   8.364
   72PRO     HA  986   1.553  -1.248   8.433
   72PRO      C  987   1.360  -1.169   8.381
   72PRO      O  988   1.282  -1.145   8.289
   73TYR      N  989   1.350  -1.112   8.502
   73TYR      H  990   1.419  -1.136   8.571
   73TYR     CA  991   1.243  -1.020   8.544
   73TYR     HA  992   1.158  -1.032   8.478
   73TYR     CB  993   1.197  -1.053   8.688
   73TYR    HB1  994   1.268  -1.005   8.756
   73TYR    HB2  995   1.100  -1.006   8.704
   73TYR     CG  996   1.188  -1.199   8.727
   73TYR    CD1  997   1.136  -1.296   8.639
   73TYR    HD1  998   1.102  -1.266   8.540
   73TYR    CE1  999   1.129  -1.431   8.677
   73TYR    HE1 1000   1.091  -1.506   8.610
   73TYR     CZ 1001   1.173  -1.471   8.805
   73TYR     OH 1002   1.166  -1.601   8.841
   73TYR     HH 1003   1.199  -1.619   8.929
   73TYR    CE2 1004   1.224  -1.374   8.895
   73TYR    HE2 1005   1.257  -1.404   8.993
   73TYR    CD2 1006   1.231  -1.239   8.856
   73TYR    HD2 1007   1.271  -1.166   8.924
   73TYR      C 1008   1.287  -0.873   8.535
   73TYR    OC1 1009   1.214  -0.791   8.476
   73TYR    OC2 1010   1.390  -0.837   8.595
    1GLY      N 1011   1.161  12.646   2.095
    1GLY     H1 1012   1.095  12.652   2.171
    1GLY     H2 1013   1.160  12.734   2.045
    1GLY     H3 1014   1.253  12.629   2.132
    1GLY     CA 1015   1.121  12.537   2.003
    1GLY    HA1 1016   1.120  12.444   2.058
    1GLY    HA2 1017   1.193  12.530   1.921
    1GLY      C 1018   0.983  12.564   1.944
    1GLY      O 1019   0.948  12.682   1.932
    2PRO      N 1020   0.903  12.462   1.906
    2PRO     CD 1021   0.762  12.481   1.873
    2PRO    HD1 1022   0.754  12.519   1.771
    2PRO    HD2 1023   0.713  12.549   1.943
    2PRO     CG 1024   0.699  12.343   1.882
    2PRO    HG1 1025   0.611  12.334   1.818
    2PRO    HG2 1026   0.674  12.320   1.986
    2PRO     CB 1027   0.813  12.253   1.835
    2PRO    HB1 1028   0.817  12.256   1.726
    2PRO    HB2 1029   0.800  12.151   1.870
    2PRO     CA 1030   0.939  12.320   1.892
    2PRO     HA 1031   1.020  12.310   1.819
    2PRO      C 1032   0.982  12.251   2.022
    2PRO      O 1033   0.960  12.304   2.131
    3GLY      N 1034   1.048  12.136   2.009
    3GLY      H 1035   1.068  12.102   1.916
    3GLY     CA 1036   1.067  12.038   2.117
    3GLY    HA1 1037   1.166  11.994   2.109
    3GLY    HA2 1038   1.058  12.087   2.214
    3GLY      C 1039   0.962  11.926   2.109
    3GLY      O 1040   0.870  11.931   2.026
    4GLY      N 1041   0.976  11.824   2.194
    4GLY      H 1042   1.054  11.827   2.258
    4GLY     CA 1043   0.875  11.721   2.214
    4GLY    HA1 1044   0.921  11.635   2.262
    4GLY    HA2 1045   0.835  11.689   2.118
    4GLY      C 1046   0.758  11.767   2.302
    4GLY      O 1047   0.756  11.881   2.347
    5GLY      N 1048   0.657  11.684   2.327
    5GLY      H 1049   0.578  11.724   2.376
    5GLY     CA 1050   0.645  11.545   2.281
    5GLY    HA1 1051   0.744  11.500   2.273
    5GLY    HA2 1052   0.592  11.489   2.357
    5GLY      C 1053   0.568  11.531   2.149
    5GLY      O 1054   0.472  11.606   2.129
    6PRO      N 1055   0.605  11.439   2.057
    6PRO     CD 1056   0.717  11.347   2.070
    6PRO    HD1 1057   0.721  11.301   2.169
    6PRO    HD2 1058   0.810  11.400   2.051
    6PRO     CG 1059   0.695  11.239   1.963
    6PRO    HG1 1060   0.632  11.160   2.003
    6PRO    HG2 1061   0.789  11.199   1.926
    6PRO     CB 1062   0.618  11.314   1.855
    6PRO    HB1 1063   0.561  11.246   1.792
    6PRO    HB2 1064   0.687  11.374   1.796
    6PRO     CA 1065   0.527  11.403   1.939
    6PRO     HA 1066   0.443  11.343   1.975
    6PRO      C 1067   0.476  11.522   1.857
    6PRO      O 1068   0.548  11.620   1.837
    7GLY      N 1069   0.353  11.521   1.805
    7GLY      H 1070   0.329  11.605   1.754
    7GLY     CA 1071   0.249  11.418   1.820
    7GLY    HA1 1072   0.251  11.378   1.921
    7GLY    HA2 1073   0.270  11.337   1.751
    7GLY      C 1074   0.104  11.465   1.795
    7GLY      O 1075   0.012  11.386   1.817
    8GLY      N 1076   0.083  11.590   1.752
    8GLY      H 1077   0.162  11.651   1.736
    8GLY     CA 1078  -0.049  11.648   1.728
    8GLY    HA1 1079  -0.101  11.660   1.823
    8GLY    HA2 1080  -0.108  11.581   1.665
    8GLY      C 1081  -0.043  11.785   1.658
    8GLY      O 1082   0.064  11.827   1.615
    9SER      N 1083  -0.157  11.852   1.645
    9SER      H 1084  -0.240  11.816   1.690
    9SER     CA 1085  -0.171  11.982   1.576
    9SER     HA 1086  -0.277  11.998   1.558
    9SER     CB 1087  -0.125  12.099   1.664
    9SER    HB1 1088  -0.147  12.193   1.614
    9SER    HB2 1089  -0.018  12.092   1.683
    9SER     OG 1090  -0.194  12.094   1.788
    9SER     HG 1091  -0.201  12.184   1.822
    9SER      C 1092  -0.105  11.981   1.437
    9SER      O 1093  -0.015  12.060   1.408
   10HIS      N 1094  -0.140  11.880   1.357
   10HIS      H 1095  -0.207  11.814   1.393
   10HIS     CA 1096  -0.088  11.850   1.222
   10HIS     HA 1097  -0.094  11.940   1.161
   10HIS     CB 1098  -0.179  11.742   1.161
   10HIS    HB1 1099  -0.283  11.772   1.173
   10HIS    HB2 1100  -0.158  11.736   1.054
   10HIS     CG 1101  -0.158  11.607   1.224
   10HIS    ND1 1102  -0.169  11.576   1.360
   10HIS    CE1 1103  -0.139  11.446   1.371
   10HIS    HE1 1104  -0.142  11.391   1.464
   10HIS    NE2 1105  -0.107  11.395   1.251
   10HIS    HE2 1106  -0.087  11.298   1.233
   10HIS    CD2 1107  -0.117  11.495   1.158
   10HIS    HD2 1108  -0.098  11.489   1.051
   10HIS      C 1109   0.059  11.802   1.217
   10HIS      O 1110   0.105  11.750   1.116
   11MET      N 1111   0.132  11.815   1.328
   11MET      H 1112   0.086  11.850   1.411
   11MET     CA 1113   0.277  11.797   1.333
   11MET     HA 1114   0.315  11.777   1.233
   11MET     CB 1115   0.313  11.677   1.423
   11MET    HB1 1116   0.420  11.660   1.416
   11MET    HB2 1117   0.290  11.702   1.527
   11MET     CG 1118   0.241  11.547   1.387
   11MET    HG1 1119   0.242  11.534   1.279
   11MET    HG2 1120   0.137  11.554   1.420
   11MET     SD 1121   0.318  11.402   1.464
   11MET     CE 1122   0.190  11.277   1.434
   11MET    HE1 1123   0.171  11.268   1.327
   11MET    HE2 1124   0.223  11.181   1.474
   11MET    HE3 1125   0.098  11.307   1.485
   11MET      C 1126   0.350  11.925   1.380
   11MET      O 1127   0.471  11.919   1.401
   12GLY      N 1128   0.279  12.036   1.405
   12GLY      H 1129   0.181  12.038   1.380
   12GLY     CA 1130   0.335  12.153   1.474
   12GLY    HA1 1131   0.264  12.235   1.465
   12GLY    HA2 1132   0.428  12.183   1.427
   12GLY      C 1133   0.359  12.126   1.623
   12GLY      O 1134   0.466  12.157   1.676
   13GLY      N 1135   0.263  12.062   1.689
   13GLY      H 1136   0.182  12.032   1.637
   13GLY     CA 1137   0.269  12.024   1.831
   13GLY    HA1 1138   0.170  12.035   1.875
   13GLY    HA2 1139   0.337  12.093   1.882
   13GLY      C 1140   0.318  11.881   1.855
   13GLY      O 1141   0.325  11.799   1.764
   14ASN      N 1142   0.355  11.843   1.978
   14ASN      H 1143   0.390  11.748   1.986
   14ASN     CA 1144   0.355  11.921   2.102
   14ASN     HA 1145   0.286  12.005   2.092
   14ASN     CB 1146   0.498  11.975   2.124
   14ASN    HB1 1147   0.562  11.893   2.155
   14ASN    HB2 1148   0.537  12.013   2.030
   14ASN     CG 1149   0.508  12.087   2.226
   14ASN    OD1 1150   0.412  12.153   2.262
   14ASN    ND2 1151   0.627  12.120   2.270
   14ASN   HD21 1152   0.630  12.194   2.337
   14ASN   HD22 1153   0.702  12.053   2.262
   14ASN      C 1154   0.303  11.835   2.220
   14ASN      O 1155   0.354  11.843   2.332
   15TYR      N 1156   0.209  11.745   2.190
   15TYR      H 1157   0.174  11.742   2.096
   15TYR     CA 1158   0.168  11.635   2.278
   15TYR     HA 1159   0.237  11.631   2.362
   15TYR     CB 1160   0.028  11.663   2.333
   15TYR    HB1 1161   0.026  11.762   2.378
   15TYR    HB2 1162  -0.045  11.662   2.251
   15TYR     CG 1163  -0.010  11.561   2.437
   15TYR    CD1 1164  -0.096  11.453   2.405
   15TYR    HD1 1165  -0.139  11.446   2.307
   15TYR    CE1 1166  -0.122  11.353   2.501
   15TYR    HE1 1167  -0.185  11.270   2.478
   15TYR     CZ 1168  -0.060  11.361   2.628
   15TYR     OH 1169  -0.084  11.268   2.723
   15TYR     HH 1170  -0.154  11.206   2.697
   15TYR    CE2 1171   0.026  11.467   2.658
   15TYR    HE2 1172   0.072  11.471   2.754
   15TYR    CD2 1173   0.051  11.568   2.563
   15TYR    HD2 1174   0.118  11.650   2.586
   15TYR      C 1175   0.172  11.501   2.203
   15TYR      O 1176   0.112  11.489   2.097
   16GLY      N 1177   0.236  11.395   2.255
   16GLY      H 1178   0.221  11.307   2.206
   16GLY     CA 1179   0.312  11.382   2.379
   16GLY    HA1 1180   0.243  11.369   2.462
   16GLY    HA2 1181   0.371  11.472   2.397
   16GLY      C 1182   0.410  11.263   2.371
   16GLY      O 1183   0.506  11.268   2.295
   17ASP      N 1184   0.393  11.154   2.445
   17ASP      H 1185   0.459  11.079   2.429
   17ASP     CA 1186   0.293  11.125   2.548
   17ASP     HA 1187   0.278  11.215   2.608
   17ASP     CB 1188   0.156  11.086   2.487
   17ASP    HB1 1189   0.091  11.173   2.496
   17ASP    HB2 1190   0.111  11.008   2.549
   17ASP     CG 1191   0.150  11.042   2.340
   17ASP    OD1 1192   0.171  11.127   2.249
   17ASP    OD2 1193   0.100  10.932   2.310
   17ASP      C 1194   0.348  11.016   2.643
   17ASP      O 1195   0.435  10.939   2.605
   18ASP      N 1196   0.306  11.009   2.770
   18ASP      H 1197   0.337  10.925   2.819
   18ASP     CA 1198   0.215  11.095   2.848
   18ASP     HA 1199   0.190  11.185   2.793
   18ASP     CB 1200   0.084  11.018   2.874
   18ASP    HB1 1201   0.014  11.083   2.929
   18ASP    HB2 1202   0.037  10.994   2.779
   18ASP     CG 1203   0.107  10.890   2.954
   18ASP    OD1 1204   0.144  10.788   2.893
   18ASP    OD2 1205   0.093  10.899   3.078
   18ASP      C 1206   0.280  11.136   2.983
   18ASP      O 1207   0.391  11.096   3.016
   19ARG      N 1208   0.222  11.226   3.064
   19ARG      H 1209   0.254  11.222   3.159
   19ARG     CA 1210   0.134  11.339   3.028
   19ARG     HA 1211   0.059  11.305   2.957
   19ARG     CB 1212   0.222  11.449   2.966
   19ARG    HB1 1213   0.256  11.414   2.869
   19ARG    HB2 1214   0.161  11.539   2.950
   19ARG     CG 1215   0.347  11.489   3.048
   19ARG    HG1 1216   0.409  11.401   3.066
   19ARG    HG2 1217   0.317  11.531   3.144
   19ARG     CD 1218   0.430  11.591   2.971
   19ARG    HD1 1219   0.374  11.684   2.964
   19ARG    HD2 1220   0.448  11.555   2.869
   19ARG     NE 1221   0.559  11.618   3.037
   19ARG     HE 1222   0.561  11.697   3.100
   19ARG     CZ 1223   0.672  11.551   3.020
   19ARG    NH1 1224   0.678  11.441   2.950
   19ARG   HH11 1225   0.594  11.404   2.908
   19ARG   HH12 1226   0.764  11.391   2.938
   19ARG    NH2 1227   0.783  11.594   3.074
   19ARG   HH21 1228   0.784  11.683   3.120
   19ARG   HH22 1229   0.869  11.548   3.053
   19ARG      C 1230   0.059  11.393   3.152
   19ARG      O 1231   0.119  11.399   3.259
   20ARG      N 1232  -0.065  11.443   3.140
   20ARG      H 1233  -0.106  11.472   3.228
   20ARG     CA 1234  -0.144  11.475   3.018
   20ARG     HA 1235  -0.077  11.485   2.934
   20ARG     CB 1236  -0.243  11.360   2.986
   20ARG    HB1 1237  -0.289  11.381   2.889
   20ARG    HB2 1238  -0.187  11.267   2.975
   20ARG     CG 1239  -0.354  11.337   3.089
   20ARG    HG1 1240  -0.311  11.284   3.174
   20ARG    HG2 1241  -0.391  11.433   3.125
   20ARG     CD 1242  -0.474  11.258   3.035
   20ARG    HD1 1243  -0.437  11.172   2.978
   20ARG    HD2 1244  -0.532  11.221   3.119
   20ARG     NE 1245  -0.560  11.342   2.950
   20ARG     HE 1246  -0.522  11.430   2.917
   20ARG     CZ 1247  -0.685  11.321   2.910
   20ARG    NH1 1248  -0.744  11.413   2.840
   20ARG   HH11 1249  -0.697  11.502   2.829
   20ARG   HH12 1250  -0.840  11.402   2.812
   20ARG    NH2 1251  -0.751  11.212   2.937
   20ARG   HH21 1252  -0.846  11.199   2.905
   20ARG   HH22 1253  -0.708  11.141   2.992
   20ARG      C 1254  -0.217  11.611   3.034
   20ARG      O 1255  -0.229  11.659   3.146
   21GLY      N 1256  -0.262  11.679   2.929
   21GLY      H 1257  -0.309  11.765   2.953
   21GLY     CA 1258  -0.255  11.647   2.785
   21GLY    HA1 1259  -0.171  11.581   2.766
   21GLY    HA2 1260  -0.238  11.738   2.729
   21GLY      C 1261  -0.380  11.581   2.726
   21GLY      O 1262  -0.480  11.561   2.795
   22GLY      N 1263  -0.372  11.546   2.598
   22GLY      H 1264  -0.287  11.566   2.548
   22GLY     CA 1265  -0.472  11.465   2.529
   22GLY    HA1 1266  -0.573  11.499   2.555
   22GLY    HA2 1267  -0.460  11.478   2.421
   22GLY      C 1268  -0.462  11.314   2.562
   22GLY      O 1269  -0.388  11.274   2.652
   23ARG      N 1270  -0.530  11.225   2.489
   23ARG      H 1271  -0.529  11.131   2.526
   23ARG     CA 1272  -0.615  11.247   2.370
   23ARG     HA 1273  -0.623  11.353   2.349
   23ARG     CB 1274  -0.555  11.174   2.248
   23ARG    HB1 1275  -0.621  11.190   2.163
   23ARG    HB2 1276  -0.553  11.067   2.269
   23ARG     CG 1277  -0.413  11.219   2.209
   23ARG    HG1 1278  -0.344  11.196   2.290
   23ARG    HG2 1279  -0.413  11.326   2.190
   23ARG     CD 1280  -0.366  11.145   2.082
   23ARG    HD1 1281  -0.368  11.038   2.099
   23ARG    HD2 1282  -0.436  11.167   2.000
   23ARG     NE 1283  -0.230  11.187   2.041
   23ARG     HE 1284  -0.222  11.262   1.974
   23ARG     CZ 1285  -0.115  11.139   2.086
   23ARG    NH1 1286  -0.003  11.192   2.050
   23ARG   HH11 1287   0.002  11.272   1.988
   23ARG   HH12 1288   0.079  11.162   2.103
   23ARG    NH2 1289  -0.110  11.038   2.168
   23ARG   HH21 1290  -0.192  10.990   2.197
   23ARG   HH22 1291  -0.019  11.004   2.202
   23ARG      C 1292  -0.756  11.193   2.398
   23ARG      O 1293  -0.769  11.093   2.467
   24GLY      N 1294  -0.863  11.249   2.341
   24GLY      H 1295  -0.951  11.206   2.368
   24GLY     CA 1296  -0.869  11.370   2.258
   24GLY    HA1 1297  -0.965  11.372   2.206
   24GLY    HA2 1298  -0.791  11.368   2.183
   24GLY      C 1299  -0.857  11.501   2.338
   24GLY      O 1300  -0.823  11.499   2.457
   25GLY      N 1301  -0.883  11.614   2.272
   25GLY      H 1302  -0.908  11.608   2.175
   25GLY     CA 1303  -0.874  11.748   2.332
   25GLY    HA1 1304  -0.905  11.822   2.259
   25GLY    HA2 1305  -0.942  11.753   2.416
   25GLY      C 1306  -0.733  11.785   2.381
   25GLY      O 1307  -0.634  11.721   2.346
   26TYR      N 1308  -0.726  11.890   2.464
   26TYR      H 1309  -0.810  11.941   2.487
   26TYR     CA 1310  -0.605  11.927   2.537
   26TYR     HA 1311  -0.520  11.877   2.491
   26TYR     CB 1312  -0.614  11.873   2.681
   26TYR    HB1 1313  -0.628  11.765   2.676
   26TYR    HB2 1314  -0.517  11.889   2.729
   26TYR     CG 1315  -0.723  11.929   2.772
   26TYR    CD1 1316  -0.859  11.897   2.751
   26TYR    HD1 1317  -0.888  11.830   2.672
   26TYR    CE1 1318  -0.958  11.952   2.835
   26TYR    HE1 1319  -1.063  11.931   2.816
   26TYR     CZ 1320  -0.921  12.035   2.942
   26TYR     OH 1321  -1.015  12.091   3.023
   26TYR     HH 1322  -1.106  12.064   3.003
   26TYR    CE2 1323  -0.785  12.063   2.966
   26TYR    HE2 1324  -0.758  12.127   3.049
   26TYR    CD2 1325  -0.687  12.011   2.881
   26TYR    HD2 1326  -0.583  12.037   2.897
   26TYR      C 1327  -0.576  12.078   2.528
   26TYR      O 1328  -0.631  12.160   2.601
   27ASP      N 1329  -0.483  12.114   2.439
   27ASP      H 1330  -0.442  12.043   2.381
   27ASP     CA 1331  -0.408  12.241   2.442
   27ASP     HA 1332  -0.430  12.294   2.535
   27ASP     CB 1333  -0.448  12.333   2.325
   27ASP    HB1 1334  -0.428  12.281   2.230
   27ASP    HB2 1335  -0.555  12.353   2.331
   27ASP     CG 1336  -0.373  12.467   2.325
   27ASP    OD1 1337  -0.378  12.545   2.228
   27ASP    OD2 1338  -0.306  12.502   2.425
   27ASP      C 1339  -0.259  12.206   2.440
   27ASP      O 1340  -0.216  12.116   2.368
   28ARG      N 1341  -0.180  12.274   2.524
   28ARG      H 1342  -0.223  12.350   2.575
   28ARG     CA 1343  -0.036  12.255   2.539
   28ARG     HA 1344  -0.011  12.155   2.502
   28ARG     CB 1345   0.037  12.357   2.452
   28ARG    HB1 1346  -0.002  12.346   2.350
   28ARG    HB2 1347   0.144  12.333   2.449
   28ARG     CG 1348   0.021  12.503   2.498
   28ARG    HG1 1349  -0.078  12.520   2.540
   28ARG    HG2 1350   0.094  12.524   2.577
   28ARG     CD 1351   0.043  12.600   2.382
   28ARG    HD1 1352   0.047  12.702   2.422
   28ARG    HD2 1353   0.139  12.577   2.336
   28ARG     NE 1354  -0.065  12.592   2.282
   28ARG     HE 1355  -0.158  12.563   2.313
   28ARG     CZ 1356  -0.054  12.619   2.153
   28ARG    NH1 1357  -0.155  12.612   2.072
   28ARG   HH11 1358  -0.139  12.636   1.974
   28ARG   HH12 1359  -0.248  12.588   2.108
   28ARG    NH2 1360   0.059  12.655   2.100
   28ARG   HH21 1361   0.057  12.677   2.000
   28ARG   HH22 1362   0.142  12.660   2.154
   28ARG      C 1363   0.006  12.260   2.686
   28ARG      O 1364  -0.066  12.312   2.771
   29GLY      N 1365   0.123  12.202   2.714
   29GLY      H 1366   0.177  12.166   2.637
   29GLY     CA 1367   0.179  12.193   2.849
   29GLY    HA1 1368   0.251  12.111   2.852
   29GLY    HA2 1369   0.098  12.169   2.918
   29GLY      C 1370   0.247  12.322   2.898
   29GLY      O 1371   0.245  12.424   2.830
   30GLY      N 1372   0.314  12.320   3.013
   30GLY      H 1373   0.348  12.411   3.043
   30GLY     CA 1374   0.351  12.203   3.094
   30GLY    HA1 1375   0.412  12.237   3.178
   30GLY    HA2 1376   0.413  12.138   3.033
   30GLY      C 1377   0.234  12.121   3.151
   30GLY      O 1378   0.128  12.174   3.180
   31TYR      N 1379   0.255  11.990   3.166
   31TYR      H 1380   0.346  11.953   3.145
   31TYR     CA 1381   0.155  11.896   3.219
   31TYR     HA 1382   0.075  11.951   3.268
   31TYR     CB 1383   0.095  11.811   3.106
   31TYR    HB1 1384   0.175  11.756   3.058
   31TYR    HB2 1385   0.029  11.737   3.152
   31TYR     CG 1386   0.013  11.882   2.999
   31TYR    CD1 1387  -0.096  11.964   3.036
   31TYR    HD1 1388  -0.117  11.984   3.140
   31TYR    CE1 1389  -0.180  12.018   2.937
   31TYR    HE1 1390  -0.263  12.081   2.966
   31TYR     CZ 1391  -0.156  11.990   2.801
   31TYR     OH 1392  -0.242  12.033   2.706
   31TYR     HH 1393  -0.306  12.095   2.742
   31TYR    CE2 1394  -0.044  11.911   2.764
   31TYR    HE2 1395  -0.027  11.892   2.659
   31TYR    CD2 1396   0.040  11.858   2.863
   31TYR    HD2 1397   0.123  11.795   2.834
   31TYR      C 1398   0.216  11.799   3.321
   31TYR      O 1399   0.328  11.751   3.301
   32ARG      N 1400   0.138  11.765   3.425
   32ARG      H 1401   0.047  11.810   3.430
   32ARG     CA 1402   0.157  11.656   3.522
   32ARG     HA 1403   0.203  11.571   3.472
   32ARG     CB 1404   0.241  11.704   3.642
   32ARG    HB1 1405   0.239  11.627   3.720
   32ARG    HB2 1406   0.195  11.793   3.684
   32ARG     CG 1407   0.389  11.735   3.614
   32ARG    HG1 1408   0.397  11.818   3.544
   32ARG    HG2 1409   0.436  11.765   3.707
   32ARG     CD 1410   0.464  11.613   3.558
   32ARG    HD1 1411   0.451  11.529   3.627
   32ARG    HD2 1412   0.420  11.585   3.461
   32ARG     NE 1413   0.608  11.640   3.540
   32ARG     HE 1414   0.642  11.725   3.582
   32ARG     CZ 1415   0.695  11.559   3.484
   32ARG    NH1 1416   0.660  11.447   3.428
   32ARG   HH11 1417   0.728  11.381   3.395
   32ARG   HH12 1418   0.563  11.420   3.433
   32ARG    NH2 1419   0.822  11.590   3.482
   32ARG   HH21 1420   0.890  11.524   3.450
   32ARG   HH22 1421   0.854  11.673   3.531
   32ARG      C 1422   0.020  11.607   3.572
   32ARG      O 1423  -0.081  11.674   3.553
   33GLY      N 1424   0.019  11.493   3.642
   33GLY      H 1425   0.104  11.441   3.650
   33GLY     CA 1426  -0.103  11.435   3.701
   33GLY    HA1 1427  -0.156  11.513   3.756
   33GLY    HA2 1428  -0.075  11.357   3.772
   33GLY      C 1429  -0.199  11.375   3.598
   33GLY      O 1430  -0.162  11.356   3.482
   34ARG      N 1431  -0.323  11.348   3.640
   34ARG      H 1432  -0.346  11.365   3.737
   34ARG     CA 1433  -0.429  11.296   3.551
   34ARG     HA 1434  -0.390  11.209   3.498
   34ARG     CB 1435  -0.550  11.251   3.636
   34ARG    HB1 1436  -0.515  11.193   3.721
   34ARG    HB2 1437  -0.602  11.340   3.674
   34ARG     CG 1438  -0.650  11.165   3.557
   34ARG    HG1 1439  -0.684  11.220   3.469
   34ARG    HG2 1440  -0.600  11.074   3.523
   34ARG     CD 1441  -0.774  11.127   3.639
   34ARG    HD1 1442  -0.743  11.065   3.723
   34ARG    HD2 1443  -0.820  11.217   3.678
   34ARG     NE 1444  -0.873  11.052   3.556
   34ARG     HE 1445  -0.879  10.953   3.571
   34ARG     CZ 1446  -0.952  11.104   3.464
   34ARG    NH1 1447  -0.956  11.231   3.437
   34ARG   HH11 1448  -1.017  11.267   3.363
   34ARG   HH12 1449  -0.895  11.296   3.484
   34ARG    NH2 1450  -1.031  11.028   3.393
   34ARG   HH21 1451  -1.085  11.072   3.319
   34ARG   HH22 1452  -1.032  10.928   3.402
   34ARG      C 1453  -0.469  11.396   3.441
   34ARG      O 1454  -0.524  11.354   3.339
   35GLY      N 1455  -0.439  11.524   3.459
   35GLY      H 1456  -0.392  11.550   3.545
   35GLY     CA 1457  -0.474  11.632   3.367
   35GLY    HA1 1458  -0.415  11.721   3.391
   35GLY    HA2 1459  -0.448  11.602   3.265
   35GLY      C 1460  -0.622  11.670   3.367
   35GLY      O 1461  -0.704  11.607   3.435
   36GLY      N 1462  -0.655  11.774   3.290
   36GLY      H 1463  -0.582  11.818   3.238
   36GLY     CA 1464  -0.792  11.803   3.248
   36GLY    HA1 1465  -0.803  11.908   3.224
   36GLY    HA2 1466  -0.862  11.778   3.328
   36GLY      C 1467  -0.830  11.721   3.123
   36GLY      O 1468  -0.743  11.680   3.046
   37ASP      N 1469  -0.959  11.698   3.106
   37ASP      H 1470  -1.024  11.729   3.178
   37ASP     CA 1471  -1.014  11.615   2.997
   37ASP     HA 1472  -0.942  11.614   2.915
   37ASP     CB 1473  -1.033  11.470   3.047
   37ASP    HB1 1474  -1.083  11.412   2.969
   37ASP    HB2 1475  -0.933  11.427   3.060
   37ASP     CG 1476  -1.109  11.453   3.179
   37ASP    OD1 1477  -1.176  11.549   3.224
   37ASP    OD2 1478  -1.098  11.342   3.237
   37ASP      C 1479  -1.144  11.670   2.937
   37ASP      O 1480  -1.182  11.629   2.827
   38ARG      N 1481  -1.211  11.767   3.001
   38ARG      H 1482  -1.175  11.797   3.091
   38ARG     CA 1483  -1.343  11.818   2.959
   38ARG     HA 1484  -1.363  11.778   2.859
   38ARG     CB 1485  -1.449  11.759   3.055
   38ARG    HB1 1486  -1.438  11.804   3.154
   38ARG    HB2 1487  -1.431  11.652   3.064
   38ARG     CG 1488  -1.592  11.781   3.004
   38ARG    HG1 1489  -1.617  11.887   3.013
   38ARG    HG2 1490  -1.598  11.752   2.899
   38ARG     CD 1491  -1.693  11.698   3.084
   38ARG    HD1 1492  -1.682  11.720   3.190
   38ARG    HD2 1493  -1.671  11.592   3.069
   38ARG     NE 1494  -1.830  11.731   3.042
   38ARG     HE 1495  -1.860  11.825   3.057
   38ARG     CZ 1496  -1.921  11.652   2.987
   38ARG    NH1 1497  -1.904  11.526   2.962
   38ARG   HH11 1498  -1.820  11.478   2.986
   38ARG   HH12 1499  -1.982  11.471   2.925
   38ARG    NH2 1500  -2.035  11.706   2.955
   38ARG   HH21 1501  -2.057  11.801   2.974
   38ARG   HH22 1502  -2.112  11.647   2.924
   38ARG      C 1503  -1.348  11.970   2.948
   38ARG      O 1504  -1.285  12.042   3.026
   39GLY      N 1505  -1.426  12.021   2.852
   39GLY      H 1506  -1.469  11.956   2.788
   39GLY     CA 1507  -1.443  12.164   2.827
   39GLY    HA1 1508  -1.467  12.215   2.920
   39GLY    HA2 1509  -1.527  12.178   2.759
   39GLY      C 1510  -1.320  12.233   2.765
   39GLY      O 1511  -1.220  12.168   2.736
   40GLY      N 1512  -1.331  12.364   2.743
   40GLY      H 1513  -1.416  12.411   2.771
   40GLY     CA 1514  -1.222  12.447   2.692
   40GLY    HA1 1515  -1.263  12.529   2.633
   40GLY    HA2 1516  -1.159  12.386   2.627
   40GLY      C 1517  -1.135  12.507   2.804
   40GLY      O 1518  -1.182  12.525   2.916
   41PHE      N 1519  -1.009  12.544   2.778
   41PHE      H 1520  -0.959  12.582   2.858
   41PHE     CA 1521  -0.935  12.534   2.651
   41PHE     HA 1522  -1.003  12.513   2.568
   41PHE     CB 1523  -0.834  12.418   2.660
   41PHE    HB1 1524  -0.888  12.326   2.683
   41PHE    HB2 1525  -0.788  12.404   2.562
   41PHE     CG 1526  -0.724  12.438   2.763
   41PHE    CD1 1527  -0.740  12.386   2.893
   41PHE    HD1 1528  -0.829  12.330   2.917
   41PHE    CE1 1529  -0.640  12.405   2.989
   41PHE    HE1 1530  -0.652  12.363   3.088
   41PHE     CZ 1531  -0.524  12.478   2.958
   41PHE     HZ 1532  -0.448  12.493   3.033
   41PHE    CE2 1533  -0.508  12.530   2.828
   41PHE    HE2 1534  -0.418  12.585   2.804
   41PHE    CD2 1535  -0.607  12.510   2.731
   41PHE    HD2 1536  -0.594  12.549   2.631
   41PHE      C 1537  -0.862  12.664   2.611
   41PHE      O 1538  -0.812  12.675   2.498
   42ARG      N 1539  -0.851  12.762   2.701
   42ARG      H 1540  -0.893  12.748   2.793
   42ARG     CA 1541  -0.774  12.884   2.680
   42ARG     HA 1542  -0.717  12.874   2.589
   42ARG     CB 1543  -0.676  12.899   2.797
   42ARG    HB1 1544  -0.734  12.923   2.886
   42ARG    HB2 1545  -0.626  12.804   2.817
   42ARG     CG 1546  -0.569  13.008   2.779
   42ARG    HG1 1547  -0.538  13.043   2.878
   42ARG    HG2 1548  -0.610  13.094   2.725
   42ARG     CD 1549  -0.442  12.957   2.709
   42ARG    HD1 1550  -0.367  13.037   2.710
   42ARG    HD2 1551  -0.402  12.875   2.769
   42ARG     NE 1552  -0.465  12.914   2.569
   42ARG     HE 1553  -0.523  12.973   2.512
   42ARG     CZ 1554  -0.417  12.805   2.511
   42ARG    NH1 1555  -0.451  12.773   2.390
   42ARG   HH11 1556  -0.521  12.824   2.339
   42ARG   HH12 1557  -0.413  12.688   2.346
   42ARG    NH2 1558  -0.334  12.726   2.572
   42ARG   HH21 1559  -0.310  12.638   2.525
   42ARG   HH22 1560  -0.304  12.745   2.665
   42ARG      C 1561  -0.867  13.005   2.664
   42ARG      O 1562  -0.923  13.052   2.762
   43GLY      N 1563  -0.876  13.057   2.542
   43GLY      H 1564  -0.838  13.003   2.466
   43GLY     CA 1565  -0.951  13.178   2.510
   43GLY    HA1 1566  -0.953  13.245   2.596
   43GLY    HA2 1567  -0.899  13.229   2.429
   43GLY      C 1568  -1.097  13.152   2.467
   43GLY      O 1569  -1.151  13.044   2.489
   44GLY      N 1570  -1.162  13.249   2.402
   44GLY      H 1571  -1.260  13.232   2.382
   44GLY     CA 1572  -1.104  13.375   2.355
   44GLY    HA1 1573  -1.066  13.432   2.440
   44GLY    HA2 1574  -1.021  13.351   2.289
   44GLY      C 1575  -1.202  13.464   2.278
   44GLY      O 1576  -1.323  13.442   2.281
   45ARG      N 1577  -1.156  13.565   2.204
   45ARG      H 1578  -1.229  13.618   2.157
   45ARG     CA 1579  -1.015  13.601   2.176
   45ARG     HA 1580  -0.957  13.510   2.160
   45ARG     CB 1581  -1.009  13.683   2.046
   45ARG    HB1 1582  -1.065  13.631   1.968
   45ARG    HB2 1583  -1.057  13.780   2.063
   45ARG     CG 1584  -0.865  13.707   1.996
   45ARG    HG1 1585  -0.819  13.612   1.969
   45ARG    HG2 1586  -0.806  13.752   2.076
   45ARG     CD 1587  -0.857  13.805   1.877
   45ARG    HD1 1588  -0.921  13.891   1.898
   45ARG    HD2 1589  -0.754  13.840   1.871
   45ARG     NE 1590  -0.894  13.743   1.748
   45ARG     HE 1591  -0.907  13.644   1.747
   45ARG     CZ 1592  -0.902  13.807   1.632
   45ARG    NH1 1593  -0.925  13.741   1.522
   45ARG   HH11 1594  -0.936  13.641   1.523
   45ARG   HH12 1595  -0.931  13.790   1.435
   45ARG    NH2 1596  -0.888  13.936   1.623
   45ARG   HH21 1597  -0.896  13.982   1.534
   45ARG   HH22 1598  -0.871  13.989   1.706
   45ARG      C 1599  -0.946  13.675   2.292
   45ARG      O 1600  -0.825  13.661   2.305
   46GLY      N 1601  -1.020  13.754   2.369
   46GLY      H 1602  -1.119  13.753   2.356
   46GLY     CA 1603  -0.965  13.841   2.474
   46GLY    HA1 1604  -0.870  13.884   2.440
   46GLY    HA2 1605  -1.034  13.923   2.492
   46GLY      C 1606  -0.938  13.771   2.608
   46GLY      O 1607  -0.931  13.648   2.615
   47GLY      N 1608  -0.925  13.851   2.714
   47GLY      H 1609  -0.937  13.950   2.701
   47GLY     CA 1610  -0.916  13.802   2.852
   47GLY    HA1 1611  -0.831  13.735   2.858
   47GLY    HA2 1612  -0.899  13.886   2.919
   47GLY      C 1613  -1.046  13.732   2.896
   47GLY      O 1614  -1.154  13.776   2.858
   48GLY      N 1615  -1.042  13.624   2.975
   48GLY      H 1616  -1.132  13.580   2.990
   48GLY     CA 1617  -0.926  13.551   3.027
   48GLY    HA1 1618  -0.837  13.568   2.967
   48GLY    HA2 1619  -0.906  13.581   3.129
   48GLY      C 1620  -0.951  13.400   3.024
   48GLY      O 1621  -1.047  13.354   2.963
   49ASP      N 1622  -0.862  13.322   3.086
   49ASP      H 1623  -0.789  13.361   3.144
   49ASP     CA 1624  -0.877  13.177   3.085
   49ASP     HA 1625  -0.912  13.149   2.986
   49ASP     CB 1626  -0.741  13.109   3.104
   49ASP    HB1 1627  -0.669  13.153   3.035
   49ASP    HB2 1628  -0.749  13.004   3.080
   49ASP     CG 1629  -0.688  13.122   3.246
   49ASP    OD1 1630  -0.627  13.227   3.275
   49ASP    OD2 1631  -0.709  13.022   3.319
   49ASP      C 1632  -0.981  13.129   3.188
   49ASP      O 1633  -1.014  13.198   3.284
   50ARG      N 1634  -1.040  13.010   3.176
   50ARG      H 1635  -1.104  12.991   3.251
   50ARG     CA 1636  -1.034  12.915   3.063
   50ARG     HA 1637  -1.006  12.969   2.972
   50ARG     CB 1638  -1.175  12.860   3.037
   50ARG    HB1 1639  -1.244  12.944   3.025
   50ARG    HB2 1640  -1.176  12.803   2.944
   50ARG     CG 1641  -1.224  12.770   3.152
   50ARG    HG1 1642  -1.163  12.680   3.156
   50ARG    HG2 1643  -1.214  12.823   3.247
   50ARG     CD 1644  -1.370  12.730   3.135
   50ARG    HD1 1645  -1.381  12.670   3.044
   50ARG    HD2 1646  -1.430  12.820   3.125
   50ARG     NE 1647  -1.414  12.651   3.252
   50ARG     HE 1648  -1.347  12.583   3.286
   50ARG     CZ 1649  -1.525  12.665   3.322
   50ARG    NH1 1650  -1.621  12.746   3.286
   50ARG   HH11 1651  -1.704  12.756   3.342
   50ARG   HH12 1652  -1.609  12.800   3.202
   50ARG    NH2 1653  -1.542  12.597   3.431
   50ARG   HH21 1654  -1.468  12.538   3.465
   50ARG   HH22 1655  -1.625  12.610   3.487
   50ARG      C 1656  -0.931  12.803   3.078
   50ARG      O 1657  -0.916  12.723   2.985
   51GLY      N 1658  -0.866  12.790   3.194
   51GLY      H 1659  -0.870  12.869   3.258
   51GLY     CA 1660  -0.770  12.684   3.229
   51GLY    HA1 1661  -0.690  12.684   3.155
   51GLY    HA2 1662  -0.726  12.709   3.326
   51GLY      C 1663  -0.825  12.540   3.237
   51GLY      O 1664  -0.763  12.454   3.299
   52GLY      N 1665  -0.939  12.510   3.174
   52GLY      H 1666  -0.982  12.583   3.119
   52GLY     CA 1667  -0.991  12.374   3.157
   52GLY    HA1 1668  -1.060  12.371   3.073
   52GLY    HA2 1669  -0.907  12.309   3.133
   52GLY      C 1670  -1.062  12.314   3.279
   52GLY      O 1671  -1.133  12.383   3.353
   53PHE      N 1672  -1.047  12.182   3.294
   53PHE      H 1673  -1.000  12.133   3.219
   53PHE     CA 1674  -1.095  12.099   3.405
   53PHE     HA 1675  -1.168  12.157   3.461
   53PHE     CB 1676  -0.976  12.070   3.498
   53PHE    HB1 1677  -0.923  12.163   3.518
   53PHE    HB2 1678  -0.906  12.004   3.446
   53PHE     CG 1679  -1.014  12.008   3.630
   53PHE    CD1 1680  -1.056  12.090   3.736
   53PHE    HD1 1681  -1.060  12.198   3.723
   53PHE    CE1 1682  -1.092  12.034   3.860
   53PHE    HE1 1683  -1.123  12.098   3.942
   53PHE     CZ 1684  -1.086  11.895   3.878
   53PHE     HZ 1685  -1.112  11.852   3.974
   53PHE    CE2 1686  -1.044  11.812   3.773
   53PHE    HE2 1687  -1.038  11.705   3.787
   53PHE    CD2 1688  -1.008  11.868   3.649
   53PHE    HD2 1689  -0.975  11.804   3.568
   53PHE      C 1690  -1.161  11.969   3.352
   53PHE      O 1691  -1.109  11.906   3.260
   54GLY      N 1692  -1.272  11.922   3.409
   54GLY      H 1693  -1.309  11.837   3.369
   54GLY     CA 1694  -1.341  11.976   3.527
   54GLY    HA1 1695  -1.354  12.083   3.518
   54GLY    HA2 1696  -1.278  11.956   3.614
   54GLY      C 1697  -1.480  11.915   3.552
   54GLY      O 1698  -1.545  11.870   3.457
   55PRO      N 1699  -1.531  11.919   3.676
   55PRO     CD 1700  -1.465  11.969   3.796
   55PRO    HD1 1701  -1.364  11.928   3.806
   55PRO    HD2 1702  -1.461  12.078   3.794
   55PRO     CG 1703  -1.550  11.923   3.914
   55PRO    HG1 1704  -1.517  11.824   3.947
   55PRO    HG2 1705  -1.546  11.993   3.997
   55PRO     CB 1706  -1.690  11.914   3.854
   55PRO    HB1 1707  -1.735  12.014   3.851
   55PRO    HB2 1708  -1.754  11.846   3.910
   55PRO     CA 1709  -1.663  11.865   3.711
   55PRO     HA 1710  -1.739  11.906   3.644
   55PRO      C 1711  -1.665  11.712   3.702
   55PRO      O 1712  -1.567  11.645   3.733
   56GLY      N 1713  -1.780  11.654   3.664
   56GLY      H 1714  -1.860  11.712   3.645
   56GLY     CA 1715  -1.792  11.509   3.642
   56GLY    HA1 1716  -1.762  11.487   3.540
   56GLY    HA2 1717  -1.725  11.456   3.709
   56GLY      C 1718  -1.933  11.454   3.664
   56GLY      O 1719  -2.027  11.528   3.693
   57LYS      N 1720  -1.947  11.322   3.653
   57LYS      H 1721  -1.865  11.269   3.630
   57LYS     CA 1722  -2.074  11.247   3.670
   57LYS     HA 1723  -2.148  11.314   3.714
   57LYS     CB 1724  -2.053  11.128   3.766
   57LYS    HB1 1725  -2.147  11.074   3.776
   57LYS    HB2 1726  -1.981  11.060   3.721
   57LYS     CG 1727  -2.005  11.162   3.908
   57LYS    HG1 1728  -1.987  11.067   3.960
   57LYS    HG2 1729  -1.910  11.216   3.904
   57LYS     CD 1730  -2.107  11.243   3.990
   57LYS    HD1 1731  -2.206  11.199   3.975
   57LYS    HD2 1732  -2.110  11.346   3.954
   57LYS     CE 1733  -2.078  11.239   4.141
   57LYS    HE1 1734  -2.068  11.134   4.172
   57LYS    HE2 1735  -2.164  11.280   4.194
   57LYS     NZ 1736  -1.956  11.315   4.178
   57LYS    HZ1 1737  -1.966  11.412   4.154
   57LYS    HZ2 1738  -1.874  11.277   4.131
   57LYS    HZ3 1739  -1.940  11.309   4.278
   57LYS      C 1740  -2.136  11.203   3.536
   57LYS      O 1741  -2.205  11.101   3.531
   58MET      N 1742  -2.107  11.273   3.427
   58MET      H 1743  -2.053  11.358   3.437
   58MET     CA 1744  -2.163  11.246   3.294
   58MET     HA 1745  -2.256  11.189   3.306
   58MET     CB 1746  -2.065  11.160   3.212
   58MET    HB1 1747  -2.041  11.070   3.268
   58MET    HB2 1748  -1.973  11.216   3.194
   58MET     CG 1749  -2.127  11.119   3.078
   58MET    HG1 1750  -2.144  11.208   3.019
   58MET    HG2 1751  -2.223  11.071   3.096
   58MET     SD 1752  -2.024  11.005   2.981
   58MET     CE 1753  -2.115  11.005   2.825
   58MET    HE1 1754  -2.071  10.932   2.758
   58MET    HE2 1755  -2.107  11.103   2.779
   58MET    HE3 1756  -2.219  10.980   2.843
   58MET      C 1757  -2.198  11.377   3.224
   58MET      O 1758  -2.110  11.460   3.202
   59ASP      N 1759  -2.325  11.392   3.189
   59ASP      H 1760  -2.392  11.322   3.216
   59ASP     CA 1761  -2.379  11.506   3.114
   59ASP     HA 1762  -2.342  11.600   3.157
   59ASP     CB 1763  -2.531  11.503   3.130
   59ASP    HB1 1764  -2.568  11.403   3.107
   59ASP    HB2 1765  -2.558  11.526   3.233
   59ASP     CG 1766  -2.596  11.603   3.035
   59ASP    OD1 1767  -2.600  11.722   3.073
   59ASP    OD2 1768  -2.631  11.557   2.924
   59ASP      C 1769  -2.337  11.503   2.967
   59ASP      O 1770  -2.276  11.596   2.915
   60SER      N 1771  -2.361  11.391   2.898
   60SER      H 1772  -2.420  11.322   2.941
   60SER     CA 1773  -2.322  11.374   2.758
   60SER     HA 1774  -2.360  11.460   2.701
   60SER     CB 1775  -2.390  11.248   2.704
   60SER    HB1 1776  -2.342  11.160   2.747
   60SER    HB2 1777  -2.379  11.244   2.595
   60SER     OG 1778  -2.527  11.244   2.737
   60SER     HG 1779  -2.561  11.334   2.751
   60SER      C 1780  -2.170  11.366   2.738
   60SER      O 1781  -2.093  11.355   2.833
   61ARG      N 1782  -2.124  11.364   2.612
   61ARG      H 1783  -2.188  11.391   2.539
   61ARG     CA 1784  -1.986  11.329   2.574
   61ARG     HA 1785  -1.950  11.252   2.643
   61ARG     CB 1786  -1.986  11.272   2.430
   61ARG    HB1 1787  -1.885  11.242   2.403
   61ARG    HB2 1788  -2.017  11.351   2.362
   61ARG     CG 1789  -2.080  11.151   2.412
   61ARG    HG1 1790  -2.053  11.073   2.482
   61ARG    HG2 1791  -2.183  11.182   2.432
   61ARG     CD 1792  -2.074  11.095   2.269
   61ARG    HD1 1793  -2.087  11.178   2.199
   61ARG    HD2 1794  -1.975  11.052   2.252
   61ARG     NE 1795  -2.181  10.996   2.243
   61ARG     HE 1796  -2.275  11.031   2.242
   61ARG     CZ 1797  -2.168  10.866   2.216
   61ARG    NH1 1798  -2.053  10.805   2.214
   61ARG   HH11 1799  -2.049  10.705   2.203
   61ARG   HH12 1800  -1.971  10.856   2.240
   61ARG    NH2 1801  -2.273  10.794   2.189
   61ARG   HH21 1802  -2.263  10.697   2.167
   61ARG   HH22 1803  -2.365  10.836   2.186
   61ARG      C 1804  -1.889  11.449   2.591
   61ARG      O 1805  -1.933  11.563   2.585
   62GLY      N 1806  -1.758  11.432   2.606
   62GLY      H 1807  -1.708  11.519   2.614
   62GLY     CA 1808  -1.678  11.309   2.617
   62GLY    HA1 1809  -1.575  11.332   2.591
   62GLY    HA2 1810  -1.714  11.234   2.546
   62GLY      C 1811  -1.678  11.245   2.757
   62GLY      O 1812  -1.769  11.269   2.836
   63GLU      N 1813  -1.579  11.160   2.785
   63GLU      H 1814  -1.501  11.152   2.722
   63GLU     CA 1815  -1.576  11.074   2.905
   63GLU     HA 1816  -1.622  11.129   2.988
   63GLU     CB 1817  -1.431  11.046   2.947
   63GLU    HB1 1818  -1.382  11.142   2.963
   63GLU    HB2 1819  -1.432  10.994   3.043
   63GLU     CG 1820  -1.347  10.964   2.848
   63GLU    HG1 1821  -1.385  10.861   2.845
   63GLU    HG2 1822  -1.359  11.006   2.747
   63GLU     CD 1823  -1.199  10.966   2.890
   63GLU    OE1 1824  -1.122  11.041   2.825
   63GLU    OE2 1825  -1.165  10.898   2.989
   63GLU      C 1826  -1.661  10.946   2.890
   63GLU      O 1827  -1.705  10.887   2.988
   64HIS      N 1828  -1.690  10.907   2.765
   64HIS      H 1829  -1.641  10.953   2.690
   64HIS     CA 1830  -1.790  10.807   2.730
   64HIS     HA 1831  -1.875  10.822   2.796
   64HIS     CB 1832  -1.837  10.831   2.585
   64HIS    HB1 1833  -1.869  10.935   2.575
   64HIS    HB2 1834  -1.754  10.814   2.517
   64HIS     CG 1835  -1.952  10.743   2.543
   64HIS    ND1 1836  -2.087  10.777   2.552
   64HIS    CE1 1837  -2.155  10.670   2.508
   64HIS    HE1 1838  -2.263  10.663   2.502
   64HIS    NE2 1839  -2.070  10.572   2.472
   64HIS    HE2 1840  -2.098  10.483   2.429
   64HIS    CD2 1841  -1.942  10.616   2.494
   64HIS    HD2 1842  -1.850  10.560   2.477
   64HIS      C 1843  -1.739  10.663   2.749
   64HIS      O 1844  -1.630  10.631   2.703
   65ARG      N 1845  -1.816  10.570   2.806
   65ARG      H 1846  -1.774  10.479   2.813
   65ARG     CA 1847  -1.956  10.583   2.853
   65ARG     HA 1848  -2.009  10.656   2.793
   65ARG     CB 1849  -1.956  10.629   3.000
   65ARG    HB1 1850  -1.912  10.729   3.004
   65ARG    HB2 1851  -1.893  10.562   3.058
   65ARG     CG 1852  -2.096  10.635   3.064
   65ARG    HG1 1853  -2.130  10.534   3.084
   65ARG    HG2 1854  -2.166  10.683   2.995
   65ARG     CD 1855  -2.098  10.715   3.196
   65ARG    HD1 1856  -2.084  10.821   3.172
   65ARG    HD2 1857  -2.196  10.705   3.242
   65ARG     NE 1858  -1.990  10.675   3.288
   65ARG     HE 1859  -1.900  10.717   3.271
   65ARG     CZ 1860  -1.999  10.591   3.390
   65ARG    NH1 1861  -1.894  10.568   3.464
   65ARG   HH11 1862  -1.899  10.504   3.541
   65ARG   HH12 1863  -1.806  10.612   3.441
   65ARG    NH2 1864  -2.109  10.529   3.421
   65ARG   HH21 1865  -2.113  10.467   3.500
   65ARG   HH22 1866  -2.190  10.541   3.363
   65ARG      C 1867  -2.029  10.450   2.835
   65ARG      O 1868  -1.974  10.344   2.863
   66GLN      N 1869  -2.155  10.459   2.793
   66GLN      H 1870  -2.189  10.550   2.767
   66GLN     CA 1871  -2.249  10.348   2.774
   66GLN     HA 1872  -2.195  10.256   2.750
   66GLN     CB 1873  -2.332  10.329   2.903
   66GLN    HB1 1874  -2.424  10.275   2.879
   66GLN    HB2 1875  -2.360  10.427   2.941
   66GLN     CG 1876  -2.259  10.249   3.013
   66GLN    HG1 1877  -2.156  10.283   3.022
   66GLN    HG2 1878  -2.257  10.144   2.984
   66GLN     CD 1879  -2.322  10.263   3.151
   66GLN    OE1 1880  -2.373  10.367   3.190
   66GLN    NE2 1881  -2.314  10.162   3.235
   66GLN   HE21 1882  -2.269  10.076   3.207
   66GLN   HE22 1883  -2.361  10.172   3.323
   66GLN      C 1884  -2.342  10.384   2.658
   66GLN      O 1885  -2.393  10.495   2.653
   67ASP      N 1886  -2.368  10.290   2.566
   67ASP      H 1887  -2.322  10.200   2.570
   67ASP     CA 1888  -2.468  10.306   2.460
   67ASP     HA 1889  -2.549  10.367   2.501
   67ASP     CB 1890  -2.411  10.381   2.338
   67ASP    HB1 1891  -2.391  10.484   2.368
   67ASP    HB2 1892  -2.486  10.385   2.259
   67ASP     CG 1893  -2.282  10.322   2.282
   67ASP    OD1 1894  -2.295  10.236   2.192
   67ASP    OD2 1895  -2.174  10.371   2.322
   67ASP      C 1896  -2.528  10.170   2.419
   67ASP      O 1897  -2.473  10.065   2.452
   68ARG      N 1898  -2.644  10.165   2.352
   68ARG      H 1899  -2.674  10.071   2.330
   68ARG     CA 1900  -2.738  10.276   2.327
   68ARG     HA 1901  -2.693  10.372   2.354
   68ARG     CB 1902  -2.864  10.259   2.414
   68ARG    HB1 1903  -2.909  10.162   2.394
   68ARG    HB2 1904  -2.936  10.337   2.387
   68ARG     CG 1905  -2.832  10.274   2.563
   68ARG    HG1 1906  -2.771  10.190   2.597
   68ARG    HG2 1907  -2.776  10.367   2.578
   68ARG     CD 1908  -2.961  10.279   2.646
   68ARG    HD1 1909  -3.030  10.352   2.602
   68ARG    HD2 1910  -3.009  10.181   2.642
   68ARG     NE 1911  -2.933  10.315   2.787
   68ARG     HE 1912  -2.934  10.239   2.853
   68ARG     CZ 1913  -2.912  10.436   2.835
   68ARG    NH1 1914  -2.889  10.454   2.962
   68ARG   HH11 1915  -2.875  10.546   2.998
   68ARG   HH12 1916  -2.890  10.375   3.025
   68ARG    NH2 1917  -2.912  10.542   2.759
   68ARG   HH21 1918  -2.897  10.634   2.798
   68ARG   HH22 1919  -2.933  10.532   2.661
   68ARG      C 1920  -2.774  10.299   2.180
   68ARG      O 1921  -2.853  10.388   2.153
   69ARG      N 1922  -2.717  10.223   2.086
   69ARG      H 1923  -2.648  10.155   2.114
   69ARG     CA 1924  -2.753  10.235   1.943
   69ARG     HA 1925  -2.750  10.341   1.918
   69ARG     CB 1926  -2.652  10.161   1.853
   69ARG    HB1 1927  -2.673  10.191   1.750
   69ARG    HB2 1928  -2.551  10.195   1.878
   69ARG     CG 1929  -2.659  10.008   1.865
   69ARG    HG1 1930  -2.636   9.978   1.967
   69ARG    HG2 1931  -2.758   9.972   1.840
   69ARG     CD 1932  -2.560   9.938   1.771
   69ARG    HD1 1933  -2.459   9.974   1.793
   69ARG    HD2 1934  -2.565   9.831   1.790
   69ARG     NE 1935  -2.594   9.965   1.629
   69ARG     HE 1936  -2.668  10.031   1.612
   69ARG     CZ 1937  -2.534   9.913   1.523
   69ARG    NH1 1938  -2.570   9.950   1.404
   69ARG   HH11 1939  -2.523   9.914   1.323
   69ARG   HH12 1940  -2.642  10.020   1.392
   69ARG    NH2 1941  -2.439   9.825   1.534
   69ARG   HH21 1942  -2.410   9.798   1.626
   69ARG   HH22 1943  -2.393   9.788   1.453
   69ARG      C 1944  -2.897  10.190   1.917
   69ARG      O 1945  -2.940  10.087   1.969
   70GLU      N 1946  -2.966  10.260   1.829
   70GLU      H 1947  -2.932  10.350   1.798
   70GLU     CA 1948  -3.102  10.224   1.788
   70GLU     HA 1949  -3.150  10.174   1.872
   70GLU     CB 1950  -3.183  10.352   1.764
   70GLU    HB1 1951  -3.132  10.412   1.689
   70GLU    HB2 1952  -3.282  10.326   1.725
   70GLU     CG 1953  -3.201  10.430   1.896
   70GLU    HG1 1954  -3.140  10.387   1.975
   70GLU    HG2 1955  -3.305  10.421   1.929
   70GLU     CD 1956  -3.161  10.577   1.880
   70GLU    OE1 1957  -3.042  10.598   1.845
   70GLU    OE2 1958  -3.247  10.664   1.905
   70GLU      C 1959  -3.101  10.129   1.667
   70GLU      O 1960  -3.025  10.146   1.571
   71ARG      N 1961  -3.180  10.021   1.665
   71ARG      H 1962  -3.186   9.976   1.575
   71ARG     CA 1963  -3.249   9.957   1.779
   71ARG     HA 1964  -3.178   9.954   1.862
   71ARG     CB 1965  -3.283   9.812   1.741
   71ARG    HB1 1966  -3.195   9.765   1.696
   71ARG    HB2 1967  -3.309   9.756   1.831
   71ARG     CG 1968  -3.402   9.802   1.643
   71ARG    HG1 1969  -3.494   9.826   1.696
   71ARG    HG2 1970  -3.389   9.873   1.561
   71ARG     CD 1971  -3.415   9.661   1.584
   71ARG    HD1 1972  -3.418   9.589   1.666
   71ARG    HD2 1973  -3.327   9.639   1.523
   71ARG     NE 1974  -3.539   9.649   1.505
   71ARG     HE 1975  -3.622   9.627   1.558
   71ARG     CZ 1976  -3.556   9.677   1.377
   71ARG    NH1 1977  -3.458   9.717   1.300
   71ARG   HH11 1978  -3.369   9.736   1.342
   71ARG   HH12 1979  -3.476   9.743   1.205
   71ARG    NH2 1980  -3.674   9.664   1.323
   71ARG   HH21 1981  -3.753   9.644   1.381
   71ARG   HH22 1982  -3.689   9.690   1.227
   71ARG      C 1983  -3.374  10.034   1.827
   71ARG      O 1984  -3.439  10.095   1.743
   72PRO      N 1985  -3.409  10.027   1.957
   72PRO     CD 1986  -3.338   9.959   2.064
   72PRO    HD1 1987  -3.306   9.859   2.034
   72PRO    HD2 1988  -3.251  10.018   2.094
   72PRO     CG 1989  -3.436   9.948   2.180
   72PRO    HG1 1990  -3.386   9.950   2.276
   72PRO    HG2 1991  -3.497   9.858   2.169
   72PRO     CB 1992  -3.524  10.072   2.160
   72PRO    HB1 1993  -3.473  10.160   2.199
   72PRO    HB2 1994  -3.621  10.060   2.208
   72PRO     CA 1995  -3.535  10.082   2.007
   72PRO     HA 1996  -3.545  10.187   1.978
   72PRO      C 1997  -3.656  10.003   1.954
   72PRO      O 1998  -3.645   9.883   1.929
   73TYR      N 1999  -3.770  10.072   1.943
   73TYR      H 2000  -3.767  10.173   1.953
   73TYR     CA 2001  -3.902  10.019   1.908
   73TYR     HA 2002  -3.893   9.914   1.878
   73TYR     CB 2003  -3.995  10.028   2.031
   73TYR    HB1 2004  -4.098  10.017   1.997
   73TYR    HB2 2005  -3.986  10.127   2.075
   73TYR     CG 2006  -3.968   9.922   2.136
   73TYR    CD1 2007  -3.901   9.953   2.256
   73TYR    HD1 2008  -3.868  10.055   2.273
   73TYR    CE1 2009  -3.877   9.852   2.352
   73TYR    HE1 2010  -3.826   9.877   2.443
   73TYR     CZ 2011  -3.921   9.720   2.327
   73TYR     OH 2012  -3.898   9.623   2.419
   73TYR     HH 2013  -3.855   9.657   2.497
   73TYR    CE2 2014  -3.988   9.689   2.207
   73TYR    HE2 2015  -4.021   9.588   2.190
   73TYR    CD2 2016  -4.012   9.790   2.112
   73TYR    HD2 2017  -4.063   9.767   2.020
   73TYR      C 2018  -3.962  10.091   1.787
   73TYR    OC1 2019  -3.997  10.020   1.690
   73TYR    OC2 2020  -3.970  10.216   1.794
    1GLY      N 2021   3.695   4.411   3.350
    1GLY     H1 2022   3.604   4.367   3.350
    1GLY     H2 2023   3.705   4.469   3.268
    1GLY     H3 2024   3.765   4.338   3.348
    1GLY     CA 2025   3.710   4.492   3.473
    1GLY    HA1 2026   3.811   4.533   3.479
    1GLY    HA2 2027   3.637   4.572   3.474
    1GLY      C 2028   3.686   4.404   3.595
    1GLY      O 2029   3.636   4.294   3.575
    2PRO      N 2030   3.718   4.449   3.718
    2PRO     CD 2031   3.760   4.584   3.751
    2PRO    HD1 2032   3.683   4.655   3.720
    2PRO    HD2 2033   3.856   4.609   3.706
    2PRO     CG 2034   3.772   4.588   3.904
    2PRO    HG1 2035   3.873   4.561   3.934
    2PRO    HG2 2036   3.745   4.686   3.945
    2PRO     CB 2037   3.674   4.480   3.949
    2PRO    HB1 2038   3.572   4.517   3.944
    2PRO    HB2 2039   3.697   4.444   4.049
    2PRO     CA 2040   3.694   4.372   3.841
    2PRO     HA 2041   3.603   4.314   3.832
    2PRO      C 2042   3.807   4.274   3.880
    2PRO      O 2043   3.800   4.214   3.987
    3GLY      N 2044   3.913   4.262   3.799
    3GLY      H 2045   3.913   4.310   3.712
    3GLY     CA 2046   4.019   4.163   3.821
    3GLY    HA1 2047   4.050   4.165   3.925
    3GLY    HA2 2048   4.106   4.187   3.759
    3GLY      C 2049   3.973   4.020   3.786
    3GLY      O 2050   3.876   4.003   3.712
    4GLY      N 2051   4.039   3.914   3.834
    4GLY      H 2052   4.001   3.825   3.808
    4GLY     CA 2053   4.167   3.915   3.907
    4GLY    HA1 2054   4.176   3.821   3.961
    4GLY    HA2 2055   4.171   3.995   3.980
    4GLY      C 2056   4.289   3.928   3.814
    4GLY      O 2057   4.283   3.998   3.712
    5GLY      N 2058   4.398   3.859   3.848
    5GLY      H 2059   4.399   3.811   3.937
    5GLY     CA 2060   4.517   3.842   3.763
    5GLY    HA1 2061   4.542   3.736   3.763
    5GLY    HA2 2062   4.495   3.871   3.661
    5GLY      C 2063   4.642   3.920   3.809
    5GLY      O 2064   4.632   4.006   3.897
    6PRO      N 2065   4.758   3.893   3.747
    6PRO     CD 2066   4.777   3.799   3.637
    6PRO    HD1 2067   4.727   3.704   3.655
    6PRO    HD2 2068   4.739   3.844   3.545
    6PRO     CG 2069   4.927   3.776   3.625
    6PRO    HG1 2070   4.957   3.695   3.692
    6PRO    HG2 2071   4.957   3.755   3.523
    6PRO     CB 2072   4.985   3.908   3.676
    6PRO    HB1 2073   5.087   3.895   3.712
    6PRO    HB2 2074   4.983   3.981   3.595
    6PRO     CA 2075   4.888   3.950   3.786
    6PRO     HA 2076   4.880   4.058   3.789
    6PRO      C 2077   4.935   3.902   3.924
    6PRO      O 2078   4.886   3.804   3.980
    7GLY      N 2079   5.035   3.973   3.979
    7GLY      H 2080   5.075   4.048   3.926
    7GLY     CA 2081   5.100   3.938   4.106
    7GLY    HA1 2082   5.025   3.905   4.178
    7GLY    HA2 2083   5.150   4.027   4.146
    7GLY      C 2084   5.204   3.828   4.089
    7GLY      O 2085   5.323   3.858   4.089
    8GLY      N 2086   5.160   3.703   4.076
    8GLY      H 2087   5.060   3.690   4.064
    8GLY     CA 2088   5.247   3.585   4.066
    8GLY    HA1 2089   5.350   3.612   4.089
    8GLY    HA2 2090   5.215   3.511   4.139
    8GLY      C 2091   5.246   3.518   3.928
    8GLY      O 2092   5.163   3.548   3.842
    9SER      N 2093   5.338   3.423   3.910
    9SER      H 2094   5.399   3.400   3.987
    9SER     CA 2095   5.358   3.345   3.787
    9SER     HA 2096   5.263   3.297   3.761
    9SER     CB 2097   5.462   3.235   3.811
    9SER    HB1 2098   5.470   3.172   3.723
    9SER    HB2 2099   5.559   3.280   3.831
    9SER     OG 2100   5.424   3.156   3.922
    9SER     HG 2101   5.489   3.085   3.933
    9SER      C 2102   5.403   3.431   3.668
    9SER      O 2103   5.463   3.536   3.685
   10HIS      N 2104   5.380   3.381   3.546
   10HIS      H 2105   5.335   3.290   3.540
   10HIS     CA 2106   5.454   3.428   3.429
   10HIS     HA 2107   5.458   3.537   3.430
   10HIS     CB 2108   5.383   3.383   3.300
   10HIS    HB1 2109   5.388   3.275   3.291
   10HIS    HB2 2110   5.278   3.413   3.305
   10HIS     CG 2111   5.444   3.446   3.177
   10HIS    ND1 2112   5.410   3.571   3.125
   10HIS    CE1 2113   5.502   3.597   3.031
   10HIS    HE1 2114   5.509   3.690   2.977
   10HIS    NE2 2115   5.589   3.495   3.019
   10HIS    HE2 2116   5.674   3.495   2.963
   10HIS    CD2 2117   5.554   3.398   3.111
   10HIS    HD2 2118   5.609   3.308   3.134
   10HIS      C 2119   5.598   3.375   3.435
   10HIS      O 2120   5.617   3.259   3.473
   11MET      N 2121   5.696   3.456   3.397
   11MET      H 2122   5.672   3.546   3.357
   11MET     CA 2123   5.839   3.422   3.403
   11MET     HA 2124   5.851   3.322   3.443
   11MET     CB 2125   5.914   3.519   3.496
   11MET    HB1 2126   5.918   3.617   3.448
   11MET    HB2 2127   6.017   3.483   3.508
   11MET     CG 2128   5.851   3.535   3.635
   11MET    HG1 2129   5.752   3.580   3.624
   11MET    HG2 2130   5.912   3.605   3.692
   11MET     SD 2131   5.835   3.385   3.735
   11MET     CE 2132   5.774   3.460   3.889
   11MET    HE1 2133   5.847   3.532   3.927
   11MET    HE2 2134   5.759   3.382   3.964
   11MET    HE3 2135   5.680   3.511   3.870
   11MET      C 2136   5.901   3.423   3.262
   11MET      O 2137   5.857   3.499   3.175
   12GLY      N 2138   6.002   3.340   3.238
   12GLY      H 2139   6.041   3.287   3.315
   12GLY     CA 2140   6.067   3.330   3.107
   12GLY    HA1 2141   6.127   3.240   3.103
   12GLY    HA2 2142   5.990   3.322   3.031
   12GLY      C 2143   6.159   3.450   3.078
   12GLY      O 2144   6.232   3.495   3.165
   13GLY      N 2145   6.163   3.507   2.957
   13GLY      H 2146   6.237   3.575   2.946
   13GLY     CA 2147   6.063   3.494   2.850
   13GLY    HA1 2148   6.109   3.529   2.757
   13GLY    HA2 2149   6.034   3.390   2.836
   13GLY      C 2150   5.937   3.579   2.874
   13GLY      O 2151   5.830   3.547   2.822
   14ASN      N 2152   5.947   3.687   2.953
   14ASN      H 2153   6.035   3.701   3.001
   14ASN     CA 2154   5.835   3.776   2.983
   14ASN     HA 2155   5.742   3.720   2.969
   14ASN     CB 2156   5.837   3.892   2.881
   14ASN    HB1 2157   5.864   3.853   2.783
   14ASN    HB2 2158   5.912   3.966   2.910
   14ASN     CG 2159   5.702   3.959   2.870
   14ASN    OD1 2160   5.675   4.063   2.926
   14ASN    ND2 2161   5.611   3.900   2.795
   14ASN   HD21 2162   5.524   3.950   2.786
   14ASN   HD22 2163   5.634   3.817   2.744
   14ASN      C 2164   5.832   3.826   3.128
   14ASN      O 2165   5.725   3.826   3.190
   15TYR      N 2166   5.946   3.870   3.182
   15TYR      H 2167   6.030   3.869   3.127
   15TYR     CA 2168   5.963   3.914   3.321
   15TYR     HA 2169   5.903   3.849   3.385
   15TYR     CB 2170   5.911   4.059   3.335
   15TYR    HB1 2171   5.910   4.085   3.441
   15TYR    HB2 2172   5.807   4.063   3.302
   15TYR     CG 2173   5.989   4.165   3.260
   15TYR    CD1 2174   5.952   4.203   3.130
   15TYR    HD1 2175   5.867   4.156   3.082
   15TYR    CE1 2176   6.025   4.302   3.061
   15TYR    HE1 2177   5.999   4.330   2.961
   15TYR     CZ 2178   6.136   4.363   3.123
   15TYR     OH 2179   6.207   4.458   3.056
   15TYR     HH 2180   6.284   4.486   3.105
   15TYR    CE2 2181   6.173   4.326   3.254
   15TYR    HE2 2182   6.259   4.372   3.301
   15TYR    CD2 2183   6.100   4.228   3.322
   15TYR    HD2 2184   6.129   4.198   3.422
   15TYR      C 2185   6.111   3.903   3.364
   15TYR      O 2186   6.198   3.911   3.278
   16GLY      N 2187   6.143   3.887   3.492
   16GLY      H 2188   6.242   3.879   3.512
   16GLY     CA 2189   6.051   3.869   3.605
   16GLY    HA1 2190   5.972   3.943   3.601
   16GLY    HA2 2191   6.007   3.771   3.597
   16GLY      C 2192   6.116   3.880   3.744
   16GLY      O 2193   6.216   3.950   3.762
   17ASP      N 2194   6.056   3.814   3.843
   17ASP      H 2195   5.976   3.758   3.821
   17ASP     CA 2196   6.103   3.809   3.983
   17ASP     HA 2197   6.209   3.834   3.986
   17ASP     CB 2198   6.028   3.916   4.067
   17ASP    HB1 2199   5.921   3.897   4.063
   17ASP    HB2 2200   6.048   4.014   4.024
   17ASP     CG 2201   6.075   3.916   4.214
   17ASP    OD1 2202   6.193   3.888   4.241
   17ASP    OD2 2203   5.994   3.943   4.306
   17ASP      C 2204   6.087   3.667   4.043
   17ASP      O 2205   6.004   3.644   4.131
   18ASP      N 2206   6.160   3.566   3.996
   18ASP      H 2207   6.143   3.476   4.039
   18ASP     CA 2208   6.271   3.570   3.899
   18ASP     HA 2209   6.289   3.672   3.868
   18ASP     CB 2210   6.231   3.490   3.774
   18ASP    HB1 2211   6.224   3.384   3.799
   18ASP    HB2 2212   6.133   3.524   3.740
   18ASP     CG 2213   6.330   3.509   3.658
   18ASP    OD1 2214   6.318   3.430   3.562
   18ASP    OD2 2215   6.413   3.602   3.667
   18ASP      C 2216   6.401   3.517   3.963
   18ASP      O 2217   6.396   3.437   4.056
   19ARG      N 2218   6.517   3.569   3.918
   19ARG      H 2219   6.506   3.617   3.828
   19ARG     CA 2220   6.656   3.544   3.965
   19ARG     HA 2221   6.714   3.627   3.924
   19ARG     CB 2222   6.708   3.416   3.895
   19ARG    HB1 2223   6.691   3.429   3.788
   19ARG    HB2 2224   6.647   3.332   3.927
   19ARG     CG 2225   6.856   3.377   3.913
   19ARG    HG1 2226   6.871   3.336   4.013
   19ARG    HG2 2227   6.878   3.298   3.841
   19ARG     CD 2228   6.957   3.491   3.890
   19ARG    HD1 2229   6.935   3.540   3.796
   19ARG    HD2 2230   6.946   3.565   3.969
   19ARG     NE 2231   7.097   3.440   3.886
   19ARG     HE 2232   7.116   3.371   3.815
   19ARG     CZ 2233   7.200   3.478   3.960
   19ARG    NH1 2234   7.189   3.564   4.057
   19ARG   HH11 2235   7.269   3.592   4.110
   19ARG   HH12 2236   7.097   3.596   4.082
   19ARG    NH2 2237   7.319   3.430   3.936
   19ARG   HH21 2238   7.398   3.460   3.991
   19ARG   HH22 2239   7.333   3.364   3.862
   19ARG      C 2240   6.681   3.554   4.117
   19ARG      O 2241   6.797   3.555   4.159
   20ARG      N 2242   6.579   3.576   4.200
   20ARG      H 2243   6.487   3.564   4.158
   20ARG     CA 2244   6.584   3.593   4.347
   20ARG     HA 2245   6.660   3.524   4.383
   20ARG     CB 2246   6.451   3.546   4.411
   20ARG    HB1 2247   6.435   3.442   4.383
   20ARG    HB2 2248   6.462   3.549   4.519
   20ARG     CG 2249   6.324   3.626   4.373
   20ARG    HG1 2250   6.308   3.621   4.265
   20ARG    HG2 2251   6.339   3.731   4.401
   20ARG     CD 2252   6.200   3.570   4.446
   20ARG    HD1 2253   6.185   3.467   4.414
   20ARG    HD2 2254   6.221   3.571   4.553
   20ARG     NE 2255   6.078   3.649   4.419
   20ARG     HE 2256   6.073   3.695   4.329
   20ARG     CZ 2257   5.972   3.666   4.498
   20ARG    NH1 2258   5.879   3.751   4.467
   20ARG   HH11 2259   5.804   3.769   4.533
   20ARG   HH12 2260   5.893   3.811   4.386
   20ARG    NH2 2261   5.956   3.604   4.611
   20ARG   HH21 2262   6.021   3.532   4.637
   20ARG   HH22 2263   5.880   3.631   4.673
   20ARG      C 2264   6.632   3.730   4.396
   20ARG      O 2265   6.646   3.750   4.516
   21GLY      N 2266   6.665   3.822   4.304
   21GLY      H 2267   6.645   3.798   4.209
   21GLY     CA 2268   6.734   3.948   4.332
   21GLY    HA1 2269   6.808   3.932   4.411
   21GLY    HA2 2270   6.788   3.978   4.242
   21GLY      C 2271   6.644   4.064   4.375
   21GLY      O 2272   6.533   4.044   4.425
   22GLY      N 2273   6.690   4.187   4.355
   22GLY      H 2274   6.784   4.198   4.318
   22GLY     CA 2275   6.615   4.307   4.392
   22GLY    HA1 2276   6.516   4.299   4.347
   22GLY    HA2 2277   6.664   4.396   4.351
   22GLY      C 2278   6.600   4.325   4.544
   22GLY      O 2279   6.683   4.277   4.620
   23ARG      N 2280   6.497   4.392   4.594
   23ARG      H 2281   6.494   4.394   4.695
   23ARG     CA 2282   6.388   4.464   4.524
   23ARG     HA 2283   6.396   4.452   4.417
   23ARG     CB 2284   6.405   4.613   4.559
   23ARG    HB1 2285   6.369   4.630   4.660
   23ARG    HB2 2286   6.512   4.637   4.557
   23ARG     CG 2287   6.334   4.711   4.464
   23ARG    HG1 2288   6.370   4.694   4.363
   23ARG    HG2 2289   6.226   4.695   4.468
   23ARG     CD 2290   6.368   4.855   4.507
   23ARG    HD1 2291   6.475   4.861   4.528
   23ARG    HD2 2292   6.315   4.879   4.600
   23ARG     NE 2293   6.337   4.953   4.401
   23ARG     HE 2294   6.413   4.977   4.340
   23ARG     CZ 2295   6.222   5.014   4.379
   23ARG    NH1 2296   6.211   5.100   4.282
   23ARG   HH11 2297   6.124   5.146   4.263
   23ARG   HH12 2298   6.291   5.119   4.224
   23ARG    NH2 2299   6.116   4.990   4.452
   23ARG   HH21 2300   6.027   5.032   4.429
   23ARG   HH22 2301   6.121   4.919   4.523
   23ARG      C 2302   6.251   4.409   4.567
   23ARG      O 2303   6.238   4.362   4.679
   24GLY      N 2304   6.150   4.416   4.481
   24GLY      H 2305   6.166   4.452   4.389
   24GLY     CA 2306   6.015   4.366   4.514
   24GLY    HA1 2307   6.024   4.265   4.554
   24GLY    HA2 2308   5.956   4.360   4.422
   24GLY      C 2309   5.937   4.451   4.616
   24GLY      O 2310   5.978   4.563   4.650
   25GLY      N 2311   5.824   4.396   4.661
   25GLY      H 2312   5.801   4.303   4.628
   25GLY     CA 2313   5.744   4.443   4.776
   25GLY    HA1 2314   5.761   4.549   4.793
   25GLY    HA2 2315   5.639   4.428   4.752
   25GLY      C 2316   5.777   4.364   4.905
   25GLY      O 2317   5.879   4.295   4.909
   26TYR      N 2318   5.696   4.370   5.011
   26TYR      H 2319   5.722   4.308   5.086
   26TYR     CA 2320   5.580   4.459   5.034
   26TYR     HA 2321   5.605   4.558   4.997
   26TYR     CB 2322   5.560   4.470   5.186
   26TYR    HB1 2323   5.647   4.518   5.229
   26TYR    HB2 2324   5.556   4.368   5.226
   26TYR     CG 2325   5.436   4.543   5.236
   26TYR    CD1 2326   5.386   4.659   5.172
   26TYR    HD1 2327   5.435   4.697   5.083
   26TYR    CE1 2328   5.273   4.726   5.223
   26TYR    HE1 2329   5.234   4.812   5.172
   26TYR     CZ 2330   5.209   4.677   5.339
   26TYR     OH 2331   5.096   4.736   5.387
   26TYR     HH 2332   5.075   4.816   5.339
   26TYR    CE2 2333   5.259   4.563   5.404
   26TYR    HE2 2334   5.212   4.526   5.494
   26TYR    CD2 2335   5.371   4.496   5.352
   26TYR    HD2 2336   5.409   4.408   5.403
   26TYR      C 2337   5.451   4.412   4.964
   26TYR      O 2338   5.393   4.309   4.997
   27ASP      N 2339   5.402   4.493   4.869
   27ASP      H 2340   5.453   4.577   4.844
   27ASP     CA 2341   5.287   4.463   4.785
   27ASP     HA 2342   5.254   4.360   4.803
   27ASP     CB 2343   5.327   4.472   4.637
   27ASP    HB1 2344   5.242   4.443   4.575
   27ASP    HB2 2345   5.406   4.399   4.618
   27ASP     CG 2346   5.377   4.611   4.593
   27ASP    OD1 2347   5.460   4.671   4.665
   27ASP    OD2 2348   5.326   4.656   4.489
   27ASP      C 2349   5.167   4.556   4.814
   27ASP      O 2350   5.172   4.645   4.899
   28ARG      N 2351   5.054   4.531   4.746
   28ARG      H 2352   5.056   4.454   4.682
   28ARG     CA 2353   4.933   4.614   4.752
   28ARG     HA 2354   4.936   4.677   4.841
   28ARG     CB 2355   4.811   4.520   4.765
   28ARG    HB1 2356   4.826   4.457   4.853
   28ARG    HB2 2357   4.806   4.456   4.677
   28ARG     CG 2358   4.677   4.595   4.778
   28ARG    HG1 2359   4.655   4.645   4.684
   28ARG    HG2 2360   4.684   4.670   4.857
   28ARG     CD 2361   4.560   4.500   4.808
   28ARG    HD1 2362   4.564   4.416   4.739
   28ARG    HD2 2363   4.468   4.556   4.790
   28ARG     NE 2364   4.561   4.453   4.948
   28ARG     HE 2365   4.643   4.474   5.004
   28ARG     CZ 2366   4.466   4.382   5.007
   28ARG    NH1 2367   4.358   4.346   4.944
   28ARG   HH11 2368   4.288   4.293   4.992
   28ARG   HH12 2369   4.352   4.365   4.846
   28ARG    NH2 2370   4.479   4.348   5.131
   28ARG   HH21 2371   4.567   4.374   5.177
   28ARG   HH22 2372   4.421   4.279   5.173
   28ARG      C 2373   4.920   4.712   4.634
   28ARG      O 2374   4.842   4.807   4.641
   29GLY      N 2375   4.994   4.689   4.525
   29GLY      H 2376   5.068   4.621   4.530
   29GLY     CA 2377   4.968   4.752   4.395
   29GLY    HA1 2378   4.965   4.860   4.407
   29GLY    HA2 2379   5.051   4.728   4.328
   29GLY      C 2380   4.837   4.705   4.330
   29GLY      O 2381   4.754   4.637   4.391
   30GLY      N 2382   4.817   4.740   4.202
   30GLY      H 2383   4.890   4.791   4.155
   30GLY     CA 2384   4.696   4.706   4.126
   30GLY    HA1 2385   4.637   4.632   4.179
   30GLY    HA2 2386   4.636   4.796   4.114
   30GLY      C 2387   4.728   4.653   3.986
   30GLY      O 2388   4.784   4.725   3.904
   31TYR      N 2389   4.687   4.529   3.957
   31TYR      H 2390   4.642   4.474   4.028
   31TYR     CA 2391   4.701   4.472   3.823
   31TYR     HA 2392   4.805   4.485   3.793
   31TYR     CB 2393   4.673   4.321   3.824
   31TYR    HB1 2394   4.745   4.272   3.890
   31TYR    HB2 2395   4.573   4.304   3.865
   31TYR     CG 2396   4.684   4.256   3.687
   31TYR    CD1 2397   4.807   4.254   3.619
   31TYR    HD1 2398   4.895   4.296   3.665
   31TYR    CE1 2399   4.818   4.190   3.494
   31TYR    HE1 2400   4.914   4.186   3.444
   31TYR     CZ 2401   4.705   4.130   3.435
   31TYR     OH 2402   4.717   4.066   3.316
   31TYR     HH 2403   4.808   4.060   3.289
   31TYR    CE2 2404   4.580   4.135   3.502
   31TYR    HE2 2405   4.494   4.088   3.457
   31TYR    CD2 2406   4.570   4.198   3.627
   31TYR    HD2 2407   4.475   4.197   3.680
   31TYR      C 2408   4.613   4.546   3.722
   31TYR      O 2409   4.492   4.560   3.740
   32ARG      N 2410   4.676   4.594   3.614
   32ARG      H 2411   4.776   4.583   3.613
   32ARG     CA 2412   4.615   4.678   3.509
   32ARG     HA 2413   4.508   4.687   3.529
   32ARG     CB 2414   4.680   4.818   3.520
   32ARG    HB1 2415   4.685   4.845   3.626
   32ARG    HB2 2416   4.782   4.812   3.482
   32ARG     CG 2417   4.606   4.931   3.448
   32ARG    HG1 2418   4.596   4.909   3.341
   32ARG    HG2 2419   4.506   4.943   3.490
   32ARG     CD 2420   4.684   5.062   3.461
   32ARG    HD1 2421   4.688   5.091   3.566
   32ARG    HD2 2422   4.785   5.045   3.425
   32ARG     NE 2423   4.621   5.170   3.382
   32ARG     HE 2424   4.527   5.153   3.350
   32ARG     CZ 2425   4.678   5.284   3.345
   32ARG    NH1 2426   4.611   5.370   3.274
   32ARG   HH11 2427   4.655   5.456   3.245
   32ARG   HH12 2428   4.518   5.349   3.243
   32ARG    NH2 2429   4.800   5.315   3.378
   32ARG   HH21 2430   4.854   5.249   3.432
   32ARG   HH22 2431   4.842   5.400   3.347
   32ARG      C 2432   4.628   4.617   3.368
   32ARG      O 2433   4.584   4.678   3.271
   33GLY      N 2434   4.692   4.501   3.356
   33GLY      H 2435   4.714   4.450   3.441
   33GLY     CA 2436   4.725   4.438   3.228
   33GLY    HA1 2437   4.807   4.368   3.243
   33GLY    HA2 2438   4.759   4.515   3.159
   33GLY      C 2439   4.609   4.363   3.162
   33GLY      O 2440   4.502   4.346   3.220
   34ARG      N 2441   4.634   4.316   3.040
   34ARG      H 2442   4.722   4.341   2.997
   34ARG     CA 2443   4.539   4.242   2.955
   34ARG     HA 2444   4.438   4.273   2.982
   34ARG     CB 2445   4.552   4.090   2.983
   34ARG    HB1 2446   4.474   4.038   2.927
   34ARG    HB2 2447   4.533   4.073   3.089
   34ARG     CG 2448   4.688   4.028   2.946
   34ARG    HG1 2449   4.768   4.078   3.001
   34ARG    HG2 2450   4.706   4.041   2.839
   34ARG     CD 2451   4.690   3.878   2.979
   34ARG    HD1 2452   4.605   3.831   2.931
   34ARG    HD2 2453   4.679   3.867   3.088
   34ARG     NE 2454   4.815   3.812   2.935
   34ARG     HE 2455   4.889   3.872   2.903
   34ARG     CZ 2456   4.838   3.682   2.930
   34ARG    NH1 2457   4.952   3.636   2.888
   34ARG   HH11 2458   5.026   3.698   2.860
   34ARG   HH12 2459   4.970   3.537   2.886
   34ARG    NH2 2460   4.749   3.594   2.968
   34ARG   HH21 2461   4.661   3.625   3.003
   34ARG   HH22 2462   4.770   3.496   2.963
   34ARG      C 2463   4.561   4.278   2.807
   34ARG      O 2464   4.669   4.324   2.772
   35GLY      N 2465   4.464   4.262   2.716
   35GLY      H 2466   4.491   4.287   2.623
   35GLY     CA 2467   4.332   4.199   2.733
   35GLY    HA1 2468   4.332   4.104   2.681
   35GLY    HA2 2469   4.311   4.180   2.838
   35GLY      C 2470   4.214   4.282   2.679
   35GLY      O 2471   4.113   4.223   2.643
   36GLY      N 2472   4.226   4.415   2.670
   36GLY      H 2473   4.308   4.459   2.707
   36GLY     CA 2474   4.124   4.501   2.609
   36GLY    HA1 2475   4.026   4.453   2.616
   36GLY    HA2 2476   4.148   4.512   2.503
   36GLY      C 2477   4.111   4.641   2.672
   36GLY      O 2478   4.174   4.668   2.774
   37ASP      N 2479   4.032   4.732   2.615
   37ASP      H 2480   4.022   4.820   2.664
   37ASP     CA 2481   3.966   4.724   2.484
   37ASP     HA 2482   4.024   4.658   2.419
   37ASP     CB 2483   3.823   4.665   2.493
   37ASP    HB1 2484   3.791   4.639   2.392
   37ASP    HB2 2485   3.828   4.571   2.549
   37ASP     CG 2486   3.715   4.754   2.557
   37ASP    OD1 2487   3.722   4.778   2.680
   37ASP    OD2 2488   3.621   4.793   2.483
   37ASP      C 2489   3.963   4.861   2.414
   37ASP      O 2490   3.969   4.966   2.478
   38ARG      N 2491   3.952   4.860   2.280
   38ARG      H 2492   3.956   4.770   2.233
   38ARG     CA 2493   3.923   4.978   2.198
   38ARG     HA 2494   3.900   5.061   2.266
   38ARG     CB 2495   3.798   4.953   2.112
   38ARG    HB1 2496   3.818   4.874   2.041
   38ARG    HB2 2497   3.773   5.044   2.057
   38ARG     CG 2498   3.679   4.914   2.201
   38ARG    HG1 2499   3.701   4.818   2.247
   38ARG    HG2 2500   3.665   4.989   2.278
   38ARG     CD 2501   3.549   4.896   2.123
   38ARG    HD1 2502   3.520   4.992   2.079
   38ARG    HD2 2503   3.564   4.822   2.045
   38ARG     NE 2504   3.444   4.850   2.216
   38ARG     HE 2505   3.476   4.829   2.311
   38ARG     CZ 2506   3.317   4.829   2.186
   38ARG    NH1 2507   3.270   4.850   2.066
   38ARG   HH11 2508   3.335   4.880   1.994
   38ARG   HH12 2509   3.175   4.831   2.043
   38ARG    NH2 2510   3.234   4.785   2.276
   38ARG   HH21 2511   3.271   4.765   2.368
   38ARG   HH22 2512   3.139   4.766   2.253
   38ARG      C 2513   4.042   5.022   2.114
   38ARG      O 2514   4.116   4.939   2.062
   39GLY      N 2515   4.059   5.153   2.099
   39GLY      H 2516   3.992   5.214   2.142
   39GLY     CA 2517   4.160   5.212   2.011
   39GLY    HA1 2518   4.254   5.160   2.024
   39GLY    HA2 2519   4.175   5.317   2.039
   39GLY      C 2520   4.121   5.207   1.863
   39GLY      O 2521   4.008   5.174   1.827
   40GLY      N 2522   4.216   5.246   1.776
   40GLY      H 2523   4.305   5.275   1.812
   40GLY     CA 2524   4.189   5.267   1.633
   40GLY    HA1 2525   4.279   5.304   1.583
   40GLY    HA2 2526   4.161   5.172   1.587
   40GLY      C 2527   4.076   5.368   1.611
   40GLY      O 2528   4.064   5.466   1.685
   41PHE      N 2529   3.989   5.343   1.513
   41PHE      H 2530   4.007   5.266   1.449
   41PHE     CA 2531   3.858   5.407   1.508
   41PHE     HA 2532   3.819   5.410   1.610
   41PHE     CB 2533   3.762   5.320   1.425
   41PHE    HB1 2534   3.801   5.313   1.323
   41PHE    HB2 2535   3.760   5.220   1.467
   41PHE     CG 2536   3.620   5.374   1.422
   41PHE    CD1 2537   3.572   5.438   1.306
   41PHE    HD1 2538   3.635   5.449   1.220
   41PHE    CE1 2539   3.440   5.487   1.303
   41PHE    HE1 2540   3.402   5.534   1.213
   41PHE     CZ 2541   3.357   5.473   1.416
   41PHE     HZ 2542   3.255   5.509   1.412
   41PHE    CE2 2543   3.406   5.411   1.532
   41PHE    HE2 2544   3.342   5.399   1.618
   41PHE    CD2 2545   3.537   5.361   1.535
   41PHE    HD2 2546   3.574   5.311   1.623
   41PHE      C 2547   3.862   5.551   1.456
   41PHE      O 2548   3.922   5.580   1.352
   42ARG      N 2549   3.788   5.641   1.522
   42ARG      H 2550   3.747   5.612   1.610
   42ARG     CA 2551   3.751   5.772   1.469
   42ARG     HA 2552   3.746   5.761   1.360
   42ARG     CB 2553   3.610   5.809   1.517
   42ARG    HB1 2554   3.615   5.851   1.618
   42ARG    HB2 2555   3.550   5.718   1.520
   42ARG     CG 2556   3.543   5.908   1.422
   42ARG    HG1 2557   3.548   5.869   1.320
   42ARG    HG2 2558   3.594   6.005   1.425
   42ARG     CD 2559   3.396   5.927   1.460
   42ARG    HD1 2560   3.353   5.828   1.478
   42ARG    HD2 2561   3.391   5.985   1.552
   42ARG     NE 2562   3.321   5.995   1.353
   42ARG     HE 2563   3.376   6.052   1.290
   42ARG     CZ 2564   3.191   5.988   1.331
   42ARG    NH1 2565   3.138   6.048   1.228
   42ARG   HH11 2566   3.040   6.044   1.210
   42ARG   HH12 2567   3.201   6.085   1.156
   42ARG    NH2 2568   3.110   5.922   1.409
   42ARG   HH21 2569   3.148   5.875   1.488
   42ARG   HH22 2570   3.011   5.920   1.390
   42ARG      C 2571   3.857   5.879   1.501
   42ARG      O 2572   3.884   5.907   1.618
   43GLY      N 2573   3.917   5.946   1.403
   43GLY      H 2574   3.988   6.012   1.430
   43GLY     CA 2575   3.901   5.926   1.259
   43GLY    HA1 2576   3.802   5.960   1.227
   43GLY    HA2 2577   3.912   5.821   1.234
   43GLY      C 2578   4.006   6.004   1.179
   43GLY      O 2579   4.090   6.074   1.237
   44GLY      N 2580   4.002   5.990   1.047
   44GLY      H 2581   3.938   5.919   1.011
   44GLY     CA 2582   4.108   6.034   0.956
   44GLY    HA1 2583   4.163   6.117   1.001
   44GLY    HA2 2584   4.063   6.069   0.863
   44GLY      C 2585   4.207   5.921   0.925
   44GLY      O 2586   4.207   5.817   0.991
   45ARG      N 2587   4.288   5.938   0.820
   45ARG      H 2588   4.289   6.029   0.776
   45ARG     CA 2589   4.387   5.837   0.776
   45ARG     HA 2590   4.337   5.740   0.777
   45ARG     CB 2591   4.432   5.870   0.632
   45ARG    HB1 2592   4.524   5.816   0.610
   45ARG    HB2 2593   4.452   5.977   0.624
   45ARG     CG 2594   4.325   5.828   0.529
   45ARG    HG1 2595   4.230   5.873   0.557
   45ARG    HG2 2596   4.314   5.720   0.531
   45ARG     CD 2597   4.358   5.873   0.386
   45ARG    HD1 2598   4.272   5.848   0.323
   45ARG    HD2 2599   4.370   5.981   0.384
   45ARG     NE 2600   4.481   5.810   0.332
   45ARG     HE 2601   4.560   5.807   0.394
   45ARG     CZ 2602   4.501   5.763   0.209
   45ARG    NH1 2603   4.407   5.762   0.118
   45ARG   HH11 2604   4.316   5.797   0.141
   45ARG   HH12 2605   4.426   5.727   0.026
   45ARG    NH2 2606   4.617   5.717   0.175
   45ARG   HH21 2607   4.632   5.683   0.081
   45ARG   HH22 2608   4.694   5.717   0.239
   45ARG      C 2609   4.504   5.825   0.875
   45ARG      O 2610   4.529   5.917   0.952
   46GLY      N 2611   4.580   5.715   0.876
   46GLY      H 2612   4.647   5.709   0.951
   46GLY     CA 2613   4.581   5.605   0.778
   46GLY    HA1 2614   4.652   5.629   0.699
   46GLY    HA2 2615   4.483   5.593   0.732
   46GLY      C 2616   4.623   5.469   0.836
   46GLY      O 2617   4.673   5.460   0.948
   47GLY      N 2618   4.605   5.365   0.755
   47GLY      H 2619   4.551   5.380   0.671
   47GLY     CA 2620   4.634   5.225   0.787
   47GLY    HA1 2621   4.685   5.217   0.883
   47GLY    HA2 2622   4.700   5.184   0.710
   47GLY      C 2623   4.508   5.139   0.792
   47GLY      O 2624   4.397   5.190   0.780
   48GLY      N 2625   4.523   5.007   0.807
   48GLY      H 2626   4.616   4.969   0.816
   48GLY     CA 2627   4.411   4.913   0.808
   48GLY    HA1 2628   4.356   4.920   0.714
   48GLY    HA2 2629   4.448   4.811   0.818
   48GLY      C 2630   4.314   4.940   0.924
   48GLY      O 2631   4.353   4.930   1.041
   49ASP      N 2632   4.189   4.975   0.892
   49ASP      H 2633   4.164   4.989   0.794
   49ASP     CA 2634   4.085   5.010   0.990
   49ASP     HA 2635   4.081   4.932   1.067
   49ASP     CB 2636   3.948   5.014   0.919
   49ASP    HB1 2637   3.927   4.916   0.877
   49ASP    HB2 2638   3.870   5.037   0.992
   49ASP     CG 2639   3.946   5.119   0.807
   49ASP    OD1 2640   3.885   5.226   0.829
   49ASP    OD2 2641   4.010   5.092   0.703
   49ASP      C 2642   4.110   5.145   1.060
   49ASP      O 2643   4.063   5.167   1.172
   50ARG      N 2644   4.190   5.233   0.998
   50ARG      H 2645   4.226   5.208   0.906
   50ARG     CA 2646   4.232   5.363   1.055
   50ARG     HA 2647   4.166   5.387   1.138
   50ARG     CB 2648   4.373   5.352   1.114
   50ARG    HB1 2649   4.445   5.327   1.036
   50ARG    HB2 2650   4.400   5.448   1.158
   50ARG     CG 2651   4.379   5.243   1.223
   50ARG    HG1 2652   4.371   5.146   1.176
   50ARG    HG2 2653   4.295   5.256   1.292
   50ARG     CD 2654   4.508   5.248   1.303
   50ARG    HD1 2655   4.593   5.254   1.234
   50ARG    HD2 2656   4.507   5.337   1.366
   50ARG     NE 2657   4.521   5.126   1.386
   50ARG     HE 2658   4.465   5.048   1.357
   50ARG     CZ 2659   4.604   5.107   1.487
   50ARG    NH1 2660   4.607   4.993   1.549
   50ARG   HH11 2661   4.673   4.976   1.623
   50ARG   HH12 2662   4.549   4.917   1.517
   50ARG    NH2 2663   4.685   5.201   1.529
   50ARG   HH21 2664   4.751   5.183   1.602
   50ARG   HH22 2665   4.687   5.287   1.478
   50ARG      C 2666   4.221   5.475   0.951
   50ARG      O 2667   4.309   5.495   0.869
   51GLY      N 2668   4.115   5.555   0.952
   51GLY      H 2669   4.121   5.635   0.891
   51GLY     CA 2670   4.004   5.555   1.048
   51GLY    HA1 2671   4.034   5.612   1.136
   51GLY    HA2 2672   3.979   5.453   1.077
   51GLY      C 2673   3.879   5.621   0.990
   51GLY      O 2674   3.876   5.741   0.962
   52GLY      N 2675   3.774   5.540   0.973
   52GLY      H 2676   3.790   5.441   0.988
   52GLY     CA 2677   3.647   5.581   0.915
   52GLY    HA1 2678   3.667   5.618   0.814
   52GLY    HA2 2679   3.583   5.494   0.907
   52GLY      C 2680   3.571   5.690   0.992
   52GLY      O 2681   3.598   5.721   1.108
   53PHE      N 2682   3.471   5.748   0.925
   53PHE      H 2683   3.456   5.718   0.830
   53PHE     CA 2684   3.366   5.828   0.989
   53PHE     HA 2685   3.366   5.805   1.095
   53PHE     CB 2686   3.229   5.783   0.935
   53PHE    HB1 2687   3.151   5.844   0.979
   53PHE    HB2 2688   3.226   5.797   0.827
   53PHE     CG 2689   3.199   5.637   0.967
   53PHE    CD1 2690   3.136   5.604   1.089
   53PHE    HD1 2691   3.104   5.682   1.156
   53PHE    CE1 2692   3.113   5.469   1.122
   53PHE    HE1 2693   3.064   5.443   1.214
   53PHE     CZ 2694   3.156   5.367   1.035
   53PHE     HZ 2695   3.140   5.263   1.060
   53PHE    CE2 2696   3.219   5.400   0.913
   53PHE    HE2 2697   3.251   5.321   0.847
   53PHE    CD2 2698   3.240   5.535   0.879
   53PHE    HD2 2699   3.289   5.559   0.786
   53PHE      C 2700   3.388   5.981   0.981
   53PHE      O 2701   3.295   6.058   1.002
   54GLY      N 2702   3.512   6.026   0.957
   54GLY      H 2703   3.586   5.958   0.946
   54GLY     CA 2704   3.549   6.168   0.966
   54GLY    HA1 2705   3.650   6.180   0.926
   54GLY    HA2 2706   3.481   6.227   0.905
   54GLY      C 2707   3.546   6.223   1.109
   54GLY      O 2708   3.497   6.156   1.201
   55PRO      N 2709   3.599   6.344   1.133
   55PRO     CD 2710   3.634   6.445   1.035
   55PRO    HD1 2711   3.560   6.451   0.955
   55PRO    HD2 2712   3.733   6.425   0.994
   55PRO     CG 2713   3.635   6.576   1.114
   55PRO    HG1 2714   3.533   6.613   1.126
   55PRO    HG2 2715   3.699   6.651   1.067
   55PRO     CB 2716   3.690   6.531   1.250
   55PRO    HB1 2717   3.658   6.598   1.330
   55PRO    HB2 2718   3.799   6.527   1.245
   55PRO     CA 2719   3.632   6.391   1.267
   55PRO     HA 2720   3.539   6.397   1.324
   55PRO      C 2721   3.731   6.294   1.335
   55PRO      O 2722   3.819   6.240   1.270
   56GLY      N 2723   3.722   6.269   1.466
   56GLY      H 2724   3.788   6.201   1.502
   56GLY     CA 2725   3.617   6.318   1.555
   56GLY    HA1 2726   3.521   6.290   1.513
   56GLY    HA2 2727   3.622   6.426   1.562
   56GLY      C 2728   3.625   6.256   1.694
   56GLY      O 2729   3.629   6.134   1.706
   57LYS      N 2730   3.625   6.340   1.798
   57LYS      H 2731   3.620   6.439   1.778
   57LYS     CA 2732   3.631   6.300   1.941
   57LYS     HA 2733   3.606   6.388   2.001
   57LYS     CB 2734   3.774   6.258   1.980
   57LYS    HB1 2735   3.801   6.168   1.925
   57LYS    HB2 2736   3.774   6.233   2.087
   57LYS     CG 2737   3.879   6.367   1.956
   57LYS    HG1 2738   3.889   6.384   1.849
   57LYS    HG2 2739   3.844   6.460   2.002
   57LYS     CD 2740   4.017   6.334   2.014
   57LYS    HD1 2741   4.008   6.321   2.122
   57LYS    HD2 2742   4.083   6.418   1.995
   57LYS     CE 2743   4.077   6.207   1.952
   57LYS    HE1 2744   4.017   6.121   1.982
   57LYS    HE2 2745   4.071   6.215   1.843
   57LYS     NZ 2746   4.219   6.187   1.993
   57LYS    HZ1 2747   4.256   6.102   1.952
   57LYS    HZ2 2748   4.227   6.180   2.094
   57LYS    HZ3 2749   4.276   6.264   1.961
   57LYS      C 2750   3.523   6.196   1.977
   57LYS      O 2751   3.553   6.092   2.035
   58MET      N 2752   3.398   6.225   1.940
   58MET      H 2753   3.381   6.313   1.894
   58MET     CA 2754   3.283   6.134   1.950
   58MET     HA 2755   3.304   6.060   2.028
   58MET     CB 2756   3.263   6.059   1.817
   58MET    HB1 2757   3.199   5.973   1.837
   58MET    HB2 2758   3.360   6.020   1.784
   58MET     CG 2759   3.199   6.140   1.703
   58MET    HG1 2760   3.189   6.074   1.617
   58MET    HG2 2761   3.098   6.169   1.733
   58MET     SD 2762   3.288   6.289   1.648
   58MET     CE 2763   3.189   6.337   1.504
   58MET    HE1 2764   3.224   6.433   1.467
   58MET    HE2 2765   3.084   6.344   1.532
   58MET    HE3 2766   3.201   6.262   1.425
   58MET      C 2767   3.154   6.208   1.989
   58MET      O 2768   3.133   6.323   1.952
   59ASP      N 2769   3.064   6.139   2.059
   59ASP      H 2770   3.083   6.045   2.091
   59ASP     CA 2771   2.926   6.185   2.075
   59ASP     HA 2772   2.926   6.292   2.093
   59ASP     CB 2773   2.860   6.119   2.198
   59ASP    HB1 2774   2.754   6.144   2.199
   59ASP    HB2 2775   2.905   6.162   2.288
   59ASP     CG 2776   2.878   5.967   2.205
   59ASP    OD1 2777   2.775   5.897   2.193
   59ASP    OD2 2778   2.994   5.923   2.227
   59ASP      C 2779   2.846   6.157   1.946
   59ASP      O 2780   2.865   6.057   1.878
   60SER      N 2781   2.756   6.249   1.910
   60SER      H 2782   2.747   6.333   1.966
   60SER     CA 2783   2.674   6.238   1.788
   60SER     HA 2784   2.714   6.159   1.724
   60SER     CB 2785   2.683   6.367   1.706
   60SER    HB1 2786   2.657   6.453   1.768
   60SER    HB2 2787   2.616   6.362   1.620
   60SER     OG 2788   2.816   6.380   1.659
   60SER     HG 2789   2.875   6.360   1.732
   60SER      C 2790   2.530   6.195   1.818
   60SER      O 2791   2.434   6.261   1.778
   61ARG      N 2792   2.514   6.083   1.890
   61ARG      H 2793   2.598   6.036   1.922
   61ARG     CA 2794   2.383   6.028   1.933
   61ARG     HA 2795   2.331   6.106   1.990
   61ARG     CB 2796   2.408   5.906   2.025
   61ARG    HB1 2797   2.502   5.922   2.079
   61ARG    HB2 2798   2.422   5.817   1.963
   61ARG     CG 2799   2.301   5.877   2.132
   61ARG    HG1 2800   2.334   5.789   2.187
   61ARG    HG2 2801   2.297   5.961   2.202
   61ARG     CD 2802   2.161   5.850   2.076
   61ARG    HD1 2803   2.169   5.783   1.991
   61ARG    HD2 2804   2.119   5.945   2.043
   61ARG     NE 2805   2.069   5.793   2.176
   61ARG     HE 2806   2.096   5.801   2.272
   61ARG     CZ 2807   1.952   5.736   2.149
   61ARG    NH1 2808   1.908   5.720   2.028
   61ARG   HH11 2809   1.966   5.749   1.951
   61ARG   HH12 2810   1.820   5.673   2.007
   61ARG    NH2 2811   1.876   5.695   2.247
   61ARG   HH21 2812   1.905   5.706   2.342
   61ARG   HH22 2813   1.788   5.652   2.224
   61ARG      C 2814   2.290   5.993   1.815
   61ARG      O 2815   2.169   6.011   1.824
   62GLY      N 2816   2.346   5.943   1.704
   62GLY      H 2817   2.445   5.929   1.705
   62GLY     CA 2818   2.268   5.888   1.592
   62GLY    HA1 2819   2.332   5.880   1.504
   62GLY    HA2 2820   2.187   5.957   1.568
   62GLY      C 2821   2.208   5.750   1.622
   62GLY      O 2822   2.230   5.694   1.729
   63GLU      N 2823   2.132   5.688   1.530
   63GLU      H 2824   2.101   5.596   1.556
   63GLU     CA 2825   2.073   5.746   1.408
   63GLU     HA 2826   2.140   5.820   1.365
   63GLU     CB 2827   2.051   5.636   1.302
   63GLU    HB1 2828   1.992   5.680   1.221
   63GLU    HB2 2829   1.992   5.556   1.346
   63GLU     CG 2830   2.179   5.578   1.240
   63GLU    HG1 2831   2.239   5.531   1.319
   63GLU    HG2 2832   2.237   5.659   1.196
   63GLU     CD 2833   2.142   5.475   1.132
   63GLU    OE1 2834   2.159   5.354   1.157
   63GLU    OE2 2835   2.092   5.517   1.025
   63GLU      C 2836   1.937   5.814   1.436
   63GLU      O 2837   1.871   5.786   1.536
   64HIS      N 2838   1.891   5.900   1.345
   64HIS      H 2839   1.945   5.914   1.260
   64HIS     CA 2840   1.752   5.946   1.344
   64HIS     HA 2841   1.715   5.949   1.447
   64HIS     CB 2842   1.741   6.088   1.288
   64HIS    HB1 2843   1.809   6.153   1.343
   64HIS    HB2 2844   1.772   6.088   1.183
   64HIS     CG 2845   1.602   6.146   1.297
   64HIS    ND1 2846   1.518   6.176   1.189
   64HIS    CE1 2847   1.410   6.235   1.241
   64HIS    HE1 2848   1.328   6.275   1.183
   64HIS    NE2 2849   1.419   6.240   1.375
   64HIS    HE2 2850   1.352   6.284   1.437
   64HIS    CD2 2851   1.540   6.184   1.412
   64HIS    HD2 2852   1.581   6.178   1.512
   64HIS      C 2853   1.665   5.847   1.265
   64HIS      O 2854   1.699   5.811   1.153
   65ARG      N 2855   1.551   5.805   1.322
   65ARG      H 2856   1.530   5.839   1.415
   65ARG     CA 2857   1.459   5.708   1.260
   65ARG     HA 2858   1.521   5.637   1.204
   65ARG     CB 2859   1.369   5.778   1.156
   65ARG    HB1 2860   1.309   5.701   1.106
   65ARG    HB2 2861   1.434   5.822   1.080
   65ARG     CG 2862   1.276   5.887   1.211
   65ARG    HG1 2863   1.202   5.844   1.277
   65ARG    HG2 2864   1.335   5.959   1.268
   65ARG     CD 2865   1.204   5.964   1.098
   65ARG    HD1 2866   1.281   6.018   1.041
   65ARG    HD2 2867   1.138   6.038   1.143
   65ARG     NE 2868   1.128   5.877   1.005
   65ARG     HE 2869   1.169   5.863   0.915
   65ARG     CZ 2870   1.011   5.817   1.026
   65ARG    NH1 2871   0.950   5.823   1.141
   65ARG   HH11 2872   0.864   5.773   1.154
   65ARG   HH12 2873   0.997   5.866   1.218
   65ARG    NH2 2874   0.952   5.751   0.929
   65ARG   HH21 2875   0.860   5.710   0.939
   65ARG   HH22 2876   0.994   5.744   0.838
   65ARG      C 2877   1.385   5.621   1.362
   65ARG      O 2878   1.262   5.616   1.363
   66GLN      N 2879   1.460   5.557   1.451
   66GLN      H 2880   1.560   5.563   1.440
   66GLN     CA 2881   1.410   5.449   1.537
   66GLN     HA 2882   1.309   5.476   1.571
   66GLN     CB 2883   1.499   5.435   1.663
   66GLN    HB1 2884   1.455   5.359   1.727
   66GLN    HB2 2885   1.599   5.402   1.634
   66GLN     CG 2886   1.510   5.567   1.744
   66GLN    HG1 2887   1.579   5.635   1.693
   66GLN    HG2 2888   1.412   5.615   1.746
   66GLN     CD 2889   1.557   5.549   1.889
   66GLN    OE1 2890   1.662   5.594   1.932
   66GLN    NE2 2891   1.476   5.486   1.972
   66GLN   HE21 2892   1.509   5.473   2.066
   66GLN   HE22 2893   1.389   5.448   1.941
   66GLN      C 2894   1.394   5.317   1.457
   66GLN      O 2895   1.417   5.316   1.336
   67ASP      N 2896   1.350   5.209   1.522
   67ASP      H 2897   1.326   5.216   1.620
   67ASP     CA 2898   1.324   5.077   1.461
   67ASP     HA 2899   1.325   5.087   1.353
   67ASP     CB 2900   1.438   4.980   1.498
   67ASP    HB1 2901   1.533   5.034   1.496
   67ASP    HB2 2902   1.423   4.943   1.600
   67ASP     CG 2903   1.448   4.864   1.400
   67ASP    OD1 2904   1.493   4.889   1.285
   67ASP    OD2 2905   1.407   4.751   1.434
   67ASP      C 2906   1.185   5.026   1.506
   67ASP      O 2907   1.144   5.057   1.618
   68ARG      N 2908   1.105   4.955   1.426
   68ARG      H 2909   1.022   4.920   1.470
   68ARG     CA 2910   1.126   4.913   1.286
   68ARG     HA 2911   1.232   4.905   1.266
   68ARG     CB 2912   1.065   5.014   1.187
   68ARG    HB1 2913   0.958   5.020   1.208
   68ARG    HB2 2914   1.079   4.972   1.088
   68ARG     CG 2915   1.123   5.156   1.188
   68ARG    HG1 2916   1.227   5.154   1.155
   68ARG    HG2 2917   1.119   5.196   1.289
   68ARG     CD 2918   1.042   5.251   1.098
   68ARG    HD1 2919   1.075   5.353   1.120
   68ARG    HD2 2920   0.936   5.244   1.124
   68ARG     NE 2921   1.061   5.226   0.953
   68ARG     HE 2922   1.135   5.278   0.910
   68ARG     CZ 2923   0.996   5.141   0.875
   68ARG    NH1 2924   0.904   5.059   0.917
   68ARG   HH11 2925   0.881   5.055   1.015
   68ARG   HH12 2926   0.877   4.983   0.856
   68ARG    NH2 2927   1.023   5.135   0.748
   68ARG   HH21 2928   1.089   5.196   0.705
   68ARG   HH22 2929   0.983   5.057   0.698
   68ARG      C 2930   1.057   4.778   1.259
   68ARG      O 2931   0.943   4.762   1.303
   69ARG      N 2932   1.113   4.688   1.178
   69ARG      H 2933   1.055   4.608   1.154
   69ARG     CA 2934   1.251   4.687   1.127
   69ARG     HA 2935   1.317   4.747   1.190
   69ARG     CB 2936   1.304   4.544   1.140
   69ARG    HB1 2937   1.248   4.478   1.074
   69ARG    HB2 2938   1.288   4.511   1.243
   69ARG     CG 2939   1.453   4.535   1.107
   69ARG    HG1 2940   1.470   4.558   1.002
   69ARG    HG2 2941   1.507   4.606   1.169
   69ARG     CD 2942   1.500   4.392   1.136
   69ARG    HD1 2943   1.476   4.366   1.239
   69ARG    HD2 2944   1.446   4.324   1.071
   69ARG     NE 2945   1.645   4.376   1.114
   69ARG     HE 2946   1.671   4.322   1.034
   69ARG     CZ 2947   1.742   4.419   1.194
   69ARG    NH1 2948   1.865   4.388   1.168
   69ARG   HH11 2949   1.938   4.418   1.230
   69ARG   HH12 2950   1.887   4.328   1.091
   69ARG    NH2 2951   1.718   4.494   1.298
   69ARG   HH21 2952   1.624   4.525   1.316
   69ARG   HH22 2953   1.792   4.526   1.358
   69ARG      C 2954   1.266   4.743   0.985
   69ARG      O 2955   1.354   4.824   0.959
   70GLU      N 2956   1.178   4.702   0.894
   70GLU      H 2957   1.107   4.638   0.927
   70GLU     CA 2958   1.198   4.712   0.749
   70GLU     HA 2959   1.303   4.733   0.733
   70GLU     CB 2960   1.175   4.576   0.679
   70GLU    HB1 2961   1.168   4.593   0.571
   70GLU    HB2 2962   1.264   4.514   0.695
   70GLU     CG 2963   1.052   4.495   0.723
   70GLU    HG1 2964   1.035   4.415   0.651
   70GLU    HG2 2965   0.964   4.560   0.721
   70GLU     CD 2966   1.071   4.435   0.863
   70GLU    OE1 2967   1.157   4.345   0.876
   70GLU    OE2 2968   1.012   4.492   0.958
   70GLU      C 2969   1.118   4.826   0.682
   70GLU      O 2970   1.008   4.860   0.724
   71ARG      N 2971   1.170   4.891   0.576
   71ARG      H 2972   1.104   4.950   0.527
   71ARG     CA 2973   1.301   4.875   0.510
   71ARG     HA 2974   1.337   4.773   0.524
   71ARG     CB 2975   1.406   4.977   0.563
   71ARG    HB1 2976   1.370   5.078   0.543
   71ARG    HB2 2977   1.498   4.963   0.507
   71ARG     CG 2978   1.440   4.968   0.713
   71ARG    HG1 2979   1.475   4.867   0.735
   71ARG    HG2 2980   1.349   4.987   0.769
   71ARG     CD 2981   1.546   5.068   0.762
   71ARG    HD1 2982   1.519   5.168   0.728
   71ARG    HD2 2983   1.544   5.067   0.871
   71ARG     NE 2984   1.683   5.036   0.717
   71ARG     HE 2985   1.692   4.964   0.647
   71ARG     CZ 2986   1.796   5.087   0.763
   71ARG    NH1 2987   1.800   5.176   0.859
   71ARG   HH11 2988   1.888   5.214   0.892
   71ARG   HH12 2989   1.716   5.201   0.907
   71ARG    NH2 2990   1.911   5.050   0.713
   71ARG   HH21 2991   1.996   5.089   0.751
   71ARG   HH22 2992   1.915   4.980   0.641
   71ARG      C 2993   1.287   4.903   0.359
   71ARG      O 2994   1.213   4.995   0.325
   72PRO      N 2995   1.364   4.836   0.271
   72PRO     CD 2996   1.378   4.877   0.132
   72PRO    HD1 2997   1.412   4.981   0.128
   72PRO    HD2 2998   1.284   4.866   0.078
   72PRO     CG 2999   1.485   4.786   0.070
   72PRO    HG1 3000   1.437   4.704   0.017
   72PRO    HG2 3001   1.551   4.841   0.004
   72PRO     CB 3002   1.561   4.731   0.191
   72PRO    HB1 3003   1.606   4.634   0.170
   72PRO    HB2 3004   1.637   4.803   0.223
   72PRO     CA 3005   1.453   4.722   0.299
   72PRO     HA 3006   1.500   4.731   0.397
   72PRO      C 3007   1.380   4.587   0.293
   72PRO      O 3008   1.425   4.493   0.359
   73TYR      N 3009   1.270   4.580   0.217
   73TYR      H 3010   1.246   4.662   0.164
   73TYR     CA 3011   1.196   4.459   0.182
   73TYR     HA 3012   1.192   4.392   0.268
   73TYR     CB 3013   1.052   4.499   0.144
   73TYR    HB1 3014   0.992   4.408   0.138
   73TYR    HB2 3015   1.053   4.543   0.044
   73TYR     CG 3016   0.985   4.597   0.239
   73TYR    CD1 3017   0.929   4.551   0.360
   73TYR    HD1 3018   0.932   4.446   0.384
   73TYR    CE1 3019   0.871   4.643   0.449
   73TYR    HE1 3020   0.827   4.607   0.541
   73TYR     CZ 3021   0.870   4.781   0.419
   73TYR     OH 3022   0.816   4.869   0.506
   73TYR     HH 3023   0.785   4.823   0.585
   73TYR    CE2 3024   0.927   4.826   0.298
   73TYR    HE2 3025   0.925   4.932   0.275
   73TYR    CD2 3026   0.983   4.734   0.208
   73TYR    HD2 3027   1.024   4.769   0.114
   73TYR      C 3028   1.267   4.384   0.069
   73TYR    OC1 3029   1.298   4.265   0.089
   73TYR    OC2 3030   1.297   4.449  -0.033
    1GLY      N 3031   2.451   9.011   0.992
    1GLY     H1 3032   2.385   8.941   1.024
    1GLY     H2 3033   2.478   8.988   0.897
    1GLY     H3 3034   2.408   9.102   0.994
    1GLY     CA 3035   2.570   9.007   1.079
    1GLY    HA1 3036   2.539   9.035   1.180
    1GLY    HA2 3037   2.646   9.077   1.044
    1GLY      C 3038   2.628   8.866   1.084
    1GLY      O 3039   2.561   8.776   1.033
    2PRO      N 3040   2.749   8.844   1.138
    2PRO     CD 3041   2.807   8.711   1.152
    2PRO    HD1 3042   2.776   8.644   1.072
    2PRO    HD2 3043   2.777   8.669   1.249
    2PRO     CG 3044   2.958   8.731   1.149
    2PRO    HG1 3045   2.992   8.741   1.046
    2PRO    HG2 3046   3.012   8.652   1.201
    2PRO     CB 3047   2.973   8.865   1.221
    2PRO    HB1 3048   3.067   8.914   1.197
    2PRO    HB2 3049   2.965   8.849   1.329
    2PRO     CA 3050   2.852   8.944   1.171
    2PRO     HA 3051   2.880   8.994   1.078
    2PRO      C 3052   2.811   9.051   1.272
    2PRO      O 3053   2.704   9.043   1.333
    3GLY      N 3054   2.894   9.154   1.283
    3GLY      H 3055   2.982   9.150   1.235
    3GLY     CA 3056   2.874   9.265   1.376
    3GLY    HA1 3057   2.905   9.356   1.325
    3GLY    HA2 3058   2.768   9.275   1.401
    3GLY      C 3059   2.955   9.252   1.505
    3GLY      O 3060   3.040   9.162   1.516
    4GLY      N 3061   2.938   9.343   1.601
    4GLY      H 3062   3.000   9.338   1.681
    4GLY     CA 3063   2.847   9.458   1.593
    4GLY    HA1 3064   2.745   9.422   1.581
    4GLY    HA2 3065   2.851   9.512   1.687
    4GLY      C 3066   2.882   9.556   1.480
    4GLY      O 3067   3.000   9.577   1.450
    5GLY      N 3068   2.782   9.611   1.411
    5GLY      H 3069   2.688   9.574   1.427
    5GLY     CA 3070   2.804   9.710   1.304
    5GLY    HA1 3071   2.711   9.764   1.288
    5GLY    HA2 3072   2.879   9.782   1.338
    5GLY      C 3073   2.851   9.652   1.169
    5GLY      O 3074   2.868   9.531   1.152
    6PRO      N 3075   2.873   9.738   1.067
    6PRO     CD 3076   2.894   9.694   0.929
    6PRO    HD1 3077   2.805   9.643   0.894
    6PRO    HD2 3078   2.981   9.628   0.922
    6PRO     CG 3079   2.918   9.821   0.847
    6PRO    HG1 3080   2.876   9.812   0.747
    6PRO    HG2 3081   3.024   9.842   0.842
    6PRO     CB 3082   2.846   9.928   0.929
    6PRO    HB1 3083   2.739   9.923   0.910
    6PRO    HB2 3084   2.884  10.028   0.906
    6PRO     CA 3085   2.876   9.884   1.073
    6PRO     HA 3086   2.798   9.923   1.139
    6PRO      C 3087   3.013   9.939   1.119
    6PRO      O 3088   3.112   9.865   1.124
    7GLY      N 3089   3.018  10.069   1.147
    7GLY      H 3090   2.932  10.123   1.147
    7GLY     CA 3091   3.139  10.140   1.189
    7GLY    HA1 3092   3.127  10.247   1.171
    7GLY    HA2 3093   3.224  10.105   1.130
    7GLY      C 3094   3.169  10.120   1.337
    7GLY      O 3095   3.088  10.158   1.421
    8GLY      N 3096   3.284  10.060   1.367
    8GLY      H 3097   3.343  10.031   1.290
    8GLY     CA 3098   3.327  10.026   1.502
    8GLY    HA1 3099   3.432   9.995   1.499
    8GLY    HA2 3100   3.320  10.115   1.565
    8GLY      C 3101   3.246   9.913   1.569
    8GLY      O 3102   3.149   9.863   1.513
    9SER      N 3103   3.283   9.865   1.688
    9SER      H 3104   3.221   9.795   1.725
    9SER     CA 3105   3.400   9.905   1.769
    9SER     HA 3106   3.473   9.954   1.705
    9SER     CB 3107   3.361  10.006   1.878
    9SER    HB1 3108   3.451  10.036   1.933
    9SER    HB2 3109   3.290   9.960   1.947
    9SER     OG 3110   3.304  10.121   1.820
    9SER     HG 3111   3.292  10.188   1.888
    9SER      C 3112   3.475   9.785   1.830
    9SER      O 3113   3.543   9.799   1.931
   10HIS      N 3114   3.459   9.665   1.772
   10HIS      H 3115   3.406   9.661   1.685
   10HIS     CA 3116   3.520   9.538   1.815
   10HIS     HA 3117   3.606   9.559   1.879
   10HIS     CB 3118   3.573   9.465   1.691
   10HIS    HB1 3119   3.630   9.378   1.722
   10HIS    HB2 3120   3.639   9.531   1.636
   10HIS     CG 3121   3.460   9.422   1.600
   10HIS    ND1 3122   3.388   9.507   1.515
   10HIS    CE1 3123   3.283   9.434   1.475
   10HIS    HE1 3124   3.205   9.472   1.411
   10HIS    NE2 3125   3.285   9.311   1.529
   10HIS    HE2 3126   3.209   9.244   1.525
   10HIS    CD2 3127   3.397   9.302   1.608
   10HIS    HD2 3128   3.423   9.221   1.675
   10HIS      C 3129   3.425   9.450   1.900
   10HIS      O 3130   3.448   9.331   1.921
   11MET      N 3131   3.316   9.509   1.949
   11MET      H 3132   3.303   9.606   1.927
   11MET     CA 3133   3.214   9.442   2.031
   11MET     HA 3134   3.266   9.374   2.098
   11MET     CB 3135   3.143   9.546   2.119
   11MET    HB1 3136   3.076   9.495   2.187
   11MET    HB2 3137   3.220   9.596   2.179
   11MET     CG 3138   3.065   9.656   2.045
   11MET    HG1 3139   3.128   9.698   1.967
   11MET    HG2 3140   3.043   9.735   2.116
   11MET     SD 3141   2.907   9.605   1.971
   11MET     CE 3142   2.884   9.740   1.853
   11MET    HE1 3143   2.963   9.737   1.777
   11MET    HE2 3144   2.888   9.836   1.905
   11MET    HE3 3145   2.787   9.730   1.804
   11MET      C 3146   3.114   9.357   1.950
   11MET      O 3147   3.111   9.360   1.827
   12GLY      N 3148   3.029   9.282   2.019
   12GLY      H 3149   3.035   9.284   2.120
   12GLY     CA 3150   2.912   9.215   1.959
   12GLY    HA1 3151   2.838   9.200   2.038
   12GLY    HA2 3152   2.868   9.281   1.885
   12GLY      C 3153   2.937   9.080   1.893
   12GLY      O 3154   2.844   9.021   1.838
   13GLY      N 3155   3.059   9.026   1.905
   13GLY      H 3156   3.130   9.083   1.950
   13GLY     CA 3157   3.097   8.888   1.874
   13GLY    HA1 3158   3.009   8.824   1.869
   13GLY    HA2 3159   3.148   8.886   1.778
   13GLY      C 3160   3.192   8.832   1.982
   13GLY      O 3161   3.227   8.902   2.076
   14ASN      N 3162   3.239   8.708   1.974
   14ASN      H 3163   3.298   8.681   2.051
   14ASN     CA 3164   3.240   8.619   1.857
   14ASN     HA 3165   3.159   8.645   1.790
   14ASN     CB 3166   3.219   8.474   1.905
   14ASN    HB1 3167   3.288   8.453   1.987
   14ASN    HB2 3168   3.243   8.405   1.825
   14ASN     CG 3169   3.078   8.442   1.952
   14ASN    OD1 3170   2.987   8.523   1.957
   14ASN    ND2 3171   3.052   8.317   1.982
   14ASN   HD21 3172   2.957   8.291   2.003
   14ASN   HD22 3173   3.121   8.245   1.968
   14ASN      C 3174   3.375   8.634   1.782
   14ASN      O 3175   3.478   8.651   1.849
   15TYR      N 3176   3.384   8.621   1.649
   15TYR      H 3177   3.479   8.631   1.613
   15TYR     CA 3178   3.279   8.612   1.545
   15TYR     HA 3179   3.331   8.617   1.449
   15TYR     CB 3180   3.212   8.473   1.548
   15TYR    HB1 3181   3.143   8.468   1.632
   15TYR    HB2 3182   3.289   8.398   1.566
   15TYR     CG 3183   3.135   8.432   1.424
   15TYR    CD1 3184   2.997   8.458   1.413
   15TYR    HD1 3185   2.946   8.514   1.491
   15TYR    CE1 3186   2.923   8.410   1.303
   15TYR    HE1 3187   2.817   8.428   1.295
   15TYR     CZ 3188   2.988   8.335   1.202
   15TYR     OH 3189   2.914   8.287   1.099
   15TYR     HH 3190   2.966   8.231   1.038
   15TYR    CE2 3191   3.127   8.311   1.211
   15TYR    HE2 3192   3.177   8.256   1.132
   15TYR    CD2 3193   3.200   8.359   1.322
   15TYR    HD2 3194   3.306   8.338   1.328
   15TYR      C 3195   3.178   8.730   1.544
   15TYR      O 3196   3.063   8.714   1.583
   16GLY      N 3197   3.214   8.853   1.504
   16GLY      H 3198   3.143   8.924   1.514
   16GLY     CA 3199   3.350   8.899   1.475
   16GLY    HA1 3200   3.345   8.990   1.415
   16GLY    HA2 3201   3.404   8.824   1.416
   16GLY      C 3202   3.431   8.930   1.601
   16GLY      O 3203   3.378   8.932   1.712
   17ASP      N 3204   3.560   8.949   1.582
   17ASP      H 3205   3.599   8.936   1.490
   17ASP     CA 3206   3.658   8.968   1.689
   17ASP     HA 3207   3.605   8.974   1.783
   17ASP     CB 3208   3.751   8.845   1.697
   17ASP    HB1 3209   3.698   8.765   1.749
   17ASP    HB2 3210   3.838   8.869   1.758
   17ASP     CG 3211   3.796   8.788   1.562
   17ASP    OD1 3212   3.917   8.799   1.534
   17ASP    OD2 3213   3.709   8.730   1.492
   17ASP      C 3214   3.735   9.101   1.672
   17ASP      O 3215   3.735   9.162   1.566
   18ASP      N 3216   3.798   9.154   1.777
   18ASP      H 3217   3.842   9.244   1.760
   18ASP     CA 3218   3.804   9.104   1.915
   18ASP     HA 3219   3.729   9.027   1.931
   18ASP     CB 3220   3.769   9.218   2.013
   18ASP    HB1 3221   3.792   9.186   2.115
   18ASP    HB2 3222   3.661   9.233   2.008
   18ASP     CG 3223   3.837   9.352   1.985
   18ASP    OD1 3224   3.782   9.455   2.030
   18ASP    OD2 3225   3.943   9.356   1.920
   18ASP      C 3226   3.938   9.040   1.953
   18ASP      O 3227   3.942   8.961   2.048
   19ARG      N 3228   4.044   9.071   1.878
   19ARG      H 3229   4.025   9.132   1.799
   19ARG     CA 3230   4.185   9.039   1.908
   19ARG     HA 3231   4.192   8.997   2.008
   19ARG     CB 3232   4.242   8.937   1.807
   19ARG    HB1 3233   4.250   8.986   1.709
   19ARG    HB2 3234   4.343   8.910   1.838
   19ARG     CG 3235   4.162   8.807   1.787
   19ARG    HG1 3236   4.213   8.745   1.713
   19ARG    HG2 3237   4.065   8.833   1.745
   19ARG     CD 3238   4.139   8.724   1.914
   19ARG    HD1 3239   4.067   8.646   1.889
   19ARG    HD2 3240   4.096   8.788   1.990
   19ARG     NE 3241   4.263   8.662   1.965
   19ARG     HE 3242   4.347   8.680   1.914
   19ARG     CZ 3243   4.271   8.585   2.072
   19ARG    NH1 3244   4.167   8.561   2.147
   19ARG   HH11 3245   4.082   8.608   2.124
   19ARG   HH12 3246   4.175   8.504   2.229
   19ARG    NH2 3247   4.384   8.530   2.106
   19ARG   HH21 3248   4.390   8.471   2.188
   19ARG   HH22 3249   4.467   8.547   2.052
   19ARG      C 3250   4.277   9.162   1.908
   19ARG      O 3251   4.383   9.156   1.970
   20ARG      N 3252   4.240   9.271   1.839
   20ARG      H 3253   4.147   9.272   1.799
   20ARG     CA 3254   4.325   9.389   1.814
   20ARG     HA 3255   4.416   9.380   1.873
   20ARG     CB 3256   4.251   9.516   1.859
   20ARG    HB1 3257   4.307   9.603   1.825
   20ARG    HB2 3258   4.153   9.518   1.812
   20ARG     CG 3259   4.237   9.523   2.012
   20ARG    HG1 3260   4.336   9.526   2.056
   20ARG    HG2 3261   4.184   9.436   2.049
   20ARG     CD 3262   4.161   9.650   2.053
   20ARG    HD1 3263   4.170   9.661   2.161
   20ARG    HD2 3264   4.208   9.736   2.005
   20ARG     NE 3265   4.019   9.642   2.017
   20ARG     HE 3266   3.978   9.548   2.009
   20ARG     CZ 3267   3.936   9.741   1.994
   20ARG    NH1 3268   3.810   9.716   1.977
   20ARG   HH11 3269   3.782   9.619   1.994
   20ARG   HH12 3270   3.740   9.788   1.966
   20ARG    NH2 3271   3.973   9.866   1.987
   20ARG   HH21 3272   4.070   9.889   2.000
   20ARG   HH22 3273   3.906   9.934   1.955
   20ARG      C 3274   4.366   9.399   1.667
   20ARG      O 3275   4.281   9.403   1.579
   21GLY      N 3276   4.497   9.411   1.644
   21GLY      H 3277   4.559   9.404   1.722
   21GLY     CA 3278   4.557   9.408   1.510
   21GLY    HA1 3279   4.645   9.473   1.510
   21GLY    HA2 3280   4.486   9.446   1.437
   21GLY      C 3281   4.600   9.267   1.466
   21GLY      O 3282   4.576   9.169   1.536
   22GLY      N 3283   4.666   9.252   1.351
   22GLY      H 3284   4.689   9.157   1.327
   22GLY     CA 3285   4.702   9.357   1.255
   22GLY    HA1 3286   4.783   9.320   1.192
   22GLY    HA2 3287   4.740   9.444   1.308
   22GLY      C 3288   4.587   9.402   1.163
   22GLY      O 3289   4.491   9.328   1.141
   23ARG      N 3290   4.598   9.522   1.105
   23ARG      H 3291   4.678   9.579   1.129
   23ARG     CA 3292   4.498   9.579   1.013
   23ARG     HA 3293   4.400   9.540   1.040
   23ARG     CB 3294   4.531   9.529   0.871
   23ARG    HB1 3295   4.630   9.566   0.842
   23ARG    HB2 3296   4.536   9.420   0.872
   23ARG     CG 3297   4.428   9.573   0.765
   23ARG    HG1 3298   4.331   9.529   0.789
   23ARG    HG2 3299   4.418   9.681   0.767
   23ARG     CD 3300   4.470   9.531   0.624
   23ARG    HD1 3301   4.399   9.573   0.553
   23ARG    HD2 3302   4.569   9.573   0.603
   23ARG     NE 3303   4.474   9.384   0.607
   23ARG     HE 3304   4.441   9.329   0.685
   23ARG     CZ 3305   4.516   9.318   0.501
   23ARG    NH1 3306   4.515   9.188   0.499
   23ARG   HH11 3307   4.482   9.136   0.579
   23ARG   HH12 3308   4.548   9.138   0.418
   23ARG    NH2 3309   4.562   9.379   0.395
   23ARG   HH21 3310   4.595   9.327   0.315
   23ARG   HH22 3311   4.565   9.479   0.394
   23ARG      C 3312   4.495   9.733   1.021
   23ARG      O 3313   4.580   9.798   0.960
   24GLY      N 3314   4.398   9.797   1.085
   24GLY      H 3315   4.406   9.897   1.086
   24GLY     CA 3316   4.281   9.741   1.155
   24GLY    HA1 3317   4.215   9.824   1.179
   24GLY    HA2 3318   4.227   9.674   1.087
   24GLY      C 3319   4.312   9.665   1.286
   24GLY      O 3320   4.428   9.655   1.326
   25GLY      N 3321   4.212   9.607   1.353
   25GLY      H 3322   4.240   9.555   1.436
   25GLY     CA 3323   4.069   9.607   1.318
   25GLY    HA1 3324   4.015   9.546   1.391
   25GLY    HA2 3325   4.057   9.561   1.221
   25GLY      C 3326   4.003   9.746   1.316
   25GLY      O 3327   4.048   9.839   1.382
   26TYR      N 3328   3.899   9.762   1.234
   26TYR      H 3329   3.869   9.683   1.179
   26TYR     CA 3330   3.834   9.890   1.202
   26TYR     HA 3331   3.900   9.973   1.230
   26TYR     CB 3332   3.702   9.905   1.279
   26TYR    HB1 3333   3.645   9.987   1.235
   26TYR    HB2 3334   3.642   9.815   1.266
   26TYR     CG 3335   3.716   9.934   1.428
   26TYR    CD1 3336   3.714  10.067   1.474
   26TYR    HD1 3337   3.703  10.149   1.404
   26TYR    CE1 3338   3.731  10.094   1.611
   26TYR    HE1 3339   3.732  10.197   1.645
   26TYR     CZ 3340   3.751   9.988   1.702
   26TYR     OH 3341   3.770  10.016   1.834
   26TYR     HH 3342   3.765  10.111   1.850
   26TYR    CE2 3343   3.751   9.855   1.656
   26TYR    HE2 3344   3.768   9.774   1.725
   26TYR    CD2 3345   3.732   9.828   1.519
   26TYR    HD2 3346   3.734   9.726   1.484
   26TYR      C 3347   3.807   9.899   1.051
   26TYR      O 3348   3.756   9.802   0.994
   27ASP      N 3349   3.835  10.013   0.989
   27ASP      H 3350   3.889  10.082   1.040
   27ASP     CA 3351   3.820  10.039   0.845
   27ASP     HA 3352   3.838  10.145   0.836
   27ASP     CB 3353   3.934   9.972   0.764
   27ASP    HB1 3354   3.935  10.016   0.664
   27ASP    HB2 3355   3.912   9.866   0.755
   27ASP     CG 3356   4.075   9.988   0.824
   27ASP    OD1 3357   4.160   9.898   0.805
   27ASP    OD2 3358   4.106  10.092   0.887
   27ASP      C 3359   3.679  10.016   0.785
   27ASP      O 3360   3.662   9.972   0.670
   28ARG      N 3361   3.572  10.042   0.862
   28ARG      H 3362   3.590  10.086   0.952
   28ARG     CA 3363   3.432  10.004   0.831
   28ARG     HA 3364   3.427   9.973   0.726
   28ARG     CB 3365   3.392   9.885   0.920
   28ARG    HB1 3366   3.284   9.871   0.914
   28ARG    HB2 3367   3.416   9.911   1.023
   28ARG     CG 3368   3.460   9.753   0.882
   28ARG    HG1 3369   3.399   9.702   0.806
   28ARG    HG2 3370   3.557   9.771   0.838
   28ARG     CD 3371   3.478   9.661   1.004
   28ARG    HD1 3372   3.524   9.567   0.972
   28ARG    HD2 3373   3.548   9.709   1.072
   28ARG     NE 3374   3.352   9.636   1.077
   28ARG     HE 3375   3.334   9.696   1.156
   28ARG     CZ 3376   3.259   9.547   1.049
   28ARG    NH1 3377   3.154   9.540   1.125
   28ARG   HH11 3378   3.073   9.485   1.102
   28ARG   HH12 3379   3.144   9.606   1.201
   28ARG    NH2 3380   3.270   9.466   0.947
   28ARG   HH21 3381   3.354   9.472   0.892
   28ARG   HH22 3382   3.200   9.397   0.929
   28ARG      C 3383   3.332  10.118   0.848
   28ARG      O 3384   3.348  10.203   0.936
   29GLY      N 3385   3.223  10.113   0.771
   29GLY      H 3386   3.220  10.041   0.701
   29GLY     CA 3387   3.117  10.215   0.769
   29GLY    HA1 3388   3.024  10.170   0.735
   29GLY    HA2 3389   3.101  10.253   0.870
   29GLY      C 3390   3.148  10.334   0.677
   29GLY      O 3391   3.249  10.333   0.606
   30GLY      N 3392   3.061  10.435   0.676
   30GLY      H 3393   2.981  10.432   0.737
   30GLY     CA 3394   3.092  10.564   0.613
   30GLY    HA1 3395   3.006  10.631   0.620
   30GLY    HA2 3396   3.116  10.549   0.508
   30GLY      C 3397   3.211  10.630   0.683
   30GLY      O 3398   3.226  10.618   0.804
   31TYR      N 3399   3.300  10.693   0.606
   31TYR      H 3400   3.281  10.702   0.507
   31TYR     CA 3401   3.421  10.759   0.657
   31TYR     HA 3402   3.406  10.781   0.763
   31TYR     CB 3403   3.439  10.895   0.586
   31TYR    HB1 3404   3.523  10.947   0.631
   31TYR    HB2 3405   3.463  10.876   0.481
   31TYR     CG 3406   3.318  10.986   0.595
   31TYR    CD1 3407   3.265  11.021   0.721
   31TYR    HD1 3408   3.311  10.984   0.811
   31TYR    CE1 3409   3.154  11.107   0.730
   31TYR    HE1 3410   3.114  11.135   0.826
   31TYR     CZ 3411   3.095  11.159   0.613
   31TYR     OH 3412   2.990  11.244   0.622
   31TYR     HH 3413   2.965  11.279   0.537
   31TYR    CE2 3414   3.148  11.124   0.486
   31TYR    HE2 3415   3.105  11.165   0.396
   31TYR    CD2 3416   3.259  11.038   0.478
   31TYR    HD2 3417   3.300  11.013   0.381
   31TYR      C 3418   3.548  10.672   0.651
   31TYR      O 3419   3.659  10.723   0.657
   32ARG      N 3420   3.534  10.539   0.640
   32ARG      H 3421   3.440  10.501   0.643
   32ARG     CA 3422   3.646  10.445   0.615
   32ARG     HA 3423   3.707  10.486   0.534
   32ARG     CB 3424   3.589  10.308   0.572
   32ARG    HB1 3425   3.518  10.274   0.647
   32ARG    HB2 3426   3.670  10.235   0.566
   32ARG     CG 3427   3.522  10.313   0.434
   32ARG    HG1 3428   3.598  10.335   0.358
   32ARG    HG2 3429   3.446  10.391   0.431
   32ARG     CD 3430   3.457  10.178   0.403
   32ARG    HD1 3431   3.376  10.161   0.474
   32ARG    HD2 3432   3.530  10.098   0.418
   32ARG     NE 3433   3.402  10.175   0.266
   32ARG     HE 3434   3.315  10.223   0.252
   32ARG     CZ 3435   3.459  10.123   0.159
   32ARG    NH1 3436   3.401  10.131   0.042
   32ARG   HH11 3437   3.315  10.181   0.032
   32ARG   HH12 3438   3.446  10.094  -0.039
   32ARG    NH2 3439   3.575  10.062   0.164
   32ARG   HH21 3440   3.618  10.027   0.081
   32ARG   HH22 3441   3.624  10.059   0.252
   32ARG      C 3442   3.746  10.427   0.731
   32ARG      O 3443   3.832  10.341   0.721
   33GLY      N 3444   3.731  10.499   0.843
   33GLY      H 3445   3.671  10.580   0.837
   33GLY     CA 3446   3.810  10.478   0.965
   33GLY    HA1 3447   3.765  10.535   1.046
   33GLY    HA2 3448   3.807  10.373   0.991
   33GLY      C 3449   3.957  10.521   0.953
   33GLY      O 3450   3.993  10.601   0.868
   34ARG      N 3451   4.041  10.467   1.042
   34ARG      H 3452   4.003  10.402   1.110
   34ARG     CA 3453   4.183  10.502   1.060
   34ARG     HA 3454   4.198  10.605   1.025
   34ARG     CB 3455   4.272  10.406   0.978
   34ARG    HB1 3456   4.252  10.304   1.010
   34ARG    HB2 3457   4.376  10.429   1.000
   34ARG     CG 3458   4.250  10.418   0.826
   34ARG    HG1 3459   4.257  10.523   0.797
   34ARG    HG2 3460   4.151  10.381   0.800
   34ARG     CD 3461   4.355  10.339   0.748
   34ARG    HD1 3462   4.454  10.378   0.774
   34ARG    HD2 3463   4.338  10.355   0.642
   34ARG     NE 3464   4.347  10.194   0.778
   34ARG     HE 3465   4.255  10.159   0.806
   34ARG     CZ 3466   4.445  10.108   0.785
   34ARG    NH1 3467   4.421   9.984   0.814
   34ARG   HH11 3468   4.495   9.920   0.837
   34ARG   HH12 3469   4.322   9.955   0.819
   34ARG    NH2 3470   4.570  10.141   0.766
   34ARG   HH21 3471   4.643  10.072   0.773
   34ARG   HH22 3472   4.591  10.236   0.741
   34ARG      C 3473   4.219  10.495   1.209
   34ARG      O 3474   4.156  10.420   1.283
   35GLY      N 3475   4.322  10.565   1.258
   35GLY      H 3476   4.336  10.556   1.357
   35GLY     CA 3477   4.403  10.666   1.187
   35GLY    HA1 3478   4.435  10.627   1.090
   35GLY    HA2 3479   4.493  10.686   1.246
   35GLY      C 3480   4.331  10.799   1.165
   35GLY      O 3481   4.216  10.815   1.203
   36GLY      N 3482   4.401  10.893   1.101
   36GLY      H 3483   4.496  10.872   1.071
   36GLY     CA 3484   4.354  11.027   1.066
   36GLY    HA1 3485   4.328  11.082   1.156
   36GLY    HA2 3486   4.266  11.021   1.002
   36GLY      C 3487   4.464  11.103   0.991
   36GLY      O 3488   4.560  11.042   0.944
   37ASP      N 3489   4.452  11.235   0.986
   37ASP      H 3490   4.362  11.275   1.014
   37ASP     CA 3491   4.535  11.329   0.909
   37ASP     HA 3492   4.519  11.311   0.803
   37ASP     CB 3493   4.493  11.475   0.940
   37ASP    HB1 3494   4.554  11.510   1.024
   37ASP    HB2 3495   4.520  11.537   0.854
   37ASP     CG 3496   4.346  11.504   0.978
   37ASP    OD1 3497   4.325  11.614   1.033
   37ASP    OD2 3498   4.259  11.415   0.963
   37ASP      C 3499   4.686  11.315   0.938
   37ASP      O 3500   4.771  11.338   0.851
   38ARG      N 3501   4.721  11.276   1.061
   38ARG      H 3502   4.645  11.253   1.123
   38ARG     CA 3503   4.859  11.246   1.103
   38ARG     HA 3504   4.927  11.303   1.040
   38ARG     CB 3505   4.880  11.291   1.249
   38ARG    HB1 3506   4.970  11.243   1.287
   38ARG    HB2 3507   4.795  11.259   1.309
   38ARG     CG 3508   4.899  11.443   1.261
   38ARG    HG1 3509   4.991  11.472   1.209
   38ARG    HG2 3510   4.815  11.496   1.216
   38ARG     CD 3511   4.910  11.481   1.409
   38ARG    HD1 3512   4.984  11.417   1.457
   38ARG    HD2 3513   4.814  11.463   1.457
   38ARG     NE 3514   4.953  11.622   1.428
   38ARG     HE 3515   5.037  11.649   1.379
   38ARG     CZ 3516   4.896  11.714   1.504
   38ARG    NH1 3517   4.954  11.830   1.520
   38ARG   HH11 3518   5.041  11.850   1.474
   38ARG   HH12 3519   4.911  11.900   1.577
   38ARG    NH2 3520   4.783  11.695   1.565
   38ARG   HH21 3521   4.732  11.610   1.547
   38ARG   HH22 3522   4.741  11.768   1.619
   38ARG      C 3523   4.888  11.096   1.087
   38ARG      O 3524   4.827  11.014   1.154
   39GLY      N 3525   4.987  11.057   1.007
   39GLY      H 3526   5.003  10.957   1.002
   39GLY     CA 3527   5.072  11.139   0.920
   39GLY    HA1 3528   5.009  11.193   0.849
   39GLY    HA2 3529   5.126  11.212   0.980
   39GLY      C 3530   5.174  11.057   0.841
   39GLY      O 3531   5.197  10.940   0.873
   40GLY      N 3532   5.236  11.118   0.741
   40GLY      H 3533   5.215  11.214   0.720
   40GLY     CA 3534   5.336  11.054   0.654
   40GLY    HA1 3535   5.413  11.008   0.716
   40GLY    HA2 3536   5.288  10.976   0.595
   40GLY      C 3537   5.403  11.155   0.559
   40GLY      O 3538   5.385  11.275   0.576
   41PHE      N 3539   5.482  11.111   0.461
   41PHE      H 3540   5.523  11.184   0.403
   41PHE     CA 3541   5.520  10.973   0.429
   41PHE     HA 3542   5.515  10.912   0.520
   41PHE     CB 3543   5.421  10.915   0.326
   41PHE    HB1 3544   5.324  10.962   0.339
   41PHE    HB2 3545   5.455  10.940   0.225
   41PHE     CG 3546   5.401  10.765   0.338
   41PHE    CD1 3547   5.492  10.676   0.279
   41PHE    HD1 3548   5.576  10.713   0.221
   41PHE    CE1 3549   5.475  10.537   0.294
   41PHE    HE1 3550   5.547  10.469   0.250
   41PHE     CZ 3551   5.365  10.487   0.365
   41PHE     HZ 3552   5.352  10.380   0.377
   41PHE    CE2 3553   5.272  10.575   0.422
   41PHE    HE2 3554   5.187  10.537   0.476
   41PHE    CD2 3555   5.290  10.714   0.409
   41PHE    HD2 3556   5.218  10.782   0.452
   41PHE      C 3557   5.665  10.969   0.377
   41PHE      O 3558   5.715  11.070   0.327
   42ARG      N 3559   5.736  10.856   0.390
   42ARG      H 3560   5.689  10.774   0.428
   42ARG     CA 3561   5.873  10.839   0.339
   42ARG     HA 3562   5.881  10.892   0.244
   42ARG     CB 3563   5.975  10.901   0.437
   42ARG    HB1 3564   6.075  10.895   0.392
   42ARG    HB2 3565   5.952  11.007   0.449
   42ARG     CG 3566   5.978  10.834   0.575
   42ARG    HG1 3567   6.004  10.729   0.566
   42ARG    HG2 3568   5.879  10.842   0.621
   42ARG     CD 3569   6.079  10.904   0.668
   42ARG    HD1 3570   6.061  10.869   0.770
   42ARG    HD2 3571   6.060  11.011   0.665
   42ARG     NE 3572   6.219  10.875   0.631
   42ARG     HE 3573   6.236  10.794   0.572
   42ARG     CZ 3574   6.325  10.946   0.666
   42ARG    NH1 3575   6.315  11.057   0.734
   42ARG   HH11 3576   6.397  11.110   0.756
   42ARG   HH12 3577   6.223  11.092   0.756
   42ARG    NH2 3578   6.445  10.906   0.637
   42ARG   HH21 3579   6.461  10.811   0.607
   42ARG   HH22 3580   6.525  10.959   0.664
   42ARG      C 3581   5.908  10.693   0.310
   42ARG      O 3582   5.842  10.602   0.361
   43GLY      N 3583   6.015  10.672   0.233
   43GLY      H 3584   6.064  10.752   0.196
   43GLY     CA 3585   6.075  10.540   0.210
   43GLY    HA1 3586   5.996  10.471   0.179
   43GLY    HA2 3587   6.148  10.547   0.129
   43GLY      C 3588   6.146  10.482   0.333
   43GLY      O 3589   6.161  10.550   0.436
   44GLY      N 3590   6.187  10.355   0.330
   44GLY      H 3591   6.227  10.319   0.416
   44GLY     CA 3592   6.186  10.264   0.213
   44GLY    HA1 3593   6.100  10.286   0.150
   44GLY    HA2 3594   6.276  10.282   0.154
   44GLY      C 3595   6.180  10.115   0.250
   44GLY      O 3596   6.221  10.074   0.359
   45ARG      N 3597   6.126  10.034   0.158
   45ARG      H 3598   6.104  10.074   0.068
   45ARG     CA 3599   6.090   9.892   0.179
   45ARG     HA 3600   6.100   9.868   0.285
   45ARG     CB 3601   5.941   9.876   0.144
   45ARG    HB1 3602   5.882   9.933   0.215
   45ARG    HB2 3603   5.925   9.917   0.044
   45ARG     CG 3604   5.892   9.729   0.144
   45ARG    HG1 3605   5.936   9.676   0.059
   45ARG    HG2 3606   5.925   9.680   0.236
   45ARG     CD 3607   5.739   9.720   0.135
   45ARG    HD1 3608   5.697   9.760   0.227
   45ARG    HD2 3609   5.712   9.615   0.126
   45ARG     NE 3610   5.686   9.796   0.019
   45ARG     HE 3611   5.754   9.843  -0.038
   45ARG     CZ 3612   5.560   9.806  -0.017
   45ARG    NH1 3613   5.465   9.742   0.044
   45ARG   HH11 3614   5.490   9.684   0.122
   45ARG   HH12 3615   5.370   9.751   0.014
   45ARG    NH2 3616   5.527   9.883  -0.118
   45ARG   HH21 3617   5.431   9.891  -0.146
   45ARG   HH22 3618   5.597   9.934  -0.168
   45ARG      C 3619   6.179   9.798   0.096
   45ARG      O 3620   6.174   9.806  -0.026
   46GLY      N 3621   6.255   9.706   0.155
   46GLY      H 3622   6.298   9.639   0.093
   46GLY     CA 3623   6.274   9.688   0.300
   46GLY    HA1 3624   6.184   9.642   0.341
   46GLY    HA2 3625   6.287   9.786   0.346
   46GLY      C 3626   6.393   9.601   0.338
   46GLY      O 3627   6.416   9.494   0.282
   47GLY      N 3628   6.469   9.643   0.440
   47GLY      H 3629   6.449   9.734   0.479
   47GLY     CA 3630   6.584   9.567   0.492
   47GLY    HA1 3631   6.612   9.605   0.590
   47GLY    HA2 3632   6.553   9.463   0.505
   47GLY      C 3633   6.709   9.569   0.402
   47GLY      O 3634   6.723   9.649   0.310
   48GLY      N 3635   6.801   9.476   0.429
   48GLY      H 3636   6.784   9.416   0.508
   48GLY     CA 3637   6.925   9.457   0.353
   48GLY    HA1 3638   6.917   9.509   0.258
   48GLY    HA2 3639   6.938   9.351   0.333
   48GLY      C 3640   7.053   9.509   0.422
   48GLY      O 3641   7.162   9.473   0.377
   49ASP      N 3642   7.039   9.587   0.529
   49ASP      H 3643   6.945   9.607   0.563
   49ASP     CA 3644   7.147   9.639   0.614
   49ASP     HA 3645   7.232   9.658   0.550
   49ASP     CB 3646   7.107   9.772   0.680
   49ASP    HB1 3647   7.183   9.800   0.752
   49ASP    HB2 3648   7.108   9.849   0.602
   49ASP     CG 3649   6.970   9.780   0.749
   49ASP    OD1 3650   6.953   9.873   0.830
   49ASP    OD2 3651   6.876   9.703   0.718
   49ASP      C 3652   7.190   9.538   0.722
   49ASP      O 3653   7.110   9.461   0.773
   50ARG      N 3654   7.317   9.530   0.765
   50ARG      H 3655   7.327   9.463   0.840
   50ARG     CA 3656   7.441   9.588   0.710
   50ARG     HA 3657   7.521   9.565   0.780
   50ARG     CB 3658   7.480   9.518   0.578
   50ARG    HB1 3659   7.413   9.550   0.499
   50ARG    HB2 3660   7.581   9.550   0.551
   50ARG     CG 3661   7.478   9.365   0.588
   50ARG    HG1 3662   7.380   9.329   0.618
   50ARG    HG2 3663   7.551   9.332   0.662
   50ARG     CD 3664   7.512   9.300   0.453
   50ARG    HD1 3665   7.525   9.194   0.471
   50ARG    HD2 3666   7.606   9.342   0.414
   50ARG     NE 3667   7.404   9.321   0.356
   50ARG     HE 3668   7.332   9.389   0.381
   50ARG     CZ 3669   7.383   9.254   0.246
   50ARG    NH1 3670   7.279   9.283   0.174
   50ARG   HH11 3671   7.255   9.230   0.093
   50ARG   HH12 3672   7.217   9.354   0.211
   50ARG    NH2 3673   7.463   9.159   0.205
   50ARG   HH21 3674   7.441   9.104   0.124
   50ARG   HH22 3675   7.541   9.131   0.265
   50ARG      C 3676   7.444   9.742   0.700
   50ARG      O 3677   7.434   9.798   0.591
   51GLY      N 3678   7.455   9.804   0.817
   51GLY      H 3679   7.457   9.745   0.899
   51GLY     CA 3680   7.459   9.949   0.838
   51GLY    HA1 3681   7.515   9.995   0.757
   51GLY    HA2 3682   7.357   9.989   0.837
   51GLY      C 3683   7.526   9.991   0.970
   51GLY      O 3684   7.491  10.093   1.028
   52GLY      N 3685   7.617   9.908   1.024
   52GLY      H 3686   7.643   9.826   0.972
   52GLY     CA 3687   7.699   9.942   1.142
   52GLY    HA1 3688   7.757  10.032   1.120
   52GLY    HA2 3689   7.768   9.860   1.159
   52GLY      C 3690   7.624   9.966   1.274
   52GLY      O 3691   7.683  10.019   1.368
   53PHE      N 3692   7.497   9.926   1.285
   53PHE      H 3693   7.455   9.888   1.202
   53PHE     CA 3694   7.405   9.959   1.396
   53PHE     HA 3695   7.420  10.065   1.419
   53PHE     CB 3696   7.261   9.942   1.345
   53PHE    HB1 3697   7.255   9.984   1.244
   53PHE    HB2 3698   7.238   9.836   1.337
   53PHE     CG 3699   7.155  10.012   1.428
   53PHE    CD1 3700   7.149  10.152   1.430
   53PHE    HD1 3701   7.219  10.210   1.372
   53PHE    CE1 3702   7.052  10.218   1.508
   53PHE    HE1 3703   7.049  10.326   1.509
   53PHE     CZ 3704   6.960  10.143   1.583
   53PHE     HZ 3705   6.885  10.194   1.642
   53PHE    CE2 3706   6.964  10.003   1.580
   53PHE    HE2 3707   6.892   9.946   1.636
   53PHE    CD2 3708   7.061   9.937   1.502
   53PHE    HD2 3709   7.064   9.829   1.499
   53PHE      C 3710   7.433   9.883   1.529
   53PHE      O 3711   7.341   9.847   1.603
   54GLY      N 3712   7.559   9.855   1.560
   54GLY      H 3713   7.632   9.897   1.503
   54GLY     CA 3714   7.601   9.787   1.683
   54GLY    HA1 3715   7.703   9.752   1.671
   54GLY    HA2 3716   7.537   9.700   1.699
   54GLY      C 3717   7.594   9.876   1.809
   54GLY      O 3718   7.550   9.991   1.802
   55PRO      N 3719   7.636   9.823   1.925
   55PRO     CD 3720   7.686   9.687   1.946
   55PRO    HD1 3721   7.786   9.679   1.904
   55PRO    HD2 3722   7.620   9.613   1.901
   55PRO     CG 3723   7.692   9.667   2.097
   55PRO    HG1 3724   7.596   9.628   2.133
   55PRO    HG2 3725   7.774   9.601   2.126
   55PRO     CB 3726   7.712   9.809   2.150
   55PRO    HB1 3727   7.678   9.819   2.253
   55PRO    HB2 3728   7.817   9.837   2.141
   55PRO     CA 3729   7.629   9.894   2.052
   55PRO     HA 3730   7.676   9.991   2.041
   55PRO      C 3731   7.484   9.912   2.101
   55PRO      O 3732   7.394   9.836   2.064
   56GLY      N 3733   7.455  10.011   2.185
   56GLY      H 3734   7.360  10.016   2.219
   56GLY     CA 3735   7.545  10.118   2.228
   56GLY    HA1 3736   7.632  10.076   2.278
   56GLY    HA2 3737   7.578  10.173   2.140
   56GLY      C 3738   7.477  10.216   2.323
   56GLY      O 3739   7.357  10.206   2.347
   57LYS      N 3740   7.555  10.310   2.378
   57LYS      H 3741   7.651  10.317   2.347
   57LYS     CA 3742   7.509  10.415   2.471
   57LYS     HA 3743   7.403  10.433   2.455
   57LYS     CB 3744   7.533  10.375   2.618
   57LYS    HB1 3745   7.641  10.378   2.638
   57LYS    HB2 3746   7.486  10.450   2.681
   57LYS     CG 3747   7.480  10.237   2.657
   57LYS    HG1 3748   7.542  10.160   2.610
   57LYS    HG2 3749   7.377  10.225   2.621
   57LYS     CD 3750   7.482  10.218   2.809
   57LYS    HD1 3751   7.406  10.283   2.853
   57LYS    HD2 3752   7.580  10.246   2.848
   57LYS     CE 3753   7.453  10.072   2.845
   57LYS    HE1 3754   7.536  10.011   2.810
   57LYS    HE2 3755   7.363  10.040   2.792
   57LYS     NZ 3756   7.435  10.054   2.992
   57LYS    HZ1 3757   7.355  10.107   3.025
   57LYS    HZ2 3758   7.517  10.087   3.042
   57LYS    HZ3 3759   7.421   9.957   3.015
   57LYS      C 3760   7.584  10.546   2.442
   57LYS      O 3761   7.694  10.541   2.389
   58MET      N 3762   7.525  10.659   2.480
   58MET      H 3763   7.437  10.653   2.527
   58MET     CA 3764   7.585  10.792   2.466
   58MET     HA 3765   7.602  10.811   2.359
   58MET     CB 3766   7.485  10.897   2.518
   58MET    HB1 3767   7.447  10.864   2.615
   58MET    HB2 3768   7.401  10.902   2.449
   58MET     CG 3769   7.542  11.038   2.537
   58MET    HG1 3770   7.460  11.104   2.565
   58MET    HG2 3771   7.612  11.035   2.621
   58MET     SD 3772   7.627  11.109   2.394
   58MET     CE 3773   7.706  11.250   2.475
   58MET    HE1 3774   7.766  11.305   2.402
   58MET    HE2 3775   7.771  11.215   2.554
   58MET    HE3 3776   7.630  11.316   2.517
   58MET      C 3777   7.721  10.803   2.537
   58MET      O 3778   7.733  10.767   2.654
   59ASP      N 3779   7.820  10.859   2.468
   59ASP      H 3780   7.802  10.874   2.369
   59ASP     CA 3781   7.956  10.894   2.513
   59ASP     HA 3782   7.999  10.806   2.561
   59ASP     CB 3783   8.037  10.926   2.386
   59ASP    HB1 3784   8.023  10.845   2.315
   59ASP    HB2 3785   7.998  11.017   2.341
   59ASP     CG 3786   8.188  10.941   2.409
   59ASP    OD1 3787   8.253  10.994   2.316
   59ASP    OD2 3788   8.243  10.883   2.505
   59ASP      C 3789   7.960  11.009   2.616
   59ASP      O 3790   8.039  11.103   2.607
   60SER      N 3791   7.872  11.009   2.716
   60SER      H 3792   7.808  10.930   2.724
   60SER     CA 3793   7.862  11.117   2.816
   60SER     HA 3794   7.889  11.211   2.768
   60SER     CB 3795   7.962  11.092   2.929
   60SER    HB1 3796   7.953  10.989   2.965
   60SER    HB2 3797   7.943  11.160   3.012
   60SER     OG 3798   8.093  11.115   2.880
   60SER     HG 3799   8.092  11.100   2.784
   60SER      C 3800   7.720  11.134   2.871
   60SER      O 3801   7.644  11.039   2.886
   61ARG      N 3802   7.683  11.260   2.903
   61ARG      H 3803   7.751  11.333   2.887
   61ARG     CA 3804   7.550  11.297   2.953
   61ARG     HA 3805   7.528  11.232   3.038
   61ARG     CB 3806   7.551  11.443   3.005
   61ARG    HB1 3807   7.454  11.464   3.052
   61ARG    HB2 3808   7.628  11.452   3.082
   61ARG     CG 3809   7.578  11.548   2.896
   61ARG    HG1 3810   7.499  11.545   2.820
   61ARG    HG2 3811   7.672  11.526   2.847
   61ARG     CD 3812   7.586  11.691   2.952
   61ARG    HD1 3813   7.628  11.755   2.874
   61ARG    HD2 3814   7.654  11.692   3.038
   61ARG     NE 3815   7.454  11.744   2.991
   61ARG     HE 3816   7.375  11.682   2.980
   61ARG     CZ 3817   7.428  11.869   3.027
   61ARG    NH1 3818   7.306  11.907   3.047
   61ARG   HH11 3819   7.292  12.007   3.062
   61ARG   HH12 3820   7.229  11.843   3.043
   61ARG    NH2 3821   7.521  11.959   3.042
   61ARG   HH21 3822   7.617  11.935   3.034
   61ARG   HH22 3823   7.495  12.054   3.072
   61ARG      C 3824   7.438  11.275   2.851
   61ARG      O 3825   7.458  11.294   2.731
   62GLY      N 3826   7.319  11.243   2.901
   62GLY      H 3827   7.311  11.230   3.000
   62GLY     CA 3828   7.195  11.248   2.822
   62GLY    HA1 3829   7.114  11.201   2.879
   62GLY    HA2 3830   7.209  11.192   2.730
   62GLY      C 3831   7.152  11.391   2.788
   62GLY      O 3832   7.211  11.488   2.837
   63GLU      N 3833   7.050  11.404   2.703
   63GLU      H 3834   7.004  11.322   2.668
   63GLU     CA 3835   7.001  11.535   2.660
   63GLU     HA 3836   6.991  11.596   2.751
   63GLU     CB 3837   6.860  11.524   2.599
   63GLU    HB1 3838   6.864  11.460   2.510
   63GLU    HB2 3839   6.794  11.477   2.671
   63GLU     CG 3840   6.800  11.660   2.559
   63GLU    HG1 3841   6.852  11.693   2.468
   63GLU    HG2 3842   6.695  11.647   2.534
   63GLU     CD 3843   6.817  11.766   2.669
   63GLU    OE1 3844   6.895  11.862   2.647
   63GLU    OE2 3845   6.769  11.742   2.782
   63GLU      C 3846   7.102  11.605   2.567
   63GLU      O 3847   7.150  11.548   2.468
   64HIS      N 3848   7.131  11.731   2.598
   64HIS      H 3849   7.071  11.777   2.666
   64HIS     CA 3850   7.238  11.812   2.538
   64HIS     HA 3851   7.303  11.745   2.482
   64HIS     CB 3852   7.324  11.870   2.652
   64HIS    HB1 3853   7.333  11.795   2.731
   64HIS    HB2 3854   7.274  11.957   2.694
   64HIS     CG 3855   7.464  11.906   2.609
   64HIS    ND1 3856   7.539  11.839   2.513
   64HIS    CE1 3857   7.655  11.907   2.503
   64HIS    HE1 3858   7.734  11.885   2.432
   64HIS    NE2 3859   7.657  12.009   2.590
   64HIS    HE2 3860   7.732  12.078   2.597
   64HIS    CD2 3861   7.538  12.010   2.659
   64HIS    HD2 3862   7.507  12.079   2.736
   64HIS      C 3863   7.187  11.918   2.439
   64HIS      O 3864   7.266  11.972   2.363
   65ARG      N 3865   7.055  11.943   2.432
   65ARG      H 3866   6.996  11.896   2.501
   65ARG     CA 3867   6.987  12.043   2.348
   65ARG     HA 3868   7.056  12.083   2.274
   65ARG     CB 3869   6.944  12.156   2.443
   65ARG    HB1 3870   6.904  12.113   2.535
   65ARG    HB2 3871   6.865  12.217   2.400
   65ARG     CG 3872   7.063  12.249   2.474
   65ARG    HG1 3873   7.148  12.191   2.510
   65ARG    HG2 3874   7.092  12.300   2.382
   65ARG     CD 3875   7.027  12.354   2.579
   65ARG    HD1 3876   6.938  12.408   2.546
   65ARG    HD2 3877   7.108  12.426   2.587
   65ARG     NE 3878   7.001  12.293   2.711
   65ARG     HE 3879   6.905  12.274   2.735
   65ARG     CZ 3880   7.092  12.252   2.797
   65ARG    NH1 3881   7.059  12.200   2.912
   65ARG   HH11 3882   7.135  12.177   2.975
   65ARG   HH12 3883   6.964  12.177   2.934
   65ARG    NH2 3884   7.220  12.262   2.776
   65ARG   HH21 3885   7.282  12.230   2.850
   65ARG   HH22 3886   7.254  12.301   2.690
   65ARG      C 3887   6.869  11.982   2.269
   65ARG      O 3888   6.846  11.861   2.275
   66GLN      N 3889   6.797  12.054   2.183
   66GLN      H 3890   6.721  12.002   2.140
   66GLN     CA 3891   6.817  12.191   2.133
   66GLN     HA 3892   6.919  12.221   2.155
   66GLN     CB 3893   6.804  12.192   1.979
   66GLN    HB1 3894   6.858  12.107   1.938
   66GLN    HB2 3895   6.853  12.282   1.942
   66GLN     CG 3896   6.661  12.190   1.920
   66GLN    HG1 3897   6.606  12.276   1.958
   66GLN    HG2 3898   6.669  12.202   1.812
   66GLN     CD 3899   6.580  12.063   1.946
   66GLN    OE1 3900   6.631  11.957   1.979
   66GLN    NE2 3901   6.450  12.069   1.933
   66GLN   HE21 3902   6.405  12.154   1.905
   66GLN   HE22 3903   6.399  11.984   1.952
   66GLN      C 3904   6.725  12.295   2.200
   66GLN      O 3905   6.634  12.262   2.275
   67ASP      N 3906   6.752  12.423   2.176
   67ASP      H 3907   6.825  12.445   2.108
   67ASP     CA 3908   6.669  12.537   2.215
   67ASP     HA 3909   6.579  12.502   2.265
   67ASP     CB 3910   6.624  12.615   2.089
   67ASP    HB1 3911   6.558  12.550   2.031
   67ASP    HB2 3912   6.566  12.701   2.121
   67ASP     CG 3913   6.739  12.660   1.997
   67ASP    OD1 3914   6.732  12.773   1.944
   67ASP    OD2 3915   6.840  12.589   1.983
   67ASP      C 3916   6.746  12.629   2.312
   67ASP      O 3917   6.835  12.705   2.273
   68ARG      N 3918   6.710  12.626   2.441
   68ARG      H 3919   6.643  12.556   2.469
   68ARG     CA 3920   6.764  12.718   2.543
   68ARG     HA 3921   6.858  12.759   2.507
   68ARG     CB 3922   6.665  12.834   2.567
   68ARG    HB1 3923   6.572  12.792   2.606
   68ARG    HB2 3924   6.705  12.900   2.645
   68ARG     CG 3925   6.631  12.920   2.444
   68ARG    HG1 3926   6.593  12.857   2.364
   68ARG    HG2 3927   6.552  12.990   2.472
   68ARG     CD 3928   6.750  13.003   2.391
   68ARG    HD1 3929   6.836  12.938   2.377
   68ARG    HD2 3930   6.775  13.078   2.466
   68ARG     NE 3931   6.718  13.066   2.261
   68ARG     HE 3932   6.665  13.010   2.196
   68ARG     CZ 3933   6.758  13.184   2.216
   68ARG    NH1 3934   6.721  13.225   2.099
   68ARG   HH11 3935   6.663  13.167   2.040
   68ARG   HH12 3936   6.750  13.315   2.064
   68ARG    NH2 3937   6.836  13.263   2.285
   68ARG   HH21 3938   6.868  13.234   2.376
   68ARG   HH22 3939   6.864  13.352   2.248
   68ARG      C 3940   6.796  12.645   2.674
   68ARG      O 3941   6.734  12.544   2.707
   69ARG      N 3942   6.889  12.701   2.752
   69ARG      H 3943   6.940  12.780   2.714
   69ARG     CA 3944   6.931  12.657   2.887
   69ARG     HA 3945   6.904  12.553   2.902
   69ARG     CB 3946   6.861  12.745   2.994
   69ARG    HB1 3947   6.891  12.711   3.093
   69ARG    HB2 3948   6.896  12.847   2.983
   69ARG     CG 3949   6.707  12.746   2.989
   69ARG    HG1 3950   6.673  12.782   2.892
   69ARG    HG2 3951   6.671  12.817   3.064
   69ARG     CD 3952   6.643  12.610   3.018
   69ARG    HD1 3953   6.684  12.534   2.951
   69ARG    HD2 3954   6.668  12.581   3.120
   69ARG     NE 3955   6.495  12.614   3.005
   69ARG     HE 3956   6.446  12.652   3.084
   69ARG     CZ 3957   6.420  12.568   2.906
   69ARG    NH1 3958   6.291  12.573   2.914
   69ARG   HH11 3959   6.233  12.538   2.840
   69ARG   HH12 3960   6.246  12.611   2.997
   69ARG    NH2 3961   6.470  12.516   2.797
   69ARG   HH21 3962   6.410  12.477   2.727
   69ARG   HH22 3963   6.571  12.515   2.784
   69ARG      C 3964   7.084  12.665   2.898
   69ARG      O 3965   7.149  12.705   2.802
   70GLU      N 3966   7.141  12.626   3.012
   70GLU      H 3967   7.082  12.592   3.086
   70GLU     CA 3968   7.287  12.637   3.039
   70GLU     HA 3969   7.331  12.706   2.966
   70GLU     CB 3970   7.355  12.501   3.018
   70GLU    HB1 3971   7.463  12.514   3.023
   70GLU    HB2 3972   7.331  12.465   2.918
   70GLU     CG 3973   7.313  12.395   3.122
   70GLU    HG1 3974   7.344  12.428   3.221
   70GLU    HG2 3975   7.204  12.385   3.121
   70GLU     CD 3976   7.376  12.259   3.092
   70GLU    OE1 3977   7.311  12.179   3.022
   70GLU    OE2 3978   7.489  12.232   3.137
   70GLU      C 3979   7.322  12.695   3.177
   70GLU      O 3980   7.434  12.743   3.195
   71ARG      N 3981   7.229  12.688   3.273
   71ARG      H 3982   7.143  12.640   3.253
   71ARG     CA 3983   7.233  12.748   3.408
   71ARG     HA 3984   7.263  12.852   3.400
   71ARG     CB 3985   7.336  12.673   3.495
   71ARG    HB1 3986   7.344  12.723   3.592
   71ARG    HB2 3987   7.433  12.685   3.448
   71ARG     CG 3988   7.308  12.524   3.521
   71ARG    HG1 3989   7.261  12.478   3.434
   71ARG    HG2 3990   7.239  12.514   3.604
   71ARG     CD 3991   7.436  12.444   3.554
   71ARG    HD1 3992   7.406  12.353   3.606
   71ARG    HD2 3993   7.498  12.502   3.623
   71ARG     NE 3994   7.510  12.406   3.432
   71ARG     HE 3995   7.479  12.322   3.386
   71ARG     CZ 3996   7.608  12.471   3.371
   71ARG    NH1 3997   7.664  12.577   3.421
   71ARG   HH11 3998   7.730  12.631   3.368
   71ARG   HH12 3999   7.630  12.611   3.510
   71ARG    NH2 4000   7.650  12.429   3.255
   71ARG   HH21 4001   7.720  12.480   3.206
   71ARG   HH22 4002   7.603  12.349   3.212
   71ARG      C 4003   7.093  12.741   3.470
   71ARG      O 4004   7.014  12.659   3.423
   72PRO      N 4005   7.062  12.822   3.573
   72PRO     CD 4006   7.130  12.945   3.612
   72PRO    HD1 4007   7.237  12.929   3.623
   72PRO    HD2 4008   7.110  13.022   3.538
   72PRO     CG 4009   7.070  12.986   3.747
   72PRO    HG1 4010   7.134  12.952   3.828
   72PRO    HG2 4011   7.055  13.094   3.753
   72PRO     CB 4012   6.936  12.911   3.753
   72PRO    HB1 4013   6.905  12.891   3.856
   72PRO    HB2 4014   6.860  12.967   3.700
   72PRO     CA 4015   6.967  12.782   3.677
   72PRO     HA 4016   6.876  12.741   3.633
   72PRO      C 4017   7.032  12.677   3.768
   72PRO      O 4018   7.155  12.676   3.783
   73TYR      N 4019   6.950  12.589   3.825
   73TYR      H 4020   6.852  12.591   3.803
   73TYR     CA 4021   6.992  12.476   3.907
   73TYR     HA 4022   7.100  12.479   3.924
   73TYR     CB 4023   6.923  12.486   4.045
   73TYR    HB1 4024   6.958  12.405   4.108
   73TYR    HB2 4025   6.816  12.473   4.031
   73TYR     CG 4026   6.949  12.618   4.117
   73TYR    CD1 4027   7.081  12.654   4.153
   73TYR    HD1 4028   7.162  12.587   4.130
   73TYR    CE1 4029   7.106  12.777   4.218
   73TYR    HE1 4030   7.207  12.803   4.245
   73TYR     CZ 4031   7.000  12.864   4.247
   73TYR     OH 4032   7.023  12.983   4.308
   73TYR     HH 4033   7.115  12.994   4.333
   73TYR    CE2 4034   6.868  12.829   4.211
   73TYR    HE2 4035   6.787  12.897   4.235
   73TYR    CD2 4036   6.843  12.706   4.147
   73TYR    HD2 4037   6.741  12.679   4.121
   73TYR      C 4038   6.966  12.345   3.831
   73TYR    OC1 4039   7.065  12.273   3.805
   73TYR    OC2 4040   6.850  12.326   3.788
    1GLY      N 4041   0.861   3.160   5.369
    1GLY     H1 4042   0.946   3.177   5.422
    1GLY     H2 4043   0.849   3.232   5.298
    1GLY     H3 4044   0.782   3.163   5.432
    1GLY     CA 4045   0.865   3.028   5.304
    1GLY    HA1 4046   0.957   3.018   5.246
    1GLY    HA2 4047   0.861   2.951   5.381
    1GLY      C 4048   0.747   3.015   5.209
    1GLY      O 4049   0.711   3.118   5.152
    2PRO      N 4050   0.687   2.896   5.191
    2PRO     CD 4051   0.593   2.869   5.083
    2PRO    HD1 4052   0.491   2.887   5.118
    2PRO    HD2 4053   0.614   2.930   4.995
    2PRO     CG 4054   0.611   2.721   5.051
    2PRO    HG1 4055   0.698   2.708   4.986
    2PRO    HG2 4056   0.522   2.678   5.005
    2PRO     CB 4057   0.640   2.661   5.189
    2PRO    HB1 4058   0.695   2.568   5.181
    2PRO    HB2 4059   0.545   2.645   5.241
    2PRO     CA 4060   0.722   2.770   5.258
    2PRO     HA 4061   0.828   2.749   5.240
    2PRO      C 4062   0.699   2.776   5.410
    2PRO      O 4063   0.792   2.749   5.485
    3GLY      N 4064   0.583   2.826   5.455
    3GLY      H 4065   0.511   2.847   5.388
    3GLY     CA 4066   0.560   2.861   5.596
    3GLY    HA1 4067   0.454   2.885   5.610
    3GLY    HA2 4068   0.584   2.775   5.659
    3GLY      C 4069   0.644   2.982   5.643
    3GLY      O 4070   0.708   3.048   5.561
    4GLY      N 4071   0.643   3.019   5.771
    4GLY      H 4072   0.709   3.092   5.795
    4GLY     CA 4073   0.556   2.969   5.879
    4GLY    HA1 4074   0.467   2.922   5.836
    4GLY    HA2 4075   0.523   3.053   5.939
    4GLY      C 4076   0.622   2.868   5.975
    4GLY      O 4077   0.741   2.876   6.003
    5GLY      N 4078   0.540   2.777   6.028
    5GLY      H 4079   0.444   2.776   5.997
    5GLY     CA 4080   0.584   2.661   6.108
    5GLY    HA1 4081   0.684   2.678   6.146
    5GLY    HA2 4082   0.516   2.650   6.192
    5GLY      C 4083   0.584   2.531   6.025
    5GLY      O 4084   0.535   2.532   5.912
    6PRO      N 4085   0.631   2.418   6.081
    6PRO     CD 4086   0.659   2.298   6.003
    6PRO    HD1 4087   0.699   2.323   5.905
    6PRO    HD2 4088   0.569   2.238   5.993
    6PRO     CG 4089   0.764   2.221   6.083
    6PRO    HG1 4090   0.864   2.261   6.062
    6PRO    HG2 4091   0.760   2.114   6.063
    6PRO     CB 4092   0.726   2.254   6.227
    6PRO    HB1 4093   0.810   2.243   6.295
    6PRO    HB2 4094   0.643   2.190   6.258
    6PRO     CA 4095   0.679   2.400   6.219
    6PRO     HA 4096   0.767   2.464   6.232
    6PRO      C 4097   0.580   2.433   6.332
    6PRO      O 4098   0.623   2.486   6.434
    7GLY      N 4099   0.449   2.411   6.324
    7GLY      H 4100   0.396   2.442   6.405
    7GLY     CA 4101   0.369   2.341   6.222
    7GLY    HA1 4102   0.406   2.239   6.210
    7GLY    HA2 4103   0.375   2.393   6.127
    7GLY      C 4104   0.221   2.335   6.262
    7GLY      O 4105   0.177   2.406   6.352
    8GLY      N 4106   0.142   2.251   6.193
    8GLY      H 4107   0.184   2.194   6.121
    8GLY     CA 4108   0.002   2.227   6.227
    8GLY    HA1 4109  -0.045   2.168   6.148
    8GLY    HA2 4110  -0.050   2.323   6.233
    8GLY      C 4111  -0.017   2.153   6.361
    8GLY      O 4112   0.071   2.079   6.405
    9SER      N 4113  -0.131   2.173   6.426
    9SER      H 4114  -0.201   2.233   6.386
    9SER     CA 4115  -0.158   2.123   6.562
    9SER     HA 4116  -0.063   2.114   6.614
    9SER     CB 4117  -0.220   1.982   6.557
    9SER    HB1 4118  -0.232   1.944   6.658
    9SER    HB2 4119  -0.151   1.916   6.503
    9SER     OG 4120  -0.345   1.981   6.491
    9SER     HG 4121  -0.365   1.890   6.467
    9SER      C 4122  -0.244   2.221   6.642
    9SER      O 4123  -0.319   2.301   6.586
   10HIS      N 4124  -0.230   2.219   6.775
   10HIS      H 4125  -0.173   2.147   6.816
   10HIS     CA 4126  -0.289   2.319   6.865
   10HIS     HA 4127  -0.277   2.416   6.818
   10HIS     CB 4128  -0.209   2.319   6.997
   10HIS    HB1 4129  -0.219   2.221   7.043
   10HIS    HB2 4130  -0.104   2.335   6.975
   10HIS     CG 4131  -0.252   2.422   7.099
   10HIS    ND1 4132  -0.333   2.397   7.209
   10HIS    CE1 4133  -0.341   2.512   7.277
   10HIS    HE1 4134  -0.398   2.526   7.368
   10HIS    NE2 4135  -0.272   2.609   7.214
   10HIS    HE2 4136  -0.272   2.706   7.243
   10HIS    CD2 4137  -0.214   2.554   7.102
   10HIS    HD2 4138  -0.150   2.603   7.030
   10HIS      C 4139  -0.440   2.294   6.888
   10HIS      O 4140  -0.480   2.180   6.907
   11MET      N 4141  -0.528   2.394   6.887
   11MET      H 4142  -0.624   2.367   6.901
   11MET     CA 4143  -0.502   2.539   6.873
   11MET     HA 4144  -0.401   2.559   6.908
   11MET     CB 4145  -0.510   2.581   6.725
   11MET    HB1 4146  -0.452   2.511   6.666
   11MET    HB2 4147  -0.614   2.574   6.692
   11MET     CG 4148  -0.458   2.722   6.695
   11MET    HG1 4149  -0.470   2.738   6.588
   11MET    HG2 4150  -0.520   2.796   6.745
   11MET     SD 4151  -0.283   2.755   6.734
   11MET     CE 4152  -0.298   2.835   6.896
   11MET    HE1 4153  -0.340   2.765   6.968
   11MET    HE2 4154  -0.363   2.922   6.888
   11MET    HE3 4155  -0.199   2.866   6.930
   11MET      C 4156  -0.594   2.618   6.968
   11MET      O 4157  -0.672   2.703   6.926
   12GLY      N 4158  -0.587   2.584   7.097
   12GLY      H 4159  -0.522   2.511   7.123
   12GLY     CA 4160  -0.647   2.663   7.205
   12GLY    HA1 4161  -0.655   2.600   7.294
   12GLY    HA2 4162  -0.748   2.693   7.176
   12GLY      C 4163  -0.568   2.789   7.240
   12GLY      O 4164  -0.485   2.838   7.163
   13GLY      N 4165  -0.593   2.843   7.359
   13GLY      H 4166  -0.654   2.793   7.424
   13GLY     CA 4167  -0.536   2.970   7.404
   13GLY    HA1 4168  -0.592   3.004   7.492
   13GLY    HA2 4169  -0.551   3.044   7.325
   13GLY      C 4170  -0.386   2.966   7.439
   13GLY      O 4171  -0.321   2.862   7.431
   14ASN      N 4172  -0.325   3.079   7.476
   14ASN      H 4173  -0.226   3.069   7.496
   14ASN     CA 4174  -0.384   3.213   7.491
   14ASN     HA 4175  -0.491   3.210   7.470
   14ASN     CB 4176  -0.318   3.309   7.389
   14ASN    HB1 4177  -0.345   3.411   7.414
   14ASN    HB2 4178  -0.209   3.301   7.397
   14ASN     CG 4179  -0.360   3.285   7.245
   14ASN    OD1 4180  -0.281   3.259   7.155
   14ASN    ND2 4181  -0.488   3.294   7.217
   14ASN   HD21 4182  -0.516   3.275   7.123
   14ASN   HD22 4183  -0.553   3.320   7.289
   14ASN      C 4184  -0.377   3.269   7.635
   14ASN      O 4185  -0.437   3.373   7.661
   15TYR      N 4186  -0.307   3.202   7.728
   15TYR      H 4187  -0.264   3.115   7.702
   15TYR     CA 4188  -0.307   3.235   7.870
   15TYR     HA 4189  -0.397   3.291   7.893
   15TYR     CB 4190  -0.186   3.326   7.899
   15TYR    HB1 4191  -0.185   3.406   7.826
   15TYR    HB2 4192  -0.094   3.268   7.886
   15TYR     CG 4193  -0.186   3.391   8.036
   15TYR    CD1 4194  -0.080   3.368   8.126
   15TYR    HD1 4195   0.000   3.301   8.099
   15TYR    CE1 4196  -0.079   3.431   8.252
   15TYR    HE1 4197   0.001   3.414   8.322
   15TYR     CZ 4198  -0.184   3.518   8.288
   15TYR     OH 4199  -0.182   3.578   8.410
   15TYR     HH 4200  -0.260   3.633   8.424
   15TYR    CE2 4201  -0.290   3.541   8.198
   15TYR    HE2 4202  -0.372   3.605   8.227
   15TYR    CD2 4203  -0.291   3.478   8.072
   15TYR    HD2 4204  -0.372   3.497   8.004
   15TYR      C 4205  -0.305   3.105   7.954
   15TYR      O 4206  -0.212   3.025   7.940
   16GLY      N 4207  -0.404   3.077   8.039
   16GLY      H 4208  -0.403   2.986   8.082
   16GLY     CA 4209  -0.522   3.161   8.067
   16GLY    HA1 4210  -0.567   3.193   7.973
   16GLY    HA2 4211  -0.492   3.249   8.123
   16GLY      C 4212  -0.631   3.088   8.147
   16GLY      O 4213  -0.621   2.968   8.172
   17ASP      N 4214  -0.736   3.162   8.183
   17ASP      H 4215  -0.736   3.260   8.163
   17ASP     CA 4216  -0.854   3.107   8.252
   17ASP     HA 4217  -0.816   3.054   8.339
   17ASP     CB 4218  -0.944   3.221   8.303
   17ASP    HB1 4219  -1.042   3.183   8.331
   17ASP    HB2 4220  -0.898   3.261   8.395
   17ASP     CG 4221  -0.961   3.336   8.204
   17ASP    OD1 4222  -0.901   3.443   8.230
   17ASP    OD2 4223  -1.036   3.322   8.105
   17ASP      C 4224  -0.935   3.008   8.166
   17ASP      O 4225  -0.935   3.017   8.043
   18ASP      N 4226  -1.008   2.911   8.223
   18ASP      H 4227  -1.063   2.857   8.158
   18ASP     CA 4228  -1.017   2.875   8.365
   18ASP     HA 4229  -0.925   2.905   8.414
   18ASP     CB 4230  -1.018   2.721   8.380
   18ASP    HB1 4231  -0.915   2.686   8.369
   18ASP    HB2 4232  -1.049   2.696   8.482
   18ASP     CG 4233  -1.105   2.643   8.280
   18ASP    OD1 4234  -1.051   2.578   8.187
   18ASP    OD2 4235  -1.228   2.636   8.302
   18ASP      C 4236  -1.131   2.948   8.440
   18ASP      O 4237  -1.236   2.978   8.385
   19ARG      N 4238  -1.107   2.985   8.568
   19ARG      H 4239  -1.021   2.953   8.610
   19ARG     CA 4240  -1.198   3.068   8.650
   19ARG     HA 4241  -1.229   3.154   8.591
   19ARG     CB 4242  -1.122   3.118   8.775
   19ARG    HB1 4243  -1.075   3.031   8.823
   19ARG    HB2 4244  -1.041   3.184   8.743
   19ARG     CG 4245  -1.203   3.191   8.885
   19ARG    HG1 4246  -1.281   3.124   8.923
   19ARG    HG2 4247  -1.134   3.209   8.968
   19ARG     CD 4248  -1.267   3.325   8.845
   19ARG    HD1 4249  -1.193   3.384   8.790
   19ARG    HD2 4250  -1.353   3.306   8.781
   19ARG     NE 4251  -1.308   3.401   8.966
   19ARG     HE 4252  -1.288   3.359   9.055
   19ARG     CZ 4253  -1.367   3.520   8.971
   19ARG    NH1 4254  -1.388   3.578   9.085
   19ARG   HH11 4255  -1.362   3.534   9.171
   19ARG   HH12 4256  -1.433   3.668   9.089
   19ARG    NH2 4257  -1.405   3.583   8.863
   19ARG   HH21 4258  -1.452   3.672   8.871
   19ARG   HH22 4259  -1.401   3.537   8.775
   19ARG      C 4260  -1.324   2.989   8.686
   19ARG      O 4261  -1.318   2.894   8.764
   20ARG      N 4262  -1.438   3.032   8.632
   20ARG      H 4263  -1.431   3.108   8.566
   20ARG     CA 4264  -1.573   2.977   8.656
   20ARG     HA 4265  -1.566   2.893   8.726
   20ARG     CB 4266  -1.632   2.926   8.523
   20ARG    HB1 4267  -1.634   3.008   8.451
   20ARG    HB2 4268  -1.734   2.891   8.539
   20ARG     CG 4269  -1.549   2.809   8.465
   20ARG    HG1 4270  -1.556   2.724   8.533
   20ARG    HG2 4271  -1.445   2.838   8.458
   20ARG     CD 4272  -1.595   2.764   8.325
   20ARG    HD1 4273  -1.599   2.852   8.260
   20ARG    HD2 4274  -1.695   2.721   8.332
   20ARG     NE 4275  -1.498   2.667   8.270
   20ARG     HE 4276  -1.400   2.686   8.289
   20ARG     CZ 4277  -1.518   2.549   8.214
   20ARG    NH1 4278  -1.635   2.504   8.180
   20ARG   HH11 4279  -1.715   2.562   8.193
   20ARG   HH12 4280  -1.640   2.409   8.146
   20ARG    NH2 4281  -1.417   2.471   8.192
   20ARG   HH21 4282  -1.326   2.509   8.220
   20ARG   HH22 4283  -1.431   2.373   8.171
   20ARG      C 4284  -1.663   3.082   8.724
   20ARG      O 4285  -1.626   3.199   8.732
   21GLY      N 4286  -1.779   3.039   8.773
   21GLY      H 4287  -1.801   2.940   8.765
   21GLY     CA 4288  -1.882   3.120   8.838
   21GLY    HA1 4289  -1.841   3.166   8.928
   21GLY    HA2 4290  -1.915   3.199   8.771
   21GLY      C 4291  -2.003   3.035   8.878
   21GLY      O 4292  -1.999   2.913   8.863
   22GLY      N 4293  -2.108   3.099   8.930
   22GLY      H 4294  -2.106   3.200   8.936
   22GLY     CA 4295  -2.231   3.032   8.973
   22GLY    HA1 4296  -2.288   3.098   9.038
   22GLY    HA2 4297  -2.206   2.942   9.030
   22GLY      C 4298  -2.324   2.990   8.858
   22GLY      O 4299  -2.304   3.026   8.742
   23ARG      N 4300  -2.429   2.914   8.893
   23ARG      H 4301  -2.438   2.890   8.991
   23ARG     CA 4302  -2.546   2.881   8.809
   23ARG     HA 4303  -2.566   2.966   8.744
   23ARG     CB 4304  -2.515   2.757   8.723
   23ARG    HB1 4305  -2.418   2.771   8.674
   23ARG    HB2 4306  -2.589   2.751   8.643
   23ARG     CG 4307  -2.513   2.625   8.800
   23ARG    HG1 4308  -2.435   2.626   8.876
   23ARG    HG2 4309  -2.610   2.609   8.849
   23ARG     CD 4310  -2.489   2.509   8.703
   23ARG    HD1 4311  -2.555   2.519   8.617
   23ARG    HD2 4312  -2.386   2.515   8.667
   23ARG     NE 4313  -2.511   2.378   8.767
   23ARG     HE 4314  -2.435   2.337   8.819
   23ARG     CZ 4315  -2.621   2.306   8.759
   23ARG    NH1 4316  -2.732   2.350   8.706
   23ARG   HH11 4317  -2.811   2.285   8.711
   23ARG   HH12 4318  -2.746   2.448   8.687
   23ARG    NH2 4319  -2.622   2.184   8.805
   23ARG   HH21 4320  -2.706   2.127   8.787
   23ARG   HH22 4321  -2.544   2.140   8.848
   23ARG      C 4322  -2.668   2.861   8.901
   23ARG      O 4323  -2.649   2.841   9.020
   24GLY      N 4324  -2.793   2.865   8.854
   24GLY      H 4325  -2.864   2.852   8.925
   24GLY     CA 4326  -2.838   2.874   8.715
   24GLY    HA1 4327  -2.766   2.928   8.654
   24GLY    HA2 4328  -2.931   2.931   8.713
   24GLY      C 4329  -2.864   2.737   8.649
   24GLY      O 4330  -2.821   2.633   8.698
   25GLY      N 4331  -2.936   2.740   8.536
   25GLY      H 4332  -2.966   2.829   8.502
   25GLY     CA 4333  -2.989   2.621   8.469
   25GLY    HA1 4334  -3.048   2.652   8.383
   25GLY    HA2 4335  -3.056   2.570   8.538
   25GLY      C 4336  -2.885   2.518   8.420
   25GLY      O 4337  -2.764   2.543   8.416
   26TYR      N 4338  -2.936   2.401   8.382
   26TYR      H 4339  -3.036   2.387   8.389
   26TYR     CA 4340  -2.859   2.281   8.348
   26TYR     HA 4341  -2.768   2.278   8.409
   26TYR     CB 4342  -2.820   2.284   8.199
   26TYR    HB1 4343  -2.774   2.380   8.176
   26TYR    HB2 4344  -2.910   2.276   8.138
   26TYR     CG 4345  -2.724   2.173   8.161
   26TYR    CD1 4346  -2.585   2.195   8.169
   26TYR    HD1 4347  -2.548   2.292   8.199
   26TYR    CE1 4348  -2.495   2.089   8.144
   26TYR    HE1 4349  -2.389   2.103   8.153
   26TYR     CZ 4350  -2.545   1.960   8.115
   26TYR     OH 4351  -2.458   1.857   8.098
   26TYR     HH 4352  -2.502   1.772   8.085
   26TYR    CE2 4353  -2.684   1.939   8.105
   26TYR    HE2 4354  -2.722   1.840   8.088
   26TYR    CD2 4355  -2.773   2.046   8.126
   26TYR    HD2 4356  -2.880   2.029   8.122
   26TYR      C 4357  -2.943   2.157   8.381
   26TYR      O 4358  -3.065   2.160   8.367
   27ASP      N 4359  -2.879   2.048   8.422
   27ASP      H 4360  -2.778   2.048   8.426
   27ASP     CA 4361  -2.945   1.926   8.470
   27ASP     HA 4362  -3.038   1.912   8.415
   27ASP     CB 4363  -2.981   1.943   8.620
   27ASP    HB1 4364  -3.072   2.004   8.626
   27ASP    HB2 4365  -3.004   1.846   8.665
   27ASP     CG 4366  -2.871   2.012   8.699
   27ASP    OD1 4367  -2.763   1.953   8.719
   27ASP    OD2 4368  -2.887   2.132   8.732
   27ASP      C 4369  -2.858   1.802   8.446
   27ASP      O 4370  -2.752   1.807   8.384
   28ARG      N 4371  -2.910   1.685   8.486
   28ARG      H 4372  -2.996   1.692   8.538
   28ARG     CA 4373  -2.848   1.551   8.476
   28ARG     HA 4374  -2.747   1.559   8.515
   28ARG     CB 4375  -2.927   1.455   8.568
   28ARG    HB1 4376  -2.878   1.357   8.569
   28ARG    HB2 4377  -2.923   1.494   8.670
   28ARG     CG 4378  -3.073   1.440   8.524
   28ARG    HG1 4379  -3.120   1.538   8.519
   28ARG    HG2 4380  -3.076   1.395   8.425
   28ARG     CD 4381  -3.157   1.354   8.620
   28ARG    HD1 4382  -3.113   1.254   8.625
   28ARG    HD2 4383  -3.156   1.399   8.720
   28ARG     NE 4384  -3.296   1.346   8.570
   28ARG     HE 4385  -3.321   1.411   8.497
   28ARG     CZ 4386  -3.387   1.255   8.598
   28ARG    NH1 4387  -3.373   1.169   8.695
   28ARG   HH11 4388  -3.292   1.174   8.755
   28ARG   HH12 4389  -3.445   1.101   8.714
   28ARG    NH2 4390  -3.494   1.249   8.526
   28ARG   HH21 4391  -3.493   1.295   8.435
   28ARG   HH22 4392  -3.556   1.171   8.535
   28ARG      C 4393  -2.830   1.496   8.332
   28ARG      O 4394  -2.815   1.376   8.313
   29GLY      N 4395  -2.833   1.583   8.231
   29GLY      H 4396  -2.834   1.681   8.257
   29GLY     CA 4397  -2.812   1.548   8.091
   29GLY    HA1 4398  -2.876   1.463   8.064
   29GLY    HA2 4399  -2.839   1.632   8.027
   29GLY      C 4400  -2.666   1.510   8.065
   29GLY      O 4401  -2.580   1.598   8.053
   30GLY      N 4402  -2.639   1.380   8.058
   30GLY      H 4403  -2.716   1.317   8.077
   30GLY     CA 4404  -2.505   1.322   8.050
   30GLY    HA1 4405  -2.513   1.213   8.046
   30GLY    HA2 4406  -2.451   1.348   8.141
   30GLY      C 4407  -2.421   1.367   7.929
   30GLY      O 4408  -2.471   1.385   7.818
   31TYR      N 4409  -2.290   1.383   7.952
   31TYR      H 4410  -2.257   1.372   8.046
   31TYR     CA 4411  -2.195   1.432   7.851
   31TYR     HA 4412  -2.198   1.365   7.765
   31TYR     CB 4413  -2.053   1.430   7.911
   31TYR    HB1 4414  -2.023   1.326   7.924
   31TYR    HB2 4415  -2.057   1.475   8.010
   31TYR     CG 4416  -1.946   1.502   7.830
   31TYR    CD1 4417  -1.870   1.433   7.733
   31TYR    HD1 4418  -1.891   1.329   7.712
   31TYR    CE1 4419  -1.768   1.500   7.662
   31TYR    HE1 4420  -1.711   1.447   7.587
   31TYR     CZ 4421  -1.741   1.636   7.689
   31TYR     OH 4422  -1.642   1.702   7.622
   31TYR     HH 4423  -1.600   1.647   7.555
   31TYR    CE2 4424  -1.816   1.705   7.786
   31TYR    HE2 4425  -1.796   1.809   7.806
   31TYR    CD2 4426  -1.918   1.638   7.856
   31TYR    HD2 4427  -1.977   1.692   7.929
   31TYR      C 4428  -2.234   1.573   7.805
   31TYR      O 4429  -2.224   1.668   7.882
   32ARG      N 4430  -2.272   1.586   7.677
   32ARG      H 4431  -2.285   1.501   7.624
   32ARG     CA 4432  -2.304   1.714   7.611
   32ARG     HA 4433  -2.351   1.692   7.515
   32ARG     CB 4434  -2.175   1.793   7.581
   32ARG    HB1 4435  -2.128   1.821   7.675
   32ARG    HB2 4436  -2.202   1.885   7.528
   32ARG     CG 4437  -2.075   1.714   7.495
   32ARG    HG1 4438  -2.125   1.683   7.403
   32ARG    HG2 4439  -2.041   1.626   7.549
   32ARG     CD 4440  -1.955   1.802   7.461
   32ARG    HD1 4441  -1.904   1.830   7.553
   32ARG    HD2 4442  -1.991   1.893   7.413
   32ARG     NE 4443  -1.861   1.734   7.370
   32ARG     HE 4444  -1.883   1.641   7.340
   32ARG     CZ 4445  -1.760   1.792   7.308
   32ARG    NH1 4446  -1.725   1.915   7.332
   32ARG   HH11 4447  -1.771   1.965   7.405
   32ARG   HH12 4448  -1.645   1.954   7.283
   32ARG    NH2 4449  -1.691   1.729   7.219
   32ARG   HH21 4450  -1.625   1.781   7.162
   32ARG   HH22 4451  -1.674   1.629   7.221
   32ARG      C 4452  -2.412   1.795   7.686
   32ARG      O 4453  -2.394   1.914   7.713
   33GLY      N 4454  -2.520   1.725   7.721
   33GLY      H 4455  -2.521   1.627   7.700
   33GLY     CA 4456  -2.637   1.780   7.790
   33GLY    HA1 4457  -2.710   1.701   7.806
   33GLY    HA2 4458  -2.604   1.816   7.887
   33GLY      C 4459  -2.706   1.895   7.717
   33GLY      O 4460  -2.681   1.920   7.599
   34ARG      N 4461  -2.791   1.970   7.789
   34ARG      H 4462  -2.809   1.944   7.886
   34ARG     CA 4463  -2.856   2.092   7.739
   34ARG     HA 4464  -2.849   2.089   7.630
   34ARG     CB 4465  -2.784   2.217   7.791
   34ARG    HB1 4466  -2.825   2.305   7.740
   34ARG    HB2 4467  -2.804   2.228   7.897
   34ARG     CG 4468  -2.632   2.216   7.770
   34ARG    HG1 4469  -2.609   2.207   7.663
   34ARG    HG2 4470  -2.588   2.131   7.823
   34ARG     CD 4471  -2.572   2.344   7.826
   34ARG    HD1 4472  -2.604   2.429   7.764
   34ARG    HD2 4473  -2.609   2.358   7.928
   34ARG     NE 4474  -2.425   2.335   7.827
   34ARG     HE 4475  -2.386   2.258   7.775
   34ARG     CZ 4476  -2.343   2.412   7.896
   34ARG    NH1 4477  -2.215   2.390   7.891
   34ARG   HH11 4478  -2.181   2.313   7.836
   34ARG   HH12 4479  -2.152   2.448   7.943
   34ARG    NH2 4480  -2.386   2.510   7.970
   34ARG   HH21 4481  -2.485   2.527   7.974
   34ARG   HH22 4482  -2.323   2.567   8.023
   34ARG      C 4483  -3.003   2.100   7.779
   34ARG      O 4484  -3.039   2.051   7.886
   35GLY      N 4485  -3.088   2.165   7.700
   35GLY      H 4486  -3.181   2.181   7.736
   35GLY     CA 4487  -3.063   2.205   7.561
   35GLY    HA1 4488  -2.960   2.235   7.547
   35GLY    HA2 4489  -3.083   2.118   7.498
   35GLY      C 4490  -3.149   2.321   7.511
   35GLY      O 4491  -3.231   2.374   7.585
   36GLY      N 4492  -3.127   2.368   7.388
   36GLY      H 4493  -3.189   2.443   7.358
   36GLY     CA 4494  -3.031   2.315   7.289
   36GLY    HA1 4495  -3.028   2.383   7.203
   36GLY    HA2 4496  -2.931   2.314   7.332
   36GLY      C 4497  -3.064   2.174   7.237
   36GLY      O 4498  -3.169   2.119   7.269
   37ASP      N 4499  -2.974   2.112   7.160
   37ASP      H 4500  -2.882   2.152   7.143
   37ASP     CA 4501  -3.008   1.993   7.081
   37ASP     HA 4502  -3.108   2.008   7.040
   37ASP     CB 4503  -2.912   1.977   6.962
   37ASP    HB1 4504  -2.908   2.071   6.907
   37ASP    HB2 4505  -2.953   1.901   6.894
   37ASP     CG 4506  -2.769   1.938   7.001
   37ASP    OD1 4507  -2.717   1.842   6.940
   37ASP    OD2 4508  -2.717   1.998   7.098
   37ASP      C 4509  -3.014   1.862   7.164
   37ASP      O 4510  -3.089   1.772   7.128
   38ARG      N 4511  -2.939   1.851   7.274
   38ARG      H 4512  -2.872   1.926   7.290
   38ARG     CA 4513  -2.933   1.730   7.361
   38ARG     HA 4514  -2.996   1.654   7.315
   38ARG     CB 4515  -2.790   1.672   7.366
   38ARG    HB1 4516  -2.727   1.739   7.426
   38ARG    HB2 4517  -2.793   1.576   7.417
   38ARG     CG 4518  -2.721   1.653   7.230
   38ARG    HG1 4519  -2.707   1.750   7.185
   38ARG    HG2 4520  -2.622   1.611   7.247
   38ARG     CD 4521  -2.798   1.561   7.135
   38ARG    HD1 4522  -2.792   1.459   7.172
   38ARG    HD2 4523  -2.903   1.590   7.132
   38ARG     NE 4524  -2.745   1.573   6.998
   38ARG     HE 4525  -2.736   1.669   6.964
   38ARG     CZ 4526  -2.711   1.477   6.914
   38ARG    NH1 4527  -2.676   1.508   6.793
   38ARG   HH11 4528  -2.656   1.436   6.726
   38ARG   HH12 4529  -2.680   1.606   6.767
   38ARG    NH2 4530  -2.710   1.351   6.949
   38ARG   HH21 4531  -2.737   1.328   7.043
   38ARG   HH22 4532  -2.671   1.280   6.888
   38ARG      C 4533  -2.995   1.750   7.499
   38ARG      O 4534  -2.946   1.697   7.599
   39GLY      N 4535  -3.103   1.828   7.507
   39GLY      H 4536  -3.140   1.866   7.421
   39GLY     CA 4537  -3.180   1.848   7.631
   39GLY    HA1 4538  -3.111   1.871   7.712
   39GLY    HA2 4539  -3.249   1.932   7.619
   39GLY      C 4540  -3.261   1.724   7.670
   39GLY      O 4541  -3.353   1.686   7.598
   40GLY      N 4542  -3.226   1.661   7.782
   40GLY      H 4543  -3.152   1.702   7.838
   40GLY     CA 4544  -3.290   1.540   7.833
   40GLY    HA1 4545  -3.218   1.485   7.893
   40GLY    HA2 4546  -3.319   1.476   7.749
   40GLY      C 4547  -3.414   1.565   7.919
   40GLY      O 4548  -3.460   1.678   7.933
   41PHE      N 4549  -3.469   1.458   7.977
   41PHE      H 4550  -3.428   1.367   7.960
   41PHE     CA 4551  -3.590   1.462   8.059
   41PHE     HA 4552  -3.650   1.546   8.023
   41PHE     CB 4553  -3.672   1.336   8.029
   41PHE    HB1 4554  -3.696   1.334   7.923
   41PHE    HB2 4555  -3.609   1.250   8.048
   41PHE     CG 4556  -3.800   1.317   8.107
   41PHE    CD1 4557  -3.922   1.367   8.057
   41PHE    HD1 4558  -3.923   1.423   7.965
   41PHE    CE1 4559  -4.043   1.339   8.123
   41PHE    HE1 4560  -4.137   1.373   8.081
   41PHE     CZ 4561  -4.042   1.261   8.240
   41PHE     HZ 4562  -4.136   1.236   8.288
   41PHE    CE2 4563  -3.921   1.214   8.293
   41PHE    HE2 4564  -3.921   1.152   8.381
   41PHE    CD2 4565  -3.800   1.242   8.226
   41PHE    HD2 4566  -3.708   1.201   8.264
   41PHE      C 4567  -3.562   1.482   8.211
   41PHE      O 4568  -3.472   1.420   8.269
   42ARG      N 4569  -3.637   1.566   8.282
   42ARG      H 4570  -3.606   1.582   8.377
   42ARG     CA 4571  -3.747   1.652   8.235
   42ARG     HA 4572  -3.806   1.598   8.161
   42ARG     CB 4573  -3.842   1.688   8.351
   42ARG    HB1 4574  -3.784   1.735   8.431
   42ARG    HB2 4575  -3.916   1.760   8.315
   42ARG     CG 4576  -3.914   1.564   8.405
   42ARG    HG1 4577  -3.969   1.517   8.324
   42ARG    HG2 4578  -3.841   1.493   8.444
   42ARG     CD 4579  -4.014   1.598   8.517
   42ARG    HD1 4580  -4.096   1.658   8.475
   42ARG    HD2 4581  -3.963   1.660   8.591
   42ARG     NE 4582  -4.066   1.477   8.583
   42ARG     HE 4583  -4.013   1.443   8.661
   42ARG     CZ 4584  -4.178   1.410   8.557
   42ARG    NH1 4585  -4.261   1.445   8.462
   42ARG   HH11 4586  -4.346   1.394   8.448
   42ARG   HH12 4587  -4.244   1.530   8.411
   42ARG    NH2 4588  -4.208   1.304   8.626
   42ARG   HH21 4589  -4.152   1.274   8.703
   42ARG   HH22 4590  -4.294   1.254   8.607
   42ARG      C 4591  -3.692   1.777   8.166
   42ARG      O 4592  -3.592   1.833   8.208
   43GLY      N 4593  -3.760   1.819   8.059
   43GLY      H 4594  -3.844   1.769   8.033
   43GLY     CA 4595  -3.719   1.925   7.968
   43GLY    HA1 4596  -3.730   2.022   8.018
   43GLY    HA2 4597  -3.613   1.913   7.943
   43GLY      C 4598  -3.807   1.925   7.843
   43GLY      O 4599  -3.929   1.931   7.855
   44GLY      N 4600  -3.754   1.909   7.722
   44GLY      H 4601  -3.818   1.928   7.646
   44GLY     CA 4602  -3.640   1.822   7.691
   44GLY    HA1 4603  -3.606   1.843   7.590
   44GLY    HA2 4604  -3.556   1.840   7.758
   44GLY      C 4605  -3.680   1.673   7.699
   44GLY      O 4606  -3.762   1.634   7.783
   45ARG      N 4607  -3.629   1.591   7.606
   45ARG      H 4608  -3.554   1.627   7.548
   45ARG     CA 4609  -3.668   1.450   7.586
   45ARG     HA 4610  -3.697   1.407   7.682
   45ARG     CB 4611  -3.788   1.440   7.489
   45ARG    HB1 4612  -3.765   1.496   7.398
   45ARG    HB2 4613  -3.801   1.336   7.459
   45ARG     CG 4614  -3.924   1.490   7.542
   45ARG    HG1 4615  -3.917   1.595   7.568
   45ARG    HG2 4616  -3.998   1.481   7.462
   45ARG     CD 4617  -3.974   1.409   7.663
   45ARG    HD1 4618  -3.901   1.413   7.743
   45ARG    HD2 4619  -3.984   1.305   7.632
   45ARG     NE 4620  -4.106   1.452   7.713
   45ARG     HE 4621  -4.184   1.391   7.692
   45ARG     CZ 4622  -4.135   1.562   7.781
   45ARG    NH1 4623  -4.258   1.585   7.818
   45ARG   HH11 4624  -4.330   1.518   7.795
   45ARG   HH12 4625  -4.283   1.669   7.866
   45ARG    NH2 4626  -4.044   1.651   7.813
   45ARG   HH21 4627  -3.948   1.634   7.786
   45ARG   HH22 4628  -4.069   1.742   7.847
   45ARG      C 4629  -3.551   1.367   7.534
   45ARG      O 4630  -3.463   1.416   7.463
   46GLY      N 4631  -3.548   1.240   7.574
   46GLY      H 4632  -3.627   1.206   7.629
   46GLY     CA 4633  -3.452   1.140   7.528
   46GLY    HA1 4634  -3.361   1.190   7.497
   46GLY    HA2 4635  -3.430   1.071   7.610
   46GLY      C 4636  -3.499   1.059   7.407
   46GLY      O 4637  -3.606   1.086   7.354
   47GLY      N 4638  -3.419   0.965   7.359
   47GLY      H 4639  -3.451   0.917   7.275
   47GLY     CA 4640  -3.287   0.929   7.414
   47GLY    HA1 4641  -3.300   0.894   7.517
   47GLY    HA2 4642  -3.224   1.018   7.417
   47GLY      C 4643  -3.213   0.819   7.337
   47GLY      O 4644  -3.273   0.741   7.263
   48GLY      N 4645  -3.082   0.809   7.359
   48GLY      H 4646  -3.037   0.876   7.419
   48GLY     CA 4647  -2.997   0.707   7.295
   48GLY    HA1 4648  -3.050   0.612   7.293
   48GLY    HA2 4649  -2.977   0.737   7.192
   48GLY      C 4650  -2.863   0.690   7.365
   48GLY      O 4651  -2.778   0.778   7.362
   49ASP      N 4652  -2.843   0.573   7.427
   49ASP      H 4653  -2.923   0.511   7.436
   49ASP     CA 4654  -2.729   0.544   7.515
   49ASP     HA 4655  -2.681   0.638   7.542
   49ASP     CB 4656  -2.781   0.484   7.647
   49ASP    HB1 4657  -2.828   0.388   7.627
   49ASP    HB2 4658  -2.698   0.468   7.716
   49ASP     CG 4659  -2.883   0.577   7.713
   49ASP    OD1 4660  -2.842   0.654   7.803
   49ASP    OD2 4661  -3.001   0.574   7.672
   49ASP      C 4662  -2.618   0.458   7.451
   49ASP      O 4663  -2.518   0.428   7.515
   50ARG      N 4664  -2.635   0.421   7.323
   50ARG      H 4665  -2.720   0.453   7.279
   50ARG     CA 4666  -2.543   0.334   7.248
   50ARG     HA 4667  -2.467   0.298   7.317
   50ARG     CB 4668  -2.617   0.209   7.197
   50ARG    HB1 4669  -2.666   0.160   7.281
   50ARG    HB2 4670  -2.544   0.139   7.157
   50ARG     CG 4671  -2.722   0.240   7.088
   50ARG    HG1 4672  -2.806   0.292   7.133
   50ARG    HG2 4673  -2.678   0.303   7.011
   50ARG     CD 4674  -2.772   0.110   7.023
   50ARG    HD1 4675  -2.685   0.058   6.981
   50ARG    HD2 4676  -2.816   0.046   7.099
   50ARG     NE 4677  -2.872   0.139   6.918
   50ARG     HE 4678  -2.950   0.196   6.946
   50ARG     CZ 4679  -2.875   0.093   6.794
   50ARG    NH1 4680  -2.783   0.015   6.745
   50ARG   HH11 4681  -2.708  -0.015   6.805
   50ARG   HH12 4682  -2.789  -0.021   6.652
   50ARG    NH2 4683  -2.973   0.125   6.715
   50ARG   HH21 4684  -2.978   0.088   6.622
   50ARG   HH22 4685  -3.050   0.181   6.749
   50ARG      C 4686  -2.463   0.402   7.136
   50ARG      O 4687  -2.389   0.334   7.066
   51GLY      N 4688  -2.480   0.533   7.112
   51GLY      H 4689  -2.540   0.587   7.173
   51GLY     CA 4690  -2.416   0.599   6.998
   51GLY    HA1 4691  -2.308   0.588   7.008
   51GLY    HA2 4692  -2.446   0.547   6.907
   51GLY      C 4693  -2.446   0.748   6.981
   51GLY      O 4694  -2.488   0.815   7.075
   52GLY      N 4695  -2.420   0.801   6.861
   52GLY      H 4696  -2.387   0.739   6.788
   52GLY     CA 4697  -2.430   0.945   6.831
   52GLY    HA1 4698  -2.379   0.964   6.737
   52GLY    HA2 4699  -2.379   1.000   6.910
   52GLY      C 4700  -2.572   1.002   6.819
   52GLY      O 4701  -2.589   1.124   6.823
   53PHE      N 4702  -2.673   0.915   6.808
   53PHE      H 4703  -2.652   0.816   6.811
   53PHE     CA 4704  -2.815   0.950   6.809
   53PHE     HA 4705  -2.823   1.057   6.825
   53PHE     CB 4706  -2.878   0.924   6.670
   53PHE    HB1 4707  -2.984   0.947   6.676
   53PHE    HB2 4708  -2.834   0.994   6.599
   53PHE     CG 4709  -2.861   0.783   6.615
   53PHE    CD1 4710  -2.948   0.680   6.655
   53PHE    HD1 4711  -3.025   0.700   6.728
   53PHE    CE1 4712  -2.936   0.551   6.599
   53PHE    HE1 4713  -3.005   0.474   6.629
   53PHE     CZ 4714  -2.837   0.525   6.503
   53PHE     HZ 4715  -2.829   0.427   6.458
   53PHE    CE2 4716  -2.750   0.628   6.463
   53PHE    HE2 4717  -2.676   0.610   6.385
   53PHE    CD2 4718  -2.762   0.756   6.519
   53PHE    HD2 4719  -2.697   0.836   6.483
   53PHE      C 4720  -2.888   0.878   6.924
   53PHE      O 4721  -2.858   0.762   6.953
   54GLY      N 4722  -2.983   0.941   6.994
   54GLY      H 4723  -3.025   0.889   7.069
   54GLY     CA 4724  -3.031   1.079   6.977
   54GLY    HA1 4725  -3.102   1.082   6.894
   54GLY    HA2 4726  -2.947   1.146   6.955
   54GLY      C 4727  -3.098   1.136   7.103
   54GLY      O 4728  -3.094   1.073   7.208
   55PRO      N 4729  -3.156   1.257   7.094
   55PRO     CD 4730  -3.163   1.341   6.975
   55PRO    HD1 4731  -3.241   1.303   6.909
   55PRO    HD2 4732  -3.067   1.344   6.923
   55PRO     CG 4733  -3.200   1.480   7.025
   55PRO    HG1 4734  -3.108   1.532   7.054
   55PRO    HG2 4735  -3.255   1.537   6.950
   55PRO     CB 4736  -3.284   1.451   7.149
   55PRO    HB1 4737  -3.386   1.426   7.118
   55PRO    HB2 4738  -3.285   1.535   7.218
   55PRO     CA 4739  -3.217   1.327   7.208
   55PRO     HA 4740  -3.294   1.263   7.253
   55PRO      C 4741  -3.115   1.363   7.317
   55PRO      O 4742  -2.994   1.372   7.291
   56GLY      N 4743  -3.163   1.386   7.440
   56GLY      H 4744  -3.264   1.384   7.451
   56GLY     CA 4745  -3.081   1.398   7.561
   56GLY    HA1 4746  -2.976   1.410   7.534
   56GLY    HA2 4747  -3.111   1.486   7.616
   56GLY      C 4748  -3.093   1.276   7.654
   56GLY      O 4749  -3.179   1.191   7.636
   57LYS      N 4750  -3.008   1.268   7.757
   57LYS      H 4751  -2.941   1.341   7.769
   57LYS     CA 4752  -3.018   1.163   7.861
   57LYS     HA 4753  -3.072   1.077   7.820
   57LYS     CB 4754  -2.877   1.116   7.899
   57LYS    HB1 4755  -2.826   1.082   7.809
   57LYS    HB2 4756  -2.821   1.199   7.942
   57LYS     CG 4757  -2.883   1.000   8.000
   57LYS    HG1 4758  -2.921   1.039   8.094
   57LYS    HG2 4759  -2.952   0.925   7.961
   57LYS     CD 4760  -2.746   0.936   8.025
   57LYS    HD1 4761  -2.680   1.011   8.071
   57LYS    HD2 4762  -2.702   0.904   7.931
   57LYS     CE 4763  -2.757   0.816   8.120
   57LYS    HE1 4764  -2.802   0.849   8.215
   57LYS    HE2 4765  -2.656   0.779   8.141
   57LYS     NZ 4766  -2.839   0.707   8.062
   57LYS    HZ1 4767  -2.833   0.621   8.115
   57LYS    HZ2 4768  -2.936   0.734   8.053
   57LYS    HZ3 4769  -2.811   0.686   7.966
   57LYS      C 4770  -3.099   1.213   7.981
   57LYS      O 4771  -3.081   1.328   8.021
   58MET      N 4772  -3.184   1.129   8.043
   58MET      H 4773  -3.194   1.034   8.010
   58MET     CA 4774  -3.261   1.169   8.162
   58MET     HA 4775  -3.278   1.276   8.155
   58MET     CB 4776  -3.178   1.146   8.290
   58MET    HB1 4777  -3.221   1.211   8.366
   58MET    HB2 4778  -3.075   1.181   8.274
   58MET     CG 4779  -3.175   1.004   8.348
   58MET    HG1 4780  -3.130   1.010   8.447
   58MET    HG2 4781  -3.277   0.970   8.362
   58MET     SD 4782  -3.084   0.879   8.255
   58MET     CE 4783  -3.143   0.732   8.343
   58MET    HE1 4784  -3.108   0.734   8.446
   58MET    HE2 4785  -3.106   0.642   8.294
   58MET    HE3 4786  -3.252   0.730   8.342
   58MET      C 4787  -3.403   1.109   8.173
   58MET      O 4788  -3.467   1.122   8.277
   59ASP      N 4789  -3.453   1.048   8.066
   59ASP      H 4790  -3.393   1.031   7.986
   59ASP     CA 4791  -3.578   0.972   8.063
   59ASP     HA 4792  -3.647   1.010   8.139
   59ASP     CB 4793  -3.548   0.825   8.095
   59ASP    HB1 4794  -3.639   0.767   8.084
   59ASP    HB2 4795  -3.517   0.818   8.199
   59ASP     CG 4796  -3.436   0.765   8.008
   59ASP    OD1 4797  -3.320   0.813   8.008
   59ASP    OD2 4798  -3.466   0.667   7.937
   59ASP      C 4799  -3.648   0.986   7.926
   59ASP      O 4800  -3.581   1.006   7.825
   60SER      N 4801  -3.782   0.977   7.926
   60SER      H 4802  -3.828   0.962   8.015
   60SER     CA 4803  -3.876   0.973   7.811
   60SER     HA 4804  -3.898   0.869   7.792
   60SER     CB 4805  -4.007   1.041   7.853
   60SER    HB1 4806  -3.990   1.149   7.866
   60SER    HB2 4807  -4.082   1.027   7.775
   60SER     OG 4808  -4.054   0.988   7.976
   60SER     HG 4809  -4.151   0.993   7.975
   60SER      C 4810  -3.829   1.042   7.681
   60SER      O 4811  -3.792   1.160   7.686
   61ARG      N 4812  -3.838   0.980   7.562
   61ARG      H 4813  -3.808   1.036   7.483
   61ARG     CA 4814  -3.883   0.843   7.528
   61ARG     HA 4815  -3.937   0.795   7.610
   61ARG     CB 4816  -3.763   0.756   7.488
   61ARG    HB1 4817  -3.799   0.660   7.452
   61ARG    HB2 4818  -3.709   0.805   7.407
   61ARG     CG 4819  -3.666   0.731   7.603
   61ARG    HG1 4820  -3.717   0.677   7.683
   61ARG    HG2 4821  -3.630   0.826   7.642
   61ARG     CD 4822  -3.546   0.650   7.555
   61ARG    HD1 4823  -3.579   0.553   7.520
   61ARG    HD2 4824  -3.498   0.704   7.472
   61ARG     NE 4825  -3.451   0.635   7.666
   61ARG     HE 4826  -3.487   0.646   7.761
   61ARG     CZ 4827  -3.321   0.616   7.663
   61ARG    NH1 4828  -3.253   0.622   7.772
   61ARG   HH11 4829  -3.152   0.608   7.768
   61ARG   HH12 4830  -3.303   0.646   7.858
   61ARG    NH2 4831  -3.253   0.592   7.555
   61ARG   HH21 4832  -3.154   0.577   7.570
   61ARG   HH22 4833  -3.300   0.584   7.467
   61ARG      C 4834  -3.978   0.846   7.408
   61ARG      O 4835  -3.943   0.908   7.308
   62GLY      N 4836  -4.092   0.778   7.420
   62GLY      H 4837  -4.107   0.724   7.503
   62GLY     CA 4838  -4.199   0.777   7.320
   62GLY    HA1 4839  -4.269   0.696   7.344
   62GLY    HA2 4840  -4.157   0.756   7.222
   62GLY      C 4841  -4.277   0.909   7.314
   62GLY      O 4842  -4.217   1.017   7.310
   63GLU      N 4843  -4.410   0.903   7.321
   63GLU      H 4844  -4.454   0.812   7.329
   63GLU     CA 4845  -4.495   1.022   7.339
   63GLU     HA 4846  -4.431   1.108   7.362
   63GLU     CB 4847  -4.586   1.005   7.463
   63GLU    HB1 4848  -4.639   1.099   7.479
   63GLU    HB2 4849  -4.660   0.928   7.443
   63GLU     CG 4850  -4.504   0.968   7.588
   63GLU    HG1 4851  -4.505   0.860   7.600
   63GLU    HG2 4852  -4.399   0.997   7.572
   63GLU     CD 4853  -4.551   1.037   7.717
   63GLU    OE1 4854  -4.663   1.005   7.762
   63GLU    OE2 4855  -4.471   1.118   7.771
   63GLU      C 4856  -4.571   1.061   7.212
   63GLU      O 4857  -4.584   1.180   7.181
   64HIS      N 4858  -4.612   0.963   7.131
   64HIS      H 4859  -4.599   0.868   7.161
   64HIS     CA 4860  -4.662   0.983   6.994
   64HIS     HA 4861  -4.727   1.071   6.992
   64HIS     CB 4862  -4.744   0.859   6.954
   64HIS    HB1 4863  -4.791   0.878   6.858
   64HIS    HB2 4864  -4.824   0.843   7.027
   64HIS     CG 4865  -4.662   0.732   6.945
   64HIS    ND1 4866  -4.569   0.688   7.040
   64HIS    CE1 4867  -4.516   0.575   6.992
   64HIS    HE1 4868  -4.443   0.515   7.043
   64HIS    NE2 4869  -4.569   0.547   6.871
   64HIS    HE2 4870  -4.548   0.464   6.818
   64HIS    CD2 4871  -4.661   0.645   6.840
   64HIS    HD2 4872  -4.722   0.652   6.751
   64HIS      C 4873  -4.550   1.006   6.892
   64HIS      O 4874  -4.568   1.077   6.793
   65ARG      N 4875  -4.434   0.942   6.913
   65ARG      H 4876  -4.430   0.881   6.993
   65ARG     CA 4877  -4.310   0.954   6.833
   65ARG     HA 4878  -4.305   1.055   6.791
   65ARG     CB 4879  -4.308   0.850   6.719
   65ARG    HB1 4880  -4.210   0.854   6.671
   65ARG    HB2 4881  -4.322   0.750   6.761
   65ARG     CG 4882  -4.416   0.877   6.614
   65ARG    HG1 4883  -4.413   0.983   6.587
   65ARG    HG2 4884  -4.514   0.855   6.656
   65ARG     CD 4885  -4.397   0.794   6.487
   65ARG    HD1 4886  -4.297   0.813   6.447
   65ARG    HD2 4887  -4.404   0.688   6.512
   65ARG     NE 4888  -4.497   0.834   6.386
   65ARG     HE 4889  -4.485   0.925   6.346
   65ARG     CZ 4890  -4.606   0.768   6.349
   65ARG    NH1 4891  -4.693   0.826   6.271
   65ARG   HH11 4892  -4.680   0.921   6.242
   65ARG   HH12 4893  -4.775   0.776   6.242
   65ARG    NH2 4894  -4.632   0.647   6.389
   65ARG   HH21 4895  -4.563   0.600   6.446
   65ARG   HH22 4896  -4.714   0.599   6.359
   65ARG      C 4897  -4.190   0.933   6.923
   65ARG      O 4898  -4.190   0.840   7.003
   66GLN      N 4899  -4.087   1.017   6.909
   66GLN      H 4900  -4.094   1.091   6.841
   66GLN     CA 4901  -3.971   1.018   6.999
   66GLN     HA 4902  -4.006   0.984   7.096
   66GLN     CB 4903  -3.923   1.163   7.017
   66GLN    HB1 4904  -4.007   1.226   7.048
   66GLN    HB2 4905  -3.886   1.201   6.921
   66GLN     CG 4906  -3.813   1.174   7.123
   66GLN    HG1 4907  -3.853   1.146   7.220
   66GLN    HG2 4908  -3.733   1.104   7.098
   66GLN     CD 4909  -3.750   1.312   7.134
   66GLN    OE1 4910  -3.799   1.414   7.089
   66GLN    NE2 4911  -3.634   1.320   7.197
   66GLN   HE21 4912  -3.601   1.235   7.241
   66GLN   HE22 4913  -3.596   1.411   7.211
   66GLN      C 4914  -3.858   0.925   6.953
   66GLN      O 4915  -3.807   0.938   6.841
   67ASP      N 4916  -3.811   0.836   7.042
   67ASP      H 4917  -3.858   0.830   7.132
   67ASP     CA 4918  -3.695   0.749   7.017
   67ASP     HA 4919  -3.709   0.705   6.918
   67ASP     CB 4920  -3.690   0.633   7.117
   67ASP    HB1 4921  -3.679   0.672   7.218
   67ASP    HB2 4922  -3.601   0.572   7.097
   67ASP     CG 4923  -3.812   0.543   7.108
   67ASP    OD1 4924  -3.890   0.544   7.206
   67ASP    OD2 4925  -3.820   0.473   7.005
   67ASP      C 4926  -3.559   0.820   7.021
   67ASP      O 4927  -3.531   0.903   7.107
   68ARG      N 4928  -3.462   0.786   6.936
   68ARG      H 4929  -3.372   0.823   6.961
   68ARG     CA 4930  -3.473   0.732   6.799
   68ARG     HA 4931  -3.567   0.768   6.755
   68ARG     CB 4932  -3.474   0.577   6.800
   68ARG    HB1 4933  -3.376   0.540   6.832
   68ARG    HB2 4934  -3.548   0.542   6.871
   68ARG     CG 4935  -3.509   0.518   6.662
   68ARG    HG1 4936  -3.432   0.546   6.590
   68ARG    HG2 4937  -3.604   0.560   6.630
   68ARG     CD 4938  -3.519   0.365   6.665
   68ARG    HD1 4939  -3.596   0.335   6.736
   68ARG    HD2 4940  -3.424   0.323   6.698
   68ARG     NE 4941  -3.551   0.313   6.530
   68ARG     HE 4942  -3.475   0.284   6.472
   68ARG     CZ 4943  -3.670   0.316   6.472
   68ARG    NH1 4944  -3.679   0.293   6.344
   68ARG   HH11 4945  -3.767   0.320   6.297
   68ARG   HH12 4946  -3.600   0.278   6.286
   68ARG    NH2 4947  -3.778   0.346   6.536
   68ARG   HH21 4948  -3.864   0.363   6.482
   68ARG   HH22 4949  -3.779   0.362   6.635
   68ARG      C 4950  -3.356   0.791   6.719
   68ARG      O 4951  -3.251   0.820   6.776
   69ARG      N 4952  -3.373   0.812   6.588
   69ARG      H 4953  -3.459   0.781   6.545
   69ARG     CA 4954  -3.273   0.879   6.502
   69ARG     HA 4955  -3.178   0.884   6.555
   69ARG     CB 4956  -3.319   1.024   6.473
   69ARG    HB1 4957  -3.245   1.071   6.408
   69ARG    HB2 4958  -3.414   1.021   6.420
   69ARG     CG 4959  -3.332   1.109   6.600
   69ARG    HG1 4960  -3.422   1.080   6.655
   69ARG    HG2 4961  -3.246   1.092   6.664
   69ARG     CD 4962  -3.339   1.259   6.569
   69ARG    HD1 4963  -3.344   1.314   6.663
   69ARG    HD2 4964  -3.247   1.287   6.518
   69ARG     NE 4965  -3.455   1.294   6.485
   69ARG     HE 4966  -3.530   1.226   6.481
   69ARG     CZ 4967  -3.473   1.406   6.417
   69ARG    NH1 4968  -3.385   1.502   6.417
   69ARG   HH11 4969  -3.302   1.492   6.471
   69ARG   HH12 4970  -3.401   1.586   6.364
   69ARG    NH2 4971  -3.581   1.423   6.345
   69ARG   HH21 4972  -3.595   1.508   6.294
   69ARG   HH22 4973  -3.651   1.351   6.342
   69ARG      C 4974  -3.242   0.800   6.375
   69ARG      O 4975  -3.294   0.691   6.353
   70GLU      N 4976  -3.154   0.856   6.293
   70GLU      H 4977  -3.115   0.945   6.320
   70GLU     CA 4978  -3.121   0.810   6.159
   70GLU     HA 4979  -3.108   0.701   6.161
   70GLU     CB 4980  -2.990   0.876   6.113
   70GLU    HB1 4981  -2.968   0.845   6.010
   70GLU    HB2 4982  -3.003   0.984   6.115
   70GLU     CG 4983  -2.873   0.836   6.204
   70GLU    HG1 4984  -2.852   0.730   6.189
   70GLU    HG2 4985  -2.901   0.851   6.308
   70GLU     CD 4986  -2.746   0.919   6.180
   70GLU    OE1 4987  -2.744   1.035   6.226
   70GLU    OE2 4988  -2.649   0.863   6.124
   70GLU      C 4989  -3.236   0.843   6.062
   70GLU      O 4990  -3.289   0.954   6.064
   71ARG      N 4991  -3.273   0.749   5.974
   71ARG      H 4992  -3.233   0.657   5.984
   71ARG     CA 4993  -3.383   0.767   5.878
   71ARG     HA 4994  -3.377   0.871   5.845
   71ARG     CB 4995  -3.365   0.677   5.754
   71ARG    HB1 4996  -3.266   0.697   5.713
   71ARG    HB2 4997  -3.438   0.706   5.679
   71ARG     CG 4998  -3.379   0.526   5.781
   71ARG    HG1 4999  -3.310   0.495   5.859
   71ARG    HG2 5000  -3.481   0.505   5.816
   71ARG     CD 5001  -3.356   0.440   5.656
   71ARG    HD1 5002  -3.379   0.337   5.681
   71ARG    HD2 5003  -3.426   0.472   5.579
   71ARG     NE 5004  -3.216   0.448   5.609
   71ARG     HE 5005  -3.145   0.423   5.676
   71ARG     CZ 5006  -3.173   0.481   5.488
   71ARG    NH1 5007  -3.253   0.510   5.390
   71ARG   HH11 5008  -3.218   0.534   5.299
   71ARG   HH12 5009  -3.352   0.504   5.405
   71ARG    NH2 5010  -3.045   0.486   5.464
   71ARG   HH21 5011  -2.978   0.464   5.536
   71ARG   HH22 5012  -3.012   0.511   5.372
   71ARG      C 5013  -3.521   0.749   5.945
   71ARG      O 5014  -3.536   0.650   6.017
   72PRO      N 5015  -3.622   0.834   5.916
   72PRO     CD 5016  -3.615   0.948   5.826
   72PRO    HD1 5017  -3.558   0.926   5.736
   72PRO    HD2 5018  -3.570   1.033   5.879
   72PRO     CG 5019  -3.759   0.982   5.788
   72PRO    HG1 5020  -3.789   0.922   5.702
   72PRO    HG2 5021  -3.772   1.088   5.768
   72PRO     CB 5022  -3.837   0.938   5.912
   72PRO    HB1 5023  -3.941   0.915   5.888
   72PRO    HB2 5024  -3.831   1.017   5.987
   72PRO     CA 5025  -3.761   0.814   5.959
   72PRO     HA 5026  -3.800   0.727   5.905
   72PRO      C 5027  -3.781   0.792   6.109
   72PRO      O 5028  -3.728   0.868   6.191
   73TYR      N 5029  -3.864   0.693   6.142
   73TYR      H 5030  -3.894   0.631   6.068
   73TYR     CA 5031  -3.900   0.648   6.276
   73TYR     HA 5032  -3.818   0.670   6.344
   73TYR     CB 5033  -4.024   0.724   6.326
   73TYR    HB1 5034  -3.997   0.829   6.339
   73TYR    HB2 5035  -4.050   0.687   6.425
   73TYR     CG 5036  -4.148   0.716   6.238
   73TYR    CD1 5037  -4.182   0.825   6.154
   73TYR    HD1 5038  -4.117   0.911   6.151
   73TYR    CE1 5039  -4.299   0.821   6.077
   73TYR    HE1 5040  -4.324   0.904   6.013
   73TYR     CZ 5041  -4.384   0.708   6.083
   73TYR     OH 5042  -4.499   0.704   6.011
   73TYR     HH 5043  -4.506   0.777   5.949
   73TYR    CE2 5044  -4.350   0.599   6.165
   73TYR    HE2 5045  -4.413   0.512   6.167
   73TYR    CD2 5046  -4.232   0.603   6.242
   73TYR    HD2 5047  -4.204   0.519   6.305
   73TYR      C 5048  -3.916   0.495   6.279
   73TYR    OC1 5049  -3.972   0.443   6.378
   73TYR    OC2 5050  -3.859   0.427   6.192
    1GLY      N 5051   5.147   3.712  12.334
    1GLY     H1 5052   5.061   3.764  12.328
    1GLY     H2 5053   5.207   3.758  12.401
    1GLY     H3 5054   5.192   3.710  12.244
    1GLY     CA 5055   5.118   3.574  12.382
    1GLY    HA1 5056   5.046   3.526  12.316
    1GLY    HA2 5057   5.211   3.516  12.384
    1GLY      C 5058   5.062   3.579  12.523
    1GLY      O 5059   5.068   3.686  12.582
    2PRO      N 5060   5.009   3.468  12.578
    2PRO     CD 5061   5.001   3.336  12.515
    2PRO    HD1 5062   4.960   3.342  12.415
    2PRO    HD2 5063   5.101   3.292  12.512
    2PRO     CG 5064   4.910   3.253  12.605
    2PRO    HG1 5065   4.807   3.265  12.574
    2PRO    HG2 5066   4.938   3.147  12.604
    2PRO     CB 5067   4.930   3.316  12.743
    2PRO    HB1 5068   4.846   3.296  12.809
    2PRO    HB2 5069   5.023   3.279  12.787
    2PRO     CA 5070   4.945   3.465  12.710
    2PRO     HA 5071   5.011   3.512  12.783
    2PRO      C 5072   4.808   3.536  12.710
    2PRO      O 5073   4.741   3.540  12.607
    3GLY      N 5074   4.757   3.586  12.823
    3GLY      H 5075   4.673   3.641  12.810
    3GLY     CA 5076   4.818   3.585  12.956
    3GLY    HA1 5077   4.859   3.486  12.976
    3GLY    HA2 5078   4.741   3.604  13.031
    3GLY      C 5079   4.929   3.691  12.975
    3GLY      O 5080   4.946   3.778  12.891
    4GLY      N 5081   5.005   3.690  13.084
    4GLY      H 5082   5.075   3.762  13.087
    4GLY     CA 5083   5.001   3.594  13.196
    4GLY    HA1 5084   5.063   3.632  13.277
    4GLY    HA2 5085   4.899   3.587  13.233
    4GLY      C 5086   5.050   3.453  13.161
    4GLY      O 5087   5.090   3.425  13.048
    5GLY      N 5088   5.042   3.361  13.257
    5GLY      H 5089   5.008   3.388  13.348
    5GLY     CA 5090   5.064   3.218  13.233
    5GLY    HA1 5091   5.164   3.206  13.190
    5GLY    HA2 5092   5.062   3.163  13.327
    5GLY      C 5093   4.959   3.157  13.138
    5GLY      O 5094   4.846   3.207  13.133
    6PRO      N 5095   4.992   3.050  13.063
    6PRO     CD 5096   4.904   2.994  12.962
    6PRO    HD1 5097   4.840   3.069  12.918
    6PRO    HD2 5098   4.844   2.915  13.007
    6PRO     CG 5099   4.997   2.935  12.856
    6PRO    HG1 5100   5.033   3.014  12.791
    6PRO    HG2 5101   4.949   2.856  12.799
    6PRO     CB 5102   5.112   2.882  12.941
    6PRO    HB1 5103   5.205   2.876  12.884
    6PRO    HB2 5104   5.086   2.784  12.981
    6PRO     CA 5105   5.123   2.984  13.056
    6PRO     HA 5106   5.198   3.058  13.029
    6PRO      C 5107   5.165   2.915  13.188
    6PRO      O 5108   5.081   2.888  13.273
    7GLY      N 5109   5.293   2.884  13.209
    7GLY      H 5110   5.314   2.844  13.299
    7GLY     CA 5111   5.408   2.911  13.122
    7GLY    HA1 5112   5.399   2.853  13.030
    7GLY    HA2 5113   5.411   3.017  13.097
    7GLY      C 5114   5.541   2.874  13.188
    7GLY      O 5115   5.544   2.799  13.285
    8GLY      N 5116   5.652   2.925  13.134
    8GLY      H 5117   5.642   2.988  13.056
    8GLY     CA 5118   5.786   2.909  13.190
    8GLY    HA1 5119   5.859   2.905  13.109
    8GLY    HA2 5120   5.793   2.814  13.244
    8GLY      C 5121   5.827   3.022  13.285
    8GLY      O 5122   5.776   3.134  13.275
    9SER      N 5123   5.923   2.994  13.373
    9SER      H 5124   5.955   2.898  13.381
    9SER     CA 5125   5.983   3.093  13.465
    9SER     HA 5126   5.944   3.192  13.441
    9SER     CB 5127   6.135   3.100  13.446
    9SER    HB1 5128   6.180   3.148  13.533
    9SER    HB2 5129   6.156   3.163  13.359
    9SER     OG 5130   6.195   2.973  13.424
    9SER     HG 5131   6.207   2.963  13.329
    9SER      C 5132   5.947   3.071  13.612
    9SER      O 5133   5.942   3.169  13.687
   10HIS      N 5134   5.919   2.947  13.655
   10HIS      H 5135   5.924   2.871  13.590
   10HIS     CA 5136   5.892   2.917  13.796
   10HIS     HA 5137   5.844   3.004  13.842
   10HIS     CB 5138   5.793   2.800  13.809
   10HIS    HB1 5139   5.839   2.709  13.773
   10HIS    HB2 5140   5.706   2.823  13.747
   10HIS     CG 5141   5.744   2.779  13.950
   10HIS    ND1 5142   5.751   2.875  14.051
   10HIS    CE1 5143   5.692   2.820  14.159
   10HIS    HE1 5144   5.679   2.871  14.254
   10HIS    NE2 5145   5.652   2.695  14.131
   10HIS    HE2 5146   5.602   2.634  14.194
   10HIS    CD2 5147   5.684   2.667  13.999
   10HIS    HD2 5148   5.662   2.577  13.944
   10HIS      C 5149   6.021   2.890  13.875
   10HIS      O 5150   6.109   2.817  13.828
   11MET      N 5151   6.030   2.948  13.995
   11MET      H 5152   5.948   2.997  14.028
   11MET     CA 5153   6.143   2.937  14.088
   11MET     HA 5154   6.236   2.923  14.032
   11MET     CB 5155   6.154   3.067  14.169
   11MET    HB1 5156   6.230   3.056  14.245
   11MET    HB2 5157   6.059   3.087  14.219
   11MET     CG 5158   6.190   3.187  14.081
   11MET    HG1 5159   6.114   3.198  14.003
   11MET    HG2 5160   6.286   3.168  14.033
   11MET     SD 5161   6.201   3.345  14.171
   11MET     CE 5162   6.216   3.458  14.030
   11MET    HE1 5163   6.216   3.561  14.066
   11MET    HE2 5164   6.133   3.443  13.962
   11MET    HE3 5165   6.310   3.438  13.978
   11MET      C 5166   6.131   2.817  14.185
   11MET      O 5167   6.224   2.793  14.261
   12GLY      N 5168   6.018   2.746  14.184
   12GLY      H 5169   5.944   2.776  14.122
   12GLY     CA 5170   5.984   2.643  14.284
   12GLY    HA1 5171   5.922   2.568  14.236
   12GLY    HA2 5172   6.074   2.594  14.320
   12GLY      C 5173   5.907   2.701  14.404
   12GLY      O 5174   5.904   2.822  14.425
   13GLY      N 5175   5.840   2.620  14.486
   13GLY      H 5176   5.787   2.667  14.559
   13GLY     CA 5177   5.844   2.473  14.487
   13GLY    HA1 5178   5.760   2.437  14.547
   13GLY    HA2 5179   5.832   2.434  14.386
   13GLY      C 5180   5.972   2.415  14.548
   13GLY      O 5181   6.011   2.304  14.514
   14ASN      N 5182   6.041   2.492  14.633
   14ASN      H 5183   5.999   2.579  14.663
   14ASN     CA 5184   6.169   2.455  14.693
   14ASN     HA 5185   6.217   2.379  14.631
   14ASN     CB 5186   6.260   2.578  14.698
   14ASN    HB1 5187   6.219   2.651  14.768
   14ASN    HB2 5188   6.359   2.549  14.734
   14ASN     CG 5189   6.278   2.642  14.562
   14ASN    OD1 5190   6.342   2.588  14.474
   14ASN    ND2 5191   6.219   2.756  14.538
   14ASN   HD21 5192   6.223   2.787  14.441
   14ASN   HD22 5193   6.160   2.801  14.606
   14ASN      C 5194   6.149   2.396  14.833
   14ASN      O 5195   6.064   2.445  14.908
   15TYR      N 5196   6.232   2.299  14.871
   15TYR      H 5197   6.301   2.266  14.805
   15TYR     CA 5198   6.241   2.249  15.009
   15TYR     HA 5199   6.161   2.294  15.069
   15TYR     CB 5200   6.375   2.293  15.069
   15TYR    HB1 5201   6.455   2.237  15.020
   15TYR    HB2 5202   6.377   2.267  15.175
   15TYR     CG 5203   6.403   2.442  15.057
   15TYR    CD1 5204   6.317   2.535  15.117
   15TYR    HD1 5205   6.230   2.500  15.171
   15TYR    CE1 5206   6.341   2.674  15.105
   15TYR    HE1 5207   6.273   2.744  15.150
   15TYR     CZ 5208   6.453   2.719  15.032
   15TYR     OH 5209   6.479   2.852  15.022
   15TYR     HH 5210   6.410   2.905  15.062
   15TYR    CE2 5211   6.540   2.626  14.971
   15TYR    HE2 5212   6.625   2.661  14.914
   15TYR    CD2 5213   6.514   2.488  14.982
   15TYR    HD2 5214   6.579   2.417  14.932
   15TYR      C 5215   6.221   2.097  15.024
   15TYR      O 5216   6.211   2.049  15.137
   16GLY      N 5217   6.212   2.023  14.913
   16GLY      H 5218   6.220   2.070  14.824
   16GLY     CA 5219   6.210   1.877  14.910
   16GLY    HA1 5220   6.155   1.845  14.821
   16GLY    HA2 5221   6.157   1.838  14.997
   16GLY      C 5222   6.350   1.815  14.906
   16GLY      O 5223   6.443   1.862  14.971
   17ASP      N 5224   6.361   1.709  14.827
   17ASP      H 5225   6.279   1.679  14.773
   17ASP     CA 5226   6.482   1.634  14.795
   17ASP     HA 5227   6.532   1.607  14.888
   17ASP     CB 5228   6.442   1.504  14.723
   17ASP    HB1 5229   6.401   1.436  14.797
   17ASP    HB2 5230   6.532   1.455  14.683
   17ASP     CG 5231   6.337   1.521  14.611
   17ASP    OD1 5232   6.223   1.561  14.644
   17ASP    OD2 5233   6.371   1.493  14.494
   17ASP      C 5234   6.585   1.715  14.712
   17ASP      O 5235   6.553   1.816  14.649
   18ASP      N 5236   6.709   1.667  14.713
   18ASP      H 5237   6.727   1.583  14.767
   18ASP     CA 5238   6.818   1.702  14.620
   18ASP     HA 5239   6.777   1.760  14.537
   18ASP     CB 5240   6.879   1.571  14.566
   18ASP    HB1 5241   6.962   1.595  14.501
   18ASP    HB2 5242   6.803   1.522  14.505
   18ASP     CG 5243   6.925   1.470  14.674
   18ASP    OD1 5244   6.900   1.491  14.795
   18ASP    OD2 5245   6.990   1.370  14.635
   18ASP      C 5246   6.930   1.787  14.685
   18ASP      O 5247   7.004   1.858  14.616
   19ARG      N 5248   6.945   1.780  14.817
   19ARG      H 5249   6.888   1.709  14.863
   19ARG     CA 5250   7.060   1.838  14.890
   19ARG     HA 5251   7.149   1.820  14.830
   19ARG     CB 5252   7.078   1.771  15.026
   19ARG    HB1 5253   6.983   1.772  15.081
   19ARG    HB2 5254   7.151   1.828  15.083
   19ARG     CG 5255   7.129   1.627  15.014
   19ARG    HG1 5256   7.215   1.625  14.946
   19ARG    HG2 5257   7.051   1.563  14.973
   19ARG     CD 5258   7.172   1.573  15.150
   19ARG    HD1 5259   7.238   1.646  15.198
   19ARG    HD2 5260   7.084   1.560  15.214
   19ARG     NE 5261   7.246   1.446  15.136
   19ARG     HE 5262   7.345   1.454  15.123
   19ARG     CZ 5263   7.195   1.324  15.134
   19ARG    NH1 5264   7.067   1.301  15.143
   19ARG   HH11 5265   7.004   1.379  15.135
   19ARG   HH12 5266   7.031   1.208  15.134
   19ARG    NH2 5267   7.275   1.221  15.122
   19ARG   HH21 5268   7.236   1.129  15.117
   19ARG   HH22 5269   7.373   1.235  15.109
   19ARG      C 5270   7.055   1.990  14.907
   19ARG      O 5271   7.159   2.051  14.926
   20ARG      N 5272   6.936   2.052  14.906
   20ARG      H 5273   6.855   1.996  14.881
   20ARG     CA 5274   6.919   2.197  14.929
   20ARG     HA 5275   7.017   2.238  14.957
   20ARG     CB 5276   6.825   2.223  15.048
   20ARG    HB1 5277   6.722   2.204  15.018
   20ARG    HB2 5278   6.851   2.155  15.130
   20ARG     CG 5279   6.840   2.367  15.099
   20ARG    HG1 5280   6.819   2.437  15.018
   20ARG    HG2 5281   6.943   2.384  15.131
   20ARG     CD 5282   6.747   2.399  15.215
   20ARG    HD1 5283   6.648   2.358  15.193
   20ARG    HD2 5284   6.785   2.352  15.306
   20ARG     NE 5285   6.736   2.545  15.233
   20ARG     HE 5286   6.787   2.601  15.167
   20ARG     CZ 5287   6.659   2.609  15.319
   20ARG    NH1 5288   6.655   2.740  15.318
   20ARG   HH11 5289   6.599   2.789  15.384
   20ARG   HH12 5290   6.705   2.791  15.247
   20ARG    NH2 5291   6.587   2.546  15.407
   20ARG   HH21 5292   6.528   2.596  15.471
   20ARG   HH22 5293   6.588   2.446  15.405
   20ARG      C 5294   6.883   2.270  14.799
   20ARG      O 5295   6.787   2.347  14.793
   21GLY      N 5296   6.963   2.243  14.695
   21GLY      H 5297   7.035   2.174  14.711
   21GLY     CA 5298   6.924   2.269  14.557
   21GLY    HA1 5299   6.876   2.366  14.550
   21GLY    HA2 5300   7.013   2.269  14.494
   21GLY      C 5301   6.828   2.160  14.505
   21GLY      O 5302   6.789   2.071  14.580
   22GLY      N 5303   6.789   2.161  14.378
   22GLY      H 5304   6.732   2.082  14.352
   22GLY     CA 5305   6.805   2.271  14.282
   22GLY    HA1 5306   6.792   2.231  14.181
   22GLY    HA2 5307   6.906   2.312  14.288
   22GLY      C 5308   6.705   2.384  14.304
   22GLY      O 5309   6.675   2.422  14.418
   23ARG      N 5310   6.650   2.441  14.196
   23ARG      H 5311   6.681   2.411  14.105
   23ARG     CA 5312   6.546   2.545  14.206
   23ARG     HA 5313   6.479   2.513  14.286
   23ARG     CB 5314   6.461   2.556  14.079
   23ARG    HB1 5315   6.434   2.456  14.045
   23ARG    HB2 5316   6.369   2.609  14.105
   23ARG     CG 5317   6.528   2.631  13.963
   23ARG    HG1 5318   6.562   2.729  13.995
   23ARG    HG2 5319   6.614   2.573  13.927
   23ARG     CD 5320   6.428   2.651  13.849
   23ARG    HD1 5321   6.390   2.554  13.817
   23ARG    HD2 5322   6.345   2.711  13.887
   23ARG     NE 5323   6.492   2.719  13.735
   23ARG     HE 5324   6.592   2.715  13.733
   23ARG     CZ 5325   6.431   2.781  13.636
   23ARG    NH1 5326   6.501   2.830  13.537
   23ARG   HH11 5327   6.601   2.817  13.536
   23ARG   HH12 5328   6.454   2.876  13.462
   23ARG    NH2 5329   6.303   2.799  13.631
   23ARG   HH21 5330   6.260   2.853  13.558
   23ARG   HH22 5331   6.247   2.773  13.712
   23ARG      C 5332   6.603   2.680  14.251
   23ARG      O 5333   6.713   2.718  14.212
   24GLY      N 5334   6.522   2.755  14.325
   24GLY      H 5335   6.435   2.713  14.354
   24GLY     CA 5336   6.547   2.895  14.360
   24GLY    HA1 5337   6.652   2.908  14.385
   24GLY    HA2 5338   6.488   2.918  14.449
   24GLY      C 5339   6.511   2.994  14.248
   24GLY      O 5340   6.491   2.958  14.132
   25GLY      N 5341   6.495   3.124  14.277
   25GLY      H 5342   6.478   3.183  14.197
   25GLY     CA 5343   6.491   3.186  14.410
   25GLY    HA1 5344   6.419   3.133  14.472
   25GLY    HA2 5345   6.454   3.288  14.399
   25GLY      C 5346   6.624   3.192  14.485
   25GLY      O 5347   6.728   3.151  14.435
   26TYR      N 5348   6.618   3.243  14.608
   26TYR      H 5349   6.531   3.284  14.639
   26TYR     CA 5350   6.730   3.255  14.701
   26TYR     HA 5351   6.823   3.236  14.647
   26TYR     CB 5352   6.716   3.146  14.810
   26TYR    HB1 5353   6.791   3.162  14.887
   26TYR    HB2 5354   6.618   3.155  14.857
   26TYR     CG 5355   6.735   3.005  14.756
   26TYR    CD1 5356   6.865   2.958  14.729
   26TYR    HD1 5357   6.950   3.021  14.748
   26TYR    CE1 5358   6.884   2.830  14.674
   26TYR    HE1 5359   6.983   2.793  14.653
   26TYR     CZ 5360   6.774   2.747  14.645
   26TYR     OH 5361   6.798   2.624  14.592
   26TYR     HH 5362   6.720   2.571  14.570
   26TYR    CE2 5363   6.643   2.793  14.673
   26TYR    HE2 5364   6.559   2.729  14.651
   26TYR    CD2 5365   6.624   2.921  14.728
   26TYR    HD2 5366   6.524   2.956  14.750
   26TYR      C 5367   6.741   3.398  14.756
   26TYR      O 5368   6.660   3.484  14.722
   27ASP      N 5369   6.845   3.426  14.835
   27ASP      H 5370   6.895   3.348  14.874
   27ASP     CA 5371   6.879   3.559  14.889
   27ASP     HA 5372   6.803   3.630  14.854
   27ASP     CB 5373   6.867   3.560  15.042
   27ASP    HB1 5374   6.889   3.660  15.080
   27ASP    HB2 5375   6.941   3.491  15.084
   27ASP     CG 5376   6.727   3.518  15.089
   27ASP    OD1 5377   6.705   3.396  15.107
   27ASP    OD2 5378   6.642   3.610  15.105
   27ASP      C 5379   7.013   3.616  14.838
   27ASP      O 5380   7.053   3.726  14.876
   28ARG      N 5381   7.082   3.544  14.748
   28ARG      H 5382   7.039   3.459  14.717
   28ARG     CA 5383   7.191   3.601  14.665
   28ARG     HA 5384   7.236   3.685  14.719
   28ARG     CB 5385   7.299   3.497  14.633
   28ARG    HB1 5386   7.253   3.412  14.583
   28ARG    HB2 5387   7.369   3.543  14.563
   28ARG     CG 5388   7.379   3.448  14.754
   28ARG    HG1 5389   7.418   3.534  14.809
   28ARG    HG2 5390   7.314   3.391  14.821
   28ARG     CD 5391   7.499   3.360  14.711
   28ARG    HD1 5392   7.564   3.420  14.648
   28ARG    HD2 5393   7.555   3.332  14.801
   28ARG     NE 5394   7.456   3.238  14.639
   28ARG     HE 5395   7.360   3.212  14.648
   28ARG     CZ 5396   7.531   3.161  14.563
   28ARG    NH1 5397   7.479   3.058  14.502
   28ARG   HH11 5398   7.382   3.036  14.512
   28ARG   HH12 5399   7.537   2.998  14.445
   28ARG    NH2 5400   7.659   3.182  14.544
   28ARG   HH21 5401   7.702   3.260  14.591
   28ARG   HH22 5402   7.713   3.122  14.486
   28ARG      C 5403   7.131   3.655  14.535
   28ARG      O 5404   7.067   3.580  14.462
   29GLY      N 5405   7.156   3.782  14.503
   29GLY      H 5406   7.203   3.841  14.570
   29GLY     CA 5407   7.100   3.845  14.382
   29GLY    HA1 5408   7.147   3.942  14.367
   29GLY    HA2 5409   7.122   3.782  14.296
   29GLY      C 5410   6.949   3.865  14.393
   29GLY      O 5411   6.900   3.917  14.493
   30GLY      N 5412   6.874   3.824  14.290
   30GLY      H 5413   6.920   3.781  14.211
   30GLY     CA 5414   6.728   3.838  14.287
   30GLY    HA1 5415   6.686   3.785  14.373
   30GLY    HA2 5416   6.688   3.793  14.196
   30GLY      C 5417   6.683   3.984  14.292
   30GLY      O 5418   6.738   4.069  14.221
   31TYR      N 5419   6.583   4.015  14.375
   31TYR      H 5420   6.539   3.939  14.426
   31TYR     CA 5421   6.545   4.151  14.410
   31TYR     HA 5422   6.599   4.220  14.346
   31TYR     CB 5423   6.591   4.177  14.554
   31TYR    HB1 5424   6.699   4.159  14.560
   31TYR    HB2 5425   6.543   4.105  14.620
   31TYR     CG 5426   6.565   4.318  14.606
   31TYR    CD1 5427   6.481   4.338  14.717
   31TYR    HD1 5428   6.440   4.252  14.769
   31TYR    CE1 5429   6.453   4.468  14.762
   31TYR    HE1 5430   6.389   4.483  14.848
   31TYR     CZ 5431   6.506   4.579  14.694
   31TYR     OH 5432   6.478   4.705  14.735
   31TYR     HH 5433   6.432   4.706  14.819
   31TYR    CE2 5434   6.589   4.559  14.582
   31TYR    HE2 5435   6.632   4.645  14.532
   31TYR    CD2 5436   6.620   4.429  14.539
   31TYR    HD2 5437   6.687   4.414  14.455
   31TYR      C 5438   6.395   4.180  14.387
   31TYR      O 5439   6.315   4.092  14.355
   32ARG      N 5440   6.355   4.307  14.400
   32ARG      H 5441   6.425   4.373  14.434
   32ARG     CA 5442   6.221   4.359  14.372
   32ARG     HA 5443   6.198   4.340  14.267
   32ARG     CB 5444   6.224   4.511  14.395
   32ARG    HB1 5445   6.300   4.555  14.329
   32ARG    HB2 5446   6.252   4.532  14.498
   32ARG     CG 5447   6.089   4.579  14.364
   32ARG    HG1 5448   6.014   4.546  14.437
   32ARG    HG2 5449   6.056   4.549  14.265
   32ARG     CD 5450   6.102   4.731  14.371
   32ARG    HD1 5451   6.181   4.765  14.304
   32ARG    HD2 5452   6.130   4.759  14.473
   32ARG     NE 5453   5.975   4.798  14.337
   32ARG     HE 5454   5.919   4.830  14.414
   32ARG     CZ 5455   5.927   4.820  14.215
   32ARG    NH1 5456   5.992   4.786  14.107
   32ARG   HH11 5457   5.955   4.804  14.016
   32ARG   HH12 5458   6.083   4.744  14.117
   32ARG    NH2 5459   5.811   4.877  14.199
   32ARG   HH21 5460   5.776   4.894  14.107
   32ARG   HH22 5461   5.758   4.906  14.279
   32ARG      C 5462   6.113   4.289  14.456
   32ARG      O 5463   6.093   4.322  14.572
   33GLY      N 5464   6.041   4.195  14.394
   33GLY      H 5465   6.072   4.165  14.303
   33GLY     CA 5466   5.939   4.113  14.461
   33GLY    HA1 5467   5.874   4.177  14.521
   33GLY    HA2 5468   5.878   4.064  14.385
   33GLY      C 5469   5.996   4.004  14.552
   33GLY      O 5470   5.924   3.952  14.637
   34ARG      N 5471   6.125   3.971  14.538
   34ARG      H 5472   6.175   4.015  14.461
   34ARG     CA 5473   6.198   3.870  14.615
   34ARG     HA 5474   6.129   3.798  14.657
   34ARG     CB 5475   6.274   3.938  14.731
   34ARG    HB1 5476   6.331   4.023  14.693
   34ARG    HB2 5477   6.343   3.865  14.773
   34ARG     CG 5478   6.181   3.987  14.844
   34ARG    HG1 5479   6.116   4.066  14.805
   34ARG    HG2 5480   6.119   3.905  14.878
   34ARG     CD 5481   6.259   4.045  14.963
   34ARG    HD1 5482   6.313   4.134  14.930
   34ARG    HD2 5483   6.188   4.076  15.040
   34ARG     NE 5484   6.357   3.949  15.020
   34ARG     HE 5485   6.453   3.959  14.993
   34ARG     CZ 5486   6.332   3.847  15.102
   34ARG    NH1 5487   6.426   3.765  15.140
   34ARG   HH11 5488   6.408   3.684  15.196
   34ARG   HH12 5489   6.520   3.761  15.099
   34ARG    NH2 5490   6.212   3.823  15.147
   34ARG   HH21 5491   6.198   3.744  15.208
   34ARG   HH22 5492   6.137   3.882  15.118
   34ARG      C 5493   6.294   3.794  14.522
   34ARG      O 5494   6.413   3.825  14.516
   35GLY      N 5495   6.249   3.694  14.446
   35GLY      H 5496   6.320   3.649  14.391
   35GLY     CA 5497   6.109   3.655  14.419
   35GLY    HA1 5498   6.107   3.547  14.400
   35GLY    HA2 5499   6.046   3.673  14.506
   35GLY      C 5500   6.049   3.727  14.298
   35GLY      O 5501   6.080   3.843  14.271
   36GLY      N 5502   5.962   3.658  14.223
   36GLY      H 5503   5.934   3.566  14.254
   36GLY     CA 5504   5.911   3.706  14.093
   36GLY    HA1 5505   5.978   3.781  14.051
   36GLY    HA2 5506   5.814   3.751  14.109
   36GLY      C 5507   5.894   3.595  13.988
   36GLY      O 5508   5.916   3.616  13.869
   37ASP      N 5509   5.859   3.476  14.035
   37ASP      H 5510   5.841   3.468  14.135
   37ASP     CA 5511   5.818   3.358  13.959
   37ASP     HA 5512   5.898   3.330  13.892
   37ASP     CB 5513   5.793   3.242  14.058
   37ASP    HB1 5514   5.741   3.161  14.007
   37ASP    HB2 5515   5.890   3.202  14.089
   37ASP     CG 5516   5.717   3.283  14.185
   37ASP    OD1 5517   5.599   3.242  14.196
   37ASP    OD2 5518   5.776   3.359  14.266
   37ASP      C 5519   5.693   3.386  13.874
   37ASP      O 5520   5.623   3.487  13.889
   38ARG      N 5521   5.664   3.296  13.779
   38ARG      H 5522   5.725   3.216  13.770
   38ARG     CA 5523   5.547   3.306  13.691
   38ARG     HA 5524   5.482   3.383  13.731
   38ARG     CB 5525   5.588   3.347  13.549
   38ARG    HB1 5526   5.502   3.338  13.483
   38ARG    HB2 5527   5.666   3.281  13.513
   38ARG     CG 5528   5.637   3.493  13.546
   38ARG    HG1 5529   5.556   3.559  13.578
   38ARG    HG2 5530   5.721   3.505  13.614
   38ARG     CD 5531   5.681   3.531  13.404
   38ARG    HD1 5532   5.761   3.464  13.372
   38ARG    HD2 5533   5.596   3.518  13.337
   38ARG     NE 5534   5.727   3.672  13.395
   38ARG     HE 5535   5.667   3.736  13.347
   38ARG     CZ 5536   5.842   3.720  13.439
   38ARG    NH1 5537   5.874   3.844  13.413
   38ARG   HH11 5538   5.963   3.879  13.444
   38ARG   HH12 5539   5.813   3.903  13.360
   38ARG    NH2 5540   5.927   3.649  13.508
   38ARG   HH21 5541   5.900   3.558  13.538
   38ARG   HH22 5542   6.010   3.690  13.547
   38ARG      C 5543   5.465   3.177  13.691
   38ARG      O 5544   5.517   3.066  13.684
   39GLY      N 5545   5.333   3.197  13.696
   39GLY      H 5546   5.300   3.292  13.704
   39GLY     CA 5547   5.234   3.089  13.696
   39GLY    HA1 5548   5.263   3.017  13.772
   39GLY    HA2 5549   5.137   3.131  13.723
   39GLY      C 5550   5.220   3.016  13.562
   39GLY      O 5551   5.276   3.056  13.460
   40GLY      N 5552   5.138   2.911  13.557
   40GLY      H 5553   5.126   2.866  13.467
   40GLY     CA 5554   5.050   2.871  13.667
   40GLY    HA1 5555   5.105   2.866  13.761
   40GLY    HA2 5556   4.972   2.946  13.677
   40GLY      C 5557   4.982   2.735  13.649
   40GLY      O 5558   5.034   2.643  13.588
   41PHE      N 5559   4.863   2.723  13.709
   41PHE      H 5560   4.830   2.800  13.765
   41PHE     CA 5561   4.791   2.596  13.721
   41PHE     HA 5562   4.795   2.544  13.625
   41PHE     CB 5563   4.645   2.626  13.755
   41PHE    HB1 5564   4.601   2.685  13.674
   41PHE    HB2 5565   4.641   2.686  13.846
   41PHE     CG 5566   4.562   2.501  13.774
   41PHE    CD1 5567   4.512   2.433  13.661
   41PHE    HD1 5568   4.533   2.469  13.561
   41PHE    CE1 5569   4.437   2.316  13.679
   41PHE    HE1 5570   4.401   2.263  13.592
   41PHE     CZ 5571   4.412   2.265  13.807
   41PHE     HZ 5572   4.357   2.173  13.820
   41PHE    CE2 5573   4.464   2.332  13.920
   41PHE    HE2 5574   4.449   2.292  14.019
   41PHE    CD2 5575   4.539   2.450  13.903
   41PHE    HD2 5576   4.582   2.499  13.989
   41PHE      C 5577   4.859   2.509  13.828
   41PHE      O 5578   4.856   2.545  13.945
   42ARG      N 5579   4.920   2.398  13.786
   42ARG      H 5580   4.915   2.376  13.688
   42ARG     CA 5581   5.013   2.319  13.869
   42ARG     HA 5582   4.998   2.345  13.974
   42ARG     CB 5583   4.985   2.168  13.854
   42ARG    HB1 5584   5.012   2.136  13.754
   42ARG    HB2 5585   5.048   2.114  13.925
   42ARG     CG 5586   4.838   2.128  13.881
   42ARG    HG1 5587   4.808   2.165  13.979
   42ARG    HG2 5588   4.774   2.173  13.805
   42ARG     CD 5589   4.822   1.976  13.877
   42ARG    HD1 5590   4.872   1.933  13.964
   42ARG    HD2 5591   4.873   1.936  13.788
   42ARG     NE 5592   4.681   1.934  13.877
   42ARG     HE 5593   4.638   1.920  13.967
   42ARG     CZ 5594   4.607   1.905  13.771
   42ARG    NH1 5595   4.651   1.914  13.649
   42ARG   HH11 5596   4.587   1.882  13.576
   42ARG   HH12 5597   4.747   1.931  13.631
   42ARG    NH2 5598   4.484   1.866  13.783
   42ARG   HH21 5599   4.443   1.843  13.871
   42ARG   HH22 5600   4.437   1.840  13.696
   42ARG      C 5601   5.162   2.353  13.842
   42ARG      O 5602   5.250   2.290  13.899
   43GLY      N 5603   5.187   2.450  13.754
   43GLY      H 5604   5.108   2.497  13.713
   43GLY     CA 5605   5.319   2.508  13.725
   43GLY    HA1 5606   5.398   2.449  13.772
   43GLY    HA2 5607   5.334   2.506  13.617
   43GLY      C 5608   5.330   2.653  13.775
   43GLY      O 5609   5.259   2.693  13.867
   44GLY      N 5610   5.414   2.739  13.717
   44GLY      H 5611   5.426   2.828  13.764
   44GLY     CA 5612   5.482   2.724  13.587
   44GLY    HA1 5613   5.408   2.699  13.511
   44GLY    HA2 5614   5.524   2.821  13.560
   44GLY      C 5615   5.595   2.621  13.581
   44GLY      O 5616   5.627   2.555  13.680
   45ARG      N 5617   5.657   2.607  13.464
   45ARG      H 5618   5.626   2.667  13.387
   45ARG     CA 5619   5.778   2.525  13.444
   45ARG     HA 5620   5.764   2.432  13.499
   45ARG     CB 5621   5.795   2.489  13.294
   45ARG    HB1 5622   5.706   2.436  13.261
   45ARG    HB2 5623   5.804   2.581  13.236
   45ARG     CG 5624   5.919   2.402  13.266
   45ARG    HG1 5625   6.009   2.456  13.296
   45ARG    HG2 5626   5.913   2.310  13.326
   45ARG     CD 5627   5.934   2.363  13.118
   45ARG    HD1 5628   5.923   2.452  13.057
   45ARG    HD2 5629   5.854   2.293  13.092
   45ARG     NE 5630   6.066   2.301  13.091
   45ARG     HE 5631   6.134   2.306  13.164
   45ARG     CZ 5632   6.105   2.240  12.980
   45ARG    NH1 5633   6.229   2.202  12.967
   45ARG   HH11 5634   6.296   2.213  13.042
   45ARG   HH12 5635   6.260   2.155  12.884
   45ARG    NH2 5636   6.026   2.217  12.879
   45ARG   HH21 5637   5.927   2.233  12.887
   45ARG   HH22 5638   6.058   2.164  12.799
   45ARG      C 5639   5.900   2.598  13.502
   45ARG      O 5640   5.925   2.714  13.467
   46GLY      N 5641   5.981   2.536  13.587
   46GLY      H 5642   6.063   2.587  13.617
   46GLY     CA 5643   5.967   2.401  13.645
   46GLY    HA1 5644   5.944   2.329  13.567
   46GLY    HA2 5645   5.887   2.400  13.719
   46GLY      C 5646   6.098   2.357  13.711
   46GLY      O 5647   6.197   2.430  13.704
   47GLY      N 5648   6.099   2.238  13.771
   47GLY      H 5649   6.013   2.184  13.779
   47GLY     CA 5650   6.222   2.165  13.796
   47GLY    HA1 5651   6.298   2.232  13.837
   47GLY    HA2 5652   6.205   2.085  13.868
   47GLY      C 5653   6.276   2.102  13.667
   47GLY      O 5654   6.203   2.085  13.569
   48GLY      N 5655   6.405   2.071  13.667
   48GLY      H 5656   6.459   2.089  13.751
   48GLY     CA 5657   6.475   1.997  13.563
   48GLY    HA1 5658   6.442   1.893  13.567
   48GLY    HA2 5659   6.450   2.038  13.465
   48GLY      C 5660   6.627   2.003  13.583
   48GLY      O 5661   6.675   2.080  13.666
   49ASP      N 5662   6.705   1.924  13.511
   49ASP      H 5663   6.804   1.945  13.513
   49ASP     CA 5664   6.660   1.831  13.405
   49ASP     HA 5665   6.585   1.881  13.344
   49ASP     CB 5666   6.778   1.801  13.311
   49ASP    HB1 5667   6.742   1.751  13.222
   49ASP    HB2 5668   6.849   1.735  13.362
   49ASP     CG 5669   6.848   1.932  13.274
   49ASP    OD1 5670   6.790   2.006  13.192
   49ASP    OD2 5671   6.950   1.960  13.339
   49ASP      C 5672   6.599   1.701  13.458
   49ASP      O 5673   6.504   1.649  13.400
   50ARG      N 5674   6.645   1.654  13.575
   50ARG      H 5675   6.716   1.708  13.621
   50ARG     CA 5676   6.602   1.526  13.636
   50ARG     HA 5677   6.581   1.456  13.555
   50ARG     CB 5678   6.716   1.466  13.721
   50ARG    HB1 5679   6.737   1.531  13.806
   50ARG    HB2 5680   6.683   1.369  13.759
   50ARG     CG 5681   6.845   1.446  13.639
   50ARG    HG1 5682   6.821   1.394  13.546
   50ARG    HG2 5683   6.888   1.543  13.615
   50ARG     CD 5684   6.948   1.363  13.716
   50ARG    HD1 5685   6.972   1.413  13.810
   50ARG    HD2 5686   6.904   1.266  13.738
   50ARG     NE 5687   7.073   1.347  13.637
   50ARG     HE 5688   7.106   1.430  13.590
   50ARG     CZ 5689   7.145   1.238  13.620
   50ARG    NH1 5690   7.252   1.241  13.545
   50ARG   HH11 5691   7.280   1.326  13.500
   50ARG   HH12 5692   7.307   1.158  13.533
   50ARG    NH2 5693   7.115   1.124  13.677
   50ARG   HH21 5694   7.172   1.043  13.663
   50ARG   HH22 5695   7.035   1.120  13.737
   50ARG      C 5696   6.468   1.536  13.712
   50ARG      O 5697   6.450   1.475  13.816
   51GLY      N 5698   6.373   1.613  13.658
   51GLY      H 5699   6.394   1.654  13.568
   51GLY     CA 5700   6.244   1.644  13.722
   51GLY    HA1 5701   6.173   1.677  13.646
   51GLY    HA2 5702   6.205   1.553  13.768
   51GLY      C 5703   6.253   1.753  13.830
   51GLY      O 5704   6.344   1.836  13.829
   52GLY      N 5705   6.155   1.755  13.920
   52GLY      H 5706   6.084   1.684  13.915
   52GLY     CA 5707   6.146   1.849  14.033
   52GLY    HA1 5708   6.232   1.916  14.034
   52GLY    HA2 5709   6.148   1.792  14.125
   52GLY      C 5710   6.019   1.936  14.030
   52GLY      O 5711   5.974   1.982  13.925
   53PHE      N 5712   5.960   1.957  14.148
   53PHE      H 5713   6.000   1.914  14.230
   53PHE     CA 5714   5.830   2.023  14.165
   53PHE     HA 5715   5.787   2.042  14.067
   53PHE     CB 5716   5.848   2.158  14.236
   53PHE    HB1 5717   5.750   2.203  14.251
   53PHE    HB2 5718   5.890   2.139  14.336
   53PHE     CG 5719   5.937   2.258  14.165
   53PHE    CD1 5720   6.073   2.270  14.201
   53PHE    HD1 5721   6.114   2.207  14.279
   53PHE    CE1 5722   6.155   2.365  14.137
   53PHE    HE1 5723   6.258   2.372  14.167
   53PHE     CZ 5724   6.102   2.448  14.038
   53PHE     HZ 5725   6.165   2.521  13.989
   53PHE    CE2 5726   5.966   2.438  14.003
   53PHE    HE2 5727   5.925   2.504  13.927
   53PHE    CD2 5728   5.884   2.343  14.065
   53PHE    HD2 5729   5.780   2.334  14.038
   53PHE      C 5730   5.736   1.932  14.246
   53PHE      O 5731   5.774   1.884  14.352
   54GLY      N 5732   5.611   1.908  14.207
   54GLY      H 5733   5.561   1.842  14.265
   54GLY     CA 5734   5.544   1.951  14.083
   54GLY    HA1 5735   5.572   2.054  14.060
   54GLY    HA2 5736   5.437   1.950  14.100
   54GLY      C 5737   5.573   1.863  13.960
   54GLY      O 5738   5.636   1.758  13.972
   55PRO      N 5739   5.527   1.903  13.840
   55PRO     CD 5740   5.459   2.030  13.813
   55PRO    HD1 5741   5.532   2.111  13.817
   55PRO    HD2 5742   5.378   2.048  13.884
   55PRO     CG 5743   5.404   2.017  13.671
   55PRO    HG1 5744   5.401   2.114  13.621
   55PRO    HG2 5745   5.304   1.973  13.675
   55PRO     CB 5746   5.501   1.919  13.604
   55PRO    HB1 5747   5.589   1.973  13.571
   55PRO    HB2 5748   5.454   1.867  13.521
   55PRO     CA 5749   5.539   1.824  13.718
   55PRO     HA 5750   5.642   1.792  13.705
   55PRO      C 5751   5.449   1.699  13.720
   55PRO      O 5752   5.330   1.708  13.752
   56GLY      N 5753   5.505   1.584  13.680
   56GLY      H 5754   5.602   1.586  13.655
   56GLY     CA 5755   5.433   1.457  13.660
   56GLY    HA1 5756   5.500   1.376  13.688
   56GLY    HA2 5757   5.347   1.453  13.726
   56GLY      C 5758   5.385   1.434  13.515
   56GLY      O 5759   5.378   1.527  13.436
   57LYS      N 5760   5.354   1.310  13.474
   57LYS      H 5761   5.330   1.305  13.376
   57LYS     CA 5762   5.358   1.183  13.550
   57LYS     HA 5763   5.335   1.204  13.655
   57LYS     CB 5764   5.501   1.123  13.541
   57LYS    HB1 5765   5.575   1.203  13.542
   57LYS    HB2 5766   5.510   1.072  13.445
   57LYS     CG 5767   5.535   1.026  13.656
   57LYS    HG1 5768   5.569   1.083  13.742
   57LYS    HG2 5769   5.446   0.971  13.686
   57LYS     CD 5770   5.643   0.924  13.615
   57LYS    HD1 5771   5.614   0.878  13.520
   57LYS    HD2 5772   5.738   0.975  13.603
   57LYS     CE 5773   5.654   0.814  13.722
   57LYS    HE1 5774   5.691   0.859  13.815
   57LYS    HE2 5775   5.554   0.774  13.741
   57LYS     NZ 5776   5.745   0.704  13.679
   57LYS    HZ1 5777   5.711   0.661  13.594
   57LYS    HZ2 5778   5.749   0.632  13.750
   57LYS    HZ3 5779   5.839   0.738  13.663
   57LYS      C 5780   5.252   1.081  13.503
   57LYS      O 5781   5.271   0.961  13.518
   58MET      N 5782   5.143   1.126  13.439
   58MET      H 5783   5.129   1.226  13.430
   58MET     CA 5784   5.038   1.038  13.386
   58MET     HA 5785   5.014   0.964  13.462
   58MET     CB 5786   5.086   0.964  13.259
   58MET    HB1 5787   5.170   0.900  13.284
   58MET    HB2 5788   5.005   0.898  13.227
   58MET     CG 5789   5.123   1.055  13.141
   58MET    HG1 5790   5.042   1.126  13.126
   58MET    HG2 5791   5.128   0.992  13.051
   58MET     SD 5792   5.279   1.148  13.152
   58MET     CE 5793   5.398   1.012  13.143
   58MET    HE1 5794   5.386   0.946  13.229
   58MET    HE2 5795   5.382   0.955  13.051
   58MET    HE3 5796   5.499   1.052  13.142
   58MET      C 5797   4.907   1.113  13.355
   58MET      O 5798   4.908   1.233  13.326
   59ASP      N 5799   4.797   1.038  13.352
   59ASP      H 5800   4.806   0.944  13.391
   59ASP     CA 5801   4.657   1.083  13.338
   59ASP     HA 5802   4.599   0.992  13.322
   59ASP     CB 5803   4.606   1.141  13.471
   59ASP    HB1 5804   4.498   1.136  13.473
   59ASP    HB2 5805   4.636   1.245  13.476
   59ASP     CG 5806   4.662   1.070  13.594
   59ASP    OD1 5807   4.657   0.945  13.594
   59ASP    OD2 5808   4.714   1.142  13.682
   59ASP      C 5809   4.626   1.175  13.218
   59ASP      O 5810   4.524   1.244  13.219
   60SER      N 5811   4.712   1.182  13.117
   60SER      H 5812   4.797   1.127  13.124
   60SER     CA 5813   4.700   1.277  13.005
   60SER     HA 5814   4.598   1.272  12.967
   60SER     CB 5815   4.796   1.236  12.893
   60SER    HB1 5816   4.775   1.133  12.863
   60SER    HB2 5817   4.780   1.301  12.807
   60SER     OG 5818   4.930   1.246  12.936
   60SER     HG 5819   4.988   1.215  12.867
   60SER      C 5820   4.729   1.422  13.044
   60SER      O 5821   4.690   1.514  12.971
   61ARG      N 5822   4.798   1.445  13.157
   61ARG      H 5823   4.824   1.364  13.212
   61ARG     CA 5824   4.853   1.576  13.197
   61ARG     HA 5825   4.798   1.655  13.146
   61ARG     CB 5826   4.835   1.598  13.349
   61ARG    HB1 5827   4.900   1.680  13.380
   61ARG    HB2 5828   4.868   1.509  13.404
   61ARG     CG 5829   4.692   1.636  13.391
   61ARG    HG1 5830   4.654   1.711  13.322
   61ARG    HG2 5831   4.696   1.681  13.490
   61ARG     CD 5832   4.594   1.519  13.397
   61ARG    HD1 5833   4.625   1.453  13.478
   61ARG    HD2 5834   4.597   1.464  13.303
   61ARG     NE 5835   4.455   1.563  13.420
   61ARG     HE 5836   4.439   1.662  13.437
   61ARG     CZ 5837   4.348   1.486  13.422
   61ARG    NH1 5838   4.351   1.358  13.402
   61ARG   HH11 5839   4.268   1.302  13.408
   61ARG   HH12 5840   4.435   1.317  13.363
   61ARG    NH2 5841   4.231   1.540  13.443
   61ARG   HH21 5842   4.149   1.484  13.441
   61ARG   HH22 5843   4.226   1.641  13.432
   61ARG      C 5844   4.999   1.596  13.152
   61ARG      O 5845   5.054   1.703  13.173
   62GLY      N 5846   5.059   1.496  13.086
   62GLY      H 5847   5.007   1.411  13.070
   62GLY     CA 5848   5.188   1.510  13.017
   62GLY    HA1 5849   5.256   1.568  13.080
   62GLY    HA2 5850   5.232   1.412  13.002
   62GLY      C 5851   5.175   1.579  12.880
   62GLY      O 5852   5.068   1.581  12.820
   63GLU      N 5853   5.286   1.635  12.829
   63GLU      H 5854   5.371   1.631  12.884
   63GLU     CA 5855   5.298   1.688  12.692
   63GLU     HA 5856   5.277   1.607  12.623
   63GLU     CB 5857   5.443   1.735  12.667
   63GLU    HB1 5858   5.509   1.649  12.676
   63GLU    HB2 5859   5.449   1.772  12.564
   63GLU     CG 5860   5.490   1.845  12.764
   63GLU    HG1 5861   5.420   1.929  12.759
   63GLU    HG2 5862   5.487   1.806  12.866
   63GLU     CD 5863   5.631   1.899  12.736
   63GLU    OE1 5864   5.727   1.823  12.759
   63GLU    OE2 5865   5.641   2.019  12.701
   63GLU      C 5866   5.196   1.799  12.659
   63GLU      O 5867   5.135   1.797  12.552
   64HIS      N 5868   5.169   1.892  12.752
   64HIS      H 5869   5.219   1.887  12.840
   64HIS     CA 5870   5.075   2.004  12.731
   64HIS     HA 5871   5.088   2.038  12.628
   64HIS     CB 5872   5.113   2.122  12.823
   64HIS    HB1 5873   5.215   2.152  12.799
   64HIS    HB2 5874   5.048   2.206  12.801
   64HIS     CG 5875   5.104   2.092  12.970
   64HIS    ND1 5876   5.006   2.014  13.030
   64HIS    CE1 5877   5.041   2.003  13.159
   64HIS    HE1 5878   4.989   1.942  13.232
   64HIS    NE2 5879   5.153   2.073  13.183
   64HIS    HE2 5880   5.203   2.072  13.271
   64HIS    CD2 5881   5.195   2.130  13.065
   64HIS    HD2 5882   5.284   2.188  13.048
   64HIS      C 5883   4.928   1.964  12.744
   64HIS      O 5884   4.839   2.046  12.716
   65ARG      N 5885   4.901   1.837  12.780
   65ARG      H 5886   4.981   1.779  12.802
   65ARG     CA 5887   4.771   1.769  12.768
   65ARG     HA 5888   4.783   1.674  12.820
   65ARG     CB 5889   4.753   1.737  12.618
   65ARG    HB1 5890   4.850   1.707  12.579
   65ARG    HB2 5891   4.722   1.827  12.565
   65ARG     CG 5892   4.654   1.623  12.587
   65ARG    HG1 5893   4.673   1.538  12.653
   65ARG    HG2 5894   4.553   1.658  12.605
   65ARG     CD 5895   4.667   1.578  12.440
   65ARG    HD1 5896   4.581   1.515  12.416
   65ARG    HD2 5897   4.665   1.667  12.376
   65ARG     NE 5898   4.791   1.501  12.417
   65ARG     HE 5899   4.847   1.481  12.498
   65ARG     CZ 5900   4.838   1.458  12.301
   65ARG    NH1 5901   4.780   1.485  12.187
   65ARG   HH11 5902   4.697   1.542  12.187
   65ARG   HH12 5903   4.819   1.452  12.101
   65ARG    NH2 5904   4.946   1.386  12.296
   65ARG   HH21 5905   4.997   1.364  12.380
   65ARG   HH22 5906   4.982   1.353  12.208
   65ARG      C 5907   4.655   1.841  12.839
   65ARG      O 5908   4.545   1.853  12.784
   66GLN      N 5909   4.682   1.896  12.958
   66GLN      H 5910   4.777   1.888  12.993
   66GLN     CA 5911   4.587   1.972  13.041
   66GLN     HA 5912   4.491   1.920  13.038
   66GLN     CB 5913   4.569   2.112  12.980
   66GLN    HB1 5914   4.486   2.163  13.026
   66GLN    HB2 5915   4.543   2.100  12.875
   66GLN     CG 5916   4.693   2.203  12.988
   66GLN    HG1 5917   4.704   2.242  13.090
   66GLN    HG2 5918   4.782   2.147  12.963
   66GLN     CD 5919   4.679   2.320  12.891
   66GLN    OE1 5920   4.621   2.423  12.920
   66GLN    NE2 5921   4.726   2.304  12.769
   66GLN   HE21 5922   4.772   2.216  12.744
   66GLN   HE22 5923   4.720   2.381  12.706
   66GLN      C 5924   4.631   1.976  13.190
   66GLN      O 5925   4.743   1.940  13.223
   67ASP      N 5926   4.551   2.019  13.288
   67ASP      H 5927   4.595   2.021  13.378
   67ASP     CA 5928   4.414   2.071  13.282
   67ASP     HA 5929   4.365   2.031  13.193
   67ASP     CB 5930   4.331   2.024  13.403
   67ASP    HB1 5931   4.366   2.077  13.491
   67ASP    HB2 5932   4.227   2.051  13.387
   67ASP     CG 5933   4.342   1.876  13.431
   67ASP    OD1 5934   4.429   1.836  13.513
   67ASP    OD2 5935   4.263   1.799  13.375
   67ASP      C 5936   4.408   2.224  13.276
   67ASP      O 5937   4.491   2.294  13.335
   68ARG      N 5938   4.306   2.277  13.207
   68ARG      H 5939   4.240   2.214  13.164
   68ARG     CA 5940   4.289   2.420  13.179
   68ARG     HA 5941   4.385   2.470  13.187
   68ARG     CB 5942   4.188   2.482  13.277
   68ARG    HB1 5943   4.169   2.585  13.246
   68ARG    HB2 5944   4.094   2.427  13.272
   68ARG     CG 5945   4.240   2.483  13.421
   68ARG    HG1 5946   4.337   2.533  13.423
   68ARG    HG2 5947   4.253   2.380  13.455
   68ARG     CD 5948   4.145   2.553  13.517
   68ARG    HD1 5949   4.052   2.495  13.525
   68ARG    HD2 5950   4.120   2.651  13.476
   68ARG     NE 5951   4.206   2.565  13.651
   68ARG     HE 5952   4.243   2.480  13.690
   68ARG     CZ 5953   4.226   2.675  13.722
   68ARG    NH1 5954   4.290   2.668  13.835
   68ARG   HH11 5955   4.328   2.580  13.866
   68ARG   HH12 5956   4.304   2.751  13.890
   68ARG    NH2 5957   4.185   2.792  13.682
   68ARG   HH21 5958   4.133   2.798  13.596
   68ARG   HH22 5959   4.201   2.874  13.738
   68ARG      C 5960   4.240   2.435  13.035
   68ARG      O 5961   4.147   2.365  12.997
   69ARG      N 5962   4.300   2.526  12.959
   69ARG      H 5963   4.382   2.573  12.995
   69ARG     CA 5964   4.253   2.565  12.825
   69ARG     HA 5965   4.148   2.537  12.815
   69ARG     CB 5966   4.333   2.493  12.715
   69ARG    HB1 5967   4.437   2.525  12.719
   69ARG    HB2 5968   4.291   2.523  12.618
   69ARG     CG 5969   4.327   2.339  12.725
   69ARG    HG1 5970   4.381   2.307  12.814
   69ARG    HG2 5971   4.223   2.307  12.733
   69ARG     CD 5972   4.390   2.275  12.601
   69ARG    HD1 5973   4.329   2.301  12.515
   69ARG    HD2 5974   4.490   2.317  12.586
   69ARG     NE 5975   4.402   2.129  12.615
   69ARG     HE 5976   4.427   2.093  12.706
   69ARG     CZ 5977   4.386   2.038  12.520
   69ARG    NH1 5978   4.404   1.912  12.547
   69ARG   HH11 5979   4.385   1.842  12.479
   69ARG   HH12 5980   4.439   1.886  12.639
   69ARG    NH2 5981   4.353   2.069  12.398
   69ARG   HH21 5982   4.341   2.000  12.327
   69ARG   HH22 5983   4.336   2.166  12.375
   69ARG      C 5984   4.261   2.717  12.808
   69ARG      O 5985   4.355   2.781  12.855
   70GLU      N 5986   4.163   2.773  12.738
   70GLU      H 5987   4.087   2.716  12.704
   70GLU     CA 5988   4.155   2.918  12.711
   70GLU     HA 5989   4.201   2.971  12.794
   70GLU     CB 5990   4.007   2.961  12.707
   70GLU    HB1 5991   4.001   3.065  12.676
   70GLU    HB2 5992   3.952   2.899  12.637
   70GLU     CG 5993   3.947   2.948  12.849
   70GLU    HG1 5994   3.950   2.843  12.880
   70GLU    HG2 5995   4.010   3.004  12.919
   70GLU     CD 5996   3.803   2.999  12.857
   70GLU    OE1 5997   3.787   3.116  12.899
   70GLU    OE2 5998   3.712   2.919  12.828
   70GLU      C 5999   4.238   2.961  12.587
   70GLU      O 6000   4.253   3.080  12.561
   71ARG      N 6001   4.303   2.863  12.521
   71ARG      H 6002   4.282   2.769  12.551
   71ARG     CA 6003   4.388   2.873  12.402
   71ARG     HA 6004   4.349   2.952  12.338
   71ARG     CB 6005   4.536   2.901  12.436
   71ARG    HB1 6006   4.575   2.823  12.502
   71ARG    HB2 6007   4.593   2.896  12.343
   71ARG     CG 6008   4.562   3.039  12.497
   71ARG    HG1 6009   4.490   3.110  12.456
   71ARG    HG2 6010   4.662   3.073  12.469
   71ARG     CD 6011   4.554   3.037  12.651
   71ARG    HD1 6012   4.651   3.004  12.690
   71ARG    HD2 6013   4.478   2.967  12.683
   71ARG     NE 6014   4.521   3.171  12.703
   71ARG     HE 6015   4.485   3.237  12.635
   71ARG     CZ 6016   4.519   3.207  12.829
   71ARG    NH1 6017   4.493   3.331  12.861
   71ARG   HH11 6018   4.484   3.357  12.957
   71ARG   HH12 6019   4.471   3.396  12.788
   71ARG    NH2 6020   4.543   3.122  12.925
   71ARG   HH21 6021   4.547   3.024  12.901
   71ARG   HH22 6022   4.549   3.152  13.021
   71ARG      C 6023   4.379   2.739  12.328
   71ARG      O 6024   4.391   2.636  12.394
   72PRO      N 6025   4.360   2.739  12.195
   72PRO     CD 6026   4.380   2.849  12.103
   72PRO    HD1 6027   4.474   2.901  12.123
   72PRO    HD2 6028   4.296   2.918  12.109
   72PRO     CG 6029   4.384   2.785  11.964
   72PRO    HG1 6030   4.483   2.744  11.945
   72PRO    HG2 6031   4.355   2.855  11.886
   72PRO     CB 6032   4.283   2.671  11.979
   72PRO    HB1 6033   4.302   2.591  11.908
   72PRO    HB2 6034   4.182   2.711  11.966
   72PRO     CA 6035   4.303   2.624  12.124
   72PRO     HA 6036   4.375   2.542  12.125
   72PRO      C 6037   4.171   2.577  12.188
   72PRO      O 6038   4.112   2.647  12.271
   73TYR      N 6039   4.128   2.456  12.151
   73TYR      H 6040   4.174   2.407  12.076
   73TYR     CA 6041   4.010   2.386  12.204
   73TYR     HA 6042   3.931   2.457  12.228
   73TYR     CB 6043   4.053   2.308  12.329
   73TYR    HB1 6044   4.131   2.238  12.300
   73TYR    HB2 6045   4.095   2.378  12.401
   73TYR     CG 6046   3.942   2.231  12.399
   73TYR    CD1 6047   3.954   2.092  12.419
   73TYR    HD1 6048   4.038   2.039  12.377
   73TYR    CE1 6049   3.854   2.021  12.489
   73TYR    HE1 6050   3.863   1.915  12.502
   73TYR     CZ 6051   3.741   2.090  12.538
   73TYR     OH 6052   3.645   2.023  12.606
   73TYR     HH 6053   3.662   1.929  12.608
   73TYR    CE2 6054   3.728   2.229  12.517
   73TYR    HE2 6055   3.640   2.280  12.553
   73TYR    CD2 6056   3.829   2.299  12.448
   73TYR    HD2 6057   3.818   2.405  12.428
   73TYR      C 6058   3.957   2.293  12.095
   73TYR    OC1 6059   4.042   2.214  12.046
   73TYR    OC2 6060   3.838   2.306  12.062
    1GLY      N 6061   1.352   2.611  13.796
    1GLY     H1 6062   1.358   2.580  13.700
    1GLY     H2 6063   1.400   2.699  13.809
    1GLY     H3 6064   1.254   2.625  13.818
    1GLY     CA 6065   1.407   2.508  13.886
    1GLY    HA1 6066   1.390   2.537  13.989
    1GLY    HA2 6067   1.514   2.496  13.868
    1GLY      C 6068   1.338   2.375  13.860
    1GLY      O 6069   1.277   2.363  13.754
    2PRO      N 6070   1.348   2.276  13.950
    2PRO     CD 6071   1.282   2.147  13.933
    2PRO    HD1 6072   1.334   2.089  13.856
    2PRO    HD2 6073   1.177   2.159  13.906
    2PRO     CG 6074   1.293   2.076  14.068
    2PRO    HG1 6075   1.296   1.968  14.057
    2PRO    HG2 6076   1.211   2.106  14.133
    2PRO     CB 6077   1.426   2.130  14.122
    2PRO    HB1 6078   1.508   2.077  14.075
    2PRO    HB2 6079   1.432   2.121  14.230
    2PRO     CA 6080   1.425   2.276  14.075
    2PRO     HA 6081   1.528   2.307  14.055
    2PRO      C 6082   1.367   2.370  14.182
    2PRO      O 6083   1.256   2.421  14.169
    3GLY      N 6084   1.444   2.394  14.289
    3GLY      H 6085   1.535   2.351  14.293
    3GLY     CA 6086   1.411   2.492  14.393
    3GLY    HA1 6087   1.304   2.491  14.412
    3GLY    HA2 6088   1.460   2.462  14.486
    3GLY      C 6089   1.461   2.632  14.358
    3GLY      O 6090   1.582   2.654  14.359
    4GLY      N 6091   1.378   2.733  14.327
    4GLY      H 6092   1.424   2.820  14.307
    4GLY     CA 6093   1.233   2.728  14.305
    4GLY    HA1 6094   1.189   2.640  14.351
    4GLY    HA2 6095   1.188   2.815  14.353
    4GLY      C 6096   1.191   2.728  14.157
    4GLY      O 6097   1.274   2.723  14.066
    5GLY      N 6098   1.060   2.738  14.136
    5GLY      H 6099   0.998   2.738  14.217
    5GLY     CA 6100   0.998   2.755  14.004
    5GLY    HA1 6101   0.895   2.786  14.016
    5GLY    HA2 6102   1.050   2.836  13.951
    5GLY      C 6103   1.004   2.630  13.916
    5GLY      O 6104   1.078   2.632  13.818
    6PRO      N 6105   0.932   2.520  13.948
    6PRO     CD 6106   0.946   2.393  13.879
    6PRO    HD1 6107   1.048   2.377  13.844
    6PRO    HD2 6108   0.877   2.390  13.794
    6PRO     CG 6109   0.909   2.286  13.981
    6PRO    HG1 6110   0.994   2.266  14.047
    6PRO    HG2 6111   0.873   2.195  13.933
    6PRO     CB 6112   0.798   2.357  14.059
    6PRO    HB1 6113   0.785   2.313  14.158
    6PRO    HB2 6114   0.705   2.350  14.003
    6PRO     CA 6115   0.846   2.502  14.066
    6PRO     HA 6116   0.910   2.513  14.154
    6PRO      C 6117   0.727   2.598  14.083
    6PRO      O 6118   0.699   2.636  14.195
    7GLY      N 6119   0.654   2.643  13.980
    7GLY      H 6120   0.576   2.702  14.006
    7GLY     CA 6121   0.664   2.610  13.837
    7GLY    HA1 6122   0.653   2.502  13.823
    7GLY    HA2 6123   0.760   2.641  13.798
    7GLY      C 6124   0.556   2.681  13.755
    7GLY      O 6125   0.470   2.750  13.810
    8GLY      N 6126   0.563   2.668  13.622
    8GLY      H 6127   0.636   2.610  13.582
    8GLY     CA 6128   0.477   2.741  13.529
    8GLY    HA1 6129   0.377   2.753  13.572
    8GLY    HA2 6130   0.520   2.839  13.515
    8GLY      C 6131   0.461   2.671  13.393
    8GLY      O 6132   0.459   2.548  13.386
    9SER      N 6133   0.443   2.742  13.282
    9SER      H 6134   0.442   2.690  13.195
    9SER     CA 6135   0.434   2.888  13.268
    9SER     HA 6136   0.410   2.935  13.364
    9SER     CB 6137   0.568   2.944  13.221
    9SER    HB1 6138   0.557   3.048  13.192
    9SER    HB2 6139   0.604   2.886  13.135
    9SER     OG 6140   0.662   2.934  13.327
    9SER     HG 6141   0.750   2.939  13.288
    9SER      C 6142   0.323   2.928  13.171
    9SER      O 6143   0.282   2.850  13.086
   10HIS      N 6144   0.269   3.049  13.187
   10HIS      H 6145   0.304   3.110  13.259
   10HIS     CA 6146   0.151   3.097  13.114
   10HIS     HA 6147   0.080   3.015  13.100
   10HIS     CB 6148   0.194   3.148  12.975
   10HIS    HB1 6149   0.256   3.072  12.927
   10HIS    HB2 6150   0.252   3.239  12.987
   10HIS     CG 6151   0.076   3.174  12.886
   10HIS    ND1 6152  -0.014   3.077  12.845
   10HIS    CE1 6153  -0.110   3.141  12.777
   10HIS    HE1 6154  -0.197   3.094  12.733
   10HIS    NE2 6155  -0.085   3.273  12.775
   10HIS    HE2 6156  -0.145   3.342  12.732
   10HIS    CD2 6157   0.032   3.297  12.844
   10HIS    HD2 6158   0.079   3.392  12.866
   10HIS      C 6159   0.081   3.210  13.192
   10HIS      O 6160   0.141   3.269  13.281
   11MET      N 6161  -0.044   3.243  13.157
   11MET      H 6162  -0.090   3.188  13.085
   11MET     CA 6163  -0.115   3.356  13.217
   11MET     HA 6164  -0.042   3.435  13.235
   11MET     CB 6165  -0.219   3.415  13.120
   11MET    HB1 6166  -0.278   3.490  13.172
   11MET    HB2 6167  -0.166   3.464  13.038
   11MET     CG 6168  -0.313   3.311  13.060
   11MET    HG1 6169  -0.352   3.248  13.139
   11MET    HG2 6170  -0.256   3.249  12.992
   11MET     SD 6171  -0.453   3.379  12.966
   11MET     CE 6172  -0.543   3.225  12.934
   11MET    HE1 6173  -0.482   3.159  12.873
   11MET    HE2 6174  -0.636   3.247  12.881
   11MET    HE3 6175  -0.566   3.175  13.029
   11MET      C 6176  -0.174   3.322  13.355
   11MET      O 6177  -0.212   3.208  13.382
   12GLY      N 6178  -0.185   3.423  13.442
   12GLY      H 6179  -0.150   3.514  13.414
   12GLY     CA 6180  -0.234   3.409  13.579
   12GLY    HA1 6181  -0.283   3.501  13.610
   12GLY    HA2 6182  -0.309   3.330  13.582
   12GLY      C 6183  -0.124   3.377  13.682
   12GLY      O 6184  -0.015   3.435  13.678
   13GLY      N 6185  -0.157   3.290  13.777
   13GLY      H 6186  -0.245   3.241  13.766
   13GLY     CA 6187  -0.067   3.243  13.884
   13GLY    HA1 6188   0.004   3.321  13.908
   13GLY    HA2 6189  -0.126   3.223  13.973
   13GLY      C 6190   0.009   3.114  13.847
   13GLY      O 6191  -0.020   3.051  13.746
   14ASN      N 6192   0.107   3.069  13.926
   14ASN      H 6193   0.146   2.979  13.899
   14ASN     CA 6194   0.155   3.122  14.054
   14ASN     HA 6195   0.081   3.189  14.097
   14ASN     CB 6196   0.286   3.201  14.030
   14ASN    HB1 6197   0.357   3.137  13.976
   14ASN    HB2 6198   0.331   3.225  14.127
   14ASN     CG 6199   0.267   3.330  13.953
   14ASN    OD1 6200   0.265   3.438  14.011
   14ASN    ND2 6201   0.253   3.325  13.823
   14ASN   HD21 6202   0.218   3.408  13.776
   14ASN   HD22 6203   0.252   3.237  13.776
   14ASN      C 6204   0.181   3.005  14.151
   14ASN      O 6205   0.243   2.908  14.107
   15TYR      N 6206   0.148   3.008  14.280
   15TYR      H 6207   0.162   2.918  14.326
   15TYR     CA 6208   0.058   3.097  14.357
   15TYR     HA 6209   0.058   3.054  14.457
   15TYR     CB 6210   0.118   3.238  14.373
   15TYR    HB1 6211   0.139   3.282  14.276
   15TYR    HB2 6212   0.214   3.229  14.424
   15TYR     CG 6213   0.031   3.337  14.449
   15TYR    CD1 6214   0.060   3.369  14.584
   15TYR    HD1 6215   0.144   3.324  14.634
   15TYR    CE1 6216  -0.024   3.459  14.654
   15TYR    HE1 6217  -0.004   3.481  14.757
   15TYR     CZ 6218  -0.137   3.513  14.590
   15TYR     OH 6219  -0.223   3.595  14.656
   15TYR     HH 6220  -0.309   3.594  14.613
   15TYR    CE2 6221  -0.165   3.481  14.455
   15TYR    HE2 6222  -0.251   3.524  14.406
   15TYR    CD2 6223  -0.079   3.395  14.385
   15TYR    HD2 6224  -0.101   3.371  14.281
   15TYR      C 6225  -0.090   3.092  14.310
   15TYR      O 6226  -0.118   3.109  14.192
   16GLY      N 6227  -0.190   3.076  14.397
   16GLY      H 6228  -0.281   3.062  14.356
   16GLY     CA 6229  -0.187   3.064  14.544
   16GLY    HA1 6230  -0.151   3.157  14.586
   16GLY    HA2 6231  -0.119   2.983  14.573
   16GLY      C 6232  -0.327   3.030  14.599
   16GLY      O 6233  -0.403   2.961  14.530
   17ASP      N 6234  -0.372   3.079  14.715
   17ASP      H 6235  -0.466   3.051  14.739
   17ASP     CA 6236  -0.318   3.191  14.794
   17ASP     HA 6237  -0.211   3.197  14.778
   17ASP     CB 6238  -0.379   3.324  14.742
   17ASP    HB1 6239  -0.338   3.340  14.643
   17ASP    HB2 6240  -0.343   3.405  14.806
   17ASP     CG 6241  -0.531   3.336  14.728
   17ASP    OD1 6242  -0.608   3.248  14.774
   17ASP    OD2 6243  -0.575   3.439  14.672
   17ASP      C 6244  -0.333   3.173  14.947
   17ASP      O 6245  -0.393   3.255  15.018
   18ASP      N 6246  -0.274   3.066  15.001
   18ASP      H 6247  -0.230   2.998  14.940
   18ASP     CA 6248  -0.251   3.051  15.146
   18ASP     HA 6249  -0.205   3.142  15.184
   18ASP     CB 6250  -0.153   2.936  15.173
   18ASP    HB1 6251  -0.151   2.913  15.280
   18ASP    HB2 6252  -0.054   2.971  15.144
   18ASP     CG 6253  -0.185   2.810  15.094
   18ASP    OD1 6254  -0.097   2.771  15.015
   18ASP    OD2 6255  -0.295   2.754  15.117
   18ASP      C 6256  -0.380   3.031  15.227
   18ASP      O 6257  -0.393   3.087  15.337
   19ARG      N 6258  -0.478   2.960  15.170
   19ARG      H 6259  -0.448   2.900  15.094
   19ARG     CA 6260  -0.617   2.946  15.217
   19ARG     HA 6261  -0.673   2.908  15.132
   19ARG     CB 6262  -0.624   2.838  15.328
   19ARG    HB1 6263  -0.547   2.763  15.309
   19ARG    HB2 6264  -0.603   2.884  15.425
   19ARG     CG 6265  -0.760   2.767  15.329
   19ARG    HG1 6266  -0.771   2.714  15.234
   19ARG    HG2 6267  -0.841   2.839  15.338
   19ARG     CD 6268  -0.770   2.665  15.443
   19ARG    HD1 6269  -0.675   2.610  15.450
   19ARG    HD2 6270  -0.848   2.593  15.418
   19ARG     NE 6271  -0.806   2.730  15.571
   19ARG     HE 6272  -0.883   2.795  15.566
   19ARG     CZ 6273  -0.752   2.710  15.689
   19ARG    NH1 6274  -0.648   2.633  15.707
   19ARG   HH11 6275  -0.607   2.586  15.627
   19ARG   HH12 6276  -0.611   2.614  15.798
   19ARG    NH2 6277  -0.803   2.767  15.794
   19ARG   HH21 6278  -0.766   2.749  15.885
   19ARG   HH22 6279  -0.886   2.824  15.785
   19ARG      C 6280  -0.684   3.079  15.254
   19ARG      O 6281  -0.768   3.085  15.344
   20ARG      N 6282  -0.647   3.188  15.184
   20ARG      H 6283  -0.577   3.175  15.112
   20ARG     CA 6284  -0.688   3.326  15.217
   20ARG     HA 6285  -0.783   3.324  15.271
   20ARG     CB 6286  -0.706   3.406  15.088
   20ARG    HB1 6287  -0.721   3.511  15.114
   20ARG    HB2 6288  -0.616   3.399  15.027
   20ARG     CG 6289  -0.827   3.358  15.006
   20ARG    HG1 6290  -0.917   3.362  15.067
   20ARG    HG2 6291  -0.810   3.256  14.971
   20ARG     CD 6292  -0.841   3.451  14.886
   20ARG    HD1 6293  -0.861   3.553  14.922
   20ARG    HD2 6294  -0.746   3.453  14.834
   20ARG     NE 6295  -0.949   3.410  14.796
   20ARG     HE 6296  -1.030   3.367  14.839
   20ARG     CZ 6297  -0.949   3.424  14.665
   20ARG    NH1 6298  -1.060   3.405  14.599
   20ARG   HH11 6299  -1.142   3.375  14.648
   20ARG   HH12 6300  -1.061   3.417  14.500
   20ARG    NH2 6301  -0.843   3.459  14.598
   20ARG   HH21 6302  -0.751   3.452  14.644
   20ARG   HH22 6303  -0.844   3.469  14.499
   20ARG      C 6304  -0.589   3.397  15.308
   20ARG      O 6305  -0.631   3.467  15.399
   21GLY      N 6306  -0.459   3.378  15.284
   21GLY      H 6307  -0.434   3.318  15.206
   21GLY     CA 6308  -0.352   3.432  15.367
   21GLY    HA1 6309  -0.257   3.397  15.329
   21GLY    HA2 6310  -0.366   3.393  15.468
   21GLY      C 6311  -0.349   3.586  15.374
   21GLY      O 6312  -0.411   3.655  15.293
   22GLY      N 6313  -0.278   3.647  15.469
   22GLY      H 6314  -0.278   3.748  15.463
   22GLY     CA 6315  -0.195   3.585  15.572
   22GLY    HA1 6316  -0.243   3.495  15.611
   22GLY    HA2 6317  -0.187   3.655  15.656
   22GLY      C 6318  -0.054   3.549  15.524
   22GLY      O 6319  -0.036   3.492  15.417
   23ARG      N 6320   0.046   3.581  15.607
   23ARG      H 6321   0.022   3.633  15.691
   23ARG     CA 6322   0.190   3.572  15.579
   23ARG     HA 6323   0.206   3.567  15.471
   23ARG     CB 6324   0.249   3.447  15.647
   23ARG    HB1 6325   0.357   3.458  15.658
   23ARG    HB2 6326   0.206   3.438  15.748
   23ARG     CG 6327   0.222   3.318  15.568
   23ARG    HG1 6328   0.117   3.313  15.538
   23ARG    HG2 6329   0.282   3.321  15.477
   23ARG     CD 6330   0.257   3.191  15.647
   23ARG    HD1 6331   0.272   3.109  15.577
   23ARG    HD2 6332   0.351   3.207  15.699
   23ARG     NE 6333   0.151   3.155  15.743
   23ARG     HE 6334   0.165   3.185  15.838
   23ARG     CZ 6335   0.041   3.087  15.717
   23ARG    NH1 6336  -0.047   3.065  15.811
   23ARG   HH11 6337  -0.030   3.099  15.905
   23ARG   HH12 6338  -0.131   3.016  15.789
   23ARG    NH2 6339   0.012   3.040  15.599
   23ARG   HH21 6340  -0.073   2.990  15.580
   23ARG   HH22 6341   0.078   3.051  15.522
   23ARG      C 6342   0.257   3.701  15.630
   23ARG      O 6343   0.206   3.760  15.725
   24GLY      N 6344   0.370   3.747  15.576
   24GLY      H 6345   0.401   3.835  15.615
   24GLY     CA 6346   0.448   3.691  15.465
   24GLY    HA1 6347   0.548   3.736  15.469
   24GLY    HA2 6348   0.460   3.583  15.479
   24GLY      C 6349   0.390   3.715  15.324
   24GLY      O 6350   0.273   3.748  15.310
   25GLY      N 6351   0.468   3.693  15.218
   25GLY      H 6352   0.427   3.707  15.127
   25GLY     CA 6353   0.609   3.653  15.221
   25GLY    HA1 6354   0.622   3.571  15.291
   25GLY    HA2 6355   0.670   3.737  15.255
   25GLY      C 6356   0.663   3.608  15.085
   25GLY      O 6357   0.607   3.639  14.980
   26TYR      N 6358   0.772   3.531  15.089
   26TYR      H 6359   0.812   3.512  15.179
   26TYR     CA 6360   0.833   3.464  14.972
   26TYR     HA 6361   0.756   3.450  14.896
   26TYR     CB 6362   0.883   3.325  15.016
   26TYR    HB1 6363   0.895   3.262  14.927
   26TYR    HB2 6364   0.981   3.336  15.062
   26TYR     CG 6365   0.791   3.255  15.114
   26TYR    CD1 6366   0.661   3.216  15.074
   26TYR    HD1 6367   0.630   3.230  14.971
   26TYR    CE1 6368   0.572   3.162  15.168
   26TYR    HE1 6369   0.472   3.132  15.138
   26TYR     CZ 6370   0.611   3.147  15.303
   26TYR     OH 6371   0.522   3.098  15.394
   26TYR     HH 6372   0.564   3.085  15.479
   26TYR    CE2 6373   0.741   3.183  15.343
   26TYR    HE2 6374   0.772   3.171  15.445
   26TYR    CD2 6375   0.831   3.237  15.248
   26TYR    HD2 6376   0.931   3.266  15.279
   26TYR      C 6377   0.946   3.548  14.909
   26TYR      O 6378   1.007   3.508  14.809
   27ASP      N 6379   0.979   3.662  14.970
   27ASP      H 6380   0.922   3.687  15.051
   27ASP     CA 6381   1.071   3.767  14.926
   27ASP     HA 6382   1.035   3.805  14.830
   27ASP     CB 6383   1.069   3.883  15.028
   27ASP    HB1 6384   1.109   3.972  14.980
   27ASP    HB2 6385   1.137   3.858  15.110
   27ASP     CG 6386   0.931   3.914  15.090
   27ASP    OD1 6387   0.880   3.828  15.165
   27ASP    OD2 6388   0.876   4.023  15.062
   27ASP      C 6389   1.216   3.718  14.904
   27ASP      O 6390   1.293   3.783  14.833
   28ARG      N 6391   1.253   3.605  14.965
   28ARG      H 6392   1.183   3.561  15.023
   28ARG     CA 6393   1.384   3.537  14.952
   28ARG     HA 6394   1.438   3.581  14.868
   28ARG     CB 6395   1.468   3.556  15.080
   28ARG    HB1 6396   1.566   3.511  15.065
   28ARG    HB2 6397   1.419   3.504  15.162
   28ARG     CG 6398   1.490   3.703  15.122
   28ARG    HG1 6399   1.393   3.751  15.139
   28ARG    HG2 6400   1.544   3.703  15.217
   28ARG     CD 6401   1.571   3.785  15.020
   28ARG    HD1 6402   1.671   3.742  15.012
   28ARG    HD2 6403   1.524   3.779  14.922
   28ARG     NE 6404   1.581   3.926  15.064
   28ARG     HE 6405   1.654   3.948  15.129
   28ARG     CZ 6406   1.501   4.026  15.030
   28ARG    NH1 6407   1.513   4.143  15.084
   28ARG   HH11 6408   1.442   4.212  15.055
   28ARG   HH12 6409   1.577   4.163  15.157
   28ARG    NH2 6410   1.404   4.015  14.944
   28ARG   HH21 6411   1.382   3.928  14.897
   28ARG   HH22 6412   1.347   4.099  14.929
   28ARG      C 6413   1.370   3.388  14.914
   28ARG      O 6414   1.461   3.309  14.937
   29GLY      N 6415   1.253   3.347  14.863
   29GLY      H 6416   1.182   3.417  14.846
   29GLY     CA 6417   1.222   3.207  14.835
   29GLY    HA1 6418   1.119   3.200  14.799
   29GLY    HA2 6419   1.288   3.170  14.756
   29GLY      C 6420   1.234   3.117  14.958
   29GLY      O 6421   1.172   3.144  15.061
   30GLY      N 6422   1.312   3.009  14.946
   30GLY      H 6423   1.362   2.999  14.859
   30GLY     CA 6424   1.335   2.909  15.051
   30GLY    HA1 6425   1.355   2.961  15.145
   30GLY    HA2 6426   1.423   2.850  15.026
   30GLY      C 6427   1.216   2.815  15.073
   30GLY      O 6428   1.234   2.693  15.071
   31TYR      N 6429   1.096   2.870  15.090
   31TYR      H 6430   1.091   2.971  15.088
   31TYR     CA 6431   0.974   2.796  15.116
   31TYR     HA 6432   0.954   2.730  15.031
   31TYR     CB 6433   0.856   2.893  15.129
   31TYR    HB1 6434   0.878   2.964  15.209
   31TYR    HB2 6435   0.846   2.950  15.037
   31TYR     CG 6436   0.724   2.825  15.160
   31TYR    CD1 6437   0.651   2.763  15.057
   31TYR    HD1 6438   0.686   2.770  14.954
   31TYR    CE1 6439   0.534   2.691  15.087
   31TYR    HE1 6440   0.476   2.644  15.009
   31TYR     CZ 6441   0.491   2.678  15.220
   31TYR     OH 6442   0.385   2.599  15.249
   31TYR     HH 6443   0.353   2.555  15.170
   31TYR    CE2 6444   0.562   2.743  15.323
   31TYR    HE2 6445   0.526   2.735  15.425
   31TYR    CD2 6446   0.679   2.816  15.293
   31TYR    HD2 6447   0.735   2.864  15.372
   31TYR      C 6448   0.986   2.710  15.243
   31TYR      O 6449   1.046   2.751  15.342
   32ARG      N 6450   0.923   2.592  15.242
   32ARG      H 6451   0.869   2.569  15.159
   32ARG     CA 6452   0.904   2.509  15.361
   32ARG     HA 6453   0.921   2.571  15.449
   32ARG     CB 6454   1.006   2.394  15.362
   32ARG    HB1 6455   1.105   2.437  15.343
   32ARG    HB2 6456   0.982   2.325  15.282
   32ARG     CG 6457   1.011   2.317  15.495
   32ARG    HG1 6458   0.928   2.246  15.499
   32ARG    HG2 6459   1.001   2.387  15.578
   32ARG     CD 6460   1.145   2.242  15.512
   32ARG    HD1 6461   1.144   2.192  15.610
   32ARG    HD2 6462   1.225   2.316  15.512
   32ARG     NE 6463   1.169   2.141  15.407
   32ARG     HE 6464   1.089   2.109  15.355
   32ARG     CZ 6465   1.286   2.090  15.372
   32ARG    NH1 6466   1.294   1.999  15.279
   32ARG   HH11 6467   1.210   1.972  15.230
   32ARG   HH12 6468   1.380   1.951  15.262
   32ARG    NH2 6469   1.398   2.128  15.426
   32ARG   HH21 6470   1.486   2.100  15.387
   32ARG   HH22 6471   1.396   2.195  15.501
   32ARG      C 6472   0.760   2.461  15.366
   32ARG      O 6473   0.705   2.420  15.264
   33GLY      N 6474   0.700   2.469  15.485
   33GLY      H 6475   0.755   2.503  15.562
   33GLY     CA 6476   0.562   2.430  15.511
   33GLY    HA1 6477   0.544   2.434  15.618
   33GLY    HA2 6478   0.494   2.500  15.462
   33GLY      C 6479   0.530   2.289  15.463
   33GLY      O 6480   0.613   2.199  15.477
   34ARG      N 6481   0.411   2.269  15.407
   34ARG      H 6482   0.344   2.346  15.407
   34ARG     CA 6483   0.369   2.139  15.353
   34ARG     HA 6484   0.451   2.103  15.291
   34ARG     CB 6485   0.246   2.158  15.262
   34ARG    HB1 6486   0.262   2.247  15.201
   34ARG    HB2 6487   0.158   2.176  15.324
   34ARG     CG 6488   0.219   2.039  15.168
   34ARG    HG1 6489   0.192   1.951  15.226
   34ARG    HG2 6490   0.310   2.018  15.112
   34ARG     CD 6491   0.106   2.072  15.068
   34ARG    HD1 6492   0.132   2.165  15.017
   34ARG    HD2 6493   0.014   2.089  15.124
   34ARG     NE 6494   0.085   1.965  14.969
   34ARG     HE 6495   0.119   1.873  14.993
   34ARG     CZ 6496   0.022   1.976  14.853
   34ARG    NH1 6497   0.011   1.873  14.773
   34ARG   HH11 6498  -0.040   1.881  14.687
   34ARG   HH12 6499   0.047   1.783  14.799
   34ARG    NH2 6500  -0.032   2.087  14.812
   34ARG   HH21 6501  -0.083   2.091  14.726
   34ARG   HH22 6502  -0.035   2.166  14.875
   34ARG      C 6503   0.345   2.039  15.468
   34ARG      O 6504   0.282   2.076  15.567
   35GLY      N 6505   0.397   1.917  15.462
   35GLY      H 6506   0.371   1.854  15.538
   35GLY     CA 6507   0.504   1.871  15.373
   35GLY    HA1 6508   0.589   1.938  15.383
   35GLY    HA2 6509   0.469   1.872  15.270
   35GLY      C 6510   0.552   1.729  15.405
   35GLY      O 6511   0.480   1.652  15.467
   36GLY      N 6512   0.673   1.696  15.359
   36GLY      H 6513   0.727   1.766  15.312
   36GLY     CA 6514   0.731   1.561  15.368
   36GLY    HA1 6515   0.822   1.557  15.309
   36GLY    HA2 6516   0.661   1.488  15.326
   36GLY      C 6517   0.767   1.512  15.510
   36GLY      O 6518   0.799   1.396  15.527
   37ASP      N 6519   0.762   1.600  15.610
   37ASP      H 6520   0.735   1.696  15.590
   37ASP     CA 6521   0.767   1.564  15.752
   37ASP     HA 6522   0.835   1.480  15.767
   37ASP     CB 6523   0.817   1.685  15.836
   37ASP    HB1 6524   0.812   1.658  15.942
   37ASP    HB2 6525   0.921   1.703  15.811
   37ASP     CG 6526   0.740   1.817  15.815
   37ASP    OD1 6527   0.725   1.897  15.910
   37ASP    OD2 6528   0.686   1.842  15.704
   37ASP      C 6529   0.629   1.522  15.805
   37ASP      O 6530   0.618   1.432  15.887
   38ARG      N 6531   0.524   1.594  15.763
   38ARG      H 6532   0.541   1.663  15.691
   38ARG     CA 6533   0.389   1.588  15.822
   38ARG     HA 6534   0.362   1.483  15.833
   38ARG     CB 6535   0.400   1.652  15.962
   38ARG    HB1 6536   0.423   1.758  15.950
   38ARG    HB2 6537   0.484   1.606  16.015
   38ARG     CG 6538   0.277   1.635  16.052
   38ARG    HG1 6539   0.195   1.696  16.013
   38ARG    HG2 6540   0.246   1.530  16.052
   38ARG     CD 6541   0.308   1.676  16.196
   38ARG    HD1 6542   0.377   1.602  16.239
   38ARG    HD2 6543   0.217   1.674  16.256
   38ARG     NE 6544   0.373   1.809  16.203
   38ARG     HE 6545   0.473   1.808  16.213
   38ARG     CZ 6546   0.316   1.924  16.173
   38ARG    NH1 6547   0.390   2.029  16.150
   38ARG   HH11 6548   0.490   2.017  16.146
   38ARG   HH12 6549   0.346   2.116  16.130
   38ARG    NH2 6550   0.187   1.938  16.165
   38ARG   HH21 6551   0.128   1.861  16.196
   38ARG   HH22 6552   0.143   2.021  16.130
   38ARG      C 6553   0.288   1.663  15.733
   38ARG      O 6554   0.307   1.781  15.707
   39GLY      N 6555   0.179   1.603  15.686
   39GLY      H 6556   0.118   1.663  15.634
   39GLY     CA 6557   0.139   1.463  15.701
   39GLY    HA1 6558   0.069   1.438  15.622
   39GLY    HA2 6559   0.226   1.398  15.689
   39GLY      C 6560   0.072   1.432  15.836
   39GLY      O 6561   0.020   1.522  15.902
   40GLY      N 6562   0.067   1.304  15.874
   40GLY      H 6563   0.112   1.235  15.815
   40GLY     CA 6564   0.004   1.255  15.998
   40GLY    HA1 6565   0.031   1.150  16.012
   40GLY    HA2 6566   0.042   1.311  16.082
   40GLY      C 6567  -0.150   1.263  16.002
   40GLY      O 6568  -0.213   1.205  16.090
   41PHE      N 6569  -0.212   1.335  15.909
   41PHE      H 6570  -0.153   1.391  15.849
   41PHE     CA 6571  -0.356   1.352  15.892
   41PHE     HA 6572  -0.408   1.313  15.980
   41PHE     CB 6573  -0.401   1.274  15.768
   41PHE    HB1 6574  -0.332   1.297  15.686
   41PHE    HB2 6575  -0.391   1.167  15.789
   41PHE     CG 6576  -0.543   1.301  15.722
   41PHE    CD1 6577  -0.652   1.267  15.804
   41PHE    HD1 6578  -0.636   1.220  15.899
   41PHE    CE1 6579  -0.784   1.288  15.758
   41PHE    HE1 6580  -0.867   1.257  15.819
   41PHE     CZ 6581  -0.806   1.343  15.630
   41PHE     HZ 6582  -0.906   1.353  15.592
   41PHE    CE2 6583  -0.696   1.378  15.549
   41PHE    HE2 6584  -0.713   1.417  15.449
   41PHE    CD2 6585  -0.565   1.358  15.595
   41PHE    HD2 6586  -0.482   1.382  15.531
   41PHE      C 6587  -0.387   1.502  15.879
   41PHE      O 6588  -0.308   1.575  15.820
   42ARG      N 6589  -0.499   1.548  15.936
   42ARG      H 6590  -0.562   1.479  15.974
   42ARG     CA 6591  -0.536   1.691  15.941
   42ARG     HA 6592  -0.459   1.748  15.890
   42ARG     CB 6593  -0.664   1.715  15.859
   42ARG    HB1 6594  -0.679   1.823  15.848
   42ARG    HB2 6595  -0.647   1.675  15.758
   42ARG     CG 6596  -0.794   1.653  15.913
   42ARG    HG1 6597  -0.825   1.708  16.003
   42ARG    HG2 6598  -0.778   1.548  15.939
   42ARG     CD 6599  -0.905   1.662  15.806
   42ARG    HD1 6600  -0.875   1.600  15.721
   42ARG    HD2 6601  -0.913   1.766  15.773
   42ARG     NE 6602  -1.036   1.617  15.857
   42ARG     HE 6603  -1.046   1.608  15.957
   42ARG     CZ 6604  -1.145   1.594  15.784
   42ARG    NH1 6605  -1.145   1.604  15.654
   42ARG   HH11 6606  -1.228   1.585  15.602
   42ARG   HH12 6607  -1.061   1.630  15.607
   42ARG    NH2 6608  -1.257   1.559  15.841
   42ARG   HH21 6609  -1.263   1.550  15.941
   42ARG   HH22 6610  -1.338   1.541  15.786
   42ARG      C 6611  -0.537   1.751  16.082
   42ARG      O 6612  -0.500   1.867  16.098
   43GLY      N 6613  -0.566   1.672  16.186
   43GLY      H 6614  -0.592   1.577  16.167
   43GLY     CA 6615  -0.575   1.720  16.324
   43GLY    HA1 6616  -0.563   1.636  16.393
   43GLY    HA2 6617  -0.495   1.791  16.342
   43GLY      C 6618  -0.708   1.791  16.357
   43GLY      O 6619  -0.797   1.799  16.272
   44GLY      N 6620  -0.729   1.840  16.479
   44GLY      H 6621  -0.817   1.887  16.491
   44GLY     CA 6622  -0.640   1.829  16.596
   44GLY    HA1 6623  -0.695   1.862  16.684
   44GLY    HA2 6624  -0.613   1.725  16.612
   44GLY      C 6625  -0.511   1.913  16.589
   44GLY      O 6626  -0.497   2.002  16.506
   45ARG      N 6627  -0.414   1.883  16.677
   45ARG      H 6628  -0.430   1.806  16.741
   45ARG     CA 6629  -0.284   1.952  16.687
   45ARG     HA 6630  -0.278   2.030  16.610
   45ARG     CB 6631  -0.273   2.022  16.824
   45ARG    HB1 6632  -0.300   1.952  16.903
   45ARG    HB2 6633  -0.169   2.052  16.840
   45ARG     CG 6634  -0.360   2.148  16.833
   45ARG    HG1 6635  -0.323   2.221  16.761
   45ARG    HG2 6636  -0.463   2.124  16.807
   45ARG     CD 6637  -0.356   2.212  16.973
   45ARG    HD1 6638  -0.395   2.313  16.965
   45ARG    HD2 6639  -0.253   2.218  17.006
   45ARG     NE 6640  -0.441   2.138  17.070
   45ARG     HE 6641  -0.540   2.138  17.051
   45ARG     CZ 6642  -0.404   2.076  17.180
   45ARG    NH1 6643  -0.280   2.069  17.220
   45ARG   HH11 6644  -0.208   2.114  17.166
   45ARG   HH12 6645  -0.255   2.022  17.305
   45ARG    NH2 6646  -0.493   2.017  17.255
   45ARG   HH21 6647  -0.465   1.970  17.340
   45ARG   HH22 6648  -0.590   2.020  17.231
   45ARG      C 6649  -0.168   1.856  16.661
   45ARG      O 6650  -0.109   1.804  16.755
   46GLY      N 6651  -0.132   1.827  16.536
   46GLY      H 6652  -0.054   1.763  16.526
   46GLY     CA 6653  -0.194   1.875  16.412
   46GLY    HA1 6654  -0.191   1.984  16.408
   46GLY    HA2 6655  -0.298   1.844  16.410
   46GLY      C 6656  -0.125   1.821  16.287
   46GLY      O 6657  -0.008   1.783  16.292
   47GLY      N 6658  -0.195   1.820  16.174
   47GLY      H 6659  -0.288   1.862  16.173
   47GLY     CA 6660  -0.144   1.772  16.045
   47GLY    HA1 6661  -0.038   1.749  16.051
   47GLY    HA2 6662  -0.196   1.680  16.019
   47GLY      C 6663  -0.163   1.874  15.934
   47GLY      O 6664  -0.165   1.994  15.961
   48GLY      N 6665  -0.177   1.826  15.811
   48GLY      H 6666  -0.180   1.725  15.801
   48GLY     CA 6667  -0.209   1.905  15.692
   48GLY    HA1 6668  -0.311   1.943  15.703
   48GLY    HA2 6669  -0.207   1.842  15.604
   48GLY      C 6670  -0.116   2.024  15.667
   48GLY      O 6671   0.002   2.023  15.701
   49ASP      N 6672  -0.173   2.128  15.606
   49ASP      H 6673  -0.270   2.119  15.577
   49ASP     CA 6674  -0.107   2.253  15.568
   49ASP     HA 6675  -0.000   2.240  15.581
   49ASP     CB 6676  -0.132   2.277  15.419
   49ASP    HB1 6677  -0.095   2.374  15.388
   49ASP    HB2 6678  -0.076   2.202  15.362
   49ASP     CG 6679  -0.280   2.264  15.382
   49ASP    OD1 6680  -0.320   2.150  15.349
   49ASP    OD2 6681  -0.350   2.367  15.392
   49ASP      C 6682  -0.156   2.369  15.659
   49ASP      O 6683  -0.271   2.376  15.699
   50ARG      N 6684  -0.073   2.464  15.702
   50ARG      H 6685  -0.120   2.528  15.764
   50ARG     CA 6686   0.071   2.487  15.679
   50ARG     HA 6687   0.093   2.583  15.726
   50ARG     CB 6688   0.156   2.383  15.755
   50ARG    HB1 6689   0.105   2.357  15.848
   50ARG    HB2 6690   0.165   2.292  15.695
   50ARG     CG 6691   0.296   2.435  15.791
   50ARG    HG1 6692   0.285   2.527  15.849
   50ARG    HG2 6693   0.349   2.460  15.699
   50ARG     CD 6694   0.379   2.336  15.872
   50ARG    HD1 6695   0.332   2.323  15.970
   50ARG    HD2 6696   0.478   2.379  15.887
   50ARG     NE 6697   0.391   2.204  15.807
   50ARG     HE 6698   0.317   2.174  15.743
   50ARG     CZ 6699   0.486   2.114  15.824
   50ARG    NH1 6700   0.472   1.996  15.774
   50ARG   HH11 6701   0.553   1.934  15.769
   50ARG   HH12 6702   0.387   1.967  15.727
   50ARG    NH2 6703   0.595   2.135  15.892
   50ARG   HH21 6704   0.659   2.055  15.898
   50ARG   HH22 6705   0.620   2.225  15.925
   50ARG      C 6706   0.111   2.513  15.532
   50ARG      O 6707   0.218   2.473  15.488
   51GLY      N 6708   0.023   2.582  15.459
   51GLY      H 6709  -0.069   2.598  15.499
   51GLY     CA 6710   0.049   2.640  15.328
   51GLY    HA1 6711   0.102   2.568  15.266
   51GLY    HA2 6712  -0.045   2.663  15.279
   51GLY      C 6713   0.134   2.769  15.335
   51GLY      O 6714   0.173   2.813  15.443
   52GLY      N 6715   0.160   2.828  15.218
   52GLY      H 6716   0.114   2.791  15.136
   52GLY     CA 6717   0.247   2.945  15.201
   52GLY    HA1 6718   0.274   2.953  15.096
   52GLY    HA2 6719   0.339   2.930  15.258
   52GLY      C 6720   0.185   3.078  15.247
   52GLY      O 6721   0.148   3.094  15.363
   53PHE      N 6722   0.176   3.176  15.156
   53PHE      H 6723   0.197   3.155  15.060
   53PHE     CA 6724   0.124   3.310  15.185
   53PHE     HA 6725   0.083   3.311  15.286
   53PHE     CB 6726   0.237   3.414  15.181
   53PHE    HB1 6727   0.206   3.499  15.242
   53PHE    HB2 6728   0.327   3.373  15.228
   53PHE     CG 6729   0.272   3.466  15.043
   53PHE    CD1 6730   0.351   3.389  14.956
   53PHE    HD1 6731   0.389   3.293  14.988
   53PHE    CE1 6732   0.381   3.436  14.827
   53PHE    HE1 6733   0.444   3.376  14.762
   53PHE     CZ 6734   0.332   3.560  14.785
   53PHE     HZ 6735   0.358   3.597  14.686
   53PHE    CE2 6736   0.253   3.638  14.871
   53PHE    HE2 6737   0.217   3.735  14.839
   53PHE    CD2 6738   0.223   3.591  15.000
   53PHE    HD2 6739   0.162   3.651  15.066
   53PHE      C 6740   0.008   3.349  15.092
   53PHE      O 6741  -0.013   3.289  14.987
   54GLY      N 6742  -0.065   3.454  15.131
   54GLY      H 6743  -0.041   3.500  15.218
   54GLY     CA 6744  -0.178   3.508  15.055
   54GLY    HA1 6745  -0.268   3.457  15.087
   54GLY    HA2 6746  -0.164   3.490  14.949
   54GLY      C 6747  -0.196   3.659  15.076
   54GLY      O 6748  -0.115   3.723  15.143
   55PRO      N 6749  -0.301   3.720  15.017
   55PRO     CD 6750  -0.413   3.650  14.954
   55PRO    HD1 6751  -0.439   3.558  15.006
   55PRO    HD2 6752  -0.389   3.629  14.850
   55PRO     CG 6753  -0.531   3.747  14.961
   55PRO    HG1 6754  -0.600   3.732  14.878
   55PRO    HG2 6755  -0.582   3.736  15.057
   55PRO     CB 6756  -0.461   3.883  14.954
   55PRO    HB1 6757  -0.433   3.904  14.851
   55PRO    HB2 6758  -0.523   3.962  14.995
   55PRO     CA 6759  -0.335   3.861  15.038
   55PRO     HA 6760  -0.361   3.872  15.143
   55PRO      C 6761  -0.228   3.968  15.005
   55PRO      O 6762  -0.235   4.077  15.061
   56GLY      N 6763  -0.130   3.949  14.916
   56GLY      H 6764  -0.057   4.018  14.915
   56GLY     CA 6765  -0.119   3.846  14.813
   56GLY    HA1 6766  -0.074   3.756  14.855
   56GLY    HA2 6767  -0.218   3.821  14.776
   56GLY      C 6768  -0.032   3.891  14.696
   56GLY      O 6769   0.054   3.978  14.712
   57LYS      N 6770  -0.058   3.836  14.577
   57LYS      H 6771  -0.131   3.765  14.574
   57LYS     CA 6772   0.018   3.857  14.453
   57LYS     HA 6773   0.085   3.942  14.467
   57LYS     CB 6774   0.101   3.730  14.429
   57LYS    HB1 6775   0.135   3.692  14.526
   57LYS    HB2 6776   0.037   3.654  14.384
   57LYS     CG 6777   0.225   3.750  14.341
   57LYS    HG1 6778   0.287   3.828  14.384
   57LYS    HG2 6779   0.194   3.778  14.241
   57LYS     CD 6780   0.304   3.618  14.338
   57LYS    HD1 6781   0.242   3.538  14.296
   57LYS    HD2 6782   0.330   3.589  14.440
   57LYS     CE 6783   0.434   3.629  14.258
   57LYS    HE1 6784   0.491   3.536  14.272
   57LYS    HE2 6785   0.494   3.711  14.298
   57LYS     NZ 6786   0.407   3.649  14.113
   57LYS    HZ1 6787   0.351   3.572  14.078
   57LYS    HZ2 6788   0.493   3.651  14.060
   57LYS    HZ3 6789   0.354   3.733  14.097
   57LYS      C 6790  -0.077   3.891  14.337
   57LYS      O 6791  -0.191   3.843  14.338
   58MET      N 6792  -0.032   3.971  14.240
   58MET      H 6793   0.062   4.005  14.247
   58MET     CA 6794  -0.112   4.014  14.123
   58MET     HA 6795  -0.215   3.982  14.136
   58MET     CB 6796  -0.114   4.168  14.110
   58MET    HB1 6797  -0.183   4.196  14.031
   58MET    HB2 6798  -0.015   4.202  14.080
   58MET     CG 6799  -0.153   4.244  14.238
   58MET    HG1 6800  -0.074   4.230  14.311
   58MET    HG2 6801  -0.157   4.350  14.215
   58MET     SD 6802  -0.309   4.196  14.317
   58MET     CE 6803  -0.428   4.272  14.204
   58MET    HE1 6804  -0.530   4.249  14.238
   58MET    HE2 6805  -0.415   4.232  14.103
   58MET    HE3 6806  -0.414   4.380  14.203
   58MET      C 6807  -0.063   3.952  13.991
   58MET      O 6808   0.051   3.906  13.981
   59ASP      N 6809  -0.149   3.956  13.890
   59ASP      H 6810  -0.243   3.991  13.907
   59ASP     CA 6811  -0.124   3.914  13.751
   59ASP     HA 6812  -0.023   3.875  13.742
   59ASP     CB 6813  -0.224   3.802  13.715
   59ASP    HB1 6814  -0.198   3.761  13.617
   59ASP    HB2 6815  -0.216   3.721  13.788
   59ASP     CG 6816  -0.367   3.855  13.712
   59ASP    OD1 6817  -0.411   3.892  13.600
   59ASP    OD2 6818  -0.430   3.866  13.819
   59ASP      C 6819  -0.142   4.031  13.652
   59ASP      O 6820  -0.187   4.140  13.687
   60SER      N 6821  -0.112   4.005  13.524
   60SER      H 6822  -0.076   3.914  13.501
   60SER     CA 6823  -0.142   4.096  13.413
   60SER     HA 6824  -0.156   4.197  13.452
   60SER     CB 6825  -0.274   4.054  13.345
   60SER    HB1 6826  -0.271   3.947  13.320
   60SER    HB2 6827  -0.287   4.110  13.253
   60SER     OG 6828  -0.386   4.080  13.429
   60SER     HG 6829  -0.386   4.011  13.501
   60SER      C 6830  -0.031   4.102  13.308
   60SER      O 6831   0.059   4.017  13.302
   61ARG      N 6832  -0.039   4.206  13.225
   61ARG      H 6833  -0.111   4.275  13.244
   61ARG     CA 6834   0.031   4.219  13.096
   61ARG     HA 6835   0.028   4.123  13.046
   61ARG     CB 6836  -0.044   4.321  13.009
   61ARG    HB1 6837  -0.045   4.416  13.061
   61ARG    HB2 6838   0.010   4.334  12.915
   61ARG     CG 6839  -0.189   4.281  12.977
   61ARG    HG1 6840  -0.246   4.273  13.070
   61ARG    HG2 6841  -0.191   4.184  12.927
   61ARG     CD 6842  -0.255   4.387  12.889
   61ARG    HD1 6843  -0.233   4.486  12.929
   61ARG    HD2 6844  -0.363   4.371  12.892
   61ARG     NE 6845  -0.209   4.377  12.750
   61ARG     HE 6846  -0.141   4.303  12.731
   61ARG     CZ 6847  -0.262   4.440  12.647
   61ARG    NH1 6848  -0.223   4.411  12.526
   61ARG   HH11 6849  -0.263   4.460  12.448
   61ARG   HH12 6850  -0.155   4.338  12.513
   61ARG    NH2 6851  -0.354   4.532  12.660
   61ARG   HH21 6852  -0.378   4.562  12.754
   61ARG   HH22 6853  -0.412   4.562  12.583
   61ARG      C 6854   0.178   4.260  13.107
   61ARG      O 6855   0.217   4.333  13.198
   62GLY      N 6856   0.258   4.220  13.008
   62GLY      H 6857   0.217   4.159  12.937
   62GLY     CA 6858   0.392   4.274  12.984
   62GLY    HA1 6859   0.440   4.218  12.903
   62GLY    HA2 6860   0.452   4.263  13.074
   62GLY      C 6861   0.386   4.421  12.944
   62GLY      O 6862   0.304   4.461  12.861
   63GLU      N 6863   0.468   4.504  13.008
   63GLU      H 6864   0.543   4.464  13.062
   63GLU     CA 6865   0.474   4.650  12.985
   63GLU     HA 6866   0.480   4.667  12.877
   63GLU     CB 6867   0.601   4.707  13.050
   63GLU    HB1 6868   0.616   4.809  13.013
   63GLU    HB2 6869   0.586   4.713  13.158
   63GLU     CG 6870   0.731   4.628  13.025
   63GLU    HG1 6871   0.816   4.686  13.061
   63GLU    HG2 6872   0.728   4.536  13.085
   63GLU     CD 6873   0.750   4.591  12.878
   63GLU    OE1 6874   0.794   4.680  12.801
   63GLU    OE2 6875   0.717   4.475  12.844
   63GLU      C 6876   0.350   4.725  13.038
   63GLU      O 6877   0.321   4.838  12.999
   64HIS      N 6878   0.274   4.664  13.130
   64HIS      H 6879   0.297   4.569  13.155
   64HIS     CA 6880   0.161   4.729  13.195
   64HIS     HA 6881   0.193   4.830  13.222
   64HIS     CB 6882   0.124   4.656  13.324
   64HIS    HB1 6883   0.213   4.649  13.388
   64HIS    HB2 6884   0.094   4.554  13.299
   64HIS     CG 6885   0.014   4.722  13.404
   64HIS    ND1 6886   0.000   4.859  13.432
   64HIS    CE1 6887  -0.106   4.867  13.514
   64HIS    HE1 6888  -0.140   4.958  13.563
   64HIS    NE2 6889  -0.161   4.746  13.534
   64HIS    HE2 6890  -0.236   4.726  13.598
   64HIS    CD2 6891  -0.088   4.654  13.464
   64HIS    HD2 6892  -0.103   4.546  13.461
   64HIS      C 6893   0.039   4.743  13.104
   64HIS      O 6894   0.010   4.658  13.020
   65ARG      N 6895  -0.039   4.850  13.125
   65ARG      H 6896  -0.011   4.910  13.201
   65ARG     CA 6897  -0.171   4.871  13.063
   65ARG     HA 6898  -0.205   4.776  13.024
   65ARG     CB 6899  -0.159   4.970  12.945
   65ARG    HB1 6900  -0.120   5.064  12.982
   65ARG    HB2 6901  -0.258   4.989  12.905
   65ARG     CG 6902  -0.068   4.924  12.828
   65ARG    HG1 6903  -0.060   5.006  12.758
   65ARG    HG2 6904   0.032   4.903  12.866
   65ARG     CD 6905  -0.121   4.801  12.752
   65ARG    HD1 6906  -0.217   4.828  12.707
   65ARG    HD2 6907  -0.138   4.719  12.821
   65ARG     NE 6908  -0.028   4.760  12.645
   65ARG     HE 6909  -0.036   4.810  12.558
   65ARG     CZ 6910   0.070   4.671  12.654
   65ARG    NH1 6911   0.148   4.647  12.554
   65ARG   HH11 6912   0.225   4.583  12.568
   65ARG   HH12 6913   0.142   4.700  12.469
   65ARG    NH2 6914   0.092   4.604  12.763
   65ARG   HH21 6915   0.175   4.545  12.773
   65ARG   HH22 6916   0.044   4.627  12.848
   65ARG      C 6917  -0.269   4.919  13.171
   65ARG      O 6918  -0.239   5.017  13.239
   66GLN      N 6919  -0.384   4.856  13.196
   66GLN      H 6920  -0.438   4.896  13.271
   66GLN     CA 6921  -0.445   4.740  13.128
   66GLN     HA 6922  -0.549   4.734  13.161
   66GLN     CB 6923  -0.378   4.607  13.172
   66GLN    HB1 6924  -0.270   4.614  13.161
   66GLN    HB2 6925  -0.414   4.527  13.108
   66GLN     CG 6926  -0.413   4.568  13.316
   66GLN    HG1 6927  -0.380   4.646  13.385
   66GLN    HG2 6928  -0.521   4.558  13.325
   66GLN     CD 6929  -0.348   4.436  13.358
   66GLN    OE1 6930  -0.246   4.393  13.305
   66GLN    NE2 6931  -0.402   4.368  13.456
   66GLN   HE21 6932  -0.487   4.398  13.501
   66GLN   HE22 6933  -0.366   4.274  13.474
   66GLN      C 6934  -0.454   4.757  12.975
   66GLN      O 6935  -0.403   4.674  12.899
   67ASP      N 6936  -0.511   4.868  12.931
   67ASP      H 6937  -0.558   4.929  12.996
   67ASP     CA 6938  -0.531   4.894  12.788
   67ASP     HA 6939  -0.448   4.846  12.735
   67ASP     CB 6940  -0.521   5.043  12.755
   67ASP    HB1 6941  -0.620   5.090  12.760
   67ASP    HB2 6942  -0.456   5.093  12.827
   67ASP     CG 6943  -0.460   5.055  12.615
   67ASP    OD1 6944  -0.336   5.041  12.608
   67ASP    OD2 6945  -0.538   5.056  12.517
   67ASP      C 6946  -0.658   4.825  12.733
   67ASP      O 6947  -0.733   4.761  12.808
   68ARG      N 6948  -0.680   4.831  12.602
   68ARG      H 6949  -0.621   4.895  12.547
   68ARG     CA 6950  -0.782   4.751  12.533
   68ARG     HA 6951  -0.875   4.762  12.588
   68ARG     CB 6952  -0.802   4.803  12.389
   68ARG    HB1 6953  -0.708   4.795  12.335
   68ARG    HB2 6954  -0.876   4.740  12.339
   68ARG     CG 6955  -0.852   4.949  12.384
   68ARG    HG1 6956  -0.943   4.957  12.444
   68ARG    HG2 6957  -0.777   5.016  12.428
   68ARG     CD 6958  -0.883   4.997  12.242
   68ARG    HD1 6959  -0.929   5.096  12.249
   68ARG    HD2 6960  -0.956   4.929  12.197
   68ARG     NE 6961  -0.763   5.006  12.157
   68ARG     HE 6962  -0.675   4.989  12.202
   68ARG     CZ 6963  -0.759   5.043  12.030
   68ARG    NH1 6964  -0.647   5.044  11.964
   68ARG   HH11 6965  -0.561   5.018  12.010
   68ARG   HH12 6966  -0.645   5.072  11.868
   68ARG    NH2 6967  -0.866   5.080  11.965
   68ARG   HH21 6968  -0.954   5.085  12.014
   68ARG   HH22 6969  -0.861   5.110  11.869
   68ARG      C 6970  -0.744   4.602  12.534
   68ARG      O 6971  -0.626   4.567  12.520
   69ARG      N 6972  -0.846   4.515  12.544
   69ARG      H 6973  -0.938   4.555  12.555
   69ARG     CA 6974  -0.836   4.369  12.526
   69ARG     HA 6975  -0.734   4.343  12.496
   69ARG     CB 6976  -0.932   4.329  12.411
   69ARG    HB1 6977  -1.034   4.325  12.450
   69ARG    HB2 6978  -0.929   4.406  12.334
   69ARG     CG 6979  -0.899   4.194  12.344
   69ARG    HG1 6980  -0.901   4.114  12.417
   69ARG    HG2 6981  -0.799   4.200  12.301
   69ARG     CD 6982  -1.000   4.160  12.233
   69ARG    HD1 6983  -1.099   4.153  12.279
   69ARG    HD2 6984  -1.004   4.242  12.160
   69ARG     NE 6985  -0.970   4.032  12.166
   69ARG     HE 6986  -1.019   3.951  12.201
   69ARG     CZ 6987  -0.890   4.013  12.062
   69ARG    NH1 6988  -0.877   3.894  12.010
   69ARG   HH11 6989  -0.819   3.880  11.929
   69ARG   HH12 6990  -0.931   3.817  12.046
   69ARG    NH2 6991  -0.822   4.109  12.008
   69ARG   HH21 6992  -0.765   4.093  11.926
   69ARG   HH22 6993  -0.833   4.202  12.043
   69ARG      C 6994  -0.863   4.286  12.653
   69ARG      O 6995  -0.840   4.166  12.651
   70GLU      N 6996  -0.911   4.347  12.761
   70GLU      H 6997  -0.922   4.447  12.757
   70GLU     CA 6998  -0.974   4.279  12.876
   70GLU     HA 6999  -1.059   4.220  12.841
   70GLU     CB 7000  -1.027   4.389  12.969
   70GLU    HB1 7001  -1.082   4.462  12.910
   70GLU    HB2 7002  -0.941   4.439  13.014
   70GLU     CG 7003  -1.120   4.340  13.082
   70GLU    HG1 7004  -1.217   4.314  13.039
   70GLU    HG2 7005  -1.078   4.251  13.128
   70GLU     CD 7006  -1.133   4.450  13.188
   70GLU    OE1 7007  -1.069   4.436  13.294
   70GLU    OE2 7008  -1.200   4.552  13.158
   70GLU      C 7009  -0.882   4.183  12.954
   70GLU      O 7010  -0.928   4.081  13.006
   71ARG      N 7011  -0.752   4.213  12.964
   71ARG      H 7012  -0.718   4.293  12.912
   71ARG     CA 7013  -0.655   4.132  13.039
   71ARG     HA 7014  -0.708   4.047  13.079
   71ARG     CB 7015  -0.596   4.209  13.158
   71ARG    HB1 7016  -0.552   4.303  13.121
   71ARG    HB2 7017  -0.516   4.150  13.201
   71ARG     CG 7018  -0.699   4.242  13.268
   71ARG    HG1 7019  -0.773   4.311  13.228
   71ARG    HG2 7020  -0.647   4.294  13.349
   71ARG     CD 7021  -0.773   4.121  13.328
   71ARG    HD1 7022  -0.837   4.078  13.250
   71ARG    HD2 7023  -0.839   4.157  13.406
   71ARG     NE 7024  -0.683   4.017  13.385
   71ARG     HE 7025  -0.593   4.047  13.420
   71ARG     CZ 7026  -0.706   3.886  13.392
   71ARG    NH1 7027  -0.814   3.832  13.344
   71ARG   HH11 7028  -0.884   3.891  13.301
   71ARG   HH12 7029  -0.826   3.733  13.354
   71ARG    NH2 7030  -0.621   3.805  13.447
   71ARG   HH21 7031  -0.626   3.703  13.439
   71ARG   HH22 7032  -0.542   3.842  13.502
   71ARG      C 7033  -0.544   4.076  12.948
   71ARG      O 7034  -0.487   4.152  12.870
   72PRO      N 7035  -0.513   3.945  12.958
   72PRO     CD 7036  -0.576   3.847  13.045
   72PRO    HD1 7037  -0.563   3.873  13.150
   72PRO    HD2 7038  -0.682   3.839  13.020
   72PRO     CG 7039  -0.509   3.713  13.016
   72PRO    HG1 7040  -0.427   3.696  13.086
   72PRO    HG2 7041  -0.581   3.631  13.020
   72PRO     CB 7042  -0.453   3.732  12.875
   72PRO    HB1 7043  -0.369   3.665  12.855
   72PRO    HB2 7044  -0.532   3.717  12.802
   72PRO     CA 7045  -0.412   3.880  12.876
   72PRO     HA 7046  -0.415   3.919  12.774
   72PRO      C 7047  -0.270   3.899  12.931
   72PRO      O 7048  -0.250   3.933  13.048
   73TYR      N 7049  -0.171   3.869  12.847
   73TYR      H 7050  -0.195   3.851  12.751
   73TYR     CA 7051  -0.029   3.858  12.882
   73TYR     HA 7052  -0.022   3.858  12.991
   73TYR     CB 7053   0.022   3.721  12.832
   73TYR    HB1 7054   0.051   3.731  12.727
   73TYR    HB2 7055  -0.060   3.649  12.836
   73TYR     CG 7056   0.136   3.658  12.911
   73TYR    CD1 7057   0.258   3.626  12.848
   73TYR    HD1 7058   0.273   3.654  12.744
   73TYR    CE1 7059   0.358   3.557  12.918
   73TYR    HE1 7060   0.451   3.531  12.869
   73TYR     CZ 7061   0.338   3.519  13.052
   73TYR     OH 7062   0.434   3.452  13.121
   73TYR     HH 7063   0.512   3.431  13.067
   73TYR    CE2 7064   0.216   3.551  13.116
   73TYR    HE2 7065   0.201   3.519  13.218
   73TYR    CD2 7066   0.115   3.619  13.045
   73TYR    HD2 7067   0.021   3.641  13.093
   73TYR      C 7068   0.053   3.978  12.835
   73TYR    OC1 7069  -0.000   4.068  12.767
   73TYR    OC2 7070   0.171   3.985  12.878
    1GLY      N 7071  12.274   5.325   0.662
    1GLY     H1 7072  12.255   5.271   0.579
    1GLY     H2 7073  12.374   5.329   0.679
    1GLY     H3 7074  12.238   5.418   0.647
    1GLY     CA 7075  12.204   5.263   0.776
    1GLY    HA1 7076  12.215   5.325   0.865
    1GLY    HA2 7077  12.243   5.163   0.795
    1GLY      C 7078  12.057   5.253   0.741
    1GLY      O 7079  12.028   5.254   0.621
    2PRO      N 7080  11.969   5.247   0.841
    2PRO     CD 7081  12.001   5.220   0.981
    2PRO    HD1 7082  12.026   5.314   1.031
    2PRO    HD2 7083  12.081   5.148   0.991
    2PRO     CG 7084  11.872   5.164   1.039
    2PRO    HG1 7085  11.867   5.178   1.147
    2PRO    HG2 7086  11.862   5.058   1.013
    2PRO     CB 7087  11.766   5.245   0.965
    2PRO    HB1 7088  11.756   5.341   1.016
    2PRO    HB2 7089  11.670   5.194   0.962
    2PRO     CA 7090  11.825   5.265   0.825
    2PRO     HA 7091  11.786   5.188   0.758
    2PRO      C 7092  11.787   5.404   0.769
    2PRO      O 7093  11.873   5.491   0.752
    3GLY      N 7094  11.658   5.425   0.743
    3GLY      H 7095  11.595   5.347   0.762
    3GLY     CA 7096  11.595   5.557   0.750
    3GLY    HA1 7097  11.667   5.635   0.723
    3GLY    HA2 7098  11.511   5.562   0.681
    3GLY      C 7099  11.543   5.585   0.892
    3GLY      O 7100  11.554   5.499   0.979
    4GLY      N 7101  11.485   5.703   0.915
    4GLY      H 7102  11.477   5.770   0.841
    4GLY     CA 7103  11.436   5.740   1.049
    4GLY    HA1 7104  11.372   5.827   1.042
    4GLY    HA2 7105  11.377   5.656   1.086
    4GLY      C 7106  11.546   5.768   1.152
    4GLY      O 7107  11.663   5.784   1.116
    5GLY      N 7108  11.515   5.777   1.281
    5GLY      H 7109  11.593   5.791   1.343
    5GLY     CA 7110  11.379   5.783   1.339
    5GLY    HA1 7111  11.386   5.748   1.442
    5GLY    HA2 7112  11.311   5.717   1.286
    5GLY      C 7113  11.320   5.926   1.339
    5GLY      O 7114  11.359   6.010   1.257
    6PRO      N 7115  11.226   5.957   1.431
    6PRO     CD 7116  11.157   5.864   1.519
    6PRO    HD1 7117  11.222   5.836   1.602
    6PRO    HD2 7118  11.125   5.774   1.465
    6PRO     CG 7119  11.035   5.940   1.571
    6PRO    HG1 7120  11.004   5.904   1.669
    6PRO    HG2 7121  10.953   5.932   1.499
    6PRO     CB 7122  11.085   6.084   1.576
    6PRO    HB1 7123  11.003   6.156   1.570
    6PRO    HB2 7124  11.142   6.100   1.668
    6PRO     CA 7125  11.179   6.094   1.455
    6PRO     HA 7126  11.264   6.157   1.482
    6PRO      C 7127  11.111   6.153   1.331
    6PRO      O 7128  11.033   6.086   1.263
    7GLY      N 7129  11.143   6.279   1.298
    7GLY      H 7130  11.206   6.330   1.358
    7GLY     CA 7131  11.096   6.342   1.174
    7GLY    HA1 7132  11.132   6.445   1.172
    7GLY    HA2 7133  10.987   6.344   1.173
    7GLY      C 7134  11.143   6.273   1.045
    7GLY      O 7135  11.079   6.288   0.941
    8GLY      N 7136  11.250   6.192   1.051
    8GLY      H 7137  11.295   6.178   1.141
    8GLY     CA 7138  11.296   6.109   0.940
    8GLY    HA1 7139  11.395   6.070   0.964
    8GLY    HA2 7140  11.304   6.170   0.850
    8GLY      C 7141  11.205   5.989   0.910
    8GLY      O 7142  11.211   5.935   0.800
    9SER      N 7143  11.119   5.949   1.005
    9SER      H 7144  11.120   5.996   1.094
    9SER     CA 7145  11.018   5.845   0.983
    9SER     HA 7146  10.973   5.861   0.885
    9SER     CB 7147  10.905   5.853   1.086
    9SER    HB1 7148  10.941   5.821   1.184
    9SER    HB2 7149  10.823   5.788   1.055
    9SER     OG 7150  10.857   5.986   1.097
    9SER     HG 7151  10.915   6.028   1.165
    9SER      C 7152  11.076   5.704   0.985
    9SER      O 7153  11.130   5.660   1.087
   10HIS      N 7154  11.057   5.631   0.875
   10HIS      H 7155  11.016   5.677   0.795
   10HIS     CA 7156  11.066   5.486   0.862
   10HIS     HA 7157  11.051   5.438   0.959
   10HIS     CB 7158  11.204   5.445   0.808
   10HIS    HB1 7159  11.226   5.501   0.717
   10HIS    HB2 7160  11.280   5.468   0.883
   10HIS     CG 7161  11.211   5.298   0.776
   10HIS    ND1 7162  11.229   5.197   0.871
   10HIS    CE1 7163  11.200   5.082   0.808
   10HIS    HE1 7164  11.195   4.985   0.857
   10HIS    NE2 7165  11.168   5.105   0.680
   10HIS    HE2 7166  11.122   5.036   0.619
   10HIS    CD2 7167  11.174   5.241   0.658
   10HIS    HD2 7168  11.139   5.293   0.570
   10HIS      C 7169  10.954   5.441   0.767
   10HIS      O 7170  10.927   5.512   0.670
   11MET      N 7171  10.890   5.327   0.794
   11MET      H 7172  10.924   5.268   0.869
   11MET     CA 7173  10.780   5.273   0.713
   11MET     HA 7174  10.734   5.355   0.656
   11MET     CB 7175  10.673   5.217   0.807
   11MET    HB1 7176  10.712   5.130   0.860
   11MET    HB2 7177  10.648   5.293   0.881
   11MET     CG 7178  10.543   5.178   0.735
   11MET    HG1 7179  10.562   5.090   0.674
   11MET    HG2 7180  10.513   5.260   0.671
   11MET     SD 7181  10.408   5.143   0.850
   11MET     CE 7182  10.277   5.097   0.733
   11MET    HE1 7183  10.187   5.069   0.788
   11MET    HE2 7184  10.310   5.012   0.673
   11MET    HE3 7185  10.255   5.181   0.668
   11MET      C 7186  10.834   5.170   0.613
   11MET      O 7187  10.880   5.064   0.655
   12GLY      N 7188  10.834   5.202   0.483
   12GLY      H 7189  10.791   5.290   0.458
   12GLY     CA 7190  10.875   5.110   0.376
   12GLY    HA1 7191  10.850   5.152   0.279
   12GLY    HA2 7192  10.819   5.017   0.386
   12GLY      C 7193  11.026   5.075   0.378
   12GLY      O 7194  11.069   4.974   0.433
   13GLY      N 7195  11.116   5.156   0.322
   13GLY      H 7196  11.210   5.121   0.328
   13GLY     CA 7197  11.095   5.284   0.256
   13GLY    HA1 7198  11.185   5.344   0.269
   13GLY    HA2 7199  11.013   5.338   0.303
   13GLY      C 7200  11.066   5.275   0.105
   13GLY      O 7201  11.065   5.167   0.046
   14ASN      N 7202  11.050   5.391   0.043
   14ASN      H 7203  11.063   5.475   0.099
   14ASN     CA 7204  10.990   5.411  -0.088
   14ASN     HA 7205  10.962   5.314  -0.131
   14ASN     CB 7206  11.088   5.484  -0.181
   14ASN    HB1 7207  11.034   5.517  -0.269
   14ASN    HB2 7208  11.126   5.572  -0.130
   14ASN     CG 7209  11.205   5.402  -0.231
   14ASN    OD1 7210  11.220   5.283  -0.211
   14ASN    ND2 7211  11.293   5.467  -0.304
   14ASN   HD21 7212  11.363   5.410  -0.350
   14ASN   HD22 7213  11.284   5.566  -0.317
   14ASN      C 7214  10.863   5.495  -0.072
   14ASN      O 7215  10.855   5.579   0.018
   15TYR      N 7216  10.770   5.476  -0.166
   15TYR      H 7217  10.784   5.399  -0.230
   15TYR     CA 7218  10.635   5.532  -0.163
   15TYR     HA 7219  10.606   5.555  -0.061
   15TYR     CB 7220  10.634   5.663  -0.245
   15TYR    HB1 7221  10.532   5.703  -0.243
   15TYR    HB2 7222  10.658   5.641  -0.349
   15TYR     CG 7223  10.730   5.768  -0.193
   15TYR    CD1 7224  10.695   5.847  -0.082
   15TYR    HD1 7225  10.597   5.835  -0.037
   15TYR    CE1 7226  10.789   5.934  -0.024
   15TYR    HE1 7227  10.764   5.991   0.064
   15TYR     CZ 7228  10.920   5.941  -0.077
   15TYR     OH 7229  11.012   6.021  -0.017
   15TYR     HH 7230  11.097   6.017  -0.061
   15TYR    CE2 7231  10.954   5.865  -0.191
   15TYR    HE2 7232  11.054   5.869  -0.230
   15TYR    CD2 7233  10.859   5.779  -0.249
   15TYR    HD2 7234  10.886   5.716  -0.332
   15TYR      C 7235  10.540   5.426  -0.221
   15TYR      O 7236  10.524   5.419  -0.343
   16GLY      N 7237  10.479   5.337  -0.142
   16GLY      H 7238  10.428   5.264  -0.190
   16GLY     CA 7239  10.478   5.330   0.005
   16GLY    HA1 7240  10.406   5.254   0.034
   16GLY    HA2 7241  10.441   5.426   0.043
   16GLY      C 7242  10.611   5.298   0.075
   16GLY      O 7243  10.711   5.264   0.011
   17ASP      N 7244  10.621   5.314   0.207
   17ASP      H 7245  10.711   5.288   0.245
   17ASP     CA 7246  10.512   5.329   0.304
   17ASP     HA 7247  10.420   5.353   0.251
   17ASP     CB 7248  10.487   5.196   0.376
   17ASP    HB1 7249  10.570   5.175   0.443
   17ASP    HB2 7250  10.396   5.202   0.436
   17ASP     CG 7251  10.474   5.083   0.275
   17ASP    OD1 7252  10.573   5.009   0.260
   17ASP    OD2 7253  10.369   5.084   0.207
   17ASP      C 7254  10.538   5.440   0.406
   17ASP      O 7255  10.652   5.468   0.440
   18ASP      N 7256  10.435   5.506   0.460
   18ASP      H 7257  10.458   5.572   0.534
   18ASP     CA 7258  10.290   5.487   0.435
   18ASP     HA 7259  10.267   5.382   0.418
   18ASP     CB 7260  10.213   5.532   0.560
   18ASP    HB1 7261  10.243   5.471   0.645
   18ASP    HB2 7262  10.106   5.519   0.545
   18ASP     CG 7263  10.243   5.679   0.592
   18ASP    OD1 7264  10.160   5.765   0.556
   18ASP    OD2 7265  10.356   5.708   0.638
   18ASP      C 7266  10.237   5.568   0.314
   18ASP      O 7267  10.118   5.560   0.280
   19ARG      N 7268  10.322   5.652   0.253
   19ARG      H 7269  10.418   5.646   0.281
   19ARG     CA 7270  10.280   5.767   0.170
   19ARG     HA 7271  10.175   5.788   0.193
   19ARG     CB 7272  10.363   5.890   0.207
   19ARG    HB1 7273  10.469   5.867   0.193
   19ARG    HB2 7274  10.337   5.972   0.140
   19ARG     CG 7275  10.341   5.938   0.351
   19ARG    HG1 7276  10.363   5.856   0.419
   19ARG    HG2 7277  10.237   5.968   0.364
   19ARG     CD 7278  10.434   6.056   0.383
   19ARG    HD1 7279  10.420   6.132   0.306
   19ARG    HD2 7280  10.537   6.021   0.378
   19ARG     NE 7281  10.408   6.117   0.515
   19ARG     HE 7282  10.375   6.212   0.514
   19ARG     CZ 7283  10.428   6.064   0.634
   19ARG    NH1 7284  10.404   6.134   0.741
   19ARG   HH11 7285  10.377   6.230   0.732
   19ARG   HH12 7286  10.412   6.090   0.830
   19ARG    NH2 7287  10.472   5.944   0.653
   19ARG   HH21 7288  10.459   5.900   0.742
   19ARG   HH22 7289  10.452   5.875   0.581
   19ARG      C 7290  10.289   5.743   0.019
   19ARG      O 7291  10.378   5.673  -0.028
   20ARG      N 7292  10.206   5.816  -0.056
   20ARG      H 7293  10.139   5.873  -0.007
   20ARG     CA 7294  10.230   5.846  -0.199
   20ARG     HA 7295  10.256   5.752  -0.249
   20ARG     CB 7296  10.100   5.900  -0.263
   20ARG    HB1 7297  10.115   5.909  -0.371
   20ARG    HB2 7298  10.023   5.825  -0.249
   20ARG     CG 7299  10.047   6.034  -0.208
   20ARG    HG1 7300  10.071   6.044  -0.102
   20ARG    HG2 7301   9.939   6.035  -0.218
   20ARG     CD 7302  10.103   6.155  -0.284
   20ARG    HD1 7303  10.077   6.142  -0.389
   20ARG    HD2 7304  10.211   6.157  -0.276
   20ARG     NE 7305  10.049   6.284  -0.234
   20ARG     HE 7306  10.039   6.296  -0.133
   20ARG     CZ 7307  10.017   6.390  -0.306
   20ARG    NH1 7308  10.023   6.391  -0.436
   20ARG   HH11 7309   9.991   6.472  -0.486
   20ARG   HH12 7310  10.049   6.307  -0.483
   20ARG    NH2 7311   9.977   6.499  -0.248
   20ARG   HH21 7312   9.970   6.499  -0.145
   20ARG   HH22 7313   9.947   6.579  -0.297
   20ARG      C 7314  10.349   5.941  -0.215
   20ARG      O 7315  10.376   6.022  -0.127
   21GLY      N 7316  10.417   5.937  -0.329
   21GLY      H 7317  10.393   5.868  -0.399
   21GLY     CA 7318  10.532   6.023  -0.357
   21GLY    HA1 7319  10.498   6.124  -0.379
   21GLY    HA2 7320  10.595   6.027  -0.268
   21GLY      C 7321  10.616   5.973  -0.475
   21GLY      O 7322  10.562   5.917  -0.569
   22GLY      N 7323  10.747   5.992  -0.467
   22GLY      H 7324  10.784   6.038  -0.385
   22GLY     CA 7325  10.842   5.939  -0.566
   22GLY    HA1 7326  10.938   5.925  -0.517
   22GLY    HA2 7327  10.807   5.842  -0.599
   22GLY      C 7328  10.865   6.027  -0.689
   22GLY      O 7329  10.821   6.142  -0.698
   23ARG      N 7330  10.943   5.973  -0.783
   23ARG      H 7331  10.960   5.874  -0.776
   23ARG     CA 7332  11.000   6.042  -0.900
   23ARG     HA 7333  11.001   6.149  -0.879
   23ARG     CB 7334  11.145   5.996  -0.922
   23ARG    HB1 7335  11.145   5.888  -0.940
   23ARG    HB2 7336  11.186   6.045  -1.010
   23ARG     CG 7337  11.236   6.027  -0.801
   23ARG    HG1 7338  11.242   6.135  -0.787
   23ARG    HG2 7339  11.193   5.984  -0.711
   23ARG     CD 7340  11.377   5.968  -0.816
   23ARG    HD1 7341  11.367   5.861  -0.834
   23ARG    HD2 7342  11.431   5.984  -0.723
   23ARG     NE 7343  11.452   6.032  -0.926
   23ARG     HE 7344  11.423   6.124  -0.957
   23ARG     CZ 7345  11.553   5.981  -0.994
   23ARG    NH1 7346  11.603   6.049  -1.093
   23ARG   HH11 7347  11.557   6.139  -1.111
   23ARG   HH12 7348  11.665   6.009  -1.160
   23ARG    NH2 7349  11.605   5.865  -0.966
   23ARG   HH21 7350  11.679   5.828  -1.022
   23ARG   HH22 7351  11.566   5.814  -0.889
   23ARG      C 7352  10.914   6.017  -1.025
   23ARG      O 7353  10.857   5.910  -1.038
   24GLY      N 7354  10.902   6.108  -1.121
   24GLY      H 7355  10.843   6.079  -1.197
   24GLY     CA 7356  10.972   6.237  -1.135
   24GLY    HA1 7357  11.075   6.226  -1.103
   24GLY    HA2 7358  10.973   6.264  -1.241
   24GLY      C 7359  10.912   6.356  -1.057
   24GLY      O 7360  10.944   6.470  -1.090
   25GLY      N 7361  10.826   6.333  -0.958
   25GLY      H 7362  10.802   6.237  -0.935
   25GLY     CA 7363  10.797   6.433  -0.855
   25GLY    HA1 7364  10.764   6.526  -0.903
   25GLY    HA2 7365  10.717   6.397  -0.791
   25GLY      C 7366  10.920   6.461  -0.769
   25GLY      O 7367  11.007   6.375  -0.753
   26TYR      N 7368  10.933   6.584  -0.716
   26TYR      H 7369  10.857   6.650  -0.729
   26TYR     CA 7370  11.045   6.624  -0.631
   26TYR     HA 7371  11.064   6.542  -0.561
   26TYR     CB 7372  11.004   6.745  -0.545
   26TYR    HB1 7373  10.984   6.830  -0.611
   26TYR    HB2 7374  11.088   6.773  -0.481
   26TYR     CG 7375  10.882   6.723  -0.455
   26TYR    CD1 7376  10.870   6.606  -0.377
   26TYR    HD1 7377  10.945   6.529  -0.381
   26TYR    CE1 7378  10.757   6.587  -0.296
   26TYR    HE1 7379  10.744   6.496  -0.239
   26TYR     CZ 7380  10.656   6.685  -0.289
   26TYR     OH 7381  10.548   6.665  -0.209
   26TYR     HH 7382  10.486   6.738  -0.210
   26TYR    CE2 7383  10.669   6.803  -0.365
   26TYR    HE2 7384  10.592   6.879  -0.360
   26TYR    CD2 7385  10.781   6.821  -0.448
   26TYR    HD2 7386  10.789   6.911  -0.507
   26TYR      C 7387  11.178   6.641  -0.709
   26TYR      O 7388  11.224   6.752  -0.738
   27ASP      N 7389  11.238   6.527  -0.743
   27ASP      H 7390  11.186   6.442  -0.721
   27ASP     CA 7391  11.364   6.507  -0.815
   27ASP     HA 7392  11.410   6.602  -0.840
   27ASP     CB 7393  11.336   6.432  -0.946
   27ASP    HB1 7394  11.270   6.347  -0.924
   27ASP    HB2 7395  11.282   6.498  -1.014
   27ASP     CG 7396  11.461   6.378  -1.017
   27ASP    OD1 7397  11.450   6.268  -1.077
   27ASP    OD2 7398  11.572   6.437  -1.008
   27ASP      C 7399  11.462   6.427  -0.727
   27ASP      O 7400  11.440   6.309  -0.697
   28ARG      N 7401  11.573   6.491  -0.691
   28ARG      H 7402  11.582   6.588  -0.720
   28ARG     CA 7403  11.688   6.436  -0.618
   28ARG     HA 7404  11.657   6.346  -0.564
   28ARG     CB 7405  11.795   6.401  -0.723
   28ARG    HB1 7406  11.894   6.398  -0.677
   28ARG    HB2 7407  11.798   6.478  -0.800
   28ARG     CG 7408  11.766   6.264  -0.786
   28ARG    HG1 7409  11.778   6.187  -0.710
   28ARG    HG2 7410  11.664   6.260  -0.823
   28ARG     CD 7411  11.861   6.233  -0.903
   28ARG    HD1 7412  11.848   6.128  -0.929
   28ARG    HD2 7413  11.963   6.250  -0.871
   28ARG     NE 7414  11.830   6.317  -1.020
   28ARG     HE 7415  11.748   6.378  -1.012
   28ARG     CZ 7416  11.894   6.319  -1.135
   28ARG    NH1 7417  11.990   6.234  -1.162
   28ARG   HH11 7418  12.036   6.237  -1.251
   28ARG   HH12 7419  12.014   6.167  -1.091
   28ARG    NH2 7420  11.861   6.404  -1.228
   28ARG   HH21 7421  11.793   6.474  -1.203
   28ARG   HH22 7422  11.914   6.412  -1.312
   28ARG      C 7423  11.738   6.537  -0.514
   28ARG      O 7424  11.701   6.654  -0.520
   29GLY      N 7425  11.824   6.501  -0.418
   29GLY      H 7426  11.844   6.574  -0.352
   29GLY     CA 7427  11.879   6.367  -0.389
   29GLY    HA1 7428  11.969   6.381  -0.329
   29GLY    HA2 7429  11.909   6.317  -0.481
   29GLY      C 7430  11.784   6.274  -0.313
   29GLY      O 7431  11.664   6.298  -0.308
   30GLY      N 7432  11.831   6.166  -0.251
   30GLY      H 7433  11.762   6.111  -0.202
   30GLY     CA 7434  11.969   6.113  -0.252
   30GLY    HA1 7435  11.979   6.045  -0.168
   30GLY    HA2 7436  12.040   6.194  -0.236
   30GLY      C 7437  12.008   6.039  -0.380
   30GLY      O 7438  11.950   6.060  -0.487
   31TYR      N 7439  12.111   5.954  -0.371
   31TYR      H 7440  12.150   5.935  -0.279
   31TYR     CA 7441  12.179   5.894  -0.486
   31TYR     HA 7442  12.109   5.885  -0.568
   31TYR     CB 7443  12.296   5.985  -0.529
   31TYR    HB1 7444  12.328   5.956  -0.629
   31TYR    HB2 7445  12.380   5.968  -0.462
   31TYR     CG 7446  12.267   6.135  -0.529
   31TYR    CD1 7447  12.303   6.213  -0.417
   31TYR    HD1 7448  12.353   6.167  -0.333
   31TYR    CE1 7449  12.273   6.350  -0.414
   31TYR    HE1 7450  12.300   6.411  -0.329
   31TYR     CZ 7451  12.209   6.411  -0.524
   31TYR     OH 7452  12.185   6.545  -0.522
   31TYR     HH 7453  12.161   6.579  -0.609
   31TYR    CE2 7454  12.174   6.334  -0.637
   31TYR    HE2 7455  12.126   6.382  -0.721
   31TYR    CD2 7456  12.201   6.196  -0.638
   31TYR    HD2 7457  12.171   6.136  -0.723
   31TYR      C 7458  12.234   5.754  -0.453
   31TYR      O 7459  12.260   5.724  -0.336
   32ARG      N 7460  12.263   5.672  -0.555
   32ARG      H 7461  12.233   5.698  -0.648
   32ARG     CA 7462  12.330   5.541  -0.541
   32ARG     HA 7463  12.307   5.500  -0.443
   32ARG     CB 7464  12.483   5.554  -0.556
   32ARG    HB1 7465  12.506   5.591  -0.656
   32ARG    HB2 7466  12.527   5.455  -0.547
   32ARG     CG 7467  12.550   5.647  -0.453
   32ARG    HG1 7468  12.523   5.750  -0.476
   32ARG    HG2 7469  12.513   5.623  -0.353
   32ARG     CD 7470  12.703   5.635  -0.456
   32ARG    HD1 7471  12.737   5.638  -0.559
   32ARG    HD2 7472  12.744   5.720  -0.402
   32ARG     NE 7473  12.749   5.510  -0.390
   32ARG     HE 7474  12.677   5.451  -0.353
   32ARG     CZ 7475  12.874   5.474  -0.369
   32ARG    NH1 7476  12.900   5.363  -0.304
   32ARG   HH11 7477  12.825   5.307  -0.268
   32ARG   HH12 7478  12.995   5.337  -0.285
   32ARG    NH2 7479  12.975   5.545  -0.409
   32ARG   HH21 7480  12.957   5.633  -0.454
   32ARG   HH22 7481  13.069   5.520  -0.385
   32ARG      C 7482  12.281   5.440  -0.645
   32ARG      O 7483  12.245   5.478  -0.756
   33GLY      N 7484  12.291   5.311  -0.613
   33GLY      H 7485  12.302   5.289  -0.515
   33GLY     CA 7486  12.275   5.198  -0.706
   33GLY    HA1 7487  12.331   5.112  -0.669
   33GLY    HA2 7488  12.316   5.225  -0.803
   33GLY      C 7489  12.130   5.153  -0.728
   33GLY      O 7490  12.106   5.034  -0.744
   34ARG      N 7491  12.035   5.247  -0.724
   34ARG      H 7492  12.065   5.343  -0.711
   34ARG     CA 7493  11.890   5.223  -0.719
   34ARG     HA 7494  11.871   5.125  -0.675
   34ARG     CB 7495  11.828   5.231  -0.860
   34ARG    HB1 7496  11.844   5.331  -0.900
   34ARG    HB2 7497  11.720   5.214  -0.852
   34ARG     CG 7498  11.886   5.128  -0.959
   34ARG    HG1 7499  11.994   5.143  -0.967
   34ARG    HG2 7500  11.869   5.026  -0.922
   34ARG     CD 7501  11.830   5.140  -1.102
   34ARG    HD1 7502  11.829   5.246  -1.130
   34ARG    HD2 7503  11.899   5.088  -1.169
   34ARG     NE 7504  11.695   5.081  -1.118
   34ARG     HE 7505  11.656   5.033  -1.038
   34ARG     CZ 7506  11.625   5.075  -1.230
   34ARG    NH1 7507  11.667   5.129  -1.341
   34ARG   HH11 7508  11.758   5.172  -1.344
   34ARG   HH12 7509  11.613   5.120  -1.426
   34ARG    NH2 7510  11.510   5.014  -1.234
   34ARG   HH21 7511  11.474   4.967  -1.153
   34ARG   HH22 7512  11.459   5.008  -1.320
   34ARG      C 7513  11.829   5.330  -0.627
   34ARG      O 7514  11.881   5.442  -0.623
   35GLY      N 7515  11.722   5.304  -0.552
   35GLY      H 7516  11.683   5.383  -0.503
   35GLY     CA 7517  11.657   5.175  -0.527
   35GLY    HA1 7518  11.726   5.110  -0.474
   35GLY    HA2 7519  11.629   5.127  -0.621
   35GLY      C 7520  11.530   5.194  -0.442
   35GLY      O 7521  11.486   5.307  -0.425
   36GLY      N 7522  11.467   5.088  -0.389
   36GLY      H 7523  11.383   5.108  -0.337
   36GLY     CA 7524  11.519   4.951  -0.385
   36GLY    HA1 7525  11.440   4.883  -0.354
   36GLY    HA2 7526  11.550   4.920  -0.485
   36GLY      C 7527  11.637   4.934  -0.289
   36GLY      O 7528  11.664   5.019  -0.203
   37ASP      N 7529  11.709   4.823  -0.304
   37ASP      H 7530  11.675   4.753  -0.369
   37ASP     CA 7531  11.805   4.774  -0.204
   37ASP     HA 7532  11.762   4.795  -0.106
   37ASP     CB 7533  11.814   4.621  -0.214
   37ASP    HB1 7534  11.858   4.580  -0.123
   37ASP    HB2 7535  11.877   4.593  -0.299
   37ASP     CG 7536  11.674   4.565  -0.234
   37ASP    OD1 7537  11.638   4.551  -0.353
   37ASP    OD2 7538  11.602   4.560  -0.132
   37ASP      C 7539  11.944   4.837  -0.210
   37ASP      O 7540  11.989   4.893  -0.311
   38ARG      N 7541  12.018   4.822  -0.100
   38ARG      H 7542  11.974   4.782  -0.018
   38ARG     CA 7543  12.163   4.844  -0.097
   38ARG     HA 7544  12.196   4.856  -0.200
   38ARG     CB 7545  12.236   4.721  -0.040
   38ARG    HB1 7546  12.221   4.716   0.068
   38ARG    HB2 7547  12.343   4.733  -0.059
   38ARG     CG 7548  12.188   4.588  -0.103
   38ARG    HG1 7549  12.164   4.603  -0.209
   38ARG    HG2 7550  12.096   4.558  -0.052
   38ARG     CD 7551  12.290   4.474  -0.090
   38ARG    HD1 7552  12.236   4.379  -0.089
   38ARG    HD2 7553  12.342   4.483   0.006
   38ARG     NE 7554  12.388   4.476  -0.201
   38ARG     HE 7555  12.471   4.531  -0.187
   38ARG     CZ 7556  12.378   4.409  -0.316
   38ARG    NH1 7557  12.470   4.423  -0.407
   38ARG   HH11 7558  12.461   4.371  -0.493
   38ARG   HH12 7559  12.550   4.481  -0.392
   38ARG    NH2 7560  12.278   4.330  -0.343
   38ARG   HH21 7561  12.273   4.280  -0.430
   38ARG   HH22 7562  12.205   4.317  -0.275
   38ARG      C 7563  12.200   4.974  -0.025
   38ARG      O 7564  12.139   5.013   0.073
   39GLY      N 7565  12.305   5.040  -0.073
   39GLY      H 7566  12.350   5.003  -0.155
   39GLY     CA 7567  12.361   5.161  -0.011
   39GLY    HA1 7568  12.464   5.173  -0.043
   39GLY    HA2 7569  12.361   5.148   0.097
   39GLY      C 7570  12.287   5.293  -0.041
   39GLY      O 7571  12.336   5.397   0.002
   40GLY      N 7572  12.177   5.290  -0.115
   40GLY      H 7573  12.144   5.201  -0.149
   40GLY     CA 7574  12.093   5.407  -0.146
   40GLY    HA1 7575  12.006   5.402  -0.081
   40GLY    HA2 7576  12.147   5.500  -0.124
   40GLY      C 7577  12.047   5.412  -0.293
   40GLY      O 7578  12.114   5.356  -0.380
   41PHE      N 7579  11.937   5.480  -0.326
   41PHE      H 7580  11.912   5.478  -0.424
   41PHE     CA 7581  11.848   5.560  -0.239
   41PHE     HA 7582  11.849   5.521  -0.138
   41PHE     CB 7583  11.900   5.705  -0.239
   41PHE    HB1 7584  11.904   5.740  -0.342
   41PHE    HB2 7585  12.002   5.705  -0.200
   41PHE     CG 7586  11.817   5.803  -0.158
   41PHE    CD1 7587  11.706   5.867  -0.217
   41PHE    HD1 7588  11.681   5.847  -0.320
   41PHE    CE1 7589  11.627   5.954  -0.141
   41PHE    HE1 7590  11.540   6.002  -0.187
   41PHE     CZ 7591  11.659   5.980  -0.007
   41PHE     HZ 7592  11.597   6.048   0.051
   41PHE    CE2 7593  11.770   5.918   0.052
   41PHE    HE2 7594  11.794   5.938   0.156
   41PHE    CD2 7595  11.849   5.829  -0.023
   41PHE    HD2 7596  11.933   5.780   0.023
   41PHE      C 7597  11.702   5.553  -0.290
   41PHE      O 7598  11.681   5.553  -0.411
   42ARG      N 7599  11.598   5.550  -0.206
   42ARG      H 7600  11.508   5.545  -0.251
   42ARG     CA 7601  11.593   5.564  -0.058
   42ARG     HA 7602  11.682   5.615  -0.022
   42ARG     CB 7603  11.589   5.424   0.008
   42ARG    HB1 7604  11.680   5.370  -0.018
   42ARG    HB2 7605  11.587   5.436   0.117
   42ARG     CG 7606  11.469   5.337  -0.033
   42ARG    HG1 7607  11.469   5.325  -0.141
   42ARG    HG2 7608  11.377   5.386  -0.002
   42ARG     CD 7609  11.472   5.196   0.029
   42ARG    HD1 7610  11.479   5.205   0.137
   42ARG    HD2 7611  11.561   5.144  -0.008
   42ARG     NE 7612  11.351   5.118  -0.005
   42ARG     HE 7613  11.270   5.170  -0.037
   42ARG     CZ 7614  11.331   4.988   0.006
   42ARG    NH1 7615  11.211   4.939  -0.004
   42ARG   HH11 7616  11.133   5.005  -0.006
   42ARG   HH12 7617  11.192   4.842   0.009
   42ARG    NH2 7618  11.429   4.904   0.027
   42ARG   HH21 7619  11.523   4.937   0.025
   42ARG   HH22 7620  11.410   4.805   0.031
   42ARG      C 7621  11.476   5.655  -0.017
   42ARG      O 7622  11.393   5.691  -0.101
   43GLY      N 7623  11.472   5.695   0.110
   43GLY      H 7624  11.541   5.659   0.174
   43GLY     CA 7625  11.360   5.770   0.170
   43GLY    HA1 7626  11.391   5.809   0.266
   43GLY    HA2 7627  11.334   5.854   0.106
   43GLY      C 7628  11.234   5.683   0.190
   43GLY      O 7629  11.236   5.565   0.158
   44GLY      N 7630  11.123   5.737   0.241
   44GLY      H 7631  11.043   5.675   0.246
   44GLY     CA 7632  11.109   5.868   0.304
   44GLY    HA1 7633  11.147   5.946   0.239
   44GLY    HA2 7634  11.002   5.886   0.319
   44GLY      C 7635  11.179   5.880   0.441
   44GLY      O 7636  11.259   5.794   0.477
   45ARG      N 7637  11.153   5.984   0.520
   45ARG      H 7638  11.198   5.980   0.611
   45ARG     CA 7639  11.073   6.106   0.490
   45ARG     HA 7640  11.000   6.085   0.412
   45ARG     CB 7641  10.995   6.148   0.617
   45ARG    HB1 7642  11.065   6.157   0.700
   45ARG    HB2 7643  10.950   6.246   0.601
   45ARG     CG 7644  10.884   6.049   0.653
   45ARG    HG1 7645  10.808   6.048   0.575
   45ARG    HG2 7646  10.926   5.949   0.661
   45ARG     CD 7647  10.820   6.082   0.788
   45ARG    HD1 7648  10.900   6.094   0.862
   45ARG    HD2 7649  10.758   5.997   0.818
   45ARG     NE 7650  10.735   6.204   0.789
   45ARG     HE 7651  10.716   6.254   0.702
   45ARG     CZ 7652  10.678   6.254   0.896
   45ARG    NH1 7653  10.689   6.199   1.014
   45ARG   HH11 7654  10.748   6.117   1.025
   45ARG   HH12 7655  10.643   6.239   1.093
   45ARG    NH2 7656  10.604   6.360   0.889
   45ARG   HH21 7657  10.603   6.414   0.801
   45ARG   HH22 7658  10.571   6.408   0.970
   45ARG      C 7659  11.160   6.222   0.439
   45ARG      O 7660  11.282   6.218   0.446
   46GLY      N 7661  11.094   6.326   0.389
   46GLY      H 7662  10.993   6.319   0.383
   46GLY     CA 7663  11.155   6.451   0.344
   46GLY    HA1 7664  11.100   6.534   0.388
   46GLY    HA2 7665  11.258   6.457   0.380
   46GLY      C 7666  11.158   6.470   0.191
   46GLY      O 7667  11.136   6.376   0.115
   47GLY      N 7668  11.183   6.591   0.142
   47GLY      H 7669  11.184   6.599   0.041
   47GLY     CA 7670  11.203   6.714   0.219
   47GLY    HA1 7671  11.112   6.736   0.276
   47GLY    HA2 7672  11.286   6.701   0.288
   47GLY      C 7673  11.234   6.836   0.131
   47GLY      O 7674  11.240   6.825   0.008
   48GLY      N 7675  11.257   6.951   0.195
   48GLY      H 7676  11.250   6.951   0.295
   48GLY     CA 7677  11.314   7.071   0.132
   48GLY    HA1 7678  11.259   7.095   0.041
   48GLY    HA2 7679  11.305   7.155   0.200
   48GLY      C 7680  11.462   7.055   0.095
   48GLY      O 7681  11.515   6.944   0.094
   49ASP      N 7682  11.531   7.164   0.061
   49ASP      H 7683  11.487   7.257   0.063
   49ASP     CA 7684  11.673   7.163   0.028
   49ASP     HA 7685  11.720   7.083   0.086
   49ASP     CB 7686  11.742   7.294   0.072
   49ASP    HB1 7687  11.847   7.291   0.041
   49ASP    HB2 7688  11.741   7.297   0.181
   49ASP     CG 7689  11.676   7.422   0.020
   49ASP    OD1 7690  11.749   7.500  -0.045
   49ASP    OD2 7691  11.554   7.440   0.046
   49ASP      C 7692  11.702   7.130  -0.120
   49ASP      O 7693  11.617   7.145  -0.210
   50ARG      N 7694  11.824   7.080  -0.144
   50ARG      H 7695  11.883   7.070  -0.063
   50ARG     CA 7696  11.876   7.034  -0.273
   50ARG     HA 7697  11.887   7.121  -0.338
   50ARG     CB 7698  12.014   6.969  -0.250
   50ARG    HB1 7699  12.041   6.909  -0.338
   50ARG    HB2 7700  12.008   6.901  -0.165
   50ARG     CG 7701  12.125   7.073  -0.227
   50ARG    HG1 7702  12.135   7.134  -0.317
   50ARG    HG2 7703  12.100   7.137  -0.143
   50ARG     CD 7704  12.259   7.002  -0.200
   50ARG    HD1 7705  12.254   6.951  -0.104
   50ARG    HD2 7706  12.275   6.926  -0.277
   50ARG     NE 7707  12.373   7.096  -0.203
   50ARG     HE 7708  12.419   7.110  -0.292
   50ARG     CZ 7709  12.423   7.166  -0.103
   50ARG    NH1 7710  12.374   7.160   0.018
   50ARG   HH11 7711  12.421   7.213   0.092
   50ARG   HH12 7712  12.295   7.103   0.040
   50ARG    NH2 7713  12.526   7.243  -0.122
   50ARG   HH21 7714  12.556   7.305  -0.045
   50ARG   HH22 7715  12.573   7.252  -0.210
   50ARG      C 7716  11.782   6.935  -0.344
   50ARG      O 7717  11.702   6.868  -0.280
   51GLY      N 7718  11.790   6.920  -0.477
   51GLY      H 7719  11.737   6.841  -0.514
   51GLY     CA 7720  11.877   6.992  -0.571
   51GLY    HA1 7721  11.981   6.965  -0.553
   51GLY    HA2 7722  11.866   7.099  -0.556
   51GLY      C 7723  11.845   6.959  -0.717
   51GLY      O 7724  11.781   6.858  -0.746
   52GLY      N 7725  11.889   7.046  -0.808
   52GLY      H 7726  11.941   7.126  -0.777
   52GLY     CA 7727  11.888   7.017  -0.952
   52GLY    HA1 7728  11.796   6.967  -0.980
   52GLY    HA2 7729  11.894   7.111  -1.008
   52GLY      C 7730  12.007   6.929  -0.995
   52GLY      O 7731  12.107   6.920  -0.925
   53PHE      N 7732  11.996   6.866  -1.113
   53PHE      H 7733  11.912   6.879  -1.167
   53PHE     CA 7734  12.105   6.789  -1.173
   53PHE     HA 7735  12.196   6.848  -1.164
   53PHE     CB 7736  12.077   6.768  -1.323
   53PHE    HB1 7737  11.986   6.709  -1.334
   53PHE    HB2 7738  12.159   6.711  -1.366
   53PHE     CG 7739  12.063   6.896  -1.404
   53PHE    CD1 7740  12.177   6.976  -1.430
   53PHE    HD1 7741  12.274   6.947  -1.392
   53PHE    CE1 7742  12.165   7.093  -1.507
   53PHE    HE1 7743  12.252   7.153  -1.529
   53PHE     CZ 7744  12.039   7.130  -1.558
   53PHE     HZ 7745  12.030   7.220  -1.619
   53PHE    CE2 7746  11.926   7.052  -1.532
   53PHE    HE2 7747  11.829   7.082  -1.572
   53PHE    CD2 7748  11.938   6.935  -1.455
   53PHE    HD2 7749  11.850   6.874  -1.437
   53PHE      C 7750  12.132   6.653  -1.106
   53PHE      O 7751  12.040   6.583  -1.061
   54GLY      N 7752  12.258   6.608  -1.111
   54GLY      H 7753  12.328   6.671  -1.147
   54GLY     CA 7754  12.303   6.479  -1.059
   54GLY    HA1 7755  12.223   6.406  -1.066
   54GLY    HA2 7756  12.385   6.446  -1.124
   54GLY      C 7757  12.353   6.483  -0.913
   54GLY      O 7758  12.315   6.573  -0.838
   55PRO      N 7759  12.435   6.386  -0.870
   55PRO     CD 7760  12.505   6.394  -0.743
   55PRO    HD1 7761  12.434   6.394  -0.661
   55PRO    HD2 7762  12.567   6.484  -0.738
   55PRO     CG 7763  12.593   6.269  -0.733
   55PRO    HG1 7764  12.599   6.232  -0.631
   55PRO    HG2 7765  12.692   6.291  -0.773
   55PRO     CB 7766  12.522   6.169  -0.825
   55PRO    HB1 7767  12.441   6.122  -0.771
   55PRO    HB2 7768  12.591   6.094  -0.864
   55PRO     CA 7769  12.464   6.258  -0.936
   55PRO     HA 7770  12.372   6.214  -0.972
   55PRO      C 7771  12.562   6.271  -1.054
   55PRO      O 7772  12.649   6.357  -1.054
   56GLY      N 7773  12.549   6.184  -1.154
   56GLY      H 7774  12.474   6.117  -1.151
   56GLY     CA 7775  12.629   6.191  -1.276
   56GLY    HA1 7776  12.734   6.202  -1.249
   56GLY    HA2 7777  12.618   6.099  -1.333
   56GLY      C 7778  12.589   6.308  -1.367
   56GLY      O 7779  12.469   6.331  -1.387
   57LYS      N 7780  12.688   6.378  -1.421
   57LYS      H 7781  12.782   6.360  -1.388
   57LYS     CA 7782  12.676   6.496  -1.509
   57LYS     HA 7783  12.574   6.536  -1.505
   57LYS     CB 7784  12.711   6.459  -1.654
   57LYS    HB1 7785  12.723   6.551  -1.712
   57LYS    HB2 7786  12.806   6.406  -1.655
   57LYS     CG 7787  12.603   6.374  -1.723
   57LYS    HG1 7788  12.511   6.433  -1.727
   57LYS    HG2 7789  12.584   6.284  -1.666
   57LYS     CD 7790  12.641   6.335  -1.867
   57LYS    HD1 7791  12.552   6.294  -1.916
   57LYS    HD2 7792  12.671   6.425  -1.922
   57LYS     CE 7793  12.753   6.231  -1.872
   57LYS    HE1 7794  12.723   6.145  -1.812
   57LYS    HE2 7795  12.843   6.274  -1.825
   57LYS     NZ 7796  12.784   6.189  -2.011
   57LYS    HZ1 7797  12.857   6.118  -2.012
   57LYS    HZ2 7798  12.815   6.268  -2.066
   57LYS    HZ3 7799  12.701   6.150  -2.056
   57LYS      C 7800  12.771   6.606  -1.460
   57LYS      O 7801  12.871   6.576  -1.396
   58MET      N 7802  12.739   6.731  -1.495
   58MET      H 7803  12.657   6.744  -1.551
   58MET     CA 7804  12.828   6.847  -1.481
   58MET     HA 7805  12.876   6.842  -1.383
   58MET     CB 7806  12.737   6.972  -1.487
   58MET    HB1 7807  12.793   7.060  -1.459
   58MET    HB2 7808  12.658   6.961  -1.413
   58MET     CG 7809  12.674   6.999  -1.623
   58MET    HG1 7810  12.608   6.917  -1.652
   58MET    HG2 7811  12.752   7.008  -1.699
   58MET     SD 7812  12.578   7.153  -1.623
   58MET     CE 7813  12.569   7.184  -1.802
   58MET    HE1 7814  12.670   7.188  -1.845
   58MET    HE2 7815  12.519   7.278  -1.822
   58MET    HE3 7816  12.514   7.104  -1.852
   58MET      C 7817  12.939   6.843  -1.590
   58MET      O 7818  12.917   6.781  -1.693
   59ASP      N 7819  13.058   6.904  -1.579
   59ASP      H 7820  13.115   6.893  -1.662
   59ASP     CA 7821  13.125   6.973  -1.467
   59ASP     HA 7822  13.199   7.038  -1.513
   59ASP     CB 7823  13.212   6.875  -1.386
   59ASP    HB1 7824  13.242   6.924  -1.293
   59ASP    HB2 7825  13.152   6.788  -1.358
   59ASP     CG 7826  13.340   6.830  -1.459
   59ASP    OD1 7827  13.404   6.733  -1.412
   59ASP    OD2 7828  13.388   6.900  -1.552
   59ASP      C 7829  13.038   7.069  -1.384
   59ASP      O 7830  12.991   7.033  -1.275
   60SER      N 7831  13.008   7.191  -1.430
   60SER      H 7832  12.944   7.245  -1.373
   60SER     CA 7833  13.058   7.257  -1.552
   60SER     HA 7834  13.155   7.218  -1.579
   60SER     CB 7835  12.966   7.230  -1.672
   60SER    HB1 7836  12.876   7.291  -1.666
   60SER    HB2 7837  12.937   7.125  -1.673
   60SER     OG 7838  13.037   7.259  -1.791
   60SER     HG 7839  12.972   7.265  -1.864
   60SER      C 7840  13.074   7.409  -1.529
   60SER      O 7841  12.977   7.483  -1.539
   61ARG      N 7842  13.192   7.461  -1.495
   61ARG      H 7843  13.192   7.562  -1.496
   61ARG     CA 7844  13.315   7.397  -1.442
   61ARG     HA 7845  13.375   7.480  -1.406
   61ARG     CB 7846  13.397   7.331  -1.554
   61ARG    HB1 7847  13.364   7.229  -1.570
   61ARG    HB2 7848  13.383   7.386  -1.648
   61ARG     CG 7849  13.546   7.333  -1.519
   61ARG    HG1 7850  13.563   7.285  -1.423
   61ARG    HG2 7851  13.580   7.437  -1.512
   61ARG     CD 7852  13.630   7.261  -1.625
   61ARG    HD1 7853  13.735   7.276  -1.600
   61ARG    HD2 7854  13.611   7.308  -1.722
   61ARG     NE 7855  13.599   7.117  -1.631
   61ARG     HE 7856  13.509   7.086  -1.596
   61ARG     CZ 7857  13.673   7.022  -1.684
   61ARG    NH1 7858  13.630   6.899  -1.680
   61ARG   HH11 7859  13.538   6.882  -1.637
   61ARG   HH12 7860  13.677   6.825  -1.727
   61ARG    NH2 7861  13.789   7.047  -1.739
   61ARG   HH21 7862  13.816   7.143  -1.749
   61ARG   HH22 7863  13.840   6.974  -1.784
   61ARG      C 7864  13.291   7.310  -1.317
   61ARG      O 7865  13.343   7.200  -1.308
   62GLY      N 7866  13.207   7.359  -1.226
   62GLY      H 7867  13.178   7.455  -1.240
   62GLY     CA 7868  13.146   7.284  -1.115
   62GLY    HA1 7869  13.136   7.179  -1.143
   62GLY    HA2 7870  13.046   7.323  -1.099
   62GLY      C 7871  13.221   7.287  -0.981
   62GLY      O 7872  13.340   7.318  -0.974
   63GLU      N 7873  13.150   7.254  -0.873
   63GLU      H 7874  13.052   7.235  -0.886
   63GLU     CA 7875  13.197   7.270  -0.734
   63GLU     HA 7876  13.232   7.373  -0.721
   63GLU     CB 7877  13.081   7.249  -0.636
   63GLU    HB1 7878  13.121   7.257  -0.535
   63GLU    HB2 7879  13.041   7.148  -0.648
   63GLU     CG 7880  12.966   7.350  -0.652
   63GLU    HG1 7881  12.919   7.334  -0.750
   63GLU    HG2 7882  13.007   7.451  -0.651
   63GLU     CD 7883  12.862   7.335  -0.540
   63GLU    OE1 7884  12.903   7.337  -0.422
   63GLU    OE2 7885  12.741   7.322  -0.572
   63GLU      C 7886  13.315   7.179  -0.697
   63GLU      O 7887  13.424   7.228  -0.666
   64HIS      N 7888  13.298   7.046  -0.704
   64HIS      H 7889  13.208   7.012  -0.733
   64HIS     CA 7890  13.403   6.947  -0.672
   64HIS     HA 7891  13.499   6.997  -0.665
   64HIS     CB 7892  13.377   6.882  -0.535
   64HIS    HB1 7893  13.450   6.801  -0.522
   64HIS    HB2 7894  13.277   6.838  -0.533
   64HIS     CG 7895  13.392   6.975  -0.418
   64HIS    ND1 7896  13.512   7.001  -0.350
   64HIS    CE1 7897  13.483   7.096  -0.260
   64HIS    HE1 7898  13.555   7.143  -0.195
   64HIS    NE2 7899  13.352   7.125  -0.263
   64HIS    HE2 7900  13.306   7.198  -0.209
   64HIS    CD2 7901  13.293   7.050  -0.362
   64HIS    HD2 7902  13.190   7.054  -0.394
   64HIS      C 7903  13.417   6.840  -0.783
   64HIS      O 7904  13.386   6.724  -0.762
   65ARG      N 7905  13.463   6.874  -0.904
   65ARG      H 7906  13.457   6.800  -0.972
   65ARG     CA 7907  13.513   7.006  -0.949
   65ARG     HA 7908  13.454   7.086  -0.904
   65ARG     CB 7909  13.490   7.018  -1.100
   65ARG    HB1 7910  13.522   7.118  -1.130
   65ARG    HB2 7911  13.383   7.010  -1.120
   65ARG     CG 7912  13.564   6.911  -1.182
   65ARG    HG1 7913  13.501   6.822  -1.189
   65ARG    HG2 7914  13.657   6.882  -1.134
   65ARG     CD 7915  13.596   6.963  -1.322
   65ARG    HD1 7916  13.506   7.008  -1.363
   65ARG    HD2 7917  13.626   6.880  -1.386
   65ARG     NE 7918  13.702   7.066  -1.316
   65ARG     HE 7919  13.670   7.158  -1.290
   65ARG     CZ 7920  13.832   7.047  -1.324
   65ARG    NH1 7921  13.882   6.931  -1.357
   65ARG   HH11 7922  13.978   6.910  -1.339
   65ARG   HH12 7923  13.817   6.854  -1.367
   65ARG    NH2 7924  13.913   7.146  -1.300
   65ARG   HH21 7925  14.012   7.133  -1.306
   65ARG   HH22 7926  13.877   7.233  -1.265
   65ARG      C 7927  13.659   7.038  -0.914
   65ARG      O 7928  13.705   7.150  -0.935
   66GLN      N 7929  13.734   6.940  -0.862
   66GLN      H 7930  13.693   6.849  -0.854
   66GLN     CA 7931  13.876   6.956  -0.832
   66GLN     HA 7932  13.891   7.054  -0.785
   66GLN     CB 7933  13.921   6.848  -0.732
   66GLN    HB1 7934  14.030   6.852  -0.723
   66GLN    HB2 7935  13.894   6.750  -0.769
   66GLN     CG 7936  13.859   6.871  -0.593
   66GLN    HG1 7937  13.751   6.861  -0.599
   66GLN    HG2 7938  13.882   6.972  -0.560
   66GLN     CD 7939  13.912   6.774  -0.488
   66GLN    OE1 7940  13.837   6.696  -0.429
   66GLN    NE2 7941  14.040   6.778  -0.459
   66GLN   HE21 7942  14.101   6.841  -0.508
   66GLN   HE22 7943  14.074   6.729  -0.377
   66GLN      C 7944  13.964   6.955  -0.959
   66GLN      O 7945  13.926   6.901  -1.063
   67ASP      N 7946  14.083   7.015  -0.949
   67ASP      H 7947  14.106   7.066  -0.865
   67ASP     CA 7948  14.187   7.009  -1.053
   67ASP     HA 7949  14.143   7.047  -1.145
   67ASP     CB 7950  14.302   7.102  -1.014
   67ASP    HB1 7951  14.345   7.066  -0.921
   67ASP    HB2 7952  14.379   7.100  -1.092
   67ASP     CG 7953  14.255   7.245  -0.994
   67ASP    OD1 7954  14.260   7.322  -1.093
   67ASP    OD2 7955  14.219   7.282  -0.880
   67ASP      C 7956  14.241   6.868  -1.082
   67ASP      O 7957  14.234   6.777  -1.000
   68ARG      N 7958  14.302   6.853  -1.200
   68ARG      H 7959  14.304   6.931  -1.263
   68ARG     CA 7960  14.358   6.725  -1.245
   68ARG     HA 7961  14.408   6.681  -1.159
   68ARG     CB 7962  14.461   6.745  -1.357
   68ARG    HB1 7963  14.415   6.799  -1.440
   68ARG    HB2 7964  14.491   6.647  -1.393
   68ARG     CG 7965  14.585   6.822  -1.309
   68ARG    HG1 7966  14.624   6.775  -1.218
   68ARG    HG2 7967  14.557   6.924  -1.285
   68ARG     CD 7968  14.695   6.824  -1.416
   68ARG    HD1 7969  14.656   6.874  -1.505
   68ARG    HD2 7970  14.778   6.884  -1.378
   68ARG     NE 7971  14.745   6.689  -1.447
   68ARG     HE 7972  14.775   6.634  -1.367
   68ARG     CZ 7973  14.758   6.631  -1.566
   68ARG    NH1 7974  14.812   6.513  -1.576
   68ARG   HH11 7975  14.837   6.476  -1.667
   68ARG   HH12 7976  14.840   6.463  -1.494
   68ARG    NH2 7977  14.719   6.688  -1.676
   68ARG   HH21 7978  14.730   6.640  -1.764
   68ARG   HH22 7979  14.677   6.779  -1.672
   68ARG      C 7980  14.248   6.628  -1.292
   68ARG      O 7981  14.151   6.672  -1.352
   69ARG      N 7982  14.264   6.496  -1.273
   69ARG      H 7983  14.190   6.441  -1.314
   69ARG     CA 7984  14.370   6.423  -1.200
   69ARG     HA 7985  14.415   6.487  -1.125
   69ARG     CB 7986  14.304   6.306  -1.125
   69ARG    HB1 7987  14.231   6.256  -1.189
   69ARG    HB2 7988  14.380   6.233  -1.099
   69ARG     CG 7989  14.235   6.356  -0.996
   69ARG    HG1 7990  14.157   6.427  -1.023
   69ARG    HG2 7991  14.308   6.407  -0.934
   69ARG     CD 7992  14.171   6.244  -0.912
   69ARG    HD1 7993  14.092   6.196  -0.970
   69ARG    HD2 7994  14.127   6.290  -0.824
   69ARG     NE 7995  14.271   6.145  -0.871
   69ARG     HE 7996  14.367   6.156  -0.905
   69ARG     CZ 7997  14.260   6.044  -0.787
   69ARG    NH1 7998  14.359   5.962  -0.779
   69ARG   HH11 7999  14.438   5.973  -0.842
   69ARG   HH12 8000  14.351   5.881  -0.717
   69ARG    NH2 8001  14.156   6.022  -0.712
   69ARG   HH21 8002  14.084   6.092  -0.706
   69ARG   HH22 8003  14.167   5.954  -0.636
   69ARG      C 8004  14.485   6.375  -1.291
   69ARG      O 8005  14.465   6.353  -1.410
   70GLU      N 8006  14.608   6.356  -1.244
   70GLU      H 8007  14.673   6.318  -1.310
   70GLU     CA 8008  14.662   6.381  -1.108
   70GLU     HA 8009  14.580   6.382  -1.036
   70GLU     CB 8010  14.760   6.269  -1.067
   70GLU    HB1 8011  14.795   6.288  -0.966
   70GLU    HB2 8012  14.847   6.274  -1.133
   70GLU     CG 8013  14.704   6.126  -1.074
   70GLU    HG1 8014  14.673   6.107  -1.176
   70GLU    HG2 8015  14.784   6.056  -1.047
   70GLU     CD 8016  14.583   6.102  -0.983
   70GLU    OE1 8017  14.521   5.994  -0.997
   70GLU    OE2 8018  14.542   6.193  -0.908
   70GLU      C 8019  14.734   6.515  -1.095
   70GLU      O 8020  14.781   6.571  -1.194
   71ARG      N 8021  14.747   6.564  -0.971
   71ARG      H 8022  14.701   6.515  -0.895
   71ARG     CA 8023  14.821   6.687  -0.935
   71ARG     HA 8024  14.870   6.725  -1.024
   71ARG     CB 8025  14.930   6.656  -0.831
   71ARG    HB1 8026  14.986   6.748  -0.813
   71ARG    HB2 8027  14.883   6.625  -0.737
   71ARG     CG 8028  15.030   6.547  -0.874
   71ARG    HG1 8029  14.980   6.451  -0.878
   71ARG    HG2 8030  15.067   6.571  -0.974
   71ARG     CD 8031  15.150   6.538  -0.779
   71ARG    HD1 8032  15.219   6.464  -0.819
   71ARG    HD2 8033  15.201   6.634  -0.776
   71ARG     NE 8034  15.115   6.496  -0.642
   71ARG     HE 8035  15.018   6.475  -0.624
   71ARG     CZ 8036  15.200   6.484  -0.541
   71ARG    NH1 8037  15.327   6.509  -0.553
   71ARG   HH11 8038  15.390   6.491  -0.477
   71ARG   HH12 8039  15.365   6.537  -0.643
   71ARG    NH2 8040  15.157   6.446  -0.424
   71ARG   HH21 8041  15.220   6.451  -0.345
   71ARG   HH22 8042  15.064   6.411  -0.413
   71ARG      C 8043  14.724   6.794  -0.879
   71ARG      O 8044  14.640   6.756  -0.798
   72PRO      N 8045  14.735   6.923  -0.918
   72PRO     CD 8046  14.819   6.974  -1.026
   72PRO    HD1 8047  14.920   6.994  -0.988
   72PRO    HD2 8048  14.823   6.906  -1.111
   72PRO     CG 8049  14.754   7.105  -1.070
   72PRO    HG1 8050  14.828   7.175  -1.110
   72PRO    HG2 8051  14.676   7.085  -1.144
   72PRO     CB 8052  14.691   7.157  -0.942
   72PRO    HB1 8053  14.608   7.225  -0.962
   72PRO    HB2 8054  14.767   7.206  -0.881
   72PRO     CA 8055  14.643   7.028  -0.874
   72PRO     HA 8056  14.546   7.002  -0.915
   72PRO      C 8057  14.623   7.052  -0.722
   72PRO      O 8058  14.510   7.079  -0.682
   73TYR      N 8059  14.722   7.046  -0.633
   73TYR      H 8060  14.693   7.070  -0.539
   73TYR     CA 8061  14.867   7.033  -0.651
   73TYR     HA 8062  14.893   7.018  -0.756
   73TYR     CB 8063  14.917   6.913  -0.569
   73TYR    HB1 8064  14.869   6.823  -0.606
   73TYR    HB2 8065  14.883   6.928  -0.466
   73TYR     CG 8066  15.068   6.890  -0.565
   73TYR    CD1 8067  15.125   6.835  -0.448
   73TYR    HD1 8068  15.061   6.813  -0.364
   73TYR    CE1 8069  15.263   6.811  -0.440
   73TYR    HE1 8070  15.307   6.770  -0.350
   73TYR     CZ 8071  15.346   6.840  -0.551
   73TYR     OH 8072  15.480   6.816  -0.545
   73TYR     HH 8073  15.506   6.778  -0.460
   73TYR    CE2 8074  15.290   6.894  -0.668
   73TYR    HE2 8075  15.354   6.917  -0.752
   73TYR    CD2 8076  15.151   6.919  -0.675
   73TYR    HD2 8077  15.110   6.964  -0.764
   73TYR      C 8078  14.938   7.162  -0.611
   73TYR    OC1 8079  15.019   7.211  -0.692
   73TYR    OC2 8080  14.922   7.204  -0.495
    1GLY      N 8081   0.174   1.143   6.891
    1GLY     H1 8082   0.236   1.144   6.811
    1GLY     H2 8083   0.088   1.097   6.867
    1GLY     H3 8084   0.156   1.238   6.918
    1GLY     CA 8085   0.242   1.072   7.001
    1GLY    HA1 8086   0.196   1.100   7.096
    1GLY    HA2 8087   0.232   0.964   6.987
    1GLY      C 8088   0.390   1.106   7.002
    1GLY      O 8089   0.434   1.164   6.903
    2PRO      N 8090   0.465   1.070   7.107
    2PRO     CD 8091   0.608   1.093   7.116
    2PRO    HD1 8092   0.630   1.200   7.107
    2PRO    HD2 8093   0.659   1.038   7.037
    2PRO     CG 8094   0.653   1.043   7.254
    2PRO    HG1 8095   0.666   1.127   7.321
    2PRO    HG2 8096   0.745   0.985   7.246
    2PRO     CB 8097   0.537   0.956   7.303
    2PRO    HB1 8098   0.528   0.958   7.412
    2PRO    HB2 8099   0.552   0.853   7.269
    2PRO     CA 8100   0.414   1.015   7.233
    2PRO     HA 8101   0.344   0.934   7.214
    2PRO      C 8102   0.343   1.124   7.316
    2PRO      O 8103   0.364   1.243   7.293
    3GLY      N 8104   0.253   1.082   7.405
    3GLY      H 8105   0.241   0.984   7.421
    3GLY     CA 8106   0.155   1.174   7.465
    3GLY    HA1 8107   0.208   1.258   7.510
    3GLY    HA2 8108   0.101   1.122   7.545
    3GLY      C 8109   0.052   1.229   7.365
    3GLY      O 8110   0.054   1.196   7.246
    4GLY      N 8111  -0.039   1.312   7.415
    4GLY      H 8112  -0.031   1.335   7.514
    4GLY     CA 8113  -0.146   1.377   7.338
    4GLY    HA1 8114  -0.225   1.407   7.407
    4GLY    HA2 8115  -0.188   1.306   7.267
    4GLY      C 8116  -0.102   1.502   7.261
    4GLY      O 8117  -0.173   1.546   7.172
    5GLY      N 8118   0.016   1.557   7.291
    5GLY      H 8119   0.069   1.517   7.368
    5GLY     CA 8120   0.067   1.681   7.233
    5GLY    HA1 8121   0.035   1.688   7.129
    5GLY    HA2 8122   0.175   1.680   7.236
    5GLY      C 8123   0.018   1.808   7.305
    5GLY      O 8124  -0.064   1.801   7.397
    6PRO      N 8125   0.068   1.927   7.266
    6PRO     CD 8126   0.155   1.951   7.152
    6PRO    HD1 8127   0.134   1.883   7.069
    6PRO    HD2 8128   0.259   1.941   7.183
    6PRO     CG 8129   0.126   2.095   7.110
    6PRO    HG1 8130   0.211   2.139   7.057
    6PRO    HG2 8131   0.036   2.098   7.049
    6PRO     CB 8132   0.100   2.163   7.244
    6PRO    HB1 8133   0.195   2.192   7.289
    6PRO    HB2 8134   0.036   2.251   7.232
    6PRO     CA 8135   0.032   2.054   7.328
    6PRO     HA 8136  -0.076   2.066   7.318
    6PRO      C 8137   0.074   2.060   7.476
    6PRO      O 8138   0.192   2.047   7.507
    7GLY      N 8139  -0.017   2.082   7.571
    7GLY      H 8140   0.019   2.086   7.666
    7GLY     CA 8141  -0.163   2.085   7.555
    7GLY    HA1 8142  -0.192   2.176   7.503
    7GLY    HA2 8143  -0.194   1.999   7.495
    7GLY      C 8144  -0.235   2.080   7.689
    7GLY      O 8145  -0.198   2.150   7.782
    8GLY      N 8146  -0.339   1.996   7.699
    8GLY      H 8147  -0.362   1.940   7.619
    8GLY     CA 8148  -0.391   1.951   7.829
    8GLY    HA1 8149  -0.497   1.931   7.821
    8GLY    HA2 8150  -0.376   2.029   7.904
    8GLY      C 8151  -0.319   1.823   7.872
    8GLY      O 8152  -0.310   1.729   7.793
    9SER      N 8153  -0.271   1.817   7.997
    9SER      H 8154  -0.287   1.895   8.060
    9SER     CA 8155  -0.196   1.702   8.048
    9SER     HA 8156  -0.255   1.613   8.030
    9SER     CB 8157  -0.175   1.714   8.199
    9SER    HB1 8158  -0.114   1.801   8.222
    9SER    HB2 8159  -0.123   1.624   8.232
    9SER     OG 8160  -0.298   1.722   8.269
    9SER     HG 8161  -0.278   1.696   8.361
    9SER      C 8162  -0.061   1.689   7.977
    9SER      O 8163   0.028   1.772   7.993
   10HIS      N 8164  -0.046   1.584   7.896
   10HIS      H 8165  -0.121   1.516   7.894
   10HIS     CA 8166   0.070   1.559   7.809
   10HIS     HA 8167   0.161   1.594   7.858
   10HIS     CB 8168   0.055   1.642   7.680
   10HIS    HB1 8169   0.037   1.746   7.706
   10HIS    HB2 8170  -0.031   1.607   7.623
   10HIS     CG 8171   0.178   1.637   7.592
   10HIS    ND1 8172   0.218   1.528   7.514
   10HIS    CE1 8173   0.333   1.563   7.456
   10HIS    HE1 8174   0.391   1.500   7.389
   10HIS    NE2 8175   0.367   1.688   7.492
   10HIS    HE2 8176   0.450   1.738   7.463
   10HIS    CD2 8177   0.271   1.736   7.579
   10HIS    HD2 8178   0.268   1.833   7.627
   10HIS      C 8179   0.082   1.409   7.779
   10HIS      O 8180   0.018   1.358   7.687
   11MET      N 8181   0.156   1.328   7.856
   11MET      H 8182   0.157   1.232   7.826
   11MET     CA 8183   0.221   1.356   7.985
   11MET     HA 8184   0.235   1.463   7.996
   11MET     CB 8185   0.361   1.291   7.988
   11MET    HB1 8186   0.410   1.323   8.079
   11MET    HB2 8187   0.419   1.329   7.904
   11MET     CG 8188   0.363   1.137   7.985
   11MET    HG1 8189   0.299   1.099   8.064
   11MET    HG2 8190   0.465   1.106   8.008
   11MET     SD 8191   0.317   1.058   7.828
   11MET     CE 8192   0.328   0.885   7.878
   11MET    HE1 8193   0.258   0.866   7.960
   11MET    HE2 8194   0.429   0.862   7.912
   11MET    HE3 8195   0.302   0.820   7.794
   11MET      C 8196   0.135   1.309   8.104
   11MET      O 8197   0.064   1.209   8.096
   12GLY      N 8198   0.146   1.380   8.216
   12GLY      H 8199   0.200   1.466   8.215
   12GLY     CA 8200   0.077   1.351   8.342
   12GLY    HA1 8201   0.139   1.283   8.402
   12GLY    HA2 8202  -0.018   1.302   8.323
   12GLY      C 8203   0.052   1.478   8.423
   12GLY      O 8204   0.074   1.588   8.374
   13GLY      N 8205   0.003   1.462   8.547
   13GLY      H 8206  -0.006   1.369   8.584
   13GLY     CA 8207  -0.021   1.575   8.637
   13GLY    HA1 8208   0.074   1.623   8.659
   13GLY    HA2 8209  -0.063   1.537   8.731
   13GLY      C 8210  -0.117   1.680   8.580
   13GLY      O 8211  -0.212   1.648   8.509
   14ASN      N 8212  -0.094   1.807   8.614
   14ASN      H 8213  -0.009   1.828   8.666
   14ASN     CA 8214  -0.173   1.922   8.569
   14ASN     HA 8215  -0.235   1.890   8.484
   14ASN     CB 8216  -0.077   2.029   8.516
   14ASN    HB1 8217  -0.011   1.984   8.441
   14ASN    HB2 8218  -0.134   2.108   8.467
   14ASN     CG 8219   0.009   2.089   8.625
   14ASN    OD1 8220   0.084   2.020   8.693
   14ASN    ND2 8221  -0.002   2.217   8.649
   14ASN   HD21 8222   0.043   2.252   8.732
   14ASN   HD22 8223  -0.075   2.270   8.603
   14ASN      C 8224  -0.271   1.976   8.675
   14ASN      O 8225  -0.341   2.073   8.649
   15TYR      N 8226  -0.279   1.910   8.791
   15TYR      H 8227  -0.221   1.829   8.803
   15TYR     CA 8228  -0.373   1.940   8.899
   15TYR     HA 8229  -0.449   2.007   8.861
   15TYR     CB 8230  -0.302   2.011   9.015
   15TYR    HB1 8231  -0.374   2.029   9.095
   15TYR    HB2 8232  -0.225   1.944   9.054
   15TYR     CG 8233  -0.238   2.144   8.980
   15TYR    CD1 8234  -0.098   2.156   8.974
   15TYR    HD1 8235  -0.035   2.069   8.987
   15TYR    CE1 8236  -0.039   2.282   8.953
   15TYR    HE1 8237   0.068   2.293   8.951
   15TYR     CZ 8238  -0.120   2.396   8.936
   15TYR     OH 8239  -0.063   2.518   8.923
   15TYR     HH 8240  -0.130   2.588   8.923
   15TYR    CE2 8241  -0.261   2.384   8.938
   15TYR    HE2 8242  -0.323   2.471   8.923
   15TYR    CD2 8243  -0.319   2.258   8.960
   15TYR    HD2 8244  -0.427   2.248   8.964
   15TYR      C 8245  -0.443   1.813   8.950
   15TYR      O 8246  -0.387   1.703   8.941
   16GLY      N 8247  -0.565   1.826   9.004
   16GLY      H 8248  -0.605   1.919   9.007
   16GLY     CA 8249  -0.646   1.713   9.053
   16GLY    HA1 8250  -0.586   1.652   9.120
   16GLY    HA2 8251  -0.731   1.752   9.110
   16GLY      C 8252  -0.700   1.623   8.940
   16GLY      O 8253  -0.681   1.654   8.823
   17ASP      N 8254  -0.771   1.513   8.968
   17ASP      H 8255  -0.808   1.464   8.887
   17ASP     CA 8256  -0.831   1.473   9.096
   17ASP     HA 8257  -0.790   1.534   9.176
   17ASP     CB 8258  -0.984   1.498   9.095
   17ASP    HB1 8259  -1.029   1.458   9.186
   17ASP    HB2 8260  -0.999   1.606   9.098
   17ASP     CG 8261  -1.063   1.445   8.973
   17ASP    OD1 8262  -1.188   1.454   8.975
   17ASP    OD2 8263  -1.003   1.412   8.869
   17ASP      C 8264  -0.801   1.327   9.139
   17ASP      O 8265  -0.848   1.286   9.246
   18ASP      N 8266  -0.721   1.250   9.065
   18ASP      H 8267  -0.692   1.282   8.973
   18ASP     CA 8268  -0.664   1.122   9.111
   18ASP     HA 8269  -0.663   1.122   9.220
   18ASP     CB 8270  -0.517   1.107   9.065
   18ASP    HB1 8271  -0.458   1.179   9.122
   18ASP    HB2 8272  -0.481   1.008   9.093
   18ASP     CG 8273  -0.489   1.130   8.916
   18ASP    OD1 8274  -0.371   1.121   8.876
   18ASP    OD2 8275  -0.580   1.168   8.840
   18ASP      C 8276  -0.745   0.997   9.072
   18ASP      O 8277  -0.727   0.893   9.135
   19ARG      N 8278  -0.835   1.005   8.973
   19ARG      H 8279  -0.840   1.092   8.921
   19ARG     CA 8280  -0.923   0.895   8.929
   19ARG     HA 8281  -0.880   0.800   8.962
   19ARG     CB 8282  -1.064   0.910   8.991
   19ARG    HB1 8283  -1.110   1.000   8.949
   19ARG    HB2 8284  -1.125   0.825   8.962
   19ARG     CG 8285  -1.070   0.924   9.145
   19ARG    HG1 8286  -1.011   1.010   9.176
   19ARG    HG2 8287  -1.173   0.942   9.173
   19ARG     CD 8288  -1.022   0.798   9.219
   19ARG    HD1 8289  -0.923   0.769   9.185
   19ARG    HD2 8290  -1.090   0.717   9.195
   19ARG     NE 8291  -1.023   0.818   9.365
   19ARG     HE 8292  -1.111   0.795   9.410
   19ARG     CZ 8293  -0.921   0.843   9.446
   19ARG    NH1 8294  -0.798   0.861   9.406
   19ARG   HH11 8295  -0.724   0.863   9.476
   19ARG   HH12 8296  -0.775   0.858   9.307
   19ARG    NH2 8297  -0.942   0.851   9.574
   19ARG   HH21 8298  -1.032   0.831   9.612
   19ARG   HH22 8299  -0.863   0.880   9.633
   19ARG      C 8300  -0.933   0.893   8.776
   19ARG      O 8301  -0.929   0.998   8.713
   20ARG      N 8302  -0.945   0.778   8.708
   20ARG      H 8303  -0.964   0.794   8.610
   20ARG     CA 8304  -0.953   0.638   8.754
   20ARG     HA 8305  -0.892   0.623   8.843
   20ARG     CB 8306  -0.901   0.546   8.641
   20ARG    HB1 8307  -0.975   0.548   8.560
   20ARG    HB2 8308  -0.895   0.444   8.677
   20ARG     CG 8309  -0.765   0.583   8.579
   20ARG    HG1 8310  -0.752   0.522   8.490
   20ARG    HG2 8311  -0.766   0.687   8.547
   20ARG     CD 8312  -0.646   0.560   8.673
   20ARG    HD1 8313  -0.633   0.452   8.690
   20ARG    HD2 8314  -0.667   0.606   8.769
   20ARG     NE 8315  -0.521   0.619   8.619
   20ARG     HE 8316  -0.485   0.699   8.669
   20ARG     CZ 8317  -0.453   0.582   8.511
   20ARG    NH1 8318  -0.348   0.648   8.473
   20ARG   HH11 8319  -0.304   0.619   8.387
   20ARG   HH12 8320  -0.319   0.732   8.520
   20ARG    NH2 8321  -0.486   0.480   8.437
   20ARG   HH21 8322  -0.434   0.463   8.352
   20ARG   HH22 8323  -0.568   0.427   8.460
   20ARG      C 8324  -1.100   0.603   8.786
   20ARG      O 8325  -1.187   0.647   8.713
   21GLY      N 8326  -1.135   0.531   8.893
   21GLY      H 8327  -1.234   0.514   8.899
   21GLY     CA 8328  -1.051   0.464   8.993
   21GLY    HA1 8329  -0.961   0.522   9.015
   21GLY    HA2 8330  -1.109   0.458   9.086
   21GLY      C 8331  -1.010   0.321   8.954
   21GLY      O 8332  -0.995   0.290   8.836
   22GLY      N 8333  -0.993   0.236   9.054
   22GLY      H 8334  -1.008   0.268   9.149
   22GLY     CA 8335  -0.967   0.093   9.041
   22GLY    HA1 8336  -1.042   0.050   8.976
   22GLY    HA2 8337  -0.979   0.049   9.140
   22GLY      C 8338  -0.828   0.053   8.989
   22GLY      O 8339  -0.743   0.137   8.957
   23ARG      N 8340  -0.798  -0.077   8.983
   23ARG      H 8341  -0.704  -0.096   8.954
   23ARG     CA 8342  -0.877  -0.189   9.040
   23ARG     HA 8343  -0.982  -0.162   9.039
   23ARG     CB 8344  -0.862  -0.316   8.954
   23ARG    HB1 8345  -0.919  -0.396   9.001
   23ARG    HB2 8346  -0.908  -0.296   8.857
   23ARG     CG 8347  -0.718  -0.365   8.931
   23ARG    HG1 8348  -0.665  -0.293   8.869
   23ARG    HG2 8349  -0.666  -0.375   9.027
   23ARG     CD 8350  -0.722  -0.502   8.861
   23ARG    HD1 8351  -0.759  -0.576   8.932
   23ARG    HD2 8352  -0.793  -0.498   8.778
   23ARG     NE 8353  -0.589  -0.544   8.812
   23ARG     HE 8354  -0.526  -0.582   8.881
   23ARG     CZ 8355  -0.547  -0.548   8.686
   23ARG    NH1 8356  -0.620  -0.504   8.587
   23ARG   HH11 8357  -0.589  -0.514   8.492
   23ARG   HH12 8358  -0.713  -0.472   8.606
   23ARG    NH2 8359  -0.430  -0.596   8.657
   23ARG   HH21 8360  -0.401  -0.604   8.561
   23ARG   HH22 8361  -0.373  -0.637   8.728
   23ARG      C 8362  -0.839  -0.213   9.188
   23ARG      O 8363  -0.730  -0.175   9.227
   24GLY      N 8364  -0.924  -0.275   9.270
   24GLY      H 8365  -0.890  -0.287   9.365
   24GLY     CA 8366  -1.066  -0.303   9.248
   24GLY    HA1 8367  -1.097  -0.385   9.314
   24GLY    HA2 8368  -1.084  -0.337   9.146
   24GLY      C 8369  -1.157  -0.183   9.276
   24GLY      O 8370  -1.108  -0.075   9.311
   25GLY      N 8371  -1.288  -0.201   9.255
   25GLY      H 8372  -1.320  -0.294   9.234
   25GLY     CA 8373  -1.393  -0.102   9.286
   25GLY    HA1 8374  -1.353  -0.001   9.279
   25GLY    HA2 8375  -1.474  -0.113   9.215
   25GLY      C 8376  -1.450  -0.121   9.427
   25GLY      O 8377  -1.388  -0.188   9.510
   26TYR      N 8378  -1.568  -0.063   9.454
   26TYR      H 8379  -1.613  -0.008   9.382
   26TYR     CA 8380  -1.627  -0.060   9.588
   26TYR     HA 8381  -1.586  -0.143   9.646
   26TYR     CB 8382  -1.779  -0.084   9.581
   26TYR    HB1 8383  -1.801  -0.159   9.504
   26TYR    HB2 8384  -1.811  -0.128   9.676
   26TYR     CG 8385  -1.864   0.040   9.557
   26TYR    CD1 8386  -1.897   0.080   9.426
   26TYR    HD1 8387  -1.863   0.022   9.341
   26TYR    CE1 8388  -1.974   0.196   9.405
   26TYR    HE1 8389  -1.999   0.228   9.306
   26TYR     CZ 8390  -2.019   0.271   9.516
   26TYR     OH 8391  -2.095   0.382   9.495
   26TYR     HH 8392  -2.120   0.423   9.578
   26TYR    CE2 8393  -1.987   0.230   9.647
   26TYR    HE2 8394  -2.022   0.287   9.732
   26TYR    CD2 8395  -1.909   0.115   9.667
   26TYR    HD2 8396  -1.884   0.083   9.767
   26TYR      C 8397  -1.590   0.069   9.664
   26TYR      O 8398  -1.578   0.068   9.786
   27ASP      N 8399  -1.564   0.178   9.591
   27ASP      H 8400  -1.583   0.178   9.492
   27ASP     CA 8401  -1.516   0.306   9.644
   27ASP     HA 8402  -1.512   0.300   9.752
   27ASP     CB 8403  -1.614   0.419   9.606
   27ASP    HB1 8404  -1.583   0.509   9.658
   27ASP    HB2 8405  -1.713   0.392   9.643
   27ASP     CG 8406  -1.621   0.447   9.455
   27ASP    OD1 8407  -1.612   0.351   9.375
   27ASP    OD2 8408  -1.628   0.567   9.422
   27ASP      C 8409  -1.374   0.338   9.594
   27ASP      O 8410  -1.317   0.273   9.506
   28ARG      N 8411  -1.312   0.442   9.653
   28ARG      H 8412  -1.368   0.498   9.715
   28ARG     CA 8413  -1.171   0.476   9.628
   28ARG     HA 8414  -1.116   0.382   9.627
   28ARG     CB 8415  -1.117   0.566   9.739
   28ARG    HB1 8416  -1.015   0.595   9.715
   28ARG    HB2 8417  -1.178   0.657   9.744
   28ARG     CG 8418  -1.117   0.499   9.877
   28ARG    HG1 8419  -1.060   0.406   9.873
   28ARG    HG2 8420  -1.220   0.477   9.907
   28ARG     CD 8421  -1.054   0.595   9.977
   28ARG    HD1 8422  -1.107   0.690   9.974
   28ARG    HD2 8423  -0.949   0.611   9.949
   28ARG     NE 8424  -1.062   0.540  10.113
   28ARG     HE 8425  -1.114   0.453  10.123
   28ARG     CZ 8426  -1.019   0.593  10.225
   28ARG    NH1 8427  -1.046   0.536  10.338
   28ARG   HH11 8428  -1.019   0.576  10.426
   28ARG   HH12 8429  -1.107   0.454  10.340
   28ARG    NH2 8430  -0.949   0.703  10.227
   28ARG   HH21 8431  -0.921   0.743  10.314
   28ARG   HH22 8432  -0.926   0.745  10.139
   28ARG      C 8433  -1.152   0.544   9.492
   28ARG      O 8434  -1.218   0.642   9.460
   29GLY      N 8435  -1.045   0.517   9.418
   29GLY      H 8436  -1.049   0.554   9.325
   29GLY     CA 8437  -0.918   0.458   9.462
   29GLY    HA1 8438  -0.919   0.441   9.569
   29GLY    HA2 8439  -0.838   0.528   9.441
   29GLY      C 8440  -0.883   0.326   9.394
   29GLY      O 8441  -0.965   0.266   9.327
   30GLY      N 8442  -0.758   0.283   9.410
   30GLY      H 8443  -0.696   0.335   9.470
   30GLY     CA 8444  -0.709   0.151   9.366
   30GLY    HA1 8445  -0.632   0.164   9.291
   30GLY    HA2 8446  -0.790   0.093   9.322
   30GLY      C 8447  -0.651   0.073   9.484
   30GLY      O 8448  -0.624   0.130   9.589
   31TYR      N 8449  -0.632  -0.058   9.466
   31TYR      H 8450  -0.657  -0.100   9.377
   31TYR     CA 8451  -0.583  -0.148   9.570
   31TYR     HA 8452  -0.520  -0.092   9.639
   31TYR     CB 8453  -0.702  -0.203   9.649
   31TYR    HB1 8454  -0.754  -0.120   9.697
   31TYR    HB2 8455  -0.772  -0.250   9.580
   31TYR     CG 8456  -0.663  -0.304   9.755
   31TYR    CD1 8457  -0.628  -0.260   9.884
   31TYR    HD1 8458  -0.633  -0.155   9.910
   31TYR    CE1 8459  -0.593  -0.354   9.983
   31TYR    HE1 8460  -0.570  -0.319  10.083
   31TYR     CZ 8461  -0.593  -0.492   9.953
   31TYR     OH 8462  -0.557  -0.582  10.048
   31TYR     HH 8463  -0.546  -0.539  10.133
   31TYR    CE2 8464  -0.628  -0.536   9.823
   31TYR    HE2 8465  -0.631  -0.641   9.802
   31TYR    CD2 8466  -0.664  -0.442   9.725
   31TYR    HD2 8467  -0.693  -0.475   9.626
   31TYR      C 8468  -0.500  -0.263   9.511
   31TYR      O 8469  -0.539  -0.326   9.413
   32ARG      N 8470  -0.385  -0.291   9.573
   32ARG      H 8471  -0.359  -0.231   9.651
   32ARG     CA 8472  -0.288  -0.392   9.530
   32ARG     HA 8473  -0.312  -0.420   9.427
   32ARG     CB 8474  -0.301  -0.519   9.617
   32ARG    HB1 8475  -0.235  -0.596   9.575
   32ARG    HB2 8476  -0.403  -0.555   9.610
   32ARG     CG 8477  -0.264  -0.499   9.765
   32ARG    HG1 8478  -0.163  -0.459   9.773
   32ARG    HG2 8479  -0.333  -0.428   9.811
   32ARG     CD 8480  -0.271  -0.633   9.839
   32ARG    HD1 8481  -0.210  -0.706   9.786
   32ARG    HD2 8482  -0.375  -0.668   9.838
   32ARG     NE 8483  -0.222  -0.623   9.978
   32ARG     HE 8484  -0.158  -0.549   9.998
   32ARG     CZ 8485  -0.245  -0.710  10.076
   32ARG    NH1 8486  -0.186  -0.696  10.192
   32ARG   HH11 8487  -0.119  -0.623  10.207
   32ARG   HH12 8488  -0.202  -0.764  10.264
   32ARG    NH2 8489  -0.326  -0.811  10.063
   32ARG   HH21 8490  -0.341  -0.876  10.138
   32ARG   HH22 8491  -0.379  -0.821   9.978
   32ARG      C 8492  -0.146  -0.335   9.528
   32ARG      O 8493  -0.121  -0.230   9.586
   33GLY      N 8494  -0.053  -0.405   9.463
   33GLY      H 8495  -0.080  -0.492   9.419
   33GLY     CA 8496   0.088  -0.366   9.462
   33GLY    HA1 8497   0.098  -0.270   9.411
   33GLY    HA2 8498   0.145  -0.441   9.406
   33GLY      C 8499   0.147  -0.356   9.603
   33GLY      O 8500   0.134  -0.449   9.682
   34ARG      N 8501   0.213  -0.244   9.633
   34ARG      H 8502   0.209  -0.168   9.566
   34ARG     CA 8503   0.286  -0.219   9.759
   34ARG     HA 8504   0.290  -0.313   9.815
   34ARG     CB 8505   0.213  -0.116   9.848
   34ARG    HB1 8506   0.256  -0.121   9.948
   34ARG    HB2 8507   0.231  -0.016   9.809
   34ARG     CG 8508   0.061  -0.138   9.859
   34ARG    HG1 8509   0.041  -0.244   9.875
   34ARG    HG2 8510   0.013  -0.107   9.766
   34ARG     CD 8511  -0.004  -0.061   9.975
   34ARG    HD1 8512  -0.111  -0.084   9.977
   34ARG    HD2 8513   0.040  -0.097  10.069
   34ARG     NE 8514   0.013   0.086   9.966
   34ARG     HE 8515   0.031   0.126   9.875
   34ARG     CZ 8516   0.006   0.172  10.066
   34ARG    NH1 8517   0.028   0.298  10.047
   34ARG   HH11 8518   0.029   0.362  10.124
   34ARG   HH12 8519   0.042   0.336   9.952
   34ARG    NH2 8520  -0.023   0.135  10.188
   34ARG   HH21 8521  -0.043   0.038  10.206
   34ARG   HH22 8522  -0.031   0.202  10.262
   34ARG      C 8523   0.434  -0.181   9.736
   34ARG      O 8524   0.497  -0.120   9.822
   35GLY      N 8525   0.487  -0.210   9.617
   35GLY      H 8526   0.429  -0.261   9.552
   35GLY     CA 8527   0.621  -0.171   9.573
   35GLY    HA1 8528   0.694  -0.239   9.618
   35GLY    HA2 8529   0.643  -0.070   9.608
   35GLY      C 8530   0.637  -0.174   9.420
   35GLY      O 8531   0.541  -0.203   9.348
   36GLY      N 8532   0.755  -0.145   9.366
   36GLY      H 8533   0.763  -0.150   9.265
   36GLY     CA 8534   0.878  -0.112   9.438
   36GLY    HA1 8535   0.864  -0.023   9.500
   36GLY    HA2 8536   0.905  -0.195   9.504
   36GLY      C 8537   0.996  -0.086   9.344
   36GLY      O 8538   0.978  -0.035   9.234
   37ASP      N 8539   1.116  -0.125   9.387
   37ASP      H 8540   1.125  -0.166   9.479
   37ASP     CA 8541   1.238  -0.123   9.305
   37ASP     HA 8542   1.232  -0.033   9.244
   37ASP     CB 8543   1.363  -0.108   9.393
   37ASP    HB1 8544   1.451  -0.106   9.329
   37ASP    HB2 8545   1.371  -0.195   9.458
   37ASP     CG 8546   1.363   0.019   9.478
   37ASP    OD1 8547   1.417   0.020   9.591
   37ASP    OD2 8548   1.316   0.123   9.427
   37ASP      C 8549   1.248  -0.246   9.212
   37ASP      O 8550   1.204  -0.355   9.248
   38ARG      N 8551   1.305  -0.235   9.091
   38ARG      H 8552   1.330  -0.325   9.049
   38ARG     CA 8553   1.332  -0.113   9.012
   38ARG     HA 8554   1.265  -0.034   9.045
   38ARG     CB 8555   1.297  -0.139   8.864
   38ARG    HB1 8556   1.196  -0.180   8.860
   38ARG    HB2 8557   1.297  -0.045   8.810
   38ARG     CG 8558   1.395  -0.236   8.796
   38ARG    HG1 8559   1.403  -0.326   8.857
   38ARG    HG2 8560   1.493  -0.190   8.788
   38ARG     CD 8561   1.347  -0.277   8.657
   38ARG    HD1 8562   1.353  -0.191   8.590
   38ARG    HD2 8563   1.242  -0.307   8.664
   38ARG     NE 8564   1.430  -0.387   8.606
   38ARG     HE 8565   1.528  -0.372   8.595
   38ARG     CZ 8566   1.389  -0.508   8.572
   38ARG    NH1 8567   1.266  -0.548   8.588
   38ARG   HH11 8568   1.207  -0.503   8.655
   38ARG   HH12 8569   1.243  -0.643   8.554
   38ARG    NH2 8570   1.474  -0.593   8.525
   38ARG   HH21 8571   1.441  -0.690   8.522
   38ARG   HH22 8572   1.572  -0.578   8.542
   38ARG      C 8573   1.475  -0.059   9.026
   38ARG      O 8574   1.569  -0.133   9.053
   39GLY      N 8575   1.492   0.071   8.999
   39GLY      H 8576   1.411   0.125   8.974
   39GLY     CA 8577   1.623   0.137   9.000
   39GLY    HA1 8578   1.614   0.234   8.951
   39GLY    HA2 8579   1.694   0.077   8.944
   39GLY      C 8580   1.680   0.161   9.140
   39GLY      O 8581   1.802   0.163   9.155
   40GLY      N 8582   1.595   0.174   9.242
   40GLY      H 8583   1.495   0.172   9.226
   40GLY     CA 8584   1.638   0.195   9.380
   40GLY    HA1 8585   1.552   0.199   9.446
   40GLY    HA2 8586   1.699   0.109   9.408
   40GLY      C 8587   1.717   0.326   9.400
   40GLY      O 8588   1.687   0.428   9.338
   41PHE      N 8589   1.818   0.330   9.486
   41PHE      H 8590   1.861   0.420   9.499
   41PHE     CA 8591   1.876   0.218   9.562
   41PHE     HA 8592   1.799   0.145   9.584
   41PHE     CB 8593   1.984   0.152   9.475
   41PHE    HB1 8594   2.073   0.216   9.473
   41PHE    HB2 8595   1.948   0.147   9.372
   41PHE     CG 8596   2.023   0.012   9.516
   41PHE    CD1 8597   2.129  -0.009   9.607
   41PHE    HD1 8598   2.182   0.075   9.649
   41PHE    CE1 8599   2.164  -0.140   9.646
   41PHE    HE1 8600   2.243  -0.156   9.717
   41PHE     CZ 8601   2.095  -0.250   9.592
   41PHE     HZ 8602   2.122  -0.350   9.623
   41PHE    CE2 8603   1.988  -0.229   9.503
   41PHE    HE2 8604   1.934  -0.314   9.464
   41PHE    CD2 8605   1.953  -0.099   9.465
   41PHE    HD2 8606   1.871  -0.083   9.395
   41PHE      C 8607   1.935   0.269   9.695
   41PHE      O 8608   1.993   0.377   9.697
   42ARG      N 8609   1.922   0.196   9.806
   42ARG      H 8610   1.967   0.236   9.888
   42ARG     CA 8611   1.861   0.063   9.825
   42ARG     HA 8612   1.881   0.002   9.738
   42ARG     CB 8613   1.708   0.072   9.844
   42ARG    HB1 8614   1.664   0.085   9.745
   42ARG    HB2 8615   1.671  -0.023   9.882
   42ARG     CG 8616   1.657   0.186   9.935
   42ARG    HG1 8617   1.692   0.282   9.898
   42ARG    HG2 8618   1.695   0.171  10.036
   42ARG     CD 8619   1.503   0.191   9.940
   42ARG    HD1 8620   1.472   0.273  10.006
   42ARG    HD2 8621   1.466   0.098   9.984
   42ARG     NE 8622   1.442   0.207   9.806
   42ARG     HE 8623   1.435   0.125   9.746
   42ARG     CZ 8624   1.398   0.317   9.747
   42ARG    NH1 8625   1.357   0.312   9.625
   42ARG   HH11 8626   1.351   0.224   9.573
   42ARG   HH12 8627   1.322   0.398   9.582
   42ARG    NH2 8628   1.394   0.435   9.804
   42ARG   HH21 8629   1.415   0.445   9.901
   42ARG   HH22 8630   1.356   0.512   9.749
   42ARG      C 8631   1.931  -0.010   9.943
   42ARG      O 8632   1.988   0.057  10.028
   43GLY      N 8633   1.931  -0.143   9.949
   43GLY      H 8634   1.987  -0.181  10.025
   43GLY     CA 8635   1.866  -0.240   9.861
   43GLY    HA1 8636   1.864  -0.204   9.758
   43GLY    HA2 8637   1.763  -0.254   9.894
   43GLY      C 8638   1.935  -0.377   9.861
   43GLY      O 8639   2.052  -0.388   9.898
   44GLY      N 8640   1.864  -0.482   9.819
   44GLY      H 8641   1.769  -0.467   9.788
   44GLY     CA 8642   1.916  -0.619   9.817
   44GLY    HA1 8643   1.835  -0.688   9.796
   44GLY    HA2 8644   1.954  -0.643   9.917
   44GLY      C 8645   2.028  -0.643   9.715
   44GLY      O 8646   2.021  -0.594   9.601
   45ARG      N 8647   2.130  -0.720   9.753
   45ARG      H 8648   2.131  -0.751   9.849
   45ARG     CA 8649   2.247  -0.752   9.670
   45ARG     HA 8650   2.212  -0.787   9.573
   45ARG     CB 8651   2.327  -0.867   9.736
   45ARG    HB1 8652   2.352  -0.837   9.838
   45ARG    HB2 8653   2.262  -0.954   9.742
   45ARG     CG 8654   2.456  -0.904   9.662
   45ARG    HG1 8655   2.433  -0.932   9.559
   45ARG    HG2 8656   2.522  -0.817   9.660
   45ARG     CD 8657   2.533  -1.019   9.731
   45ARG    HD1 8658   2.635  -1.020   9.694
   45ARG    HD2 8659   2.539  -0.997   9.838
   45ARG     NE 8660   2.469  -1.151   9.712
   45ARG     HE 8661   2.396  -1.175   9.776
   45ARG     CZ 8662   2.506  -1.247   9.627
   45ARG    NH1 8663   2.443  -1.361   9.624
   45ARG   HH11 8664   2.370  -1.381   9.691
   45ARG   HH12 8665   2.473  -1.434   9.563
   45ARG    NH2 8666   2.604  -1.232   9.543
   45ARG   HH21 8667   2.632  -1.308   9.484
   45ARG   HH22 8668   2.659  -1.148   9.548
   45ARG      C 8669   2.332  -0.626   9.646
   45ARG      O 8670   2.403  -0.580   9.735
   46GLY      N 8671   2.325  -0.572   9.524
   46GLY      H 8672   2.259  -0.611   9.459
   46GLY     CA 8673   2.403  -0.455   9.483
   46GLY    HA1 8674   2.390  -0.377   9.557
   46GLY    HA2 8675   2.363  -0.418   9.388
   46GLY      C 8676   2.554  -0.482   9.466
   46GLY      O 8677   2.601  -0.595   9.475
   47GLY      N 8678   2.636  -0.380   9.439
   47GLY      H 8679   2.734  -0.404   9.437
   47GLY     CA 8680   2.597  -0.246   9.393
   47GLY    HA1 8681   2.685  -0.181   9.399
   47GLY    HA2 8682   2.520  -0.204   9.458
   47GLY      C 8683   2.546  -0.245   9.248
   47GLY      O 8684   2.510  -0.349   9.194
   48GLY      N 8685   2.539  -0.131   9.180
   48GLY      H 8686   2.512  -0.140   9.082
   48GLY     CA 8687   2.582   0.003   9.219
   48GLY    HA1 8688   2.512   0.076   9.177
   48GLY    HA2 8689   2.578   0.013   9.327
   48GLY      C 8690   2.722   0.041   9.167
   48GLY      O 8691   2.774  -0.021   9.074
   49ASP      N 8692   2.789   0.140   9.225
   49ASP      H 8693   2.879   0.162   9.184
   49ASP     CA 8694   2.759   0.206   9.353
   49ASP     HA 8695   2.721   0.131   9.423
   49ASP     CB 8696   2.651   0.315   9.340
   49ASP    HB1 8697   2.554   0.267   9.323
   49ASP    HB2 8698   2.644   0.369   9.434
   49ASP     CG 8699   2.675   0.415   9.226
   49ASP    OD1 8700   2.618   0.401   9.116
   49ASP    OD2 8701   2.748   0.514   9.243
   49ASP      C 8702   2.887   0.262   9.416
   49ASP      O 8703   2.974   0.312   9.345
   50ARG      N 8704   2.897   0.252   9.550
   50ARG      H 8705   2.820   0.209   9.598
   50ARG     CA 8706   3.013   0.295   9.630
   50ARG     HA 8707   3.097   0.318   9.564
   50ARG     CB 8708   3.055   0.178   9.723
   50ARG    HB1 8709   3.075   0.090   9.662
   50ARG    HB2 8710   2.972   0.155   9.789
   50ARG     CG 8711   3.180   0.208   9.809
   50ARG    HG1 8712   3.167   0.304   9.859
   50ARG    HG2 8713   3.268   0.215   9.745
   50ARG     CD 8714   3.203   0.104   9.919
   50ARG    HD1 8715   3.114   0.099   9.982
   50ARG    HD2 8716   3.285   0.139   9.982
   50ARG     NE 8717   3.239  -0.030   9.866
   50ARG     HE 8718   3.320  -0.033   9.806
   50ARG     CZ 8719   3.187  -0.147   9.899
   50ARG    NH1 8720   3.235  -0.257   9.848
   50ARG   HH11 8721   3.318  -0.254   9.791
   50ARG   HH12 8722   3.200  -0.346   9.880
   50ARG    NH2 8723   3.087  -0.159   9.983
   50ARG   HH21 8724   3.056  -0.077  10.033
   50ARG   HH22 8725   3.054  -0.249  10.011
   50ARG      C 8726   2.986   0.423   9.710
   50ARG      O 8727   3.072   0.510   9.715
   51GLY      N 8728   2.871   0.430   9.776
   51GLY      H 8729   2.803   0.357   9.762
   51GLY     CA 8730   2.837   0.537   9.872
   51GLY    HA1 8731   2.928   0.569   9.923
   51GLY    HA2 8732   2.769   0.496   9.947
   51GLY      C 8733   2.771   0.660   9.810
   51GLY      O 8734   2.754   0.670   9.688
   52GLY      N 8735   2.732   0.753   9.897
   52GLY      H 8736   2.749   0.737   9.995
   52GLY     CA 8737   2.656   0.874   9.861
   52GLY    HA1 8738   2.715   0.932   9.790
   52GLY    HA2 8739   2.641   0.934   9.950
   52GLY      C 8740   2.519   0.845   9.799
   52GLY      O 8741   2.468   0.733   9.805
   53PHE      N 8742   2.458   0.946   9.738
   53PHE      H 8743   2.500   1.038   9.741
   53PHE     CA 8744   2.329   0.933   9.670
   53PHE     HA 8745   2.276   0.849   9.715
   53PHE     CB 8746   2.355   0.900   9.522
   53PHE    HB1 8747   2.414   0.980   9.478
   53PHE    HB2 8748   2.415   0.809   9.517
   53PHE     CG 8749   2.229   0.881   9.440
   53PHE    CD1 8750   2.169   0.991   9.376
   53PHE    HD1 8751   2.213   1.089   9.385
   53PHE    CE1 8752   2.047   0.975   9.308
   53PHE    HE1 8753   1.998   1.061   9.264
   53PHE     CZ 8754   1.986   0.849   9.302
   53PHE     HZ 8755   1.889   0.838   9.254
   53PHE    CE2 8756   2.046   0.738   9.365
   53PHE    HE2 8757   1.996   0.642   9.364
   53PHE    CD2 8758   2.168   0.754   9.434
   53PHE    HD2 8759   2.211   0.670   9.486
   53PHE      C 8760   2.242   1.060   9.683
   53PHE      O 8761   2.293   1.170   9.668
   54GLY      N 8762   2.111   1.050   9.704
   54GLY      H 8763   2.059   1.136   9.706
   54GLY     CA 8764   2.034   0.926   9.722
   54GLY    HA1 8765   2.071   0.850   9.654
   54GLY    HA2 8766   2.048   0.890   9.824
   54GLY      C 8767   1.884   0.941   9.696
   54GLY      O 8768   1.835   1.054   9.684
   55PRO      N 8769   1.810   0.828   9.691
   55PRO     CD 8770   1.862   0.692   9.704
   55PRO    HD1 8771   1.898   0.676   9.805
   55PRO    HD2 8772   1.942   0.674   9.632
   55PRO     CG 8773   1.745   0.599   9.675
   55PRO    HG1 8774   1.753   0.505   9.730
   55PRO    HG2 8775   1.738   0.582   9.567
   55PRO     CB 8776   1.626   0.682   9.721
   55PRO    HB1 8777   1.534   0.646   9.674
   55PRO    HB2 8778   1.617   0.678   9.829
   55PRO     CA 8779   1.664   0.824   9.677
   55PRO     HA 8780   1.618   0.895   9.745
   55PRO      C 8781   1.616   0.855   9.534
   55PRO      O 8782   1.695   0.878   9.442
   56GLY      N 8783   1.484   0.855   9.516
   56GLY      H 8784   1.425   0.829   9.595
   56GLY     CA 8785   1.417   0.880   9.388
   56GLY    HA1 8786   1.396   0.785   9.341
   56GLY    HA2 8787   1.482   0.938   9.322
   56GLY      C 8788   1.286   0.958   9.406
   56GLY      O 8789   1.267   1.026   9.507
   57LYS      N 8790   1.194   0.948   9.309
   57LYS      H 8791   1.215   0.887   9.231
   57LYS     CA 8792   1.057   1.000   9.322
   57LYS     HA 8793   1.015   0.960   9.414
   57LYS     CB 8794   0.967   0.949   9.207
   57LYS    HB1 8795   0.970   0.840   9.206
   57LYS    HB2 8796   0.865   0.980   9.229
   57LYS     CG 8797   1.007   1.003   9.068
   57LYS    HG1 8798   1.024   1.110   9.074
   57LYS    HG2 8799   1.098   0.954   9.035
   57LYS     CD 8800   0.895   0.978   8.966
   57LYS    HD1 8801   0.803   1.025   9.002
   57LYS    HD2 8802   0.878   0.870   8.955
   57LYS     CE 8803   0.933   1.038   8.830
   57LYS    HE1 8804   0.980   1.135   8.849
   57LYS    HE2 8805   1.007   0.973   8.781
   57LYS     NZ 8806   0.815   1.058   8.743
   57LYS    HZ1 8807   0.748   1.119   8.791
   57LYS    HZ2 8808   0.764   0.973   8.722
   57LYS    HZ3 8809   0.838   1.103   8.656
   57LYS      C 8810   1.044   1.152   9.340
   57LYS      O 8811   0.938   1.198   9.380
   58MET      N 8812   1.149   1.228   9.308
   58MET      H 8813   1.234   1.180   9.282
   58MET     CA 8814   1.155   1.375   9.316
   58MET     HA 8815   1.112   1.406   9.411
   58MET     CB 8816   1.302   1.421   9.312
   58MET    HB1 8817   1.305   1.529   9.325
   58MET    HB2 8818   1.344   1.398   9.214
   58MET     CG 8819   1.394   1.356   9.418
   58MET    HG1 8820   1.494   1.397   9.405
   58MET    HG2 8821   1.400   1.250   9.397
   58MET     SD 8822   1.347   1.375   9.592
   58MET     CE 8823   1.372   1.552   9.620
   58MET    HE1 8824   1.306   1.609   9.556
   58MET    HE2 8825   1.476   1.579   9.598
   58MET    HE3 8826   1.350   1.576   9.724
   58MET      C 8827   1.071   1.439   9.203
   58MET      O 8828   1.124   1.484   9.102
   59ASP      N 8829   0.938   1.433   9.217
   59ASP      H 8830   0.902   1.387   9.300
   59ASP     CA 8831   0.838   1.466   9.115
   59ASP     HA 8832   0.872   1.551   9.056
   59ASP     CB 8833   0.823   1.342   9.025
   59ASP    HB1 8834   0.920   1.321   8.978
   59ASP    HB2 8835   0.799   1.256   9.089
   59ASP     CG 8836   0.719   1.350   8.914
   59ASP    OD1 8837   0.693   1.459   8.859
   59ASP    OD2 8838   0.670   1.242   8.874
   59ASP      C 8839   0.704   1.500   9.185
   59ASP      O 8840   0.660   1.423   9.271
   60SER      N 8841   0.630   1.606   9.154
   60SER      H 8842   0.550   1.619   9.214
   60SER     CA 8843   0.643   1.702   9.043
   60SER     HA 8844   0.721   1.671   8.974
   60SER     CB 8845   0.680   1.842   9.093
   60SER    HB1 8846   0.617   1.868   9.179
   60SER    HB2 8847   0.662   1.914   9.014
   60SER     OG 8848   0.816   1.849   9.129
   60SER     HG 8849   0.832   1.943   9.154
   60SER      C 8850   0.511   1.710   8.966
   60SER      O 8851   0.411   1.760   9.019
   61ARG      N 8852   0.509   1.660   8.842
   61ARG      H 8853   0.593   1.609   8.815
   61ARG     CA 8854   0.390   1.652   8.755
   61ARG     HA 8855   0.303   1.652   8.820
   61ARG     CB 8856   0.379   1.778   8.667
   61ARG    HB1 8857   0.282   1.777   8.617
   61ARG    HB2 8858   0.382   1.867   8.730
   61ARG     CG 8859   0.489   1.790   8.560
   61ARG    HG1 8860   0.501   1.696   8.506
   61ARG    HG2 8861   0.584   1.816   8.607
   61ARG     CD 8862   0.450   1.898   8.459
   61ARG    HD1 8863   0.434   1.992   8.512
   61ARG    HD2 8864   0.354   1.870   8.413
   61ARG     NE 8865   0.550   1.914   8.352
   61ARG     HE 8866   0.552   1.843   8.281
   61ARG     CZ 8867   0.629   2.018   8.333
   61ARG    NH1 8868   0.698   2.030   8.224
   61ARG   HH11 8869   0.743   2.120   8.205
   61ARG   HH12 8870   0.696   1.961   8.152
   61ARG    NH2 8871   0.640   2.113   8.421
   61ARG   HH21 8872   0.593   2.108   8.508
   61ARG   HH22 8873   0.705   2.190   8.402
   61ARG      C 8874   0.379   1.522   8.674
   61ARG      O 8875   0.309   1.519   8.573
   62GLY      N 8876   0.450   1.416   8.713
   62GLY      H 8877   0.515   1.425   8.790
   62GLY     CA 8878   0.443   1.286   8.645
   62GLY    HA1 8879   0.523   1.223   8.681
   62GLY    HA2 8880   0.458   1.302   8.538
   62GLY      C 8881   0.310   1.211   8.664
   62GLY      O 8882   0.215   1.258   8.725
   63GLU      N 8883   0.297   1.089   8.610
   63GLU      H 8884   0.207   1.046   8.623
   63GLU     CA 8885   0.397   1.017   8.530
   63GLU     HA 8886   0.469   1.087   8.488
   63GLU     CB 8887   0.324   0.954   8.410
   63GLU    HB1 8888   0.269   1.034   8.360
[truncated: 690,872 more chars]
