# Supplementary material for: Dynamic yet well-defined organization of the FUS RGG3 dense phase
Source: Commun Chem. 2026 Mar 21;9:177. doi: 10.1038/s42004-026-01974-z (PMC13172571; doi:10.1038/s42004-026-01974-z)
Supplement: Supplementary file 4 — Supplementary Data 1 [file 42004_2026_1974_MOESM4_ESM.zip › supplemetary_data/RGG3_24copies_1us_3_nowater_start.gro]

Generated by trjconv : Protein in water t=   0.00000
24240
    1GLY      N    1   0.279  13.200   5.817
    1GLY     H1    2   0.282  13.128   5.746
    1GLY     H2    3   0.241  13.152   5.898
    1GLY     H3    4   0.216  13.275   5.793
    1GLY     CA    5   0.415  13.253   5.829
    1GLY    HA1    6   0.481  13.170   5.856
    1GLY    HA2    7   0.412  13.324   5.911
    1GLY      C    8   0.457  13.322   5.700
    1GLY      O    9   0.415  13.282   5.591
    2PRO      N   10   0.548  13.420   5.702
    2PRO     CD   11   0.571  13.513   5.593
    2PRO    HD1   12   0.477  13.565   5.577
    2PRO    HD2   13   0.600  13.452   5.507
    2PRO     CG   14   0.686  13.605   5.633
    2PRO    HG1   15   0.778  13.555   5.604
    2PRO    HG2   16   0.661  13.706   5.599
    2PRO     CB   17   0.669  13.605   5.784
    2PRO    HB1   18   0.604  13.686   5.817
    2PRO    HB2   19   0.763  13.620   5.836
    2PRO     CA   20   0.600  13.474   5.825
    2PRO     HA   21   0.513  13.505   5.883
    2PRO      C   22   0.682  13.379   5.911
    2PRO      O   23   0.671  13.397   6.032
    3GLY      N   24   0.771  13.287   5.872
    3GLY      H   25   0.825  13.239   5.942
    3GLY     CA   26   0.816  13.257   5.737
    3GLY    HA1   27   0.738  13.261   5.661
    3GLY    HA2   28   0.845  13.152   5.748
    3GLY      C   29   0.941  13.330   5.693
    3GLY      O   30   1.001  13.408   5.767
    4GLY      N   31   0.979  13.292   5.570
    4GLY      H   32   0.904  13.241   5.526
    4GLY     CA   33   1.090  13.326   5.483
    4GLY    HA1   34   1.179  13.327   5.547
    4GLY    HA2   35   1.090  13.243   5.412
    4GLY      C   36   1.086  13.456   5.405
    4GLY      O   37   0.988  13.525   5.428
    5GLY      N   38   1.184  13.492   5.321
    5GLY      H   39   1.163  13.585   5.286
    5GLY     CA   40   1.287  13.407   5.266
    5GLY    HA1   41   1.248  13.308   5.239
    5GLY    HA2   42   1.307  13.448   5.167
    5GLY      C   43   1.413  13.382   5.347
    5GLY      O   44   1.419  13.425   5.462
    6PRO      N   45   1.512  13.310   5.295
    6PRO     CD   46   1.622  13.264   5.378
    6PRO    HD1   47   1.592  13.251   5.482
    6PRO    HD2   48   1.701  13.339   5.376
    6PRO     CG   49   1.661  13.128   5.319
    6PRO    HG1   50   1.759  13.095   5.351
    6PRO    HG2   51   1.594  13.050   5.354
    6PRO     CB   52   1.631  13.150   5.171
    6PRO    HB1   53   1.711  13.189   5.108
    6PRO    HB2   54   1.608  13.057   5.119
    6PRO     CA   55   1.505  13.237   5.170
    6PRO     HA   56   1.416  13.174   5.175
    6PRO      C   57   1.506  13.325   5.046
    6PRO      O   58   1.436  13.287   4.953
    7GLY      N   59   1.586  13.432   5.034
    7GLY      H   60   1.571  13.486   4.950
    7GLY     CA   61   1.687  13.483   5.124
    7GLY    HA1   62   1.727  13.398   5.179
    7GLY    HA2   63   1.778  13.516   5.073
    7GLY      C   64   1.638  13.585   5.225
    7GLY      O   65   1.522  13.625   5.216
    8GLY      N   66   1.722  13.614   5.325
    8GLY      H   67   1.815  13.575   5.323
    8GLY     CA   68   1.699  13.692   5.444
    8GLY    HA1   69   1.659  13.625   5.520
    8GLY    HA2   70   1.617  13.762   5.427
    8GLY      C   71   1.817  13.771   5.500
    8GLY      O   72   1.931  13.754   5.457
    9SER      N   73   1.786  13.863   5.592
    9SER      H   74   1.687  13.861   5.614
    9SER     CA   75   1.877  13.952   5.661
    9SER     HA   76   1.981  13.919   5.659
    9SER     CB   77   1.843  13.977   5.808
    9SER    HB1   78   1.922  14.023   5.867
    9SER    HB2   79   1.752  14.037   5.815
    9SER     OG   80   1.816  13.851   5.864
    9SER     HG   81   1.900  13.809   5.884
    9SER      C   82   1.880  14.092   5.602
    9SER      O   83   1.976  14.168   5.609
   10HIS      N   84   1.776  14.123   5.524
   10HIS      H   85   1.701  14.057   5.509
   10HIS     CA   86   1.745  14.254   5.471
   10HIS     HA   87   1.722  14.327   5.549
   10HIS     CB   88   1.624  14.243   5.379
   10HIS    HB1   89   1.547  14.222   5.454
   10HIS    HB2   90   1.620  14.345   5.340
   10HIS     CG   91   1.620  14.136   5.274
   10HIS    ND1   92   1.609  13.999   5.298
   10HIS    CE1   93   1.619  13.942   5.177
   10HIS    HE1   94   1.630  13.836   5.162
   10HIS    NE2   95   1.610  14.033   5.078
   10HIS    HE2   96   1.648  14.014   4.987
   10HIS    CD2   97   1.621  14.157   5.138
   10HIS    HD2   98   1.641  14.250   5.088
   10HIS      C   99   1.864  14.318   5.401
   10HIS      O  100   1.883  14.439   5.413
   11MET      N  101   1.956  14.246   5.336
   11MET      H  102   1.953  14.146   5.350
   11MET     CA  103   2.079  14.291   5.276
   11MET     HA  104   2.131  14.200   5.245
   11MET     CB  105   2.056  14.368   5.146
   11MET    HB1  106   2.008  14.466   5.154
   11MET    HB2  107   2.148  14.398   5.097
   11MET     CG  108   1.988  14.285   5.038
   11MET    HG1  109   1.961  14.352   4.956
   11MET    HG2  110   1.899  14.243   5.084
   11MET     SD  111   2.094  14.155   4.969
   11MET     CE  112   2.001  14.017   5.039
   11MET    HE1  113   1.989  14.015   5.147
   11MET    HE2  114   2.044  13.921   5.009
   11MET    HE3  115   1.903  14.006   4.993
   11MET      C  116   2.184  14.362   5.360
   11MET      O  117   2.268  14.439   5.312
   12GLY      N  118   2.180  14.335   5.491
   12GLY      H  119   2.105  14.275   5.522
   12GLY     CA  120   2.261  14.408   5.586
   12GLY    HA1  121   2.362  14.423   5.547
   12GLY    HA2  122   2.268  14.345   5.675
   12GLY      C  123   2.209  14.542   5.635
   12GLY      O  124   2.089  14.569   5.623
   13GLY      N  125   2.296  14.623   5.697
   13GLY      H  126   2.393  14.600   5.711
   13GLY     CA  127   2.248  14.724   5.788
   13GLY    HA1  128   2.177  14.677   5.855
   13GLY    HA2  129   2.334  14.753   5.849
   13GLY      C  130   2.182  14.847   5.727
   13GLY      O  131   2.165  14.855   5.606
   14ASN      N  132   2.123  14.941   5.801
   14ASN      H  133   2.097  15.022   5.746
   14ASN     CA  134   2.129  14.957   5.945
   14ASN     HA  135   2.091  15.058   5.958
   14ASN     CB  136   2.026  14.883   6.030
   14ASN    HB1  137   2.043  14.776   6.027
   14ASN    HB2  138   2.027  14.918   6.133
   14ASN     CG  139   1.881  14.908   5.990
   14ASN    OD1  140   1.803  14.825   5.942
   14ASN    ND2  141   1.832  15.030   6.008
   14ASN   HD21  142   1.733  15.035   5.990
   14ASN   HD22  143   1.869  15.105   6.065
   14ASN      C  144   2.269  14.971   6.002
   14ASN      O  145   2.304  14.894   6.091
   15TYR      N  146   2.352  15.063   5.951
   15TYR      H  147   2.307  15.105   5.871
   15TYR     CA  148   2.479  15.120   5.991
   15TYR     HA  149   2.501  15.191   5.911
   15TYR     CB  150   2.472  15.206   6.117
   15TYR    HB1  151   2.571  15.246   6.137
   15TYR    HB2  152   2.406  15.291   6.095
   15TYR     CG  153   2.423  15.139   6.243
   15TYR    CD1  154   2.289  15.146   6.283
   15TYR    HD1  155   2.213  15.193   6.223
   15TYR    CE1  156   2.250  15.104   6.411
   15TYR    HE1  157   2.146  15.101   6.441
   15TYR     CZ  158   2.349  15.057   6.499
   15TYR     OH  159   2.307  15.030   6.626
   15TYR     HH  160   2.215  15.055   6.639
   15TYR    CE2  161   2.484  15.043   6.461
   15TYR    HE2  162   2.559  14.994   6.521
   15TYR    CD2  163   2.517  15.086   6.332
   15TYR    HD2  164   2.618  15.065   6.299
   15TYR      C  165   2.594  15.020   5.996
   15TYR      O  166   2.569  14.900   6.000
   16GLY      N  167   2.722  15.053   5.981
   16GLY      H  168   2.788  14.977   5.987
   16GLY     CA  169   2.782  15.184   5.959
   16GLY    HA1  170   2.887  15.181   5.986
   16GLY    HA2  171   2.727  15.257   6.019
   16GLY      C  172   2.772  15.228   5.814
   16GLY      O  173   2.718  15.167   5.722
   17ASP      N  174   2.831  15.344   5.786
   17ASP      H  175   2.882  15.373   5.868
   17ASP     CA  176   2.841  15.411   5.658
   17ASP     HA  177   2.889  15.506   5.681
   17ASP     CB  178   2.923  15.332   5.557
   17ASP    HB1  179   2.930  15.394   5.467
   17ASP    HB2  180   2.883  15.234   5.529
   17ASP     CG  181   3.061  15.297   5.610
   17ASP    OD1  182   3.126  15.204   5.558
   17ASP    OD2  183   3.117  15.370   5.695
   17ASP      C  184   2.704  15.452   5.605
   17ASP      O  185   2.671  15.419   5.491
   18ASP      N  186   2.629  15.535   5.678
   18ASP      H  187   2.536  15.545   5.640
   18ASP     CA  188   2.642  15.573   5.817
   18ASP     HA  189   2.743  15.555   5.855
   18ASP     CB  190   2.538  15.501   5.903
   18ASP    HB1  191   2.525  15.545   6.002
   18ASP    HB2  192   2.573  15.400   5.923
   18ASP     CG  193   2.396  15.503   5.847
   18ASP    OD1  194   2.309  15.430   5.898
   18ASP    OD2  195   2.371  15.568   5.743
   18ASP      C  196   2.628  15.722   5.844
   18ASP      O  197   2.638  15.775   5.954
   19ARG      N  198   2.588  15.797   5.741
   19ARG      H  199   2.566  15.745   5.657
   19ARG     CA  200   2.561  15.939   5.747
   19ARG     HA  201   2.625  15.977   5.827
   19ARG     CB  202   2.624  16.008   5.626
   19ARG    HB1  203   2.729  15.979   5.627
   19ARG    HB2  204   2.612  16.116   5.635
   19ARG     CG  205   2.563  15.976   5.489
   19ARG    HG1  206   2.556  15.869   5.472
   19ARG    HG2  207   2.462  16.015   5.496
   19ARG     CD  208   2.642  16.048   5.380
   19ARG    HD1  209   2.750  16.036   5.388
   19ARG    HD2  210   2.620  15.997   5.286
   19ARG     NE  211   2.627  16.193   5.380
   19ARG     HE  212   2.698  16.244   5.432
   19ARG     CZ  213   2.529  16.270   5.331
   19ARG    NH1  214   2.537  16.403   5.348
   19ARG   HH11  215   2.594  16.431   5.426
   19ARG   HH12  216   2.479  16.463   5.291
   19ARG    NH2  217   2.431  16.218   5.255
   19ARG   HH21  218   2.347  16.266   5.227
   19ARG   HH22  219   2.419  16.118   5.245
   19ARG      C  220   2.420  15.972   5.793
   19ARG      O  221   2.359  16.059   5.731
   20ARG      N  222   2.364  15.895   5.886
   20ARG      H  223   2.431  15.832   5.928
   20ARG     CA  224   2.235  15.914   5.950
   20ARG     HA  225   2.167  15.931   5.867
   20ARG     CB  226   2.240  16.030   6.049
   20ARG    HB1  227   2.151  16.029   6.111
   20ARG    HB2  228   2.241  16.123   5.993
   20ARG     CG  229   2.349  16.026   6.156
   20ARG    HG1  230   2.362  15.924   6.193
   20ARG    HG2  231   2.440  16.064   6.110
   20ARG     CD  232   2.323  16.121   6.273
   20ARG    HD1  233   2.418  16.130   6.325
   20ARG    HD2  234   2.238  16.084   6.331
   20ARG     NE  235   2.280  16.254   6.231
   20ARG     HE  236   2.314  16.292   6.144
   20ARG     CZ  237   2.212  16.345   6.303
   20ARG    NH1  238   2.174  16.318   6.429
   20ARG   HH11  239   2.201  16.239   6.485
   20ARG   HH12  240   2.117  16.392   6.469
   20ARG    NH2  241   2.177  16.462   6.249
   20ARG   HH21  242   2.186  16.476   6.149
   20ARG   HH22  243   2.127  16.533   6.302
   20ARG      C  244   2.192  15.782   6.014
   20ARG      O  245   2.275  15.707   6.065
   21GLY      N  246   2.062  15.754   6.020
   21GLY      H  247   2.025  15.673   6.068
   21GLY     CA  248   1.960  15.820   5.941
   21GLY    HA1  249   1.985  15.811   5.835
   21GLY    HA2  250   1.949  15.924   5.972
   21GLY      C  251   1.828  15.747   5.963
   21GLY      O  252   1.826  15.641   6.025
   22GLY      N  253   1.718  15.814   5.929
   22GLY      H  254   1.719  15.909   5.894
   22GLY     CA  255   1.583  15.769   5.957
   22GLY    HA1  256   1.585  15.718   6.053
   22GLY    HA2  257   1.511  15.851   5.962
   22GLY      C  258   1.538  15.665   5.855
   22GLY      O  259   1.558  15.691   5.737
   23ARG      N  260   1.490  15.552   5.907
   23ARG      H  261   1.489  15.551   6.008
   23ARG     CA  262   1.438  15.434   5.841
   23ARG     HA  263   1.414  15.363   5.920
   23ARG     CB  264   1.548  15.368   5.758
   23ARG    HB1  265   1.512  15.270   5.728
   23ARG    HB2  266   1.554  15.432   5.670
   23ARG     CG  267   1.686  15.359   5.822
   23ARG    HG1  268   1.731  15.457   5.839
   23ARG    HG2  269   1.680  15.316   5.922
   23ARG     CD  270   1.785  15.275   5.741
   23ARG    HD1  271   1.781  15.314   5.640
   23ARG    HD2  272   1.886  15.294   5.778
   23ARG     NE  273   1.763  15.130   5.745
   23ARG     HE  274   1.678  15.090   5.782
   23ARG     CZ  275   1.838  15.050   5.668
   23ARG    NH1  276   1.795  14.923   5.663
   23ARG   HH11  277   1.735  14.898   5.740
   23ARG   HH12  278   1.834  14.851   5.604
   23ARG    NH2  279   1.938  15.090   5.589
   23ARG   HH21  280   1.990  15.029   5.528
   23ARG   HH22  281   1.967  15.187   5.591
   23ARG      C  282   1.313  15.450   5.756
   23ARG      O  283   1.299  15.560   5.702
   24GLY      N  284   1.221  15.359   5.725
   24GLY      H  285   1.178  15.377   5.635
   24GLY     CA  286   1.206  15.225   5.778
   24GLY    HA1  287   1.306  15.185   5.792
   24GLY    HA2  288   1.165  15.160   5.700
   24GLY      C  289   1.123  15.222   5.905
   24GLY      O  290   1.089  15.326   5.962
   25GLY      N  291   1.095  15.100   5.952
   25GLY      H  292   1.131  15.018   5.905
   25GLY     CA  293   1.011  15.086   6.069
   25GLY    HA1  294   1.065  15.118   6.159
   25GLY    HA2  295   0.918  15.142   6.058
   25GLY      C  296   0.979  14.943   6.109
   25GLY      O  297   1.059  14.855   6.079
   26TYR      N  298   0.860  14.922   6.166
   26TYR      H  299   0.804  15.003   6.189
   26TYR     CA  300   0.803  14.794   6.203
   26TYR     HA  301   0.727  14.815   6.278
   26TYR     CB  302   0.731  14.731   6.084
   26TYR    HB1  303   0.805  14.708   6.007
   26TYR    HB2  304   0.693  14.636   6.121
   26TYR     CG  305   0.612  14.799   6.020
   26TYR    CD1  306   0.619  14.827   5.883
   26TYR    HD1  307   0.699  14.788   5.821
   26TYR    CE1  308   0.519  14.901   5.819
   26TYR    HE1  309   0.524  14.937   5.718
   26TYR     CZ  310   0.408  14.943   5.896
   26TYR     OH  311   0.314  15.021   5.835
   26TYR     HH  312   0.261  15.055   5.907
   26TYR    CE2  313   0.401  14.912   6.033
   26TYR    HE2  314   0.315  14.938   6.093
   26TYR    CD2  315   0.507  14.848   6.099
   26TYR    HD2  316   0.493  14.823   6.203
   26TYR      C  317   0.909  14.702   6.262
   26TYR      O  318   0.945  14.601   6.204
   27ASP      N  319   0.960  14.730   6.382
   27ASP      H  320   1.036  14.669   6.408
   27ASP     CA  321   0.915  14.838   6.469
   27ASP     HA  322   0.841  14.902   6.422
   27ASP     CB  323   1.030  14.935   6.494
   27ASP    HB1  324   1.078  14.958   6.399
   27ASP    HB2  325   1.105  14.891   6.560
   27ASP     CG  326   0.987  15.064   6.563
   27ASP    OD1  327   0.913  15.145   6.502
   27ASP    OD2  328   1.018  15.080   6.683
   27ASP      C  329   0.864  14.781   6.601
   27ASP      O  330   0.784  14.844   6.671
   28ARG      N  331   0.910  14.661   6.636
   28ARG      H  332   0.985  14.618   6.584
   28ARG     CA  333   0.875  14.591   6.758
   28ARG     HA  334   0.775  14.621   6.789
   28ARG     CB  335   0.868  14.440   6.739
   28ARG    HB1  336   0.878  14.388   6.834
   28ARG    HB2  337   0.771  14.417   6.695
   28ARG     CG  338   0.961  14.369   6.641
   28ARG    HG1  339   0.914  14.279   6.602
   28ARG    HG2  340   0.970  14.438   6.557
   28ARG     CD  341   1.101  14.337   6.694
   28ARG    HD1  342   1.153  14.281   6.616
   28ARG    HD2  343   1.156  14.430   6.710
   28ARG     NE  344   1.102  14.263   6.820
   28ARG     HE  345   1.096  14.308   6.910
   28ARG     CZ  346   1.077  14.132   6.832
   28ARG    NH1  347   1.072  14.070   6.951
   28ARG   HH11  348   1.082  14.134   7.029
   28ARG   HH12  349   1.047  13.973   6.960
   28ARG    NH2  350   1.057  14.041   6.736
   28ARG   HH21  351   1.059  14.063   6.637
   28ARG   HH22  352   1.048  13.945   6.766
   28ARG      C  353   0.964  14.639   6.872
   28ARG      O  354   1.074  14.692   6.857
   29GLY      N  355   0.932  14.601   6.996
   29GLY      H  356   0.852  14.540   7.010
   29GLY     CA  357   0.999  14.630   7.121
   29GLY    HA1  358   1.088  14.568   7.120
   29GLY    HA2  359   1.038  14.732   7.122
   29GLY      C  360   0.917  14.599   7.246
   29GLY      O  361   0.797  14.575   7.238
   30GLY      N  362   0.982  14.611   7.362
   30GLY      H  363   1.082  14.624   7.362
   30GLY     CA  364   0.928  14.626   7.496
   30GLY    HA1  365   0.862  14.712   7.501
   30GLY    HA2  366   1.014  14.648   7.559
   30GLY      C  367   0.859  14.500   7.548
   30GLY      O  368   0.930  14.405   7.578
   31TYR      N  369   0.727  14.502   7.566
   31TYR      H  370   0.686  14.594   7.564
   31TYR     CA  371   0.638  14.392   7.598
   31TYR     HA  372   0.691  14.299   7.580
   31TYR     CB  373   0.518  14.380   7.504
   31TYR    HB1  374   0.453  14.465   7.525
   31TYR    HB2  375   0.466  14.288   7.533
   31TYR     CG  376   0.546  14.364   7.357
   31TYR    CD1  377   0.446  14.406   7.269
   31TYR    HD1  378   0.361  14.459   7.311
   31TYR    CE1  379   0.470  14.395   7.132
   31TYR    HE1  380   0.392  14.422   7.062
   31TYR     CZ  381   0.589  14.338   7.083
   31TYR     OH  382   0.616  14.344   6.950
   31TYR     HH  383   0.670  14.275   6.910
   31TYR    CE2  384   0.687  14.293   7.174
   31TYR    HE2  385   0.775  14.237   7.145
   31TYR    CD2  386   0.668  14.312   7.311
   31TYR    HD2  387   0.735  14.264   7.382
   31TYR      C  388   0.601  14.395   7.745
   31TYR      O  389   0.638  14.489   7.816
   32ARG      N  390   0.523  14.300   7.797
   32ARG      H  391   0.501  14.228   7.729
   32ARG     CA  392   0.504  14.267   7.937
   32ARG     HA  393   0.592  14.305   7.989
   32ARG     CB  394   0.389  14.357   7.982
   32ARG    HB1  395   0.409  14.454   7.938
   32ARG    HB2  396   0.414  14.370   8.087
   32ARG     CG  397   0.242  14.323   7.960
   32ARG    HG1  398   0.184  14.406   8.002
   32ARG    HG2  399   0.235  14.236   8.025
   32ARG     CD  400   0.192  14.269   7.826
   32ARG    HD1  401   0.256  14.187   7.793
   32ARG    HD2  402   0.208  14.346   7.751
   32ARG     NE  403   0.053  14.229   7.845
   32ARG     HE  404  -0.019  14.296   7.825
   32ARG     CZ  405   0.010  14.103   7.862
   32ARG    NH1  406  -0.119  14.082   7.841
   32ARG   HH11  407  -0.169  14.166   7.816
   32ARG   HH12  408  -0.159  13.989   7.839
   32ARG    NH2  409   0.089  13.997   7.886
   32ARG   HH21  410   0.189  14.012   7.886
   32ARG   HH22  411   0.060  13.902   7.906
   32ARG      C  412   0.486  14.122   7.980
   32ARG      O  413   0.451  14.042   7.894
   33GLY      N  414   0.513  14.083   8.105
   33GLY      H  415   0.466  13.995   8.120
   33GLY     CA  416   0.569  14.166   8.209
   33GLY    HA1  417   0.598  14.266   8.176
   33GLY    HA2  418   0.508  14.193   8.295
   33GLY      C  419   0.696  14.103   8.266
   33GLY      O  420   0.757  14.014   8.207
   34ARG      N  421   0.728  14.157   8.384
   34ARG      H  422   0.672  14.232   8.422
   34ARG     CA  423   0.834  14.115   8.474
   34ARG     HA  424   0.843  14.190   8.552
   34ARG     CB  425   0.795  13.983   8.538
   34ARG    HB1  426   0.762  13.915   8.459
   34ARG    HB2  427   0.710  14.007   8.601
   34ARG     CG  428   0.898  13.913   8.627
   34ARG    HG1  429   0.942  13.992   8.688
   34ARG    HG2  430   0.976  13.864   8.570
   34ARG     CD  431   0.835  13.815   8.725
   34ARG    HD1  432   0.897  13.798   8.813
   34ARG    HD2  433   0.742  13.865   8.754
   34ARG     NE  434   0.806  13.684   8.665
   34ARG     HE  435   0.842  13.667   8.572
   34ARG     CZ  436   0.762  13.576   8.730
   34ARG    NH1  437   0.716  13.591   8.855
   34ARG   HH11  438   0.656  13.526   8.903
   34ARG   HH12  439   0.738  13.676   8.904
   34ARG    NH2  440   0.750  13.456   8.672
   34ARG   HH21  441   0.721  13.386   8.740
   34ARG   HH22  442   0.772  13.440   8.575
   34ARG      C  443   0.975  14.110   8.418
   34ARG      O  444   1.063  14.189   8.452
   35GLY      N  445   1.003  14.024   8.319
   35GLY      H  446   0.926  13.981   8.270
   35GLY     CA  447   1.132  13.984   8.268
   35GLY    HA1  448   1.195  13.945   8.348
   35GLY    HA2  449   1.180  14.079   8.246
   35GLY      C  450   1.123  13.911   8.135
   35GLY      O  451   1.014  13.885   8.086
   36GLY      N  452   1.236  13.880   8.071
   36GLY      H  453   1.322  13.902   8.118
   36GLY     CA  454   1.242  13.831   7.934
   36GLY    HA1  455   1.347  13.838   7.908
   36GLY    HA2  456   1.185  13.894   7.866
   36GLY      C  457   1.207  13.683   7.932
   36GLY      O  458   1.268  13.608   8.009
   37ASP      N  459   1.118  13.637   7.844
   37ASP      H  460   1.104  13.537   7.847
   37ASP     CA  461   1.023  13.713   7.765
   37ASP     HA  462   1.011  13.804   7.823
   37ASP     CB  463   1.080  13.732   7.625
   37ASP    HB1  464   1.002  13.772   7.560
   37ASP    HB2  465   1.157  13.807   7.642
   37ASP     CG  466   1.135  13.609   7.555
   37ASP    OD1  467   1.066  13.504   7.552
   37ASP    OD2  468   1.246  13.619   7.497
   37ASP      C  469   0.888  13.642   7.760
   37ASP      O  470   0.878  13.526   7.799
   38ARG      N  471   0.783  13.718   7.727
   38ARG      H  472   0.694  13.672   7.719
   38ARG     CA  473   0.779  13.862   7.741
   38ARG     HA  474   0.868  13.918   7.711
   38ARG     CB  475   0.685  13.922   7.637
   38ARG    HB1  476   0.713  14.027   7.624
   38ARG    HB2  477   0.584  13.906   7.673
   38ARG     CG  478   0.700  13.852   7.502
   38ARG    HG1  479   0.802  13.850   7.463
   38ARG    HG2  480   0.672  13.747   7.509
   38ARG     CD  481   0.614  13.914   7.392
   38ARG    HD1  482   0.625  13.855   7.301
   38ARG    HD2  483   0.664  14.006   7.362
   38ARG     NE  484   0.472  13.935   7.422
   38ARG     HE  485   0.428  13.892   7.502
   38ARG     CZ  486   0.395  14.026   7.362
   38ARG    NH1  487   0.411  14.068   7.235
   38ARG   HH11  488   0.335  14.119   7.192
   38ARG   HH12  489   0.486  14.029   7.181
   38ARG    NH2  490   0.279  14.063   7.417
   38ARG   HH21  491   0.223  14.128   7.363
   38ARG   HH22  492   0.252  14.025   7.507
   38ARG      C  493   0.747  13.906   7.883
   38ARG      O  494   0.679  13.831   7.953
   39GLY      N  495   0.803  14.017   7.932
   39GLY      H  496   0.774  14.042   8.026
   39GLY     CA  497   0.910  14.097   7.877
   39GLY    HA1  498   0.899  14.099   7.769
   39GLY    HA2  499   1.007  14.052   7.899
   39GLY      C  500   0.915  14.235   7.941
   39GLY      O  501   0.863  14.246   8.051
   40GLY      N  502   0.994  14.327   7.883
   40GLY      H  503   1.047  14.294   7.804
   40GLY     CA  504   1.003  14.467   7.919
   40GLY    HA1  505   0.904  14.509   7.901
   40GLY    HA2  506   1.030  14.480   8.024
   40GLY      C  507   1.115  14.539   7.844
   40GLY      O  508   1.183  14.486   7.756
   41PHE      N  509   1.141  14.664   7.882
   41PHE      H  510   1.077  14.704   7.950
   41PHE     CA  511   1.256  14.742   7.843
   41PHE     HA  512   1.293  14.708   7.746
   41PHE     CB  513   1.372  14.726   7.941
   41PHE    HB1  514   1.467  14.747   7.892
   41PHE    HB2  515   1.374  14.620   7.966
   41PHE     CG  516   1.357  14.806   8.068
   41PHE    CD1  517   1.278  14.756   8.173
   41PHE    HD1  518   1.232  14.660   8.155
   41PHE    CE1  519   1.257  14.835   8.287
   41PHE    HE1  520   1.197  14.794   8.367
   41PHE     CZ  521   1.301  14.967   8.294
   41PHE     HZ  522   1.275  15.030   8.378
   41PHE    CE2  523   1.375  15.016   8.185
   41PHE    HE2  524   1.411  15.118   8.181
   41PHE    CD2  525   1.401  14.939   8.071
   41PHE    HD2  526   1.451  14.985   7.988
   41PHE      C  527   1.219  14.886   7.812
   41PHE      O  528   1.313  14.961   7.788
   42ARG      N  529   1.093  14.930   7.820
   42ARG      H  530   1.024  14.862   7.848
   42ARG     CA  531   1.049  15.064   7.789
   42ARG     HA  532   0.940  15.057   7.785
   42ARG     CB  533   1.094  15.164   7.896
   42ARG    HB1  534   1.198  15.146   7.923
   42ARG    HB2  535   1.074  15.269   7.875
   42ARG     CG  536   1.015  15.140   8.024
   42ARG    HG1  537   1.041  15.039   8.057
   42ARG    HG2  538   0.909  15.150   7.999
   42ARG     CD  539   1.056  15.233   8.137
   42ARG    HD1  540   1.002  15.326   8.118
   42ARG    HD2  541   1.163  15.254   8.139
   42ARG     NE  542   1.017  15.171   8.264
   42ARG     HE  543   0.957  15.091   8.254
   42ARG     CZ  544   1.060  15.196   8.389
   42ARG    NH1  545   1.100  15.314   8.438
   42ARG   HH11  546   1.123  15.384   8.369
   42ARG   HH12  547   1.109  15.337   8.536
   42ARG    NH2  548   1.040  15.102   8.482
   42ARG   HH21  549   1.061  15.117   8.580
   42ARG   HH22  550   0.996  15.017   8.448
   42ARG      C  551   1.074  15.112   7.646
   42ARG      O  552   1.170  15.070   7.582
   43GLY      N  553   0.985  15.192   7.588
   43GLY      H  554   1.013  15.227   7.497
   43GLY     CA  555   0.869  15.257   7.644
   43GLY    HA1  556   0.810  15.200   7.716
   43GLY    HA2  557   0.905  15.346   7.695
   43GLY      C  558   0.760  15.289   7.542
   43GLY      O  559   0.696  15.200   7.488
   44GLY      N  560   0.750  15.419   7.513
   44GLY      H  561   0.810  15.484   7.562
   44GLY     CA  562   0.665  15.469   7.407
   44GLY    HA1  563   0.569  15.418   7.416
   44GLY    HA2  564   0.651  15.577   7.408
   44GLY      C  565   0.719  15.442   7.267
   44GLY      O  566   0.839  15.452   7.243
   45ARG      N  567   0.618  15.412   7.185
   45ARG      H  568   0.527  15.420   7.229
   45ARG     CA  569   0.627  15.422   7.041
   45ARG     HA  570   0.710  15.487   7.013
   45ARG     CB  571   0.671  15.290   6.977
   45ARG    HB1  572   0.656  15.289   6.869
   45ARG    HB2  573   0.622  15.208   7.029
   45ARG     CG  574   0.819  15.253   6.985
   45ARG    HG1  575   0.831  15.149   6.954
   45ARG    HG2  576   0.844  15.248   7.091
   45ARG     CD  577   0.923  15.336   6.910
   45ARG    HD1  578   1.019  15.290   6.932
   45ARG    HD2  579   0.925  15.429   6.967
   45ARG     NE  580   0.909  15.344   6.764
   45ARG     HE  581   0.897  15.252   6.726
   45ARG     CZ  582   0.951  15.440   6.680
   45ARG    NH1  583   0.962  15.406   6.551
   45ARG   HH11  584   0.937  15.313   6.521
   45ARG   HH12  585   0.994  15.477   6.487
   45ARG    NH2  586   0.980  15.564   6.722
   45ARG   HH21  587   0.978  15.584   6.821
   45ARG   HH22  588   0.999  15.636   6.653
   45ARG      C  589   0.499  15.473   6.976
   45ARG      O  590   0.392  15.465   7.035
   46GLY      N  591   0.503  15.537   6.858
   46GLY      H  592   0.413  15.564   6.823
   46GLY     CA  593   0.611  15.575   6.769
   46GLY    HA1  594   0.692  15.503   6.761
   46GLY    HA2  595   0.566  15.580   6.670
   46GLY      C  596   0.665  15.711   6.811
   46GLY      O  597   0.657  15.743   6.929
   47GLY      N  598   0.711  15.800   6.722
   47GLY      H  599   0.759  15.883   6.754
   47GLY     CA  600   0.714  15.783   6.578
   47GLY    HA1  601   0.722  15.678   6.551
   47GLY    HA2  602   0.803  15.835   6.543
   47GLY      C  603   0.592  15.838   6.506
   47GLY      O  604   0.486  15.872   6.559
   48GLY      N  605   0.614  15.842   6.375
   48GLY      H  606   0.703  15.807   6.343
   48GLY     CA  607   0.530  15.906   6.276
   48GLY    HA1  608   0.585  15.993   6.240
   48GLY    HA2  609   0.437  15.940   6.322
   48GLY      C  610   0.495  15.814   6.159
   48GLY      O  611   0.395  15.845   6.095
   49ASP      N  612   0.574  15.710   6.135
   49ASP      H  613   0.654  15.691   6.194
   49ASP     CA  614   0.557  15.613   6.028
   49ASP     HA  615   0.452  15.614   5.998
   49ASP     CB  616   0.640  15.645   5.904
   49ASP    HB1  617   0.744  15.640   5.935
   49ASP    HB2  618   0.613  15.576   5.824
   49ASP     CG  619   0.623  15.789   5.858
   49ASP    OD1  620   0.544  15.814   5.765
   49ASP    OD2  621   0.686  15.881   5.915
   49ASP      C  622   0.591  15.473   6.076
   49ASP      O  623   0.657  15.456   6.179
   50ARG      N  624   0.531  15.371   6.015
   50ARG      H  625   0.482  15.398   5.931
   50ARG     CA  626   0.555  15.230   6.038
   50ARG     HA  627   0.468  15.174   6.004
   50ARG     CB  628   0.677  15.195   5.952
   50ARG    HB1  629   0.764  15.250   5.987
   50ARG    HB2  630   0.698  15.090   5.970
   50ARG     CG  631   0.655  15.201   5.801
   50ARG    HG1  632   0.564  15.151   5.770
   50ARG    HG2  633   0.631  15.306   5.787
   50ARG     CD  634   0.781  15.159   5.726
   50ARG    HD1  635   0.779  15.052   5.746
   50ARG    HD2  636   0.866  15.201   5.780
   50ARG     NE  637   0.769  15.179   5.581
   50ARG     HE  638   0.701  15.251   5.562
   50ARG     CZ  639   0.804  15.101   5.478
   50ARG    NH1  640   0.883  14.994   5.497
   50ARG   HH11  641   0.913  14.977   5.592
   50ARG   HH12  642   0.907  14.943   5.413
   50ARG    NH2  643   0.766  15.129   5.353
   50ARG   HH21  644   0.724  15.219   5.334
   50ARG   HH22  645   0.791  15.058   5.285
   50ARG      C  646   0.565  15.179   6.181
   50ARG      O  647   0.648  15.098   6.221
   51GLY      N  648   0.462  15.230   6.248
   51GLY      H  649   0.404  15.306   6.214
   51GLY     CA  650   0.424  15.187   6.381
   51GLY    HA1  651   0.515  15.152   6.429
   51GLY    HA2  652   0.367  15.263   6.434
   51GLY      C  653   0.322  15.074   6.378
   51GLY      O  654   0.223  15.074   6.305
   52GLY      N  655   0.334  14.971   6.463
   52GLY      H  656   0.411  14.969   6.529
   52GLY     CA  657   0.261  14.847   6.453
   52GLY    HA1  658   0.308  14.799   6.367
   52GLY    HA2  659   0.157  14.878   6.446
   52GLY      C  660   0.279  14.753   6.571
   52GLY      O  661   0.301  14.803   6.681
   53PHE      N  662   0.267  14.622   6.546
   53PHE      H  663   0.249  14.595   6.451
   53PHE     CA  664   0.285  14.516   6.643
   53PHE     HA  665   0.231  14.433   6.598
   53PHE     CB  666   0.433  14.479   6.652
   53PHE    HB1  667   0.502  14.553   6.693
   53PHE    HB2  668   0.433  14.395   6.721
   53PHE     CG  669   0.496  14.430   6.524
   53PHE    CD1  670   0.442  14.316   6.465
   53PHE    HD1  671   0.367  14.259   6.519
   53PHE    CE1  672   0.496  14.265   6.346
   53PHE    HE1  673   0.456  14.176   6.300
   53PHE     CZ  674   0.593  14.340   6.279
   53PHE     HZ  675   0.639  14.299   6.190
   53PHE    CE2  676   0.654  14.450   6.340
   53PHE    HE2  677   0.739  14.499   6.295
   53PHE    CD2  678   0.605  14.494   6.463
   53PHE    HD2  679   0.646  14.582   6.510
   53PHE      C  680   0.219  14.536   6.779
   53PHE      O  681   0.281  14.562   6.882
   54GLY      N  682   0.086  14.534   6.786
   54GLY      H  683   0.058  14.542   6.882
   54GLY     CA  684  -0.020  14.524   6.687
   54GLY    HA1  685  -0.011  14.435   6.625
   54GLY    HA2  686  -0.008  14.606   6.617
   54GLY      C  687  -0.164  14.518   6.734
   54GLY      O  688  -0.195  14.540   6.851
   55PRO      N  689  -0.255  14.498   6.639
   55PRO     CD  690  -0.237  14.477   6.496
   55PRO    HD1  691  -0.163  14.537   6.443
   55PRO    HD2  692  -0.204  14.375   6.479
   55PRO     CG  693  -0.375  14.497   6.435
   55PRO    HG1  694  -0.401  14.599   6.407
   55PRO    HG2  695  -0.392  14.441   6.343
   55PRO     CB  696  -0.464  14.445   6.548
   55PRO    HB1  697  -0.569  14.475   6.545
   55PRO    HB2  698  -0.466  14.336   6.547
   55PRO     CA  699  -0.396  14.507   6.670
   55PRO     HA  700  -0.412  14.446   6.759
   55PRO      C  701  -0.438  14.650   6.700
   55PRO      O  702  -0.506  14.672   6.801
   56GLY      N  703  -0.381  14.747   6.629
   56GLY      H  704  -0.322  14.716   6.553
   56GLY     CA  705  -0.402  14.890   6.643
   56GLY    HA1  706  -0.388  14.937   6.545
   56GLY    HA2  707  -0.499  14.905   6.690
   56GLY      C  708  -0.308  14.957   6.742
   56GLY      O  709  -0.350  15.052   6.807
   57LYS      N  710  -0.186  14.910   6.769
   57LYS      H  711  -0.151  14.839   6.707
   57LYS     CA  712  -0.078  14.963   6.850
   57LYS     HA  713  -0.023  14.869   6.853
   57LYS     CB  714   0.003  15.053   6.759
   57LYS    HB1  715   0.093  15.086   6.811
   57LYS    HB2  716   0.043  14.998   6.674
   57LYS     CG  717  -0.069  15.181   6.718
   57LYS    HG1  718  -0.087  15.240   6.808
   57LYS    HG2  719  -0.162  15.163   6.666
   57LYS     CD  720   0.020  15.262   6.624
   57LYS    HD1  721   0.031  15.205   6.532
   57LYS    HD2  722   0.117  15.272   6.672
   57LYS     CE  723  -0.031  15.399   6.581
   57LYS    HE1  724   0.018  15.439   6.492
   57LYS    HE2  725  -0.131  15.386   6.542
   57LYS     NZ  726  -0.038  15.497   6.691
   57LYS    HZ1  727  -0.080  15.582   6.657
   57LYS    HZ2  728  -0.096  15.469   6.768
   57LYS    HZ3  729   0.053  15.521   6.728
   57LYS      C  730  -0.118  15.010   6.989
   57LYS      O  731  -0.119  15.128   7.024
   58MET      N  732  -0.156  14.922   7.082
   58MET      H  733  -0.188  14.962   7.169
   58MET     CA  734  -0.191  14.782   7.070
   58MET     HA  735  -0.170  14.744   6.970
   58MET     CB  736  -0.343  14.770   7.071
   58MET    HB1  737  -0.381  14.817   6.980
   58MET    HB2  738  -0.379  14.667   7.077
   58MET     CG  739  -0.410  14.833   7.193
   58MET    HG1  740  -0.356  14.781   7.272
   58MET    HG2  741  -0.389  14.940   7.195
   58MET     SD  742  -0.585  14.789   7.202
   58MET     CE  743  -0.621  14.843   7.371
   58MET    HE1  744  -0.727  14.824   7.386
   58MET    HE2  745  -0.600  14.948   7.389
   58MET    HE3  746  -0.549  14.790   7.434
   58MET      C  747  -0.122  14.699   7.177
   58MET      O  748  -0.080  14.746   7.282
   59ASP      N  749  -0.119  14.573   7.132
   59ASP      H  750  -0.154  14.556   7.039
   59ASP     CA  751  -0.060  14.467   7.210
   59ASP     HA  752  -0.040  14.496   7.313
   59ASP     CB  753   0.061  14.416   7.132
   59ASP    HB1  754   0.129  14.498   7.109
   59ASP    HB2  755   0.027  14.379   7.035
   59ASP     CG  756   0.138  14.301   7.195
   59ASP    OD1  757   0.136  14.280   7.319
   59ASP    OD2  758   0.210  14.224   7.128
   59ASP      C  759  -0.169  14.363   7.221
   59ASP      O  760  -0.174  14.269   7.142
   60SER      N  761  -0.272  14.384   7.304
   60SER      H  762  -0.268  14.469   7.359
   60SER     CA  763  -0.373  14.288   7.342
   60SER     HA  764  -0.331  14.187   7.336
   60SER     CB  765  -0.489  14.293   7.242
   60SER    HB1  766  -0.452  14.275   7.141
   60SER    HB2  767  -0.565  14.222   7.274
   60SER     OG  768  -0.548  14.420   7.257
   60SER     HG  769  -0.548  14.450   7.166
   60SER      C  770  -0.421  14.296   7.486
   60SER      O  771  -0.479  14.197   7.529
   61ARG      N  772  -0.414  14.405   7.564
   61ARG      H  773  -0.358  14.481   7.527
   61ARG     CA  774  -0.461  14.417   7.700
   61ARG     HA  775  -0.570  14.418   7.706
   61ARG     CB  776  -0.424  14.559   7.743
   61ARG    HB1  777  -0.317  14.580   7.748
   61ARG    HB2  778  -0.474  14.614   7.663
   61ARG     CG  779  -0.480  14.609   7.876
   61ARG    HG1  780  -0.589  14.603   7.869
   61ARG    HG2  781  -0.465  14.717   7.873
   61ARG     CD  782  -0.438  14.555   8.012
   61ARG    HD1  783  -0.482  14.458   8.035
   61ARG    HD2  784  -0.483  14.627   8.080
   61ARG     NE  785  -0.293  14.544   8.026
   61ARG     HE  786  -0.237  14.556   7.943
   61ARG     CZ  787  -0.225  14.488   8.127
   61ARG    NH1  788  -0.285  14.436   8.235
   61ARG   HH11  789  -0.231  14.376   8.296
   61ARG   HH12  790  -0.381  14.454   8.263
   61ARG    NH2  791  -0.093  14.465   8.115
   61ARG   HH21  792  -0.045  14.422   8.192
   61ARG   HH22  793  -0.043  14.517   8.045
   61ARG      C  794  -0.403  14.316   7.797
   61ARG      O  795  -0.283  14.313   7.821
   62GLY      N  796  -0.486  14.238   7.868
   62GLY      H  797  -0.582  14.239   7.837
   62GLY     CA  798  -0.453  14.135   7.964
   62GLY    HA1  799  -0.450  14.171   8.067
   62GLY    HA2  800  -0.360  14.082   7.942
   62GLY      C  801  -0.542  14.012   7.947
   62GLY      O  802  -0.645  14.011   7.880
   63GLU      N  803  -0.498  13.902   8.007
   63GLU      H  804  -0.405  13.903   8.047
   63GLU     CA  805  -0.550  13.767   7.997
   63GLU     HA  806  -0.652  13.761   7.958
   63GLU     CB  807  -0.554  13.709   8.138
   63GLU    HB1  808  -0.454  13.699   8.180
   63GLU    HB2  809  -0.625  13.758   8.204
   63GLU     CG  810  -0.619  13.571   8.140
   63GLU    HG1  811  -0.586  13.503   8.061
   63GLU    HG2  812  -0.725  13.587   8.120
   63GLU     CD  813  -0.607  13.500   8.274
   63GLU    OE1  814  -0.698  13.516   8.358
   63GLU    OE2  815  -0.508  13.425   8.286
   63GLU      C  816  -0.454  13.683   7.914
   63GLU      O  817  -0.340  13.665   7.958
   64HIS      N  818  -0.495  13.631   7.799
   64HIS      H  819  -0.592  13.636   7.771
   64HIS     CA  820  -0.409  13.559   7.707
   64HIS     HA  821  -0.308  13.561   7.748
   64HIS     CB  822  -0.416  13.621   7.568
   64HIS    HB1  823  -0.372  13.554   7.494
   64HIS    HB2  824  -0.368  13.719   7.573
   64HIS     CG  825  -0.555  13.660   7.525
   64HIS    ND1  826  -0.656  13.572   7.489
   64HIS    CE1  827  -0.768  13.644   7.484
   64HIS    HE1  828  -0.867  13.607   7.459
   64HIS    NE2  829  -0.745  13.772   7.517
   64HIS    HE2  830  -0.812  13.848   7.512
   64HIS    CD2  831  -0.611  13.783   7.549
   64HIS    HD2  832  -0.555  13.871   7.578
   64HIS      C  833  -0.437  13.410   7.713
   64HIS      O  834  -0.539  13.359   7.758
   65ARG      N  835  -0.349  13.330   7.652
   65ARG      H  836  -0.266  13.373   7.615
   65ARG     CA  837  -0.370  13.190   7.622
   65ARG     HA  838  -0.442  13.143   7.689
   65ARG     CB  839  -0.239  13.114   7.642
   65ARG    HB1  840  -0.157  13.179   7.612
   65ARG    HB2  841  -0.243  13.033   7.569
   65ARG     CG  842  -0.217  13.051   7.779
   65ARG    HG1  843  -0.300  12.984   7.800
   65ARG    HG2  844  -0.118  13.005   7.782
   65ARG     CD  845  -0.221  13.156   7.889
   65ARG    HD1  846  -0.315  13.209   7.874
   65ARG    HD2  847  -0.225  13.103   7.985
   65ARG     NE  848  -0.113  13.254   7.880
   65ARG     HE  849  -0.048  13.242   7.805
   65ARG     CZ  850  -0.122  13.379   7.928
   65ARG    NH1  851  -0.039  13.469   7.875
   65ARG   HH11  852   0.023  13.447   7.799
   65ARG   HH12  853  -0.051  13.562   7.911
   65ARG    NH2  854  -0.208  13.416   8.024
   65ARG   HH21  855  -0.279  13.353   8.058
   65ARG   HH22  856  -0.202  13.514   8.046
   65ARG      C  857  -0.424  13.159   7.483
   65ARG      O  858  -0.417  13.246   7.397
   66GLN      N  859  -0.473  13.037   7.458
   66GLN      H  860  -0.476  12.964   7.528
   66GLN     CA  861  -0.521  13.009   7.325
   66GLN     HA  862  -0.560  13.101   7.281
   66GLN     CB  863  -0.641  12.914   7.336
   66GLN    HB1  864  -0.613  12.816   7.373
   66GLN    HB2  865  -0.676  12.896   7.235
   66GLN     CG  866  -0.754  12.964   7.426
   66GLN    HG1  867  -0.714  12.998   7.521
   66GLN    HG2  868  -0.797  13.055   7.384
   66GLN     CD  869  -0.862  12.860   7.452
   66GLN    OE1  870  -0.952  12.844   7.370
   66GLN    NE2  871  -0.839  12.779   7.555
   66GLN   HE21  872  -0.755  12.788   7.611
   66GLN   HE22  873  -0.888  12.690   7.554
   66GLN      C  874  -0.405  12.959   7.239
   66GLN      O  875  -0.389  13.007   7.127
   67ASP      N  876  -0.332  12.855   7.280
   67ASP      H  877  -0.347  12.819   7.373
   67ASP     CA  878  -0.254  12.771   7.192
   67ASP     HA  879  -0.304  12.721   7.109
   67ASP     CB  880  -0.218  12.645   7.270
   67ASP    HB1  881  -0.308  12.603   7.314
   67ASP    HB2  882  -0.188  12.568   7.199
   67ASP     CG  883  -0.120  12.677   7.382
   67ASP    OD1  884  -0.168  12.688   7.497
   67ASP    OD2  885   0.001  12.654   7.366
   67ASP      C  886  -0.127  12.834   7.135
   67ASP      O  887  -0.060  12.779   7.049
   68ARG      N  888  -0.093  12.951   7.189
   68ARG      H  889  -0.156  12.987   7.259
   68ARG     CA  890   0.026  13.027   7.164
   68ARG     HA  891   0.099  12.968   7.108
   68ARG     CB  892   0.004  13.156   7.085
   68ARG    HB1  893  -0.034  13.130   6.986
   68ARG    HB2  894   0.096  13.214   7.074
   68ARG     CG  895  -0.100  13.243   7.154
   68ARG    HG1  896  -0.056  13.286   7.243
   68ARG    HG2  897  -0.184  13.185   7.193
   68ARG     CD  898  -0.143  13.356   7.061
   68ARG    HD1  899  -0.056  13.402   7.015
   68ARG    HD2  900  -0.195  13.304   6.980
   68ARG     NE  901  -0.228  13.456   7.125
   68ARG     HE  902  -0.326  13.436   7.137
   68ARG     CZ  903  -0.179  13.562   7.190
   68ARG    NH1  904  -0.054  13.608   7.193
   68ARG   HH11  905   0.021  13.557   7.150
   68ARG   HH12  906  -0.027  13.700   7.224
   68ARG    NH2  907  -0.275  13.626   7.260
   68ARG   HH21  908  -0.373  13.608   7.246
   68ARG   HH22  909  -0.242  13.707   7.311
   68ARG      C  910   0.104  13.062   7.290
   68ARG      O  911   0.037  13.046   7.393
   69ARG      N  912   0.225  13.118   7.301
   69ARG      H  913   0.266  13.132   7.392
   69ARG     CA  914   0.320  13.129   7.192
   69ARG     HA  915   0.279  13.075   7.107
   69ARG     CB  916   0.453  13.060   7.217
   69ARG    HB1  917   0.430  12.956   7.242
   69ARG    HB2  918   0.518  13.076   7.131
   69ARG     CG  919   0.527  13.116   7.338
   69ARG    HG1  920   0.459  13.120   7.423
   69ARG    HG2  921   0.556  13.220   7.321
   69ARG     CD  922   0.646  13.029   7.378
   69ARG    HD1  923   0.724  13.028   7.301
   69ARG    HD2  924   0.698  13.075   7.462
   69ARG     NE  925   0.619  12.889   7.411
   69ARG     HE  926   0.586  12.879   7.506
   69ARG     CZ  927   0.631  12.783   7.331
   69ARG    NH1  928   0.659  12.774   7.200
   69ARG   HH11  929   0.684  12.856   7.147
   69ARG   HH12  930   0.642  12.688   7.151
   69ARG    NH2  931   0.622  12.664   7.392
   69ARG   HH21  932   0.639  12.581   7.336
   69ARG   HH22  933   0.560  12.658   7.471
   69ARG      C  934   0.353  13.266   7.134
   69ARG      O  935   0.409  13.280   7.026
   70GLU      N  936   0.312  13.373   7.202
   70GLU      H  937   0.281  13.360   7.297
   70GLU     CA  938   0.331  13.512   7.164
   70GLU     HA  939   0.429  13.538   7.125
   70GLU     CB  940   0.291  13.605   7.278
   70GLU    HB1  941   0.291  13.709   7.246
   70GLU    HB2  942   0.188  13.583   7.307
   70GLU     CG  943   0.378  13.586   7.402
   70GLU    HG1  944   0.393  13.480   7.422
   70GLU    HG2  945   0.470  13.637   7.376
   70GLU     CD  946   0.320  13.647   7.529
   70GLU    OE1  947   0.389  13.734   7.587
   70GLU    OE2  948   0.215  13.603   7.580
   70GLU      C  949   0.258  13.562   7.040
   70GLU      O  950   0.151  13.513   7.002
   71ARG      N  951   0.308  13.675   6.991
   71ARG      H  952   0.389  13.718   7.032
   71ARG     CA  953   0.265  13.737   6.867
   71ARG     HA  954   0.252  13.651   6.800
   71ARG     CB  955   0.132  13.811   6.874
   71ARG    HB1  956   0.064  13.761   6.943
   71ARG    HB2  957   0.139  13.913   6.912
   71ARG     CG  958   0.063  13.811   6.737
   71ARG    HG1  959   0.130  13.859   6.666
   71ARG    HG2  960   0.043  13.707   6.712
   71ARG     CD  961  -0.069  13.888   6.741
   71ARG    HD1  962  -0.060  13.982   6.796
   71ARG    HD2  963  -0.092  13.916   6.639
   71ARG     NE  964  -0.183  13.809   6.783
   71ARG     HE  965  -0.213  13.736   6.719
   71ARG     CZ  966  -0.257  13.820   6.895
   71ARG    NH1  967  -0.363  13.740   6.912
   71ARG   HH11  968  -0.427  13.779   6.980
   71ARG   HH12  969  -0.404  13.696   6.831
   71ARG    NH2  970  -0.223  13.901   6.996
   71ARG   HH21  971  -0.152  13.972   6.989
   71ARG   HH22  972  -0.281  13.896   7.079
   71ARG      C  973   0.372  13.823   6.801
   71ARG      O  974   0.419  13.917   6.864
   72PRO      N  975   0.414  13.800   6.677
   72PRO     CD  976   0.364  13.706   6.579
   72PRO    HD1  977   0.256  13.718   6.575
   72PRO    HD2  978   0.391  13.606   6.614
   72PRO     CG  979   0.437  13.727   6.447
   72PRO    HG1  980   0.377  13.709   6.358
   72PRO    HG2  981   0.521  13.658   6.435
   72PRO     CB  982   0.479  13.873   6.459
   72PRO    HB1  983   0.390  13.928   6.428
   72PRO    HB2  984   0.563  13.892   6.392
   72PRO     CA  985   0.498  13.896   6.609
   72PRO     HA  986   0.474  13.999   6.635
   72PRO      C  987   0.644  13.892   6.651
   72PRO      O  988   0.715  13.989   6.621
   73TYR      N  989   0.687  13.784   6.716
   73TYR      H  990   0.613  13.717   6.730
   73TYR     CA  991   0.824  13.741   6.737
   73TYR     HA  992   0.873  13.782   6.648
   73TYR     CB  993   0.840  13.589   6.732
   73TYR    HB1  994   0.944  13.569   6.757
   73TYR    HB2  995   0.783  13.560   6.820
   73TYR     CG  996   0.802  13.511   6.608
   73TYR    CD1  997   0.777  13.577   6.487
   73TYR    HD1  998   0.770  13.685   6.493
   73TYR    CE1  999   0.752  13.511   6.366
   73TYR    HE1 1000   0.725  13.564   6.276
   73TYR     CZ 1001   0.757  13.370   6.372
   73TYR     OH 1002   0.735  13.298   6.258
   73TYR     HH 1003   0.709  13.355   6.185
   73TYR    CE2 1004   0.770  13.306   6.497
   73TYR    HE2 1005   0.779  13.198   6.499
   73TYR    CD2 1006   0.795  13.372   6.618
   73TYR    HD2 1007   0.823  13.319   6.708
   73TYR      C 1008   0.877  13.799   6.867
   73TYR    OC1 1009   1.001  13.809   6.877
   73TYR    OC2 1010   0.797  13.819   6.961
    1GLY      N 1011   0.918  16.752   6.831
    1GLY     H1 1012   0.935  16.708   6.920
    1GLY     H2 1013   0.889  16.849   6.836
    1GLY     H3 1014   0.843  16.702   6.786
    1GLY     CA 1015   1.040  16.744   6.750
    1GLY    HA1 1016   1.120  16.804   6.793
    1GLY    HA2 1017   1.069  16.639   6.746
    1GLY      C 1018   1.027  16.799   6.609
    1GLY      O 1019   0.945  16.890   6.593
    2PRO      N 1020   1.110  16.755   6.514
    2PRO     CD 1021   1.210  16.652   6.534
    2PRO    HD1 1022   1.148  16.565   6.555
    2PRO    HD2 1023   1.284  16.668   6.613
    2PRO     CG 1024   1.277  16.634   6.398
    2PRO    HG1 1025   1.294  16.530   6.369
    2PRO    HG2 1026   1.370  16.690   6.394
    2PRO     CB 1027   1.186  16.699   6.294
    2PRO    HB1 1028   1.243  16.761   6.224
    2PRO    HB2 1029   1.109  16.631   6.257
    2PRO     CA 1030   1.106  16.800   6.377
    2PRO     HA 1031   0.999  16.806   6.356
    2PRO      C 1032   1.154  16.941   6.347
    2PRO      O 1033   1.220  17.003   6.430
    3GLY      N 1034   1.132  16.990   6.225
    3GLY      H 1035   1.080  16.936   6.157
    3GLY     CA 1036   1.147  17.128   6.182
    3GLY    HA1 1037   1.120  17.141   6.077
    3GLY    HA2 1038   1.239  17.174   6.217
    3GLY      C 1039   1.039  17.213   6.248
    3GLY      O 1040   0.937  17.154   6.284
    4GLY      N 1041   1.054  17.343   6.272
    4GLY      H 1042   0.980  17.385   6.328
    4GLY     CA 1043   1.166  17.428   6.238
    4GLY    HA1 1044   1.217  17.393   6.148
    4GLY    HA2 1045   1.237  17.427   6.321
    4GLY      C 1046   1.132  17.571   6.199
    4GLY      O 1047   1.209  17.661   6.235
    5GLY      N 1048   1.029  17.595   6.118
    5GLY      H 1049   0.971  17.514   6.101
    5GLY     CA 1050   0.993  17.730   6.081
    5GLY    HA1 1051   1.075  17.769   6.020
    5GLY    HA2 1052   0.915  17.728   6.004
    5GLY      C 1053   0.945  17.825   6.190
    5GLY      O 1054   0.898  17.771   6.290
    6PRO      N 1055   0.953  17.957   6.174
    6PRO     CD 1056   1.013  18.034   6.067
    6PRO    HD1 1057   1.012  17.992   5.966
    6PRO    HD2 1058   1.120  18.049   6.084
    6PRO     CG 1059   0.935  18.165   6.062
    6PRO    HG1 1060   0.838  18.141   6.017
    6PRO    HG2 1061   0.995  18.249   6.026
    6PRO     CB 1062   0.918  18.182   6.212
    6PRO    HB1 1063   0.841  18.255   6.238
    6PRO    HB2 1064   1.010  18.223   6.255
    6PRO     CA 1065   0.882  18.044   6.266
    6PRO     HA 1066   0.775  18.026   6.251
    6PRO      C 1067   0.916  18.024   6.413
    6PRO      O 1068   0.834  18.041   6.502
    7GLY      N 1069   1.036  17.989   6.459
    7GLY      H 1070   1.037  17.987   6.560
    7GLY     CA 1071   1.165  17.987   6.393
    7GLY    HA1 1072   1.170  17.889   6.345
    7GLY    HA2 1073   1.168  18.064   6.315
    7GLY      C 1074   1.276  18.007   6.495
    7GLY      O 1075   1.247  18.073   6.595
    8GLY      N 1076   1.395  17.948   6.483
    8GLY      H 1077   1.409  17.891   6.400
    8GLY     CA 1078   1.504  17.966   6.576
    8GLY    HA1 1079   1.601  17.932   6.540
    8GLY    HA2 1080   1.514  18.074   6.586
    8GLY      C 1081   1.483  17.895   6.709
    8GLY      O 1082   1.409  17.797   6.717
    9SER      N 1083   1.557  17.940   6.811
    9SER      H 1084   1.606  18.023   6.781
    9SER     CA 1085   1.564  17.902   6.950
    9SER     HA 1086   1.467  17.860   6.975
    9SER     CB 1087   1.585  18.028   7.034
    9SER    HB1 1088   1.583  18.001   7.139
    9SER    HB2 1089   1.501  18.091   7.005
    9SER     OG 1090   1.707  18.094   7.008
    9SER     HG 1091   1.728  18.161   7.073
    9SER      C 1092   1.669  17.794   6.972
    9SER      O 1093   1.718  17.788   7.084
   10HIS      N 1094   1.698  17.706   6.875
   10HIS      H 1095   1.652  17.716   6.786
   10HIS     CA 1096   1.786  17.592   6.887
   10HIS     HA 1097   1.866  17.608   6.959
   10HIS     CB 1098   1.851  17.566   6.751
   10HIS    HB1 1099   1.907  17.474   6.767
   10HIS    HB2 1100   1.915  17.652   6.732
   10HIS     CG 1101   1.763  17.546   6.631
   10HIS    ND1 1102   1.702  17.654   6.568
   10HIS    CE1 1103   1.614  17.603   6.482
   10HIS    HE1 1104   1.559  17.660   6.409
   10HIS    NE2 1105   1.624  17.469   6.478
   10HIS    HE2 1106   1.579  17.406   6.412
   10HIS    CD2 1107   1.705  17.431   6.582
   10HIS    HD2 1108   1.718  17.332   6.623
   10HIS      C 1109   1.710  17.467   6.929
   10HIS      O 1110   1.590  17.460   6.901
   11MET      N 1111   1.772  17.375   7.003
   11MET      H 1112   1.865  17.393   7.037
   11MET     CA 1113   1.718  17.245   7.039
   11MET     HA 1114   1.629  17.274   7.095
   11MET     CB 1115   1.820  17.165   7.120
   11MET    HB1 1116   1.912  17.157   7.062
   11MET    HB2 1117   1.776  17.068   7.142
   11MET     CG 1118   1.845  17.223   7.259
   11MET    HG1 1119   1.882  17.324   7.242
   11MET    HG2 1120   1.923  17.166   7.309
   11MET     SD 1121   1.704  17.222   7.373
   11MET     CE 1122   1.761  17.329   7.507
   11MET    HE1 1123   1.807  17.420   7.469
   11MET    HE2 1124   1.824  17.279   7.580
   11MET    HE3 1125   1.679  17.370   7.566
   11MET      C 1126   1.683  17.163   6.916
   11MET      O 1127   1.750  17.183   6.814
   12GLY      N 1128   1.578  17.081   6.922
   12GLY      H 1129   1.554  17.019   6.846
   12GLY     CA 1130   1.492  17.060   7.037
   12GLY    HA1 1131   1.563  17.049   7.119
   12GLY    HA2 1132   1.441  16.965   7.022
   12GLY      C 1133   1.388  17.169   7.060
   12GLY      O 1134   1.355  17.244   6.969
   13GLY      N 1135   1.336  17.182   7.182
   13GLY      H 1136   1.269  17.256   7.200
   13GLY     CA 1137   1.345  17.085   7.289
   13GLY    HA1 1138   1.448  17.062   7.318
   13GLY    HA2 1139   1.297  17.133   7.374
   13GLY      C 1140   1.264  16.957   7.279
   13GLY      O 1141   1.204  16.924   7.176
   14ASN      N 1142   1.259  16.878   7.386
   14ASN      H 1143   1.218  16.787   7.369
   14ASN     CA 1144   1.327  16.889   7.514
   14ASN     HA 1145   1.391  16.977   7.501
   14ASN     CB 1146   1.232  16.904   7.632
   14ASN    HB1 1147   1.293  16.944   7.713
   14ASN    HB2 1148   1.191  16.804   7.647
   14ASN     CG 1149   1.116  17.000   7.610
   14ASN    OD1 1150   1.000  16.961   7.601
   14ASN    ND2 1151   1.143  17.131   7.599
   14ASN   HD21 1152   1.234  17.173   7.607
   14ASN   HD22 1153   1.078  17.196   7.556
   14ASN      C 1154   1.432  16.780   7.530
   14ASN      O 1155   1.421  16.666   7.484
   15TYR      N 1156   1.535  16.819   7.606
   15TYR      H 1157   1.547  16.919   7.611
   15TYR     CA 1158   1.627  16.727   7.669
   15TYR     HA 1159   1.611  16.622   7.644
   15TYR     CB 1160   1.600  16.733   7.819
   15TYR    HB1 1161   1.641  16.642   7.863
   15TYR    HB2 1162   1.660  16.814   7.859
   15TYR     CG 1163   1.455  16.740   7.861
   15TYR    CD1 1164   1.403  16.855   7.922
   15TYR    HD1 1165   1.471  16.937   7.941
   15TYR    CE1 1166   1.270  16.868   7.963
   15TYR    HE1 1167   1.232  16.957   8.011
   15TYR     CZ 1168   1.181  16.763   7.933
   15TYR     OH 1169   1.048  16.783   7.956
   15TYR     HH 1170   1.043  16.870   7.997
   15TYR    CE2 1171   1.234  16.643   7.884
   15TYR    HE2 1172   1.169  16.559   7.865
   15TYR    CD2 1173   1.366  16.634   7.837
   15TYR    HD2 1174   1.403  16.548   7.784
   15TYR      C 1175   1.771  16.754   7.628
   15TYR      O 1176   1.799  16.863   7.578
   16GLY      N 1177   1.861  16.658   7.651
   16GLY      H 1178   1.830  16.576   7.702
   16GLY     CA 1179   2.003  16.662   7.623
   16GLY    HA1 1180   2.031  16.731   7.543
   16GLY    HA2 1181   2.039  16.563   7.594
   16GLY      C 1182   2.086  16.705   7.743
   16GLY      O 1183   2.031  16.735   7.849
   17ASP      N 1184   2.218  16.717   7.728
   17ASP      H 1185   2.254  16.693   7.637
   17ASP     CA 1186   2.311  16.761   7.830
   17ASP     HA 1187   2.260  16.830   7.897
   17ASP     CB 1188   2.419  16.847   7.766
   17ASP    HB1 1189   2.486  16.783   7.708
   17ASP    HB2 1190   2.471  16.897   7.849
   17ASP     CG 1191   2.379  16.962   7.675
   17ASP    OD1 1192   2.322  17.062   7.723
   17ASP    OD2 1193   2.415  16.953   7.556
   17ASP      C 1194   2.375  16.646   7.907
   17ASP      O 1195   2.409  16.543   7.851
   18ASP      N 1196   2.394  16.671   8.037
   18ASP      H 1197   2.383  16.766   8.070
   18ASP     CA 1198   2.406  16.568   8.138
   18ASP     HA 1199   2.326  16.495   8.124
   18ASP     CB 1200   2.401  16.621   8.281
   18ASP    HB1 1201   2.297  16.640   8.309
   18ASP    HB2 1202   2.443  16.550   8.353
   18ASP     CG 1203   2.470  16.753   8.313
   18ASP    OD1 1204   2.473  16.801   8.428
   18ASP    OD2 1205   2.548  16.802   8.228
   18ASP      C 1206   2.539  16.498   8.115
   18ASP      O 1207   2.552  16.384   8.160
   19ARG      N 1208   2.639  16.552   8.045
   19ARG      H 1209   2.618  16.644   8.009
   19ARG     CA 1210   2.771  16.501   8.013
   19ARG     HA 1211   2.811  16.578   7.947
   19ARG     CB 1212   2.858  16.498   8.138
   19ARG    HB1 1213   2.842  16.584   8.203
   19ARG    HB2 1214   2.834  16.407   8.194
   19ARG     CG 1215   3.007  16.510   8.105
   19ARG    HG1 1216   3.031  16.601   8.050
   19ARG    HG2 1217   3.030  16.424   8.043
   19ARG     CD 1218   3.110  16.505   8.217
   19ARG    HD1 1219   3.087  16.585   8.288
   19ARG    HD2 1220   3.096  16.411   8.271
   19ARG     NE 1221   3.249  16.524   8.178
   19ARG     HE 1222   3.261  16.558   8.084
   19ARG     CZ 1223   3.356  16.512   8.258
   19ARG    NH1 1224   3.481  16.522   8.211
   19ARG   HH11 1225   3.561  16.536   8.270
   19ARG   HH12 1226   3.497  16.548   8.115
   19ARG    NH2 1227   3.351  16.499   8.392
   19ARG   HH21 1228   3.264  16.503   8.443
   19ARG   HH22 1229   3.434  16.473   8.443
   19ARG      C 1230   2.777  16.374   7.929
   19ARG      O 1231   2.873  16.357   7.854
   20ARG      N 1232   2.687  16.276   7.945
   20ARG      H 1233   2.645  16.279   8.037
   20ARG     CA 1234   2.658  16.154   7.872
   20ARG     HA 1235   2.702  16.187   7.778
   20ARG     CB 1236   2.508  16.132   7.861
   20ARG    HB1 1237   2.495  16.048   7.793
   20ARG    HB2 1238   2.458  16.221   7.823
   20ARG     CG 1239   2.429  16.093   7.986
   20ARG    HG1 1240   2.442  16.167   8.065
   20ARG    HG2 1241   2.467  15.995   8.013
   20ARG     CD 1242   2.280  16.071   7.961
   20ARG    HD1 1243   2.268  15.993   7.885
   20ARG    HD2 1244   2.234  16.029   8.050
   20ARG     NE 1245   2.216  16.194   7.915
   20ARG     HE 1246   2.233  16.224   7.820
   20ARG     CZ 1247   2.156  16.285   7.993
   20ARG    NH1 1248   2.099  16.393   7.938
   20ARG   HH11 1249   2.065  16.461   8.004
   20ARG   HH12 1250   2.119  16.413   7.841
   20ARG    NH2 1251   2.150  16.262   8.125
   20ARG   HH21 1252   2.106  16.324   8.191
   20ARG   HH22 1253   2.193  16.179   8.163
   20ARG      C 1254   2.746  16.040   7.922
   20ARG      O 1255   2.746  16.005   8.040
   21GLY      N 1256   2.805  15.961   7.832
   21GLY      H 1257   2.869  15.892   7.868
   21GLY     CA 1258   2.821  15.981   7.690
   21GLY    HA1 1259   2.726  15.972   7.636
   21GLY    HA2 1260   2.868  16.076   7.665
   21GLY      C 1261   2.917  15.880   7.630
   21GLY      O 1262   2.974  15.796   7.700
   22GLY      N 1263   2.922  15.895   7.497
   22GLY      H 1264   2.875  15.973   7.453
   22GLY     CA 1265   2.995  15.804   7.411
   22GLY    HA1 1266   3.089  15.775   7.458
   22GLY    HA2 1267   2.931  15.717   7.396
   22GLY      C 1268   3.041  15.868   7.281
   22GLY      O 1269   3.068  15.988   7.279
   23ARG      N 1270   3.065  15.795   7.172
   23ARG      H 1271   3.084  15.849   7.089
   23ARG     CA 1272   3.053  15.651   7.159
   23ARG     HA 1273   3.092  15.595   7.244
   23ARG     CB 1274   3.138  15.602   7.042
   23ARG    HB1 1275   3.106  15.503   7.009
   23ARG    HB2 1276   3.122  15.673   6.961
   23ARG     CG 1277   3.289  15.591   7.062
   23ARG    HG1 1278   3.337  15.686   7.085
   23ARG    HG2 1279   3.299  15.521   7.145
   23ARG     CD 1280   3.356  15.523   6.943
   23ARG    HD1 1281   3.316  15.577   6.858
   23ARG    HD2 1282   3.326  15.419   6.936
   23ARG     NE 1283   3.501  15.527   6.959
   23ARG     HE 1284   3.537  15.574   7.042
   23ARG     CZ 1285   3.586  15.467   6.875
   23ARG    NH1 1286   3.716  15.447   6.900
   23ARG   HH11 1287   3.765  15.387   6.835
   23ARG   HH12 1288   3.761  15.473   6.987
   23ARG    NH2 1289   3.541  15.406   6.765
   23ARG   HH21 1290   3.599  15.382   6.686
   23ARG   HH22 1291   3.442  15.406   6.742
   23ARG      C 1292   2.907  15.612   7.140
   23ARG      O 1293   2.821  15.690   7.100
   24GLY      N 1294   2.860  15.491   7.173
   24GLY      H 1295   2.762  15.473   7.157
   24GLY     CA 1296   2.939  15.385   7.231
   24GLY    HA1 1297   3.038  15.392   7.186
   24GLY    HA2 1298   2.897  15.293   7.189
   24GLY      C 1299   2.957  15.374   7.382
   24GLY      O 1300   2.964  15.478   7.446
   25GLY      N 1301   2.959  15.250   7.431
   25GLY      H 1302   2.960  15.174   7.365
   25GLY     CA 1303   2.954  15.218   7.572
   25GLY    HA1 1304   2.853  15.243   7.603
   25GLY    HA2 1305   3.020  15.282   7.631
   25GLY      C 1306   2.989  15.073   7.598
   25GLY      O 1307   3.063  15.044   7.691
   26TYR      N 1308   2.931  14.972   7.533
   26TYR      H 1309   2.959  14.880   7.564
   26TYR     CA 1310   2.808  14.975   7.456
   26TYR     HA 1311   2.808  15.064   7.393
   26TYR     CB 1312   2.686  14.978   7.548
   26TYR    HB1 1313   2.698  15.068   7.607
   26TYR    HB2 1314   2.593  14.994   7.493
   26TYR     CG 1315   2.668  14.862   7.643
   26TYR    CD1 1316   2.592  14.752   7.601
   26TYR    HD1 1317   2.560  14.749   7.498
   26TYR    CE1 1318   2.572  14.645   7.689
   26TYR    HE1 1319   2.514  14.558   7.662
   26TYR     CZ 1320   2.630  14.650   7.818
   26TYR     OH 1321   2.612  14.539   7.896
   26TYR     HH 1322   2.548  14.477   7.860
   26TYR    CE2 1323   2.701  14.762   7.864
   26TYR    HE2 1324   2.751  14.759   7.960
   26TYR    CD2 1325   2.724  14.864   7.771
   26TYR    HD2 1326   2.774  14.956   7.798
   26TYR      C 1327   2.803  14.857   7.360
   26TYR      O 1328   2.858  14.752   7.393
   27ASP      N 1329   2.733  14.864   7.247
   27ASP      H 1330   2.692  14.954   7.228
   27ASP     CA 1331   2.711  14.759   7.150
   27ASP     HA 1332   2.797  14.692   7.156
   27ASP     CB 1333   2.701  14.815   7.009
   27ASP    HB1 1334   2.604  14.863   6.997
   27ASP    HB2 1335   2.710  14.725   6.948
   27ASP     CG 1336   2.812  14.909   6.964
   27ASP    OD1 1337   2.784  14.990   6.873
   27ASP    OD2 1338   2.927  14.903   7.012
   27ASP      C 1339   2.587  14.676   7.180
   27ASP      O 1340   2.601  14.555   7.164
   28ARG      N 1341   2.471  14.727   7.222
   28ARG      H 1342   2.468  14.821   7.259
   28ARG     CA 1343   2.367  14.639   7.272
   28ARG     HA 1344   2.408  14.550   7.320
   28ARG     CB 1345   2.265  14.702   7.368
   28ARG    HB1 1346   2.215  14.627   7.429
   28ARG    HB2 1347   2.320  14.762   7.441
   28ARG     CG 1348   2.151  14.788   7.315
   28ARG    HG1 1349   2.177  14.872   7.250
   28ARG    HG2 1350   2.084  14.717   7.266
   28ARG     CD 1351   2.078  14.861   7.428
   28ARG    HD1 1352   2.046  14.800   7.513
   28ARG    HD2 1353   2.147  14.938   7.463
   28ARG     NE 1354   1.955  14.915   7.371
   28ARG     HE 1355   1.937  14.902   7.273
   28ARG     CZ 1356   1.849  14.974   7.429
   28ARG    NH1 1357   1.739  15.020   7.366
   28ARG   HH11 1358   1.722  15.031   7.267
   28ARG   HH12 1359   1.666  15.066   7.417
   28ARG    NH2 1360   1.845  14.996   7.561
   28ARG   HH21 1361   1.932  14.972   7.605
   28ARG   HH22 1362   1.759  15.028   7.604
   28ARG      C 1363   2.295  14.573   7.156
   28ARG      O 1364   2.277  14.636   7.052
   29GLY      N 1365   2.242  14.451   7.166
   29GLY      H 1366   2.193  14.420   7.083
   29GLY     CA 1367   2.282  14.350   7.262
   29GLY    HA1 1368   2.263  14.383   7.364
   29GLY    HA2 1369   2.385  14.316   7.251
   29GLY      C 1370   2.197  14.225   7.250
   29GLY      O 1371   2.253  14.116   7.262
   30GLY      N 1372   2.065  14.234   7.227
   30GLY      H 1373   2.018  14.323   7.224
   30GLY     CA 1374   1.972  14.130   7.189
   30GLY    HA1 1375   1.879  14.187   7.187
   30GLY    HA2 1376   1.955  14.064   7.274
   30GLY      C 1377   2.005  14.051   7.063
   30GLY      O 1378   2.089  14.093   6.984
   31TYR      N 1379   1.922  13.955   7.022
   31TYR      H 1380   1.949  13.927   6.929
   31TYR     CA 1381   1.813  13.891   7.094
   31TYR     HA 1382   1.833  13.866   7.198
   31TYR     CB 1383   1.692  13.983   7.086
   31TYR    HB1 1384   1.609  13.933   7.136
   31TYR    HB2 1385   1.712  14.062   7.159
   31TYR     CG 1386   1.642  14.041   6.956
   31TYR    CD1 1387   1.529  13.994   6.889
   31TYR    HD1 1388   1.464  13.918   6.930
   31TYR    CE1 1389   1.479  14.066   6.780
   31TYR    HE1 1390   1.390  14.029   6.732
   31TYR     CZ 1391   1.551  14.172   6.722
   31TYR     OH 1392   1.489  14.244   6.624
   31TYR     HH 1393   1.405  14.205   6.598
   31TYR    CE2 1394   1.663  14.223   6.790
   31TYR    HE2 1395   1.704  14.316   6.754
   31TYR    CD2 1396   1.708  14.153   6.903
   31TYR    HD2 1397   1.788  14.192   6.964
   31TYR      C 1398   1.785  13.759   7.024
   31TYR      O 1399   1.800  13.746   6.903
   32ARG      N 1400   1.732  13.664   7.101
   32ARG      H 1401   1.730  13.678   7.201
   32ARG     CA 1402   1.678  13.535   7.064
   32ARG     HA 1403   1.587  13.550   7.005
   32ARG     CB 1404   1.638  13.459   7.190
   32ARG    HB1 1405   1.560  13.511   7.246
   32ARG    HB2 1406   1.592  13.368   7.150
   32ARG     CG 1407   1.752  13.431   7.287
   32ARG    HG1 1408   1.718  13.434   7.391
   32ARG    HG2 1409   1.815  13.520   7.279
   32ARG     CD 1410   1.832  13.307   7.249
   32ARG    HD1 1411   1.924  13.323   7.306
   32ARG    HD2 1412   1.854  13.302   7.142
   32ARG     NE 1413   1.768  13.182   7.291
   32ARG     HE 1414   1.674  13.159   7.262
   32ARG     CZ 1415   1.823  13.076   7.350
   32ARG    NH1 1416   1.750  12.965   7.365
   32ARG   HH11 1417   1.652  12.976   7.344
   32ARG   HH12 1418   1.781  12.877   7.404
   32ARG    NH2 1419   1.951  13.071   7.389
   32ARG   HH21 1420   1.983  12.990   7.441
   32ARG   HH22 1421   2.010  13.153   7.395
   32ARG      C 1422   1.762  13.456   6.965
   32ARG      O 1423   1.885  13.467   6.965
   33GLY      N 1424   1.697  13.371   6.885
   33GLY      H 1425   1.596  13.376   6.887
   33GLY     CA 1426   1.758  13.292   6.780
   33GLY    HA1 1427   1.685  13.220   6.744
   33GLY    HA2 1428   1.833  13.239   6.839
   33GLY      C 1429   1.824  13.372   6.668
   33GLY      O 1430   1.877  13.480   6.690
   34ARG      N 1431   1.813  13.317   6.547
   34ARG      H 1432   1.758  13.232   6.545
   34ARG     CA 1433   1.864  13.366   6.421
   34ARG     HA 1434   1.969  13.388   6.439
   34ARG     CB 1435   1.851  13.256   6.316
   34ARG    HB1 1436   1.880  13.290   6.217
   34ARG    HB2 1437   1.748  13.221   6.304
   34ARG     CG 1438   1.928  13.127   6.341
   34ARG    HG1 1439   1.876  13.062   6.412
   34ARG    HG2 1440   2.028  13.149   6.379
   34ARG     CD 1441   1.933  13.039   6.217
   34ARG    HD1 1442   1.843  12.982   6.191
   34ARG    HD2 1443   1.964  13.102   6.134
   34ARG     NE 1444   2.034  12.937   6.247
   34ARG     HE 1445   2.070  12.932   6.341
   34ARG     CZ 1446   2.101  12.871   6.152
   34ARG    NH1 1447   2.062  12.872   6.024
   34ARG   HH11 1448   1.986  12.931   5.994
   34ARG   HH12 1449   2.107  12.830   5.944
   34ARG    NH2 1450   2.221  12.818   6.180
   34ARG   HH21 1451   2.285  12.792   6.106
   34ARG   HH22 1452   2.260  12.846   6.269
   34ARG      C 1453   1.806  13.499   6.374
   34ARG      O 1454   1.699  13.540   6.419
   35GLY      N 1455   1.876  13.561   6.280
   35GLY      H 1456   1.967  13.519   6.270
   35GLY     CA 1457   1.853  13.696   6.231
   35GLY    HA1 1458   1.863  13.767   6.313
   35GLY    HA2 1459   1.933  13.721   6.161
   35GLY      C 1460   1.721  13.724   6.162
   35GLY      O 1461   1.649  13.637   6.114
   36GLY      N 1462   1.678  13.851   6.169
   36GLY      H 1463   1.743  13.909   6.220
   36GLY     CA 1464   1.551  13.906   6.127
   36GLY    HA1 1465   1.565  13.967   6.038
   36GLY    HA2 1466   1.477  13.826   6.121
   36GLY      C 1467   1.508  14.013   6.226
   36GLY      O 1468   1.579  14.051   6.318
   37ASP      N 1469   1.390  14.069   6.198
   37ASP      H 1470   1.337  14.044   6.116
   37ASP     CA 1471   1.321  14.146   6.300
   37ASP     HA 1472   1.382  14.234   6.319
   37ASP     CB 1473   1.195  14.206   6.239
   37ASP    HB1 1474   1.145  14.269   6.312
   37ASP    HB2 1475   1.128  14.120   6.231
   37ASP     CG 1476   1.205  14.285   6.109
   37ASP    OD1 1477   1.121  14.274   6.018
   37ASP    OD2 1478   1.299  14.366   6.093
   37ASP      C 1479   1.294  14.063   6.424
   37ASP      O 1480   1.289  14.122   6.531
   38ARG      N 1481   1.288  13.930   6.414
   38ARG      H 1482   1.292  13.880   6.326
   38ARG     CA 1483   1.263  13.834   6.520
   38ARG     HA 1484   1.211  13.893   6.596
   38ARG     CB 1485   1.161  13.731   6.475
   38ARG    HB1 1486   1.067  13.769   6.434
   38ARG    HB2 1487   1.123  13.681   6.564
   38ARG     CG 1488   1.212  13.621   6.381
   38ARG    HG1 1489   1.276  13.656   6.300
   38ARG    HG2 1490   1.271  13.553   6.442
   38ARG     CD 1491   1.096  13.533   6.334
   38ARG    HD1 1492   1.033  13.525   6.423
   38ARG    HD2 1493   1.048  13.591   6.256
   38ARG     NE 1494   1.131  13.399   6.287
   38ARG     HE 1495   1.187  13.346   6.352
   38ARG     CZ 1496   1.107  13.341   6.168
   38ARG    NH1 1497   1.155  13.218   6.147
   38ARG   HH11 1498   1.210  13.173   6.219
   38ARG   HH12 1499   1.142  13.178   6.055
   38ARG    NH2 1500   1.042  13.409   6.073
   38ARG   HH21 1501   1.041  13.377   5.977
   38ARG   HH22 1502   1.016  13.504   6.096
   38ARG      C 1503   1.387  13.773   6.585
   38ARG      O 1504   1.365  13.680   6.662
   39GLY      N 1505   1.508  13.824   6.560
   39GLY      H 1506   1.503  13.896   6.490
   39GLY     CA 1507   1.631  13.778   6.622
   39GLY    HA1 1508   1.643  13.809   6.726
   39GLY    HA2 1509   1.623  13.670   6.612
   39GLY      C 1510   1.764  13.829   6.568
   39GLY      O 1511   1.766  13.927   6.493
   40GLY      N 1512   1.874  13.759   6.594
   40GLY      H 1513   1.868  13.675   6.650
   40GLY     CA 1514   2.011  13.799   6.566
   40GLY    HA1 1515   2.036  13.800   6.460
   40GLY    HA2 1516   2.089  13.735   6.607
   40GLY      C 1517   2.054  13.930   6.630
   40GLY      O 1518   2.083  13.942   6.749
   41PHE      N 1519   2.047  14.036   6.549
   41PHE      H 1520   2.030  14.023   6.450
   41PHE     CA 1521   2.073  14.175   6.581
   41PHE     HA 1522   2.064  14.221   6.483
   41PHE     CB 1523   1.958  14.228   6.667
   41PHE    HB1 1524   1.962  14.182   6.766
   41PHE    HB2 1525   1.861  14.206   6.622
   41PHE     CG 1526   1.971  14.377   6.685
   41PHE    CD1 1527   1.935  14.464   6.581
   41PHE    HD1 1528   1.880  14.421   6.499
   41PHE    CE1 1529   1.959  14.602   6.587
   41PHE    HE1 1530   1.919  14.670   6.513
   41PHE     CZ 1531   2.026  14.653   6.699
   41PHE     HZ 1532   2.029  14.760   6.709
   41PHE    CE2 1533   2.072  14.567   6.799
   41PHE    HE2 1534   2.130  14.601   6.883
   41PHE    CD2 1535   2.044  14.430   6.792
   41PHE    HD2 1536   2.072  14.358   6.867
   41PHE      C 1537   2.217  14.202   6.622
   41PHE      O 1538   2.291  14.266   6.549
   42ARG      N 1539   2.259  14.155   6.740
   42ARG      H 1540   2.200  14.088   6.787
   42ARG     CA 1541   2.393  14.168   6.794
   42ARG     HA 1542   2.470  14.189   6.719
   42ARG     CB 1543   2.395  14.296   6.877
   42ARG    HB1 1544   2.303  14.354   6.863
   42ARG    HB2 1545   2.397  14.265   6.981
   42ARG     CG 1546   2.511  14.392   6.852
   42ARG    HG1 1547   2.599  14.330   6.870
   42ARG    HG2 1548   2.505  14.457   6.939
   42ARG     CD 1549   2.510  14.464   6.718
   42ARG    HD1 1550   2.497  14.401   6.630
   42ARG    HD2 1551   2.613  14.495   6.700
   42ARG     NE 1552   2.430  14.586   6.706
   42ARG     HE 1553   2.462  14.661   6.764
   42ARG     CZ 1554   2.336  14.623   6.617
   42ARG    NH1 1555   2.289  14.536   6.527
   42ARG   HH11 1556   2.321  14.440   6.533
   42ARG   HH12 1557   2.232  14.570   6.451
   42ARG    NH2 1558   2.290  14.749   6.613
   42ARG   HH21 1559   2.230  14.777   6.537
   42ARG   HH22 1560   2.331  14.805   6.686
   42ARG      C 1561   2.436  14.044   6.870
   42ARG      O 1562   2.552  14.004   6.871
   43GLY      N 1563   2.341  13.974   6.933
   43GLY      H 1564   2.255  14.025   6.947
   43GLY     CA 1565   2.355  13.839   6.985
   43GLY    HA1 1566   2.431  13.850   7.063
   43GLY    HA2 1567   2.257  13.812   7.023
   43GLY      C 1568   2.402  13.732   6.888
   43GLY      O 1569   2.406  13.750   6.767
   44GLY      N 1570   2.450  13.619   6.940
   44GLY      H 1571   2.511  13.569   6.876
   44GLY     CA 1572   2.475  13.589   7.079
   44GLY    HA1 1573   2.391  13.617   7.143
   44GLY    HA2 1574   2.493  13.483   7.099
   44GLY      C 1575   2.602  13.660   7.125
   44GLY      O 1576   2.663  13.733   7.047
   45ARG      N 1577   2.635  13.646   7.253
   45ARG      H 1578   2.583  13.580   7.309
   45ARG     CA 1579   2.740  13.717   7.322
   45ARG     HA 1580   2.820  13.733   7.250
   45ARG     CB 1581   2.704  13.861   7.358
   45ARG    HB1 1582   2.691  13.919   7.267
   45ARG    HB2 1583   2.787  13.913   7.406
   45ARG     CG 1584   2.579  13.870   7.446
   45ARG    HG1 1585   2.498  13.837   7.382
   45ARG    HG2 1586   2.603  13.815   7.537
   45ARG     CD 1587   2.550  14.014   7.487
   45ARG    HD1 1588   2.640  14.043   7.541
   45ARG    HD2 1589   2.536  14.068   7.393
   45ARG     NE 1590   2.425  14.022   7.562
   45ARG     HE 1591   2.394  13.942   7.615
   45ARG     CZ 1592   2.355  14.133   7.592
   45ARG    NH1 1593   2.380  14.254   7.541
   45ARG   HH11 1594   2.330  14.329   7.587
   45ARG   HH12 1595   2.469  14.268   7.495
   45ARG    NH2 1596   2.253  14.125   7.678
   45ARG   HH21 1597   2.232  14.028   7.698
   45ARG   HH22 1598   2.207  14.210   7.706
   45ARG      C 1599   2.794  13.646   7.446
   45ARG      O 1600   2.711  13.596   7.521
   46GLY      N 1601   2.924  13.630   7.469
   46GLY      H 1602   2.983  13.658   7.392
   46GLY     CA 1603   2.974  13.524   7.555
   46GLY    HA1 1604   2.921  13.519   7.650
   46GLY    HA2 1605   3.074  13.553   7.586
   46GLY      C 1606   2.968  13.386   7.491
   46GLY      O 1607   3.049  13.368   7.401
   47GLY      N 1608   2.882  13.295   7.539
   47GLY      H 1609   2.826  13.314   7.621
   47GLY     CA 1610   2.874  13.158   7.493
   47GLY    HA1 1611   2.791  13.103   7.539
   47GLY    HA2 1612   2.846  13.160   7.388
   47GLY      C 1613   2.999  13.076   7.520
   47GLY      O 1614   3.053  13.078   7.631
   48GLY      N 1615   3.048  13.006   7.417
   48GLY      H 1616   2.995  13.021   7.332
   48GLY     CA 1617   3.175  12.938   7.413
   48GLY    HA1 1618   3.199  12.893   7.509
   48GLY    HA2 1619   3.176  12.864   7.333
   48GLY      C 1620   3.292  13.029   7.377
   48GLY      O 1621   3.271  13.123   7.301
   49ASP      N 1622   3.408  13.002   7.437
   49ASP      H 1623   3.416  12.917   7.491
   49ASP     CA 1624   3.518  13.096   7.450
   49ASP     HA 1625   3.526  13.137   7.349
   49ASP     CB 1626   3.644  13.033   7.506
   49ASP    HB1 1627   3.701  12.977   7.432
   49ASP    HB2 1628   3.716  13.111   7.530
   49ASP     CG 1629   3.617  12.954   7.634
   49ASP    OD1 1630   3.575  12.837   7.618
   49ASP    OD2 1631   3.641  13.001   7.747
   49ASP      C 1632   3.473  13.210   7.540
   49ASP      O 1633   3.414  13.185   7.645
   50ARG      N 1634   3.510  13.334   7.507
   50ARG      H 1635   3.572  13.352   7.429
   50ARG     CA 1636   3.475  13.448   7.589
   50ARG     HA 1637   3.463  13.416   7.692
   50ARG     CB 1638   3.338  13.500   7.546
   50ARG    HB1 1639   3.305  13.559   7.632
   50ARG    HB2 1640   3.268  13.417   7.545
   50ARG     CG 1641   3.324  13.588   7.422
   50ARG    HG1 1642   3.221  13.607   7.392
   50ARG    HG2 1643   3.360  13.687   7.449
   50ARG     CD 1644   3.386  13.542   7.290
   50ARG    HD1 1645   3.491  13.519   7.306
   50ARG    HD2 1646   3.375  13.625   7.221
   50ARG     NE 1647   3.329  13.423   7.228
   50ARG     HE 1648   3.319  13.345   7.292
   50ARG     CZ 1649   3.325  13.399   7.096
   50ARG    NH1 1650   3.333  13.495   7.002
   50ARG   HH11 1651   3.286  13.480   6.914
   50ARG   HH12 1652   3.336  13.591   7.031
   50ARG    NH2 1653   3.298  13.276   7.051
   50ARG   HH21 1654   3.287  13.198   7.114
   50ARG   HH22 1655   3.289  13.268   6.951
   50ARG      C 1656   3.577  13.561   7.588
   50ARG      O 1657   3.666  13.570   7.503
   51GLY      N 1658   3.573  13.653   7.685
   51GLY      H 1659   3.655  13.711   7.677
   51GLY     CA 1660   3.476  13.688   7.786
   51GLY    HA1 1661   3.405  13.736   7.719
   51GLY    HA2 1662   3.424  13.604   7.833
   51GLY      C 1663   3.511  13.780   7.902
   51GLY      O 1664   3.631  13.780   7.929
   52GLY      N 1665   3.416  13.862   7.946
   52GLY      H 1666   3.448  13.927   8.016
   52GLY     CA 1667   3.276  13.858   7.907
   52GLY    HA1 1668   3.265  13.759   7.862
   52GLY    HA2 1669   3.263  13.940   7.836
   52GLY      C 1670   3.178  13.867   8.022
   52GLY      O 1671   3.220  13.892   8.135
   53PHE      N 1672   3.048  13.841   8.009
   53PHE      H 1673   3.007  13.847   8.102
   53PHE     CA 1674   2.967  13.764   7.918
   53PHE     HA 1675   2.869  13.753   7.964
   53PHE     CB 1676   2.958  13.837   7.784
   53PHE    HB1 1677   3.059  13.838   7.742
   53PHE    HB2 1678   2.895  13.781   7.714
   53PHE     CG 1679   2.897  13.974   7.770
   53PHE    CD1 1680   2.761  13.995   7.800
   53PHE    HD1 1681   2.703  13.910   7.833
   53PHE    CE1 1682   2.699  14.120   7.791
   53PHE    HE1 1683   2.594  14.132   7.815
   53PHE     CZ 1684   2.781  14.228   7.756
   53PHE     HZ 1685   2.737  14.327   7.757
   53PHE    CE2 1686   2.915  14.210   7.721
   53PHE    HE2 1687   2.981  14.292   7.699
   53PHE    CD2 1688   2.973  14.083   7.726
   53PHE    HD2 1689   3.075  14.066   7.696
   53PHE      C 1690   3.007  13.618   7.905
   53PHE      O 1691   3.123  13.580   7.892
   54GLY      N 1692   2.905  13.532   7.895
   54GLY      H 1693   2.810  13.567   7.897
   54GLY     CA 1694   2.915  13.388   7.888
   54GLY    HA1 1695   2.841  13.351   7.817
   54GLY    HA2 1696   3.015  13.361   7.856
   54GLY      C 1697   2.888  13.331   8.027
   54GLY      O 1698   2.776  13.343   8.077
   55PRO      N 1699   2.988  13.268   8.088
   55PRO     CD 1700   3.119  13.243   8.032
   55PRO    HD1 1701   3.173  13.337   8.027
   55PRO    HD2 1702   3.116  13.184   7.940
   55PRO     CG 1703   3.192  13.155   8.133
   55PRO    HG1 1704   3.200  13.053   8.096
   55PRO    HG2 1705   3.294  13.185   8.154
   55PRO     CB 1706   3.112  13.167   8.263
   55PRO    HB1 1707   3.120  13.076   8.323
   55PRO    HB2 1708   3.149  13.252   8.319
   55PRO     CA 1709   2.971  13.193   8.211
   55PRO     HA 1710   2.923  13.253   8.289
   55PRO      C 1711   2.886  13.067   8.209
   55PRO      O 1712   2.833  13.033   8.315
   56GLY      N 1713   2.855  12.999   8.098
   56GLY      H 1714   2.792  12.921   8.115
   56GLY     CA 1715   2.929  12.985   7.975
   56GLY    HA1 1716   2.899  13.072   7.916
   56GLY    HA2 1717   3.035  12.982   8.002
   56GLY      C 1718   2.900  12.856   7.900
   56GLY      O 1719   2.800  12.789   7.924
   57LYS      N 1720   2.980  12.821   7.799
   57LYS      H 1721   3.062  12.877   7.779
   57LYS     CA 1722   2.992  12.690   7.737
   57LYS     HA 1723   3.058  12.699   7.651
   57LYS     CB 1724   3.049  12.595   7.842
   57LYS    HB1 1725   2.967  12.568   7.908
   57LYS    HB2 1726   3.121  12.651   7.902
   57LYS     CG 1727   3.121  12.481   7.770
   57LYS    HG1 1728   3.192  12.523   7.700
   57LYS    HG2 1729   3.047  12.422   7.715
   57LYS     CD 1730   3.201  12.395   7.868
   57LYS    HD1 1731   3.127  12.343   7.929
   57LYS    HD2 1732   3.262  12.461   7.928
   57LYS     CE 1733   3.288  12.296   7.791
   57LYS    HE1 1734   3.328  12.217   7.854
   57LYS    HE2 1735   3.224  12.239   7.723
   57LYS     NZ 1736   3.391  12.368   7.714
   57LYS    HZ1 1737   3.351  12.428   7.644
   57LYS    HZ2 1738   3.457  12.311   7.664
   57LYS    HZ3 1739   3.446  12.429   7.773
   57LYS      C 1740   2.859  12.649   7.676
   57LYS      O 1741   2.813  12.536   7.688
   58MET      N 1742   2.801  12.745   7.603
   58MET      H 1743   2.852  12.829   7.579
   58MET     CA 1744   2.662  12.737   7.562
   58MET     HA 1745   2.603  12.693   7.642
   58MET     CB 1746   2.634  12.640   7.447
   58MET    HB1 1747   2.684  12.546   7.471
   58MET    HB2 1748   2.685  12.681   7.360
   58MET     CG 1749   2.487  12.621   7.414
   58MET    HG1 1750   2.479  12.551   7.331
   58MET    HG2 1751   2.456  12.723   7.392
   58MET     SD 1752   2.370  12.569   7.542
   58MET     CE 1753   2.440  12.406   7.578
   58MET    HE1 1754   2.399  12.375   7.674
   58MET    HE2 1755   2.548  12.413   7.569
   58MET    HE3 1756   2.394  12.338   7.506
   58MET      C 1757   2.619  12.880   7.533
   58MET      O 1758   2.644  12.943   7.431
   59ASP      N 1759   2.542  12.948   7.618
   59ASP      H 1760   2.500  13.032   7.580
   59ASP     CA 1761   2.539  12.927   7.761
   59ASP     HA 1762   2.594  12.836   7.786
   59ASP     CB 1763   2.613  13.039   7.833
   59ASP    HB1 1764   2.716  13.046   7.797
   59ASP    HB2 1765   2.624  13.022   7.940
   59ASP     CG 1766   2.555  13.178   7.808
   59ASP    OD1 1767   2.616  13.248   7.725
   59ASP    OD2 1768   2.448  13.212   7.864
   59ASP      C 1769   2.402  12.911   7.826
   59ASP      O 1770   2.397  12.852   7.934
   60SER      N 1771   2.291  12.952   7.764
   60SER      H 1772   2.299  13.001   7.676
   60SER     CA 1773   2.157  12.946   7.819
   60SER     HA 1774   2.150  12.897   7.916
   60SER     CB 1775   2.109  13.089   7.838
   60SER    HB1 1776   2.004  13.100   7.864
   60SER    HB2 1777   2.110  13.151   7.749
   60SER     OG 1778   2.181  13.149   7.944
   60SER     HG 1779   2.274  13.148   7.922
   60SER      C 1780   2.065  12.870   7.725
   60SER      O 1781   2.043  12.914   7.612
   61ARG      N 1782   2.023  12.749   7.764
   61ARG      H 1783   2.054  12.731   7.859
   61ARG     CA 1784   1.946  12.647   7.697
   61ARG     HA 1785   1.911  12.573   7.769
   61ARG     CB 1786   2.031  12.566   7.599
   61ARG    HB1 1787   2.075  12.643   7.536
   61ARG    HB2 1788   2.109  12.517   7.658
   61ARG     CG 1789   1.952  12.466   7.516
   61ARG    HG1 1790   1.891  12.516   7.441
   61ARG    HG2 1791   1.881  12.407   7.574
   61ARG     CD 1792   2.033  12.365   7.436
   61ARG    HD1 1793   1.967  12.281   7.411
   61ARG    HD2 1794   2.113  12.331   7.501
   61ARG     NE 1795   2.088  12.432   7.318
   61ARG     HE 1796   2.064  12.529   7.301
   61ARG     CZ 1797   2.193  12.391   7.247
   61ARG    NH1 1798   2.235  12.462   7.141
   61ARG   HH11 1799   2.318  12.430   7.093
   61ARG   HH12 1800   2.186  12.546   7.115
   61ARG    NH2 1801   2.260  12.280   7.281
   61ARG   HH21 1802   2.343  12.255   7.230
   61ARG   HH22 1803   2.241  12.219   7.360
   61ARG      C 1804   1.821  12.709   7.636
   61ARG      O 1805   1.806  12.739   7.518
   62GLY      N 1806   1.729  12.747   7.725
   62GLY      H 1807   1.735  12.717   7.821
   62GLY     CA 1808   1.601  12.811   7.701
   62GLY    HA1 1809   1.566  12.782   7.602
   62GLY    HA2 1810   1.534  12.768   7.775
   62GLY      C 1811   1.601  12.963   7.697
   62GLY      O 1812   1.706  13.028   7.692
   63GLU      N 1813   1.481  13.019   7.709
   63GLU      H 1814   1.398  12.963   7.693
   63GLU     CA 1815   1.454  13.161   7.698
   63GLU     HA 1816   1.352  13.185   7.727
   63GLU     CB 1817   1.461  13.216   7.556
   63GLU    HB1 1818   1.564  13.201   7.523
   63GLU    HB2 1819   1.437  13.322   7.559
   63GLU     CG 1820   1.369  13.151   7.452
   63GLU    HG1 1821   1.337  13.229   7.384
   63GLU    HG2 1822   1.284  13.099   7.495
   63GLU     CD 1823   1.448  13.042   7.380
   63GLU    OE1 1824   1.448  12.925   7.423
   63GLU    OE2 1825   1.505  13.069   7.272
   63GLU      C 1826   1.522  13.243   7.807
   63GLU      O 1827   1.538  13.364   7.792
   64HIS      N 1828   1.544  13.189   7.926
   64HIS      H 1829   1.536  13.089   7.939
   64HIS     CA 1830   1.575  13.259   8.049
   64HIS     HA 1831   1.528  13.357   8.048
   64HIS     CB 1832   1.726  13.283   8.050
   64HIS    HB1 1833   1.744  13.363   8.122
   64HIS    HB2 1834   1.769  13.312   7.954
   64HIS     CG 1835   1.809  13.170   8.107
   64HIS    ND1 1836   1.867  13.171   8.233
   64HIS    CE1 1837   1.900  13.043   8.252
   64HIS    HE1 1838   1.943  13.005   8.343
   64HIS    NE2 1839   1.881  12.966   8.144
   64HIS    HE2 1840   1.904  12.869   8.127
   64HIS    CD2 1841   1.812  13.044   8.054
   64HIS    HD2 1842   1.774  13.016   7.957
   64HIS      C 1843   1.531  13.193   8.179
   64HIS      O 1844   1.552  13.075   8.206
   65ARG      N 1845   1.478  13.279   8.267
   65ARG      H 1846   1.479  13.376   8.238
   65ARG     CA 1847   1.421  13.250   8.397
   65ARG     HA 1848   1.475  13.163   8.435
   65ARG     CB 1849   1.275  13.208   8.387
   65ARG    HB1 1850   1.219  13.299   8.368
   65ARG    HB2 1851   1.248  13.182   8.490
   65ARG     CG 1852   1.243  13.102   8.283
   65ARG    HG1 1853   1.275  13.134   8.184
   65ARG    HG2 1854   1.298  13.009   8.298
   65ARG     CD 1855   1.092  13.079   8.283
   65ARG    HD1 1856   1.054  13.042   8.378
   65ARG    HD2 1857   1.041  13.174   8.268
   65ARG     NE 1858   1.047  12.976   8.190
   65ARG     HE 1859   1.014  12.892   8.235
   65ARG     CZ 1860   1.020  12.985   8.059
   65ARG    NH1 1861   1.060  13.089   7.984
   65ARG   HH11 1862   1.024  13.100   7.890
   65ARG   HH12 1863   1.100  13.173   8.024
   65ARG    NH2 1864   0.962  12.895   7.978
   65ARG   HH21 1865   0.954  12.918   7.880
   65ARG   HH22 1866   0.934  12.806   8.016
   65ARG      C 1867   1.453  13.363   8.495
   65ARG      O 1868   1.368  13.440   8.539
   66GLN      N 1869   1.579  13.378   8.535
   66GLN      H 1870   1.588  13.457   8.597
   66GLN     CA 1871   1.695  13.291   8.529
   66GLN     HA 1872   1.675  13.213   8.455
   66GLN     CB 1873   1.705  13.213   8.660
   66GLN    HB1 1874   1.782  13.136   8.650
   66GLN    HB2 1875   1.610  13.160   8.664
   66GLN     CG 1876   1.727  13.291   8.789
   66GLN    HG1 1877   1.719  13.224   8.875
   66GLN    HG2 1878   1.657  13.374   8.801
   66GLN     CD 1879   1.872  13.338   8.794
   66GLN    OE1 1880   1.908  13.451   8.763
   66GLN    NE2 1881   1.966  13.255   8.839
   66GLN   HE21 1882   1.944  13.164   8.877
   66GLN   HE22 1883   2.058  13.292   8.822
   66GLN      C 1884   1.826  13.345   8.474
   66GLN      O 1885   1.931  13.282   8.475
   67ASP      N 1886   1.820  13.468   8.421
   67ASP      H 1887   1.735  13.523   8.420
   67ASP     CA 1888   1.928  13.526   8.343
   67ASP     HA 1889   1.954  13.452   8.267
   67ASP     CB 1890   1.887  13.659   8.281
   67ASP    HB1 1891   1.889  13.737   8.357
   67ASP    HB2 1892   1.962  13.688   8.207
   67ASP     CG 1893   1.757  13.654   8.202
   67ASP    OD1 1894   1.653  13.673   8.269
   67ASP    OD2 1895   1.755  13.625   8.080
   67ASP      C 1896   2.060  13.555   8.413
   67ASP      O 1897   2.147  13.600   8.339
   68ARG      N 1898   2.081  13.538   8.543
   68ARG      H 1899   2.010  13.491   8.597
   68ARG     CA 1900   2.216  13.552   8.596
   68ARG     HA 1901   2.280  13.494   8.530
   68ARG     CB 1902   2.223  13.487   8.734
   68ARG    HB1 1903   2.144  13.522   8.801
   68ARG    HB2 1904   2.193  13.386   8.707
   68ARG     CG 1905   2.360  13.491   8.802
   68ARG    HG1 1906   2.355  13.451   8.903
   68ARG    HG2 1907   2.387  13.594   8.826
   68ARG     CD 1908   2.465  13.416   8.721
   68ARG    HD1 1909   2.419  13.323   8.689
   68ARG    HD2 1910   2.491  13.468   8.629
   68ARG     NE 1911   2.586  13.383   8.797
   68ARG     HE 1912   2.672  13.435   8.788
   68ARG     CZ 1913   2.613  13.274   8.870
   68ARG    NH1 1914   2.727  13.263   8.939
   68ARG   HH11 1915   2.738  13.184   9.002
   68ARG   HH12 1916   2.804  13.327   8.927
   68ARG    NH2 1917   2.524  13.175   8.882
   68ARG   HH21 1918   2.556  13.089   8.924
   68ARG   HH22 1919   2.429  13.192   8.852
   68ARG      C 1920   2.274  13.692   8.588
   68ARG      O 1921   2.392  13.708   8.558
   69ARG      N 1922   2.190  13.788   8.628
   69ARG      H 1923   2.094  13.761   8.645
   69ARG     CA 1924   2.223  13.926   8.598
   69ARG     HA 1925   2.288  13.932   8.510
   69ARG     CB 1926   2.295  13.984   8.719
   69ARG    HB1 1927   2.246  13.994   8.816
   69ARG    HB2 1928   2.368  13.909   8.751
   69ARG     CG 1929   2.358  14.122   8.698
   69ARG    HG1 1930   2.280  14.196   8.716
   69ARG    HG2 1931   2.392  14.144   8.597
   69ARG     CD 1932   2.477  14.147   8.790
   69ARG    HD1 1933   2.442  14.128   8.891
   69ARG    HD2 1934   2.511  14.250   8.785
   69ARG     NE 1935   2.591  14.059   8.761
   69ARG     HE 1936   2.589  13.971   8.810
   69ARG     CZ 1937   2.695  14.080   8.679
   69ARG    NH1 1938   2.795  13.992   8.665
   69ARG   HH11 1939   2.875  14.014   8.608
   69ARG   HH12 1940   2.802  13.922   8.737
   69ARG    NH2 1941   2.706  14.196   8.613
   69ARG   HH21 1942   2.633  14.265   8.603
   69ARG   HH22 1943   2.781  14.196   8.546
   69ARG      C 1944   2.105  14.014   8.562
   69ARG      O 1945   2.043  14.075   8.649
   70GLU      N 1946   2.073  14.023   8.433
   70GLU      H 1947   2.118  13.961   8.366
   70GLU     CA 1948   1.972  14.112   8.381
   70GLU     HA 1949   1.936  14.182   8.456
   70GLU     CB 1950   1.852  14.033   8.330
   70GLU    HB1 1951   1.791  14.090   8.260
   70GLU    HB2 1952   1.886  13.948   8.270
   70GLU     CG 1953   1.776  13.972   8.447
   70GLU    HG1 1954   1.724  13.883   8.409
   70GLU    HG2 1955   1.844  13.932   8.522
   70GLU     CD 1956   1.679  14.063   8.521
   70GLU    OE1 1957   1.647  14.173   8.470
   70GLU    OE2 1958   1.628  14.020   8.626
   70GLU      C 1959   2.026  14.191   8.262
   70GLU      O 1960   2.106  14.137   8.186
   71ARG      N 1961   1.991  14.319   8.251
   71ARG      H 1962   1.917  14.346   8.314
   71ARG     CA 1963   2.019  14.403   8.136
   71ARG     HA 1964   2.039  14.342   8.049
   71ARG     CB 1965   2.140  14.493   8.160
   71ARG    HB1 1966   2.219  14.430   8.200
   71ARG    HB2 1967   2.111  14.571   8.231
   71ARG     CG 1968   2.182  14.565   8.032
   71ARG    HG1 1969   2.095  14.629   8.019
   71ARG    HG2 1970   2.183  14.495   7.948
   71ARG     CD 1971   2.301  14.659   8.053
   71ARG    HD1 1972   2.275  14.734   8.128
   71ARG    HD2 1973   2.391  14.616   8.097
   71ARG     NE 1974   2.330  14.718   7.923
   71ARG     HE 1975   2.302  14.667   7.841
   71ARG     CZ 1976   2.376  14.839   7.886
   71ARG    NH1 1977   2.355  14.879   7.760
   71ARG   HH11 1978   2.300  14.824   7.696
   71ARG   HH12 1979   2.400  14.967   7.739
   71ARG    NH2 1980   2.428  14.919   7.980
   71ARG   HH21 1981   2.433  14.881   8.074
   71ARG   HH22 1982   2.470  15.006   7.953
   71ARG      C 1983   1.896  14.486   8.101
   71ARG      O 1984   1.867  14.587   8.164
   72PRO      N 1985   1.807  14.441   8.012
   72PRO     CD 1986   1.677  14.502   7.993
   72PRO    HD1 1987   1.681  14.610   7.977
   72PRO    HD2 1988   1.623  14.471   8.082
   72PRO     CG 1989   1.625  14.438   7.865
   72PRO    HG1 1990   1.517  14.426   7.872
   72PRO    HG2 1991   1.649  14.493   7.774
   72PRO     CB 1992   1.696  14.303   7.865
   72PRO    HB1 1993   1.645  14.232   7.930
   72PRO    HB2 1994   1.709  14.264   7.764
   72PRO     CA 1995   1.834  14.329   7.924
   72PRO     HA 1996   1.852  14.240   7.985
   72PRO      C 1997   1.940  14.354   7.818
   72PRO      O 1998   2.030  14.271   7.819
   73TYR      N 1999   1.933  14.459   7.736
   73TYR      H 2000   1.869  14.534   7.756
   73TYR     CA 2001   2.019  14.498   7.626
   73TYR     HA 2002   1.975  14.585   7.578
   73TYR     CB 2003   2.019  14.391   7.517
   73TYR    HB1 2004   2.043  14.447   7.426
   73TYR    HB2 2005   2.107  14.327   7.519
   73TYR     CG 2006   1.890  14.315   7.499
   73TYR    CD1 2007   1.774  14.379   7.453
   73TYR    HD1 2008   1.777  14.482   7.421
   73TYR    CE1 2009   1.663  14.300   7.424
   73TYR    HE1 2010   1.578  14.350   7.381
   73TYR     CZ 2011   1.663  14.161   7.448
   73TYR     OH 2012   1.554  14.096   7.397
   73TYR     HH 2013   1.554  14.001   7.412
   73TYR    CE2 2014   1.780  14.099   7.497
   73TYR    HE2 2015   1.790  13.992   7.507
   73TYR    CD2 2016   1.896  14.176   7.514
   73TYR    HD2 2017   1.984  14.118   7.536
   73TYR      C 2018   2.160  14.541   7.667
   73TYR    OC1 2019   2.243  14.450   7.686
   73TYR    OC2 2020   2.178  14.662   7.691
    1GLY      N 2021  11.512   3.391  14.025
    1GLY     H1 2022  11.530   3.307  13.971
    1GLY     H2 2023  11.483   3.368  14.119
    1GLY     H3 2024  11.436   3.438  13.978
    1GLY     CA 2025  11.628   3.481  14.027
    1GLY    HA1 2026  11.668   3.503  13.928
    1GLY    HA2 2027  11.600   3.574  14.076
    1GLY      C 2028  11.746   3.421  14.103
    1GLY      O 2029  11.735   3.320  14.172
    2PRO      N 2030  11.862   3.487  14.096
    2PRO     CD 2031  11.881   3.628  14.068
    2PRO    HD1 2032  11.796   3.683  14.109
    2PRO    HD2 2033  11.883   3.644  13.960
    2PRO     CG 2034  12.012   3.668  14.135
    2PRO    HG1 2035  12.058   3.755  14.088
    2PRO    HG2 2036  11.996   3.684  14.242
    2PRO     CB 2037  12.093   3.541  14.112
    2PRO    HB1 2038  12.177   3.535  14.181
    2PRO    HB2 2039  12.137   3.544  14.012
    2PRO     CA 2040  11.989   3.433  14.139
    2PRO     HA 2041  11.987   3.424  14.248
    2PRO      C 2042  12.038   3.312  14.062
    2PRO      O 2043  12.049   3.311  13.939
    3GLY      N 2044  12.077   3.207  14.135
    3GLY      H 2045  12.056   3.201  14.234
    3GLY     CA 2046  12.149   3.091  14.086
    3GLY    HA1 2047  12.178   3.029  14.170
    3GLY    HA2 2048  12.240   3.131  14.041
    3GLY      C 2049  12.074   3.007  13.984
    3GLY      O 2050  11.951   3.012  13.988
    4GLY      N 2051  12.145   2.929  13.902
    4GLY      H 2052  12.094   2.861  13.847
    4GLY     CA 2053  12.290   2.922  13.902
    4GLY    HA1 2054  12.316   2.834  13.844
    4GLY    HA2 2055  12.330   2.913  14.003
    4GLY      C 2056  12.356   3.040  13.832
    4GLY      O 2057  12.290   3.106  13.753
    5GLY      N 2058  12.479   3.080  13.866
    5GLY      H 2059  12.505   3.168  13.823
    5GLY     CA 2060  12.568   3.014  13.959
    5GLY    HA1 2061  12.577   2.906  13.943
    5GLY    HA2 2062  12.666   3.054  13.935
    5GLY      C 2063  12.551   3.043  14.107
    5GLY      O 2064  12.458   3.115  14.144
    6PRO      N 2065  12.632   2.976  14.189
    6PRO     CD 2066  12.736   2.882  14.153
    6PRO    HD1 2067  12.689   2.806  14.091
    6PRO    HD2 2068  12.823   2.924  14.103
    6PRO     CG 2069  12.785   2.824  14.285
    6PRO    HG1 2070  12.719   2.742  14.313
    6PRO    HG2 2071  12.890   2.795  14.285
    6PRO     CB 2072  12.761   2.937  14.385
    6PRO    HB1 2073  12.747   2.899  14.487
    6PRO    HB2 2074  12.840   3.013  14.388
    6PRO     CA 2075  12.643   3.014  14.328
    6PRO     HA 2076  12.648   3.123  14.337
    6PRO      C 2077  12.525   2.985  14.420
    6PRO      O 2078  12.516   3.043  14.528
    7GLY      N 2079  12.439   2.888  14.388
    7GLY      H 2080  12.449   2.851  14.294
    7GLY     CA 2081  12.321   2.850  14.462
    7GLY    HA1 2082  12.296   2.934  14.527
    7GLY    HA2 2083  12.337   2.763  14.527
    7GLY      C 2084  12.194   2.818  14.385
    7GLY      O 2085  12.193   2.813  14.262
    8GLY      N 2086  12.082   2.801  14.456
    8GLY      H 2087  12.084   2.819  14.555
    8GLY     CA 2088  11.961   2.762  14.385
    8GLY    HA1 2089  11.874   2.781  14.448
    8GLY    HA2 2090  11.955   2.827  14.298
    8GLY      C 2091  11.946   2.621  14.330
    8GLY      O 2092  11.976   2.521  14.395
    9SER      N 2093  11.898   2.614  14.206
    9SER      H 2094  11.890   2.704  14.161
    9SER     CA 2095  11.901   2.503  14.113
    9SER     HA 2096  11.995   2.449  14.119
    9SER     CB 2097  11.890   2.563  13.973
    9SER    HB1 2098  11.895   2.485  13.897
    9SER    HB2 2099  11.793   2.610  13.956
    9SER     OG 2100  11.995   2.656  13.956
    9SER     HG 2101  11.986   2.692  13.868
    9SER      C 2102  11.789   2.401  14.131
    9SER      O 2103  11.799   2.286  14.089
   10HIS      N 2104  11.682   2.427  14.207
   10HIS      H 2105  11.684   2.522  14.241
   10HIS     CA 2106  11.589   2.334  14.267
   10HIS     HA 2107  11.553   2.267  14.189
   10HIS     CB 2108  11.476   2.422  14.319
   10HIS    HB1 2109  11.442   2.483  14.236
   10HIS    HB2 2110  11.403   2.354  14.363
   10HIS     CG 2111  11.512   2.516  14.431
   10HIS    ND1 2112  11.618   2.606  14.439
   10HIS    CE1 2113  11.626   2.659  14.561
   10HIS    HE1 2114  11.699   2.726  14.603
   10HIS    NE2 2115  11.521   2.617  14.633
   10HIS    HE2 2116  11.495   2.640  14.728
   10HIS    CD2 2117  11.453   2.526  14.555
   10HIS    HD2 2118  11.370   2.465  14.587
   10HIS      C 2119  11.651   2.250  14.379
   10HIS      O 2120  11.580   2.171  14.440
   11MET      N 2121  11.777   2.275  14.415
   11MET      H 2122  11.823   2.351  14.366
   11MET     CA 2123  11.835   2.218  14.535
   11MET     HA 2124  11.796   2.118  14.555
   11MET     CB 2125  11.801   2.310  14.652
   11MET    HB1 2126  11.815   2.409  14.609
   11MET    HB2 2127  11.878   2.310  14.729
   11MET     CG 2128  11.662   2.292  14.713
   11MET    HG1 2129  11.645   2.190  14.746
   11MET    HG2 2130  11.592   2.317  14.633
   11MET     SD 2131  11.633   2.403  14.853
   11MET     CE 2132  11.466   2.348  14.896
   11MET    HE1 2133  11.398   2.360  14.812
   11MET    HE2 2134  11.432   2.418  14.972
   11MET    HE3 2135  11.477   2.247  14.935
   11MET      C 2136  11.986   2.197  14.530
   11MET      O 2137  12.040   2.164  14.636
   12GLY      N 2138  12.052   2.234  14.420
   12GLY      H 2139  11.998   2.289  14.355
   12GLY     CA 2140  12.195   2.244  14.402
   12GLY    HA1 2141  12.227   2.342  14.439
   12GLY    HA2 2142  12.245   2.161  14.453
   12GLY      C 2143  12.236   2.249  14.256
   12GLY      O 2144  12.155   2.209  14.172
   13GLY      N 2145  12.346   2.311  14.211
   13GLY      H 2146  12.363   2.320  14.112
   13GLY     CA 2147  12.447   2.367  14.297
   13GLY    HA1 2148  12.519   2.430  14.245
   13GLY    HA2 2149  12.398   2.438  14.364
   13GLY      C 2150  12.528   2.261  14.370
   13GLY      O 2151  12.557   2.154  14.317
   14ASN      N 2152  12.553   2.290  14.498
   14ASN      H 2153  12.539   2.384  14.531
   14ASN     CA 2154  12.613   2.197  14.592
   14ASN     HA 2155  12.591   2.099  14.550
   14ASN     CB 2156  12.567   2.218  14.736
   14ASN    HB1 2157  12.585   2.322  14.763
   14ASN    HB2 2158  12.628   2.155  14.800
   14ASN     CG 2159  12.420   2.178  14.741
   14ASN    OD1 2160  12.389   2.068  14.788
   14ASN    ND2 2161  12.320   2.250  14.690
   14ASN   HD21 2162  12.230   2.206  14.704
   14ASN   HD22 2163  12.321   2.349  14.668
   14ASN      C 2164  12.764   2.217  14.596
   14ASN      O 2165  12.813   2.328  14.614
   15TYR      N 2166  12.847   2.114  14.581
   15TYR      H 2167  12.810   2.020  14.579
   15TYR     CA 2168  12.990   2.128  14.564
   15TYR     HA 2169  13.024   2.226  14.596
   15TYR     CB 2170  13.031   2.135  14.417
   15TYR    HB1 2171  13.132   2.176  14.414
   15TYR    HB2 2172  13.024   2.041  14.362
   15TYR     CG 2173  12.950   2.227  14.328
   15TYR    CD1 2174  12.970   2.365  14.336
   15TYR    HD1 2175  13.035   2.410  14.410
   15TYR    CE1 2176  12.909   2.451  14.244
   15TYR    HE1 2177  12.920   2.558  14.254
   15TYR     CZ 2178  12.812   2.400  14.156
   15TYR     OH 2179  12.740   2.490  14.083
   15TYR     HH 2180  12.671   2.446  14.033
   15TYR    CE2 2181  12.793   2.261  14.147
   15TYR    HE2 2182  12.730   2.223  14.068
   15TYR    CD2 2183  12.858   2.175  14.236
   15TYR    HD2 2184  12.850   2.068  14.222
   15TYR      C 2185  13.069   2.013  14.627
   15TYR      O 2186  13.154   1.949  14.566
   16GLY      N 2187  13.039   1.969  14.749
   16GLY      H 2188  13.092   1.887  14.776
   16GLY     CA 2189  12.962   2.039  14.850
   16GLY    HA1 2190  12.977   2.146  14.832
   16GLY    HA2 2191  12.855   2.017  14.843
   16GLY      C 2192  12.989   2.005  14.996
   16GLY      O 2193  13.103   1.977  15.031
   17ASP      N 2194  12.876   2.002  15.067
   17ASP      H 2195  12.787   2.030  15.029
   17ASP     CA 2196  12.888   1.948  15.201
   17ASP     HA 2197  12.784   1.949  15.233
   17ASP     CB 2198  12.932   1.802  15.199
   17ASP    HB1 2199  12.914   1.764  15.300
   17ASP    HB2 2200  13.039   1.794  15.181
   17ASP     CG 2201  12.856   1.712  15.103
   17ASP    OD1 2202  12.916   1.641  15.020
   17ASP    OD2 2203  12.732   1.722  15.093
   17ASP      C 2204  12.960   2.032  15.305
   17ASP      O 2205  12.998   1.976  15.408
   18ASP      N 2206  12.966   2.165  15.308
   18ASP      H 2207  13.026   2.195  15.384
   18ASP     CA 2208  12.912   2.262  15.214
   18ASP     HA 2209  12.970   2.245  15.123
   18ASP     CB 2210  12.941   2.403  15.263
   18ASP    HB1 2211  12.901   2.471  15.188
   18ASP    HB2 2212  12.889   2.419  15.357
   18ASP     CG 2213  13.089   2.433  15.284
   18ASP    OD1 2214  13.149   2.477  15.184
   18ASP    OD2 2215  13.139   2.427  15.399
   18ASP      C 2216  12.762   2.253  15.193
   18ASP      O 2217  12.713   2.264  15.080
   19ARG      N 2218  12.684   2.225  15.298
   19ARG      H 2219  12.723   2.214  15.390
   19ARG     CA 2220  12.540   2.215  15.296
   19ARG     HA 2221  12.501   2.216  15.398
   19ARG     CB 2222  12.511   2.079  15.233
   19ARG    HB1 2223  12.583   2.012  15.279
   19ARG    HB2 2224  12.532   2.082  15.126
   19ARG     CG 2225  12.364   2.039  15.251
   19ARG    HG1 2226  12.348   2.018  15.357
   19ARG    HG2 2227  12.288   2.112  15.223
   19ARG     CD 2228  12.323   1.909  15.183
   19ARG    HD1 2229  12.391   1.826  15.203
   19ARG    HD2 2230  12.231   1.880  15.233
   19ARG     NE 2231  12.304   1.916  15.038
   19ARG     HE 2232  12.338   1.996  14.987
   19ARG     CZ 2233  12.255   1.812  14.969
   19ARG    NH1 2234  12.206   1.704  15.030
   19ARG   HH11 2235  12.168   1.628  14.975
   19ARG   HH12 2236  12.217   1.696  15.130
   19ARG    NH2 2237  12.257   1.819  14.835
   19ARG   HH21 2238  12.207   1.751  14.779
   19ARG   HH22 2239  12.300   1.895  14.784
   19ARG      C 2240  12.469   2.334  15.231
   19ARG      O 2241  12.397   2.319  15.133
   20ARG      N 2242  12.495   2.450  15.292
   20ARG      H 2243  12.566   2.455  15.363
   20ARG     CA 2244  12.449   2.574  15.233
   20ARG     HA 2245  12.479   2.575  15.129
   20ARG     CB 2246  12.513   2.699  15.293
   20ARG    HB1 2247  12.620   2.680  15.287
   20ARG    HB2 2248  12.495   2.787  15.231
   20ARG     CG 2249  12.489   2.750  15.435
   20ARG    HG1 2250  12.572   2.819  15.452
   20ARG    HG2 2251  12.500   2.665  15.502
   20ARG     CD 2252  12.361   2.828  15.462
   20ARG    HD1 2253  12.354   2.906  15.386
   20ARG    HD2 2254  12.268   2.772  15.458
   20ARG     NE 2255  12.378   2.889  15.593
   20ARG     HE 2256  12.469   2.890  15.637
   20ARG     CZ 2257  12.287   2.967  15.653
   20ARG    NH1 2258  12.319   3.020  15.772
   20ARG   HH11 2259  12.246   3.071  15.819
   20ARG   HH12 2260  12.411   2.997  15.807
   20ARG    NH2 2261  12.171   2.990  15.590
   20ARG   HH21 2262  12.157   2.960  15.495
   20ARG   HH22 2263  12.104   3.052  15.633
   20ARG      C 2264  12.297   2.588  15.225
   20ARG      O 2265  12.234   2.540  15.319
   21GLY      N 2266  12.245   2.634  15.111
   21GLY      H 2267  12.302   2.682  15.043
   21GLY     CA 2268  12.104   2.632  15.076
   21GLY    HA1 2269  12.043   2.655  15.163
   21GLY    HA2 2270  12.079   2.698  14.993
   21GLY      C 2271  12.050   2.498  15.029
   21GLY      O 2272  11.930   2.492  15.003
   22GLY      N 2273  12.139   2.400  15.019
   22GLY      H 2274  12.234   2.422  15.046
   22GLY     CA 2275  12.129   2.268  14.960
   22GLY    HA1 2276  12.224   2.214  14.957
   22GLY    HA2 2277  12.110   2.278  14.853
   22GLY      C 2278  12.010   2.182  15.003
   22GLY      O 2279  11.960   2.191  15.115
   23ARG      N 2280  11.957   2.092  14.921
   23ARG      H 2281  11.998   2.083  14.829
   23ARG     CA 2282  11.845   2.003  14.947
   23ARG     HA 2283  11.770   2.064  14.998
   23ARG     CB 2284  11.885   1.889  15.041
   23ARG    HB1 2285  11.928   1.806  14.986
   23ARG    HB2 2286  11.960   1.921  15.114
   23ARG     CG 2287  11.763   1.835  15.115
   23ARG    HG1 2288  11.728   1.915  15.180
   23ARG    HG2 2289  11.683   1.809  15.045
   23ARG     CD 2290  11.792   1.714  15.203
   23ARG    HD1 2291  11.815   1.628  15.141
   23ARG    HD2 2292  11.699   1.700  15.259
   23ARG     NE 2293  11.900   1.735  15.300
   23ARG     HE 2294  11.994   1.700  15.288
   23ARG     CZ 2295  11.879   1.790  15.420
   23ARG    NH1 2296  11.984   1.801  15.502
   23ARG   HH11 2297  11.972   1.836  15.596
   23ARG   HH12 2298  12.070   1.752  15.479
   23ARG    NH2 2299  11.763   1.839  15.467
   23ARG   HH21 2300  11.755   1.858  15.566
   23ARG   HH22 2301  11.680   1.822  15.412
   23ARG      C 2302  11.799   1.948  14.813
   23ARG      O 2303  11.876   1.889  14.737
   24GLY      N 2304  11.668   1.956  14.791
   24GLY      H 2305  11.613   2.003  14.862
   24GLY     CA 2306  11.605   1.875  14.689
   24GLY    HA1 2307  11.654   1.901  14.595
   24GLY    HA2 2308  11.501   1.903  14.673
   24GLY      C 2309  11.596   1.727  14.722
   24GLY      O 2310  11.650   1.682  14.823
   25GLY      N 2311  11.518   1.654  14.642
   25GLY      H 2312  11.498   1.696  14.553
   25GLY     CA 2313  11.496   1.511  14.654
   25GLY    HA1 2314  11.489   1.489  14.761
   25GLY    HA2 2315  11.402   1.486  14.606
   25GLY      C 2316  11.608   1.425  14.596
   25GLY      O 2317  11.694   1.481  14.530
   26TYR      N 2318  11.615   1.294  14.621
   26TYR      H 2319  11.692   1.246  14.577
   26TYR     CA 2320  11.508   1.217  14.680
   26TYR     HA 2321  11.417   1.276  14.665
   26TYR     CB 2322  11.532   1.217  14.831
   26TYR    HB1 2323  11.561   1.313  14.873
   26TYR    HB2 2324  11.609   1.143  14.852
   26TYR     CG 2325  11.420   1.157  14.912
   26TYR    CD1 2326  11.423   1.022  14.952
   26TYR    HD1 2327  11.506   0.957  14.928
   26TYR    CE1 2328  11.318   0.972  15.029
   26TYR    HE1 2329  11.317   0.869  15.062
   26TYR     CZ 2330  11.213   1.056  15.072
   26TYR     OH 2331  11.124   1.004  15.161
   26TYR     HH 2332  11.074   1.077  15.197
   26TYR    CE2 2333  11.214   1.193  15.037
   26TYR    HE2 2334  11.141   1.262  15.077
   26TYR    CD2 2335  11.315   1.240  14.953
   26TYR    HD2 2336  11.308   1.343  14.922
   26TYR      C 2337  11.481   1.081  14.617
   26TYR      O 2338  11.493   0.974  14.677
   27ASP      N 2339  11.452   1.095  14.488
   27ASP      H 2340  11.437   1.186  14.446
   27ASP     CA 2341  11.488   0.986  14.400
   27ASP     HA 2342  11.570   0.929  14.443
   27ASP     CB 2343  11.555   1.043  14.275
   27ASP    HB1 2344  11.477   1.093  14.218
   27ASP    HB2 2345  11.596   0.961  14.216
   27ASP     CG 2346  11.659   1.154  14.284
   27ASP    OD1 2347  11.741   1.151  14.378
   27ASP    OD2 2348  11.661   1.249  14.203
   27ASP      C 2349  11.377   0.885  14.374
   27ASP      O 2350  11.361   0.837  14.262
   28ARG      N 2351  11.300   0.851  14.478
   28ARG      H 2352  11.315   0.905  14.562
   28ARG     CA 2353  11.196   0.750  14.473
   28ARG     HA 2354  11.135   0.774  14.386
   28ARG     CB 2355  11.108   0.759  14.597
   28ARG    HB1 2356  11.029   0.686  14.582
   28ARG    HB2 2357  11.068   0.860  14.609
   28ARG     CG 2358  11.176   0.721  14.728
   28ARG    HG1 2359  11.261   0.786  14.749
   28ARG    HG2 2360  11.218   0.623  14.704
   28ARG     CD 2361  11.088   0.724  14.853
   28ARG    HD1 2362  10.997   0.677  14.815
   28ARG    HD2 2363  11.070   0.828  14.879
   28ARG     NE 2364  11.138   0.646  14.966
   28ARG     HE 2365  11.226   0.599  14.949
   28ARG     CZ 2366  11.079   0.627  15.085
   28ARG    NH1 2367  10.962   0.688  15.110
   28ARG   HH11 2368  10.940   0.701  15.208
   28ARG   HH12 2369  10.931   0.752  15.039
   28ARG    NH2 2370  11.138   0.545  15.173
   28ARG   HH21 2371  11.234   0.519  15.157
   28ARG   HH22 2372  11.090   0.517  15.257
   28ARG      C 2373  11.246   0.608  14.453
   28ARG      O 2374  11.162   0.525  14.418
   29GLY      N 2375  11.371   0.562  14.459
   29GLY      H 2376  11.376   0.467  14.425
   29GLY     CA 2377  11.494   0.624  14.504
   29GLY    HA1 2378  11.522   0.707  14.440
   29GLY    HA2 2379  11.475   0.655  14.607
   29GLY      C 2380  11.601   0.517  14.513
   29GLY      O 2381  11.573   0.401  14.483
   30GLY      N 2382  11.726   0.560  14.536
   30GLY      H 2383  11.741   0.656  14.563
   30GLY     CA 2384  11.847   0.481  14.524
   30GLY    HA1 2385  11.922   0.510  14.597
   30GLY    HA2 2386  11.830   0.374  14.533
   30GLY      C 2387  11.921   0.504  14.393
   30GLY      O 2388  11.862   0.546  14.294
   31TYR      N 2389  12.046   0.458  14.396
   31TYR      H 2390  12.072   0.410  14.481
   31TYR     CA 2391  12.140   0.437  14.287
   31TYR     HA 2392  12.238   0.415  14.330
   31TYR     CB 2393  12.092   0.318  14.206
   31TYR    HB1 2394  12.092   0.236  14.278
   31TYR    HB2 2395  11.994   0.351  14.171
   31TYR     CG 2396  12.180   0.288  14.088
   31TYR    CD1 2397  12.132   0.297  13.957
   31TYR    HD1 2398  12.030   0.331  13.947
   31TYR    CE1 2399  12.207   0.268  13.842
   31TYR    HE1 2400  12.156   0.270  13.747
   31TYR     CZ 2401  12.339   0.225  13.870
   31TYR     OH 2402  12.413   0.178  13.765
   31TYR     HH 2403  12.491   0.136  13.803
   31TYR    CE2 2404  12.396   0.223  13.998
   31TYR    HE2 2405  12.497   0.196  14.026
   31TYR    CD2 2406  12.313   0.249  14.108
   31TYR    HD2 2407  12.351   0.235  14.208
   31TYR      C 2408  12.171   0.557  14.198
   31TYR      O 2409  12.292   0.565  14.179
   32ARG      N 2410  12.077   0.638  14.150
   32ARG      H 2411  11.985   0.597  14.154
   32ARG     CA 2412  12.088   0.751  14.060
   32ARG     HA 2413  12.169   0.728  13.992
   32ARG     CB 2414  11.964   0.766  13.972
   32ARG    HB1 2415  11.939   0.680  13.911
   32ARG    HB2 2416  11.877   0.777  14.037
   32ARG     CG 2417  11.962   0.887  13.879
   32ARG    HG1 2418  11.865   0.887  13.828
   32ARG    HG2 2419  11.962   0.973  13.945
   32ARG     CD 2420  12.070   0.898  13.772
   32ARG    HD1 2421  12.066   0.995  13.723
   32ARG    HD2 2422  12.170   0.896  13.816
   32ARG     NE 2423  12.050   0.797  13.668
   32ARG     HE 2424  11.958   0.772  13.636
   32ARG     CZ 2425  12.148   0.726  13.609
   32ARG    NH1 2426  12.110   0.628  13.526
   32ARG   HH11 2427  12.175   0.579  13.466
   32ARG   HH12 2428  12.013   0.608  13.504
   32ARG    NH2 2429  12.280   0.741  13.629
   32ARG   HH21 2430  12.314   0.810  13.694
   32ARG   HH22 2431  12.340   0.671  13.589
   32ARG      C 2432  12.113   0.876  14.144
   32ARG      O 2433  12.043   0.897  14.243
   33GLY      N 2434  12.212   0.957  14.105
   33GLY      H 2435  12.266   0.938  14.022
   33GLY     CA 2436  12.256   1.065  14.191
   33GLY    HA1 2437  12.173   1.119  14.236
   33GLY    HA2 2438  12.305   1.137  14.126
   33GLY      C 2439  12.350   1.018  14.302
   33GLY      O 2440  12.423   0.920  14.294
   34ARG      N 2441  12.353   1.102  14.406
   34ARG      H 2442  12.313   1.193  14.389
   34ARG     CA 2443  12.406   1.066  14.536
   34ARG     HA 2444  12.334   1.117  14.600
   34ARG     CB 2445  12.547   1.120  14.555
   34ARG    HB1 2446  12.546   1.218  14.506
   34ARG    HB2 2447  12.625   1.062  14.506
   34ARG     CG 2448  12.579   1.134  14.704
   34ARG    HG1 2449  12.598   1.035  14.746
   34ARG    HG2 2450  12.490   1.175  14.752
   34ARG     CD 2451  12.698   1.226  14.726
   34ARG    HD1 2452  12.763   1.230  14.638
   34ARG    HD2 2453  12.763   1.193  14.807
   34ARG     NE 2454  12.640   1.359  14.745
   34ARG     HE 2455  12.565   1.389  14.684
   34ARG     CZ 2456  12.686   1.444  14.838
   34ARG    NH1 2457  12.635   1.565  14.864
   34ARG   HH11 2458  12.575   1.615  14.800
   34ARG   HH12 2459  12.657   1.600  14.956
   34ARG    NH2 2460  12.790   1.422  14.919
   34ARG   HH21 2461  12.842   1.336  14.910
   34ARG   HH22 2462  12.832   1.499  14.969
   34ARG      C 2463  12.392   0.919  14.571
   34ARG      O 2464  12.484   0.837  14.576
   35GLY      N 2465  12.271   0.862  14.570
   35GLY      H 2466  12.278   0.761  14.572
   35GLY     CA 2467  12.138   0.919  14.564
   35GLY    HA1 2468  12.143   0.999  14.490
   35GLY    HA2 2469  12.067   0.844  14.530
   35GLY      C 2470  12.088   0.988  14.690
   35GLY      O 2471  12.167   1.046  14.764
   36GLY      N 2472  11.956   0.989  14.712
   36GLY      H 2473  11.896   0.937  14.649
   36GLY     CA 2474  11.894   1.050  14.827
   36GLY    HA1 2475  11.948   1.028  14.919
   36GLY    HA2 2476  11.792   1.016  14.845
   36GLY      C 2477  11.889   1.202  14.817
   36GLY      O 2478  11.921   1.264  14.716
   37ASP      N 2479  11.857   1.274  14.925
   37ASP      H 2480  11.854   1.372  14.901
   37ASP     CA 2481  11.835   1.227  15.060
   37ASP     HA 2482  11.819   1.120  15.047
   37ASP     CB 2483  11.968   1.232  15.136
   37ASP    HB1 2484  11.953   1.190  15.235
   37ASP    HB2 2485  12.049   1.173  15.095
   37ASP     CG 2486  12.021   1.375  15.138
   37ASP    OD1 2487  12.115   1.405  15.060
   37ASP    OD2 2488  11.981   1.453  15.227
   37ASP      C 2489  11.725   1.302  15.133
   37ASP      O 2490  11.684   1.409  15.087
   38ARG      N 2491  11.657   1.237  15.228
   38ARG      H 2492  11.701   1.152  15.258
   38ARG     CA 2493  11.545   1.294  15.300
   38ARG     HA 2494  11.482   1.357  15.238
   38ARG     CB 2495  11.610   1.368  15.417
   38ARG    HB1 2496  11.691   1.429  15.378
   38ARG    HB2 2497  11.659   1.289  15.474
   38ARG     CG 2498  11.527   1.453  15.513
   38ARG    HG1 2499  11.453   1.391  15.563
   38ARG    HG2 2500  11.587   1.485  15.598
   38ARG     CD 2501  11.453   1.560  15.433
   38ARG    HD1 2502  11.426   1.642  15.499
   38ARG    HD2 2503  11.514   1.602  15.354
   38ARG     NE 2504  11.324   1.519  15.376
   38ARG     HE 2505  11.283   1.434  15.410
   38ARG     CZ 2506  11.238   1.603  15.318
   38ARG    NH1 2507  11.273   1.731  15.295
   38ARG   HH11 2508  11.366   1.766  15.314
   38ARG   HH12 2509  11.213   1.799  15.251
   38ARG    NH2 2510  11.110   1.568  15.296
   38ARG   HH21 2511  11.075   1.486  15.343
   38ARG   HH22 2512  11.042   1.635  15.264
   38ARG      C 2513  11.457   1.176  15.338
   38ARG      O 2514  11.372   1.196  15.425
   39GLY      N 2515  11.484   1.052  15.297
   39GLY      H 2516  11.562   1.042  15.233
   39GLY     CA 2517  11.429   0.929  15.350
   39GLY    HA1 2518  11.335   0.912  15.296
   39GLY    HA2 2519  11.404   0.946  15.455
   39GLY      C 2520  11.519   0.807  15.337
   39GLY      O 2521  11.625   0.812  15.276
   40GLY      N 2522  11.473   0.695  15.392
   40GLY      H 2523  11.391   0.705  15.451
   40GLY     CA 2524  11.534   0.565  15.371
   40GLY    HA1 2525  11.642   0.563  15.383
   40GLY    HA2 2526  11.509   0.490  15.446
   40GLY      C 2527  11.516   0.509  15.231
   40GLY      O 2528  11.430   0.549  15.153
   41PHE      N 2529  11.601   0.413  15.192
   41PHE      H 2530  11.672   0.391  15.261
   41PHE     CA 2531  11.599   0.338  15.069
   41PHE     HA 2532  11.540   0.388  14.992
   41PHE     CB 2533  11.543   0.198  15.090
   41PHE    HB1 2534  11.564   0.144  14.997
   41PHE    HB2 2535  11.595   0.147  15.171
   41PHE     CG 2536  11.396   0.180  15.118
   41PHE    CD1 2537  11.357   0.161  15.252
   41PHE    HD1 2538  11.435   0.167  15.326
   41PHE    CE1 2539  11.225   0.148  15.294
   41PHE    HE1 2540  11.201   0.129  15.398
   41PHE     CZ 2541  11.123   0.148  15.198
   41PHE     HZ 2542  11.020   0.130  15.227
   41PHE    CE2 2543  11.160   0.162  15.064
   41PHE    HE2 2544  11.081   0.182  14.992
   41PHE    CD2 2545  11.292   0.181  15.024
   41PHE    HD2 2546  11.310   0.209  14.921
   41PHE      C 2547  11.741   0.333  15.015
   41PHE      O 2548  11.752   0.346  14.893
   42ARG      N 2549  11.846   0.320  15.095
   42ARG      H 2550  11.832   0.296  15.192
   42ARG     CA 2551  11.985   0.318  15.053
   42ARG     HA 2552  11.994   0.313  14.945
   42ARG     CB 2553  12.061   0.441  15.098
   42ARG    HB1 2554  12.006   0.532  15.075
   42ARG    HB2 2555  12.156   0.444  15.045
   42ARG     CG 2556  12.091   0.436  15.248
   42ARG    HG1 2557  12.176   0.369  15.260
   42ARG    HG2 2558  12.002   0.404  15.301
   42ARG     CD 2559  12.143   0.573  15.293
   42ARG    HD1 2560  12.230   0.598  15.233
   42ARG    HD2 2561  12.062   0.644  15.275
   42ARG     NE 2562  12.176   0.577  15.435
   42ARG     HE 2563  12.135   0.502  15.490
   42ARG     CZ 2564  12.215   0.686  15.503
   42ARG    NH1 2565  12.241   0.674  15.634
   42ARG   HH11 2566  12.270   0.758  15.681
   42ARG   HH12 2567  12.233   0.587  15.683
   42ARG    NH2 2568  12.247   0.804  15.448
   42ARG   HH21 2569  12.242   0.837  15.353
   42ARG   HH22 2570  12.277   0.872  15.516
   42ARG      C 2571  12.044   0.191  15.113
   42ARG      O 2572  12.002   0.143  15.218
   43GLY      N 2573  12.141   0.126  15.048
   43GLY      H 2574  12.177   0.054  15.110
   43GLY     CA 2575  12.211   0.156  14.925
   43GLY    HA1 2576  12.231   0.261  14.905
   43GLY    HA2 2577  12.141   0.134  14.844
   43GLY      C 2578  12.349   0.093  14.909
   43GLY      O 2579  12.441   0.115  14.988
   44GLY      N 2580  12.366   0.004  14.811
   44GLY      H 2581  12.293  -0.020  14.745
   44GLY     CA 2582  12.480  -0.079  14.779
   44GLY    HA1 2583  12.440  -0.151  14.708
   44GLY    HA2 2584  12.513  -0.129  14.870
   44GLY      C 2585  12.597   0.007  14.734
   44GLY      O 2586  12.580   0.124  14.699
   45ARG      N 2587  12.718  -0.050  14.737
   45ARG      H 2588  12.718  -0.143  14.776
   45ARG     CA 2589  12.846   0.005  14.698
   45ARG     HA 2590  12.911  -0.082  14.708
   45ARG     CB 2591  12.841   0.055  14.554
   45ARG    HB1 2592  12.933   0.110  14.533
   45ARG    HB2 2593  12.758   0.125  14.540
   45ARG     CG 2594  12.828  -0.055  14.449
   45ARG    HG1 2595  12.861  -0.154  14.480
   45ARG    HG2 2596  12.872  -0.019  14.356
   45ARG     CD 2597  12.684  -0.077  14.402
   45ARG    HD1 2598  12.631  -0.118  14.488
   45ARG    HD2 2599  12.628   0.013  14.375
   45ARG     NE 2600  12.680  -0.181  14.300
   45ARG     HE 2601  12.681  -0.277  14.331
   45ARG     CZ 2602  12.692  -0.165  14.167
   45ARG    NH1 2603  12.695  -0.271  14.086
   45ARG   HH11 2604  12.712  -0.360  14.132
   45ARG   HH12 2605  12.704  -0.260  13.986
   45ARG    NH2 2606  12.696  -0.042  14.114
   45ARG   HH21 2607  12.715  -0.036  14.015
   45ARG   HH22 2608  12.673   0.040  14.168
   45ARG      C 2609  12.891   0.109  14.799
   45ARG      O 2610  12.808   0.165  14.870
   46GLY      N 2611  13.023   0.129  14.795
   46GLY      H 2612  13.060   0.209  14.844
   46GLY     CA 2613  13.123   0.040  14.739
   46GLY    HA1 2614  13.088  -0.006  14.647
   46GLY    HA2 2615  13.130  -0.036  14.816
   46GLY      C 2616  13.261   0.105  14.726
   46GLY      O 2617  13.292   0.207  14.788
   47GLY      N 2618  13.344   0.035  14.649
   47GLY      H 2619  13.306  -0.046  14.602
   47GLY     CA 2620  13.483   0.069  14.625
   47GLY    HA1 2621  13.507  -0.004  14.547
   47GLY    HA2 2622  13.540   0.053  14.717
   47GLY      C 2623  13.517   0.210  14.580
   47GLY      O 2624  13.491   0.247  14.466
   48GLY      N 2625  13.597   0.281  14.660
   48GLY      H 2626  13.614   0.258  14.757
   48GLY     CA 2627  13.671   0.394  14.609
   48GLY    HA1 2628  13.625   0.450  14.528
   48GLY    HA2 2629  13.671   0.457  14.698
   48GLY      C 2630  13.818   0.374  14.577
   48GLY      O 2631  13.860   0.267  14.536
   49ASP      N 2632  13.891   0.482  14.607
   49ASP      H 2633  13.836   0.566  14.612
   49ASP     CA 2634  14.035   0.486  14.591
   49ASP     HA 2635  14.076   0.402  14.647
   49ASP     CB 2636  14.093   0.608  14.662
   49ASP    HB1 2637  14.069   0.619  14.768
   49ASP    HB2 2638  14.201   0.608  14.650
   49ASP     CG 2639  14.046   0.745  14.613
   49ASP    OD1 2640  13.931   0.780  14.646
   49ASP    OD2 2641  14.122   0.817  14.546
   49ASP      C 2642  14.077   0.473  14.446
   49ASP      O 2643  14.003   0.520  14.359
   50ARG      N 2644  14.190   0.409  14.416
   50ARG      H 2645  14.251   0.381  14.492
   50ARG     CA 2646  14.232   0.359  14.287
   50ARG     HA 2647  14.337   0.343  14.311
   50ARG     CB 2648  14.156   0.229  14.267
   50ARG    HB1 2649  14.114   0.188  14.359
   50ARG    HB2 2650  14.087   0.251  14.185
   50ARG     CG 2651  14.247   0.124  14.204
   50ARG    HG1 2652  14.308   0.180  14.133
   50ARG    HG2 2653  14.186   0.048  14.157
   50ARG     CD 2654  14.332   0.051  14.308
   50ARG    HD1 2655  14.260   0.014  14.381
   50ARG    HD2 2656  14.375  -0.037  14.261
   50ARG     NE 2657  14.429   0.131  14.384
   50ARG     HE 2658  14.405   0.223  14.417
   50ARG     CZ 2659  14.549   0.086  14.422
   50ARG    NH1 2660  14.639   0.171  14.474
   50ARG   HH11 2661  14.730   0.136  14.500
   50ARG   HH12 2662  14.612   0.267  14.492
   50ARG    NH2 2663  14.575  -0.044  14.404
   50ARG   HH21 2664  14.667  -0.076  14.429
   50ARG   HH22 2665  14.496  -0.103  14.381
   50ARG      C 2666  14.241   0.455  14.169
   50ARG      O 2667  14.175   0.436  14.067
   51GLY      N 2668  14.320   0.562  14.167
   51GLY      H 2669  14.311   0.617  14.083
   51GLY     CA 2670  14.411   0.612  14.269
   51GLY    HA1 2671  14.471   0.531  14.309
   51GLY    HA2 2672  14.363   0.664  14.352
   51GLY      C 2673  14.511   0.712  14.215
   51GLY      O 2674  14.547   0.705  14.098
   52GLY      N 2675  14.528   0.821  14.291
   52GLY      H 2676  14.472   0.839  14.373
   52GLY     CA 2677  14.610   0.934  14.251
   52GLY    HA1 2678  14.626   0.999  14.337
   52GLY    HA2 2679  14.708   0.891  14.228
   52GLY      C 2680  14.576   1.027  14.136
   52GLY      O 2681  14.658   1.112  14.101
   53PHE      N 2682  14.459   1.015  14.072
   53PHE      H 2683  14.392   0.953  14.115
   53PHE     CA 2684  14.417   1.091  13.956
   53PHE     HA 2685  14.467   1.188  13.964
   53PHE     CB 2686  14.267   1.114  13.971
   53PHE    HB1 2687  14.258   1.124  14.079
   53PHE    HB2 2688  14.227   1.018  13.938
   53PHE     CG 2689  14.199   1.229  13.900
   53PHE    CD1 2690  14.087   1.217  13.817
   53PHE    HD1 2691  14.046   1.121  13.791
   53PHE    CE1 2692  14.024   1.328  13.760
   53PHE    HE1 2693  13.932   1.321  13.704
   53PHE     CZ 2694  14.075   1.456  13.785
   53PHE     HZ 2695  14.024   1.541  13.741
   53PHE    CE2 2696  14.192   1.468  13.861
   53PHE    HE2 2697  14.216   1.571  13.883
   53PHE    CD2 2698  14.255   1.356  13.915
   53PHE    HD2 2699  14.340   1.381  13.977
   53PHE      C 2700  14.450   1.035  13.819
   53PHE      O 2701  14.394   1.065  13.713
   54GLY      N 2702  14.538   0.935  13.821
   54GLY      H 2703  14.588   0.926  13.908
   54GLY     CA 2704  14.573   0.856  13.705
   54GLY    HA1 2705  14.593   0.753  13.734
   54GLY    HA2 2706  14.488   0.853  13.636
   54GLY      C 2707  14.704   0.907  13.647
   54GLY      O 2708  14.743   1.019  13.680
   55PRO      N 2709  14.772   0.831  13.561
   55PRO     CD 2710  14.718   0.712  13.499
   55PRO    HD1 2711  14.619   0.722  13.454
   55PRO    HD2 2712  14.718   0.620  13.557
   55PRO     CG 2713  14.805   0.688  13.376
   55PRO    HG1 2714  14.749   0.732  13.294
   55PRO    HG2 2715  14.831   0.582  13.367
   55PRO     CB 2716  14.937   0.761  13.401
   55PRO    HB1 2717  14.975   0.798  13.306
   55PRO    HB2 2718  15.006   0.691  13.447
   55PRO     CA 2719  14.896   0.872  13.498
   55PRO     HA 2720  14.880   0.959  13.434
   55PRO      C 2721  15.020   0.898  13.582
   55PRO      O 2722  15.107   0.973  13.540
   56GLY      N 2723  15.046   0.837  13.698
   56GLY      H 2724  15.135   0.865  13.737
   56GLY     CA 2725  14.971   0.727  13.756
   56GLY    HA1 2726  14.942   0.651  13.683
   56GLY    HA2 2727  14.891   0.779  13.809
   56GLY      C 2728  15.067   0.654  13.849
   56GLY      O 2729  15.132   0.710  13.936
   57LYS      N 2730  15.078   0.522  13.832
   57LYS      H 2731  15.037   0.483  13.748
   57LYS     CA 2732  15.134   0.430  13.929
   57LYS     HA 2733  15.124   0.477  14.027
   57LYS     CB 2734  15.282   0.409  13.902
   57LYS    HB1 2735  15.338   0.501  13.882
   57LYS    HB2 2736  15.283   0.350  13.811
   57LYS     CG 2737  15.355   0.343  14.018
   57LYS    HG1 2738  15.350   0.402  14.109
   57LYS    HG2 2739  15.309   0.247  14.042
   57LYS     CD 2740  15.502   0.321  13.985
   57LYS    HD1 2741  15.549   0.412  13.950
   57LYS    HD2 2742  15.508   0.247  13.905
   57LYS     CE 2743  15.572   0.253  14.102
   57LYS    HE1 2744  15.574   0.328  14.181
   57LYS    HE2 2745  15.513   0.167  14.136
   57LYS     NZ 2746  15.705   0.205  14.062
   57LYS    HZ1 2747  15.741   0.272  13.996
   57LYS    HZ2 2748  15.697   0.111  14.025
   57LYS    HZ3 2749  15.773   0.203  14.137
   57LYS      C 2750  15.057   0.299  13.935
   57LYS      O 2751  15.054   0.229  13.834
   58MET      N 2752  14.999   0.273  14.053
   58MET      H 2753  15.010   0.347  14.121
   58MET     CA 2754  14.924   0.157  14.095
   58MET     HA 2755  14.905   0.101  14.003
   58MET     CB 2756  14.787   0.194  14.153
   58MET    HB1 2757  14.788   0.274  14.226
   58MET    HB2 2758  14.742   0.112  14.209
   58MET     CG 2759  14.692   0.244  14.045
   58MET    HG1 2760  14.746   0.325  13.996
   58MET    HG2 2761  14.690   0.162  13.972
   58MET     SD 2762  14.524   0.293  14.090
   58MET     CE 2763  14.454   0.288  13.923
   58MET    HE1 2764  14.346   0.285  13.937
   58MET    HE2 2765  14.496   0.205  13.867
   58MET    HE3 2766  14.472   0.382  13.872
   58MET      C 2767  14.999   0.059  14.183
   58MET      O 2768  15.077   0.102  14.268
   59ASP      N 2769  14.982  -0.072  14.164
   59ASP      H 2770  14.927  -0.096  14.083
   59ASP     CA 2771  15.028  -0.175  14.255
   59ASP     HA 2772  15.132  -0.156  14.282
   59ASP     CB 2773  15.009  -0.313  14.192
   59ASP    HB1 2774  14.906  -0.346  14.195
   59ASP    HB2 2775  15.067  -0.385  14.249
   59ASP     CG 2776  15.073  -0.327  14.055
   59ASP    OD1 2777  15.005  -0.369  13.959
   59ASP    OD2 2778  15.186  -0.277  14.036
   59ASP      C 2779  14.957  -0.176  14.390
   59ASP      O 2780  14.856  -0.107  14.400
   60SER      N 2781  15.016  -0.243  14.489
   60SER      H 2782  15.109  -0.283  14.485
   60SER     CA 2783  14.958  -0.253  14.621
   60SER     HA 2784  14.940  -0.149  14.648
   60SER     CB 2785  15.057  -0.315  14.719
   60SER    HB1 2786  15.069  -0.419  14.689
   60SER    HB2 2787  15.018  -0.311  14.821
   60SER     OG 2788  15.177  -0.245  14.742
   60SER     HG 2789  15.245  -0.304  14.776
   60SER      C 2790  14.829  -0.332  14.613
   60SER      O 2791  14.816  -0.417  14.525
   61ARG      N 2792  14.728  -0.319  14.700
   61ARG      H 2793  14.641  -0.367  14.684
   61ARG     CA 2794  14.732  -0.238  14.820
   61ARG     HA 2795  14.830  -0.228  14.866
   61ARG     CB 2796  14.647  -0.303  14.928
   61ARG    HB1 2797  14.683  -0.406  14.927
   61ARG    HB2 2798  14.677  -0.257  15.022
   61ARG     CG 2799  14.496  -0.303  14.904
   61ARG    HG1 2800  14.461  -0.202  14.881
   61ARG    HG2 2801  14.472  -0.365  14.818
   61ARG     CD 2802  14.429  -0.357  15.030
   61ARG    HD1 2803  14.321  -0.349  15.023
   61ARG    HD2 2804  14.458  -0.290  15.111
   61ARG     NE 2805  14.472  -0.494  15.059
   61ARG     HE 2806  14.552  -0.530  15.009
   61ARG     CZ 2807  14.410  -0.576  15.145
   61ARG    NH1 2808  14.297  -0.541  15.208
   61ARG   HH11 2809  14.267  -0.448  15.184
   61ARG   HH12 2810  14.263  -0.588  15.291
   61ARG    NH2 2811  14.464  -0.695  15.174
   61ARG   HH21 2812  14.556  -0.721  15.141
   61ARG   HH22 2813  14.410  -0.753  15.237
   61ARG      C 2814  14.692  -0.091  14.809
   61ARG      O 2815  14.620  -0.051  14.718
   62GLY      N 2816  14.744   0.001  14.890
   62GLY      H 2817  14.806  -0.031  14.963
   62GLY     CA 2818  14.759   0.144  14.870
   62GLY    HA1 2819  14.667   0.173  14.818
   62GLY    HA2 2820  14.842   0.167  14.804
   62GLY      C 2821  14.769   0.230  14.995
   62GLY      O 2822  14.823   0.187  15.097
   63GLU      N 2823  14.732   0.357  14.995
   63GLU      H 2824  14.716   0.402  15.084
   63GLU     CA 2825  14.692   0.433  14.878
   63GLU     HA 2826  14.731   0.406  14.780
   63GLU     CB 2827  14.540   0.426  14.877
   63GLU    HB1 2828  14.497   0.462  14.971
   63GLU    HB2 2829  14.508   0.323  14.887
   63GLU     CG 2830  14.475   0.498  14.759
   63GLU    HG1 2831  14.531   0.590  14.748
   63GLU    HG2 2832  14.373   0.524  14.789
   63GLU     CD 2833  14.472   0.425  14.625
   63GLU    OE1 2834  14.378   0.346  14.605
   63GLU    OE2 2835  14.560   0.452  14.541
   63GLU      C 2836  14.738   0.578  14.894
   63GLU      O 2837  14.677   0.657  14.965
   64HIS      N 2838  14.835   0.620  14.813
   64HIS      H 2839  14.878   0.555  14.749
   64HIS     CA 2840  14.900   0.750  14.810
   64HIS     HA 2841  14.827   0.831  14.818
   64HIS     CB 2842  15.002   0.749  14.923
   64HIS    HB1 2843  14.950   0.736  15.018
   64HIS    HB2 2844  15.068   0.664  14.906
   64HIS     CG 2845  15.083   0.876  14.935
   64HIS    ND1 2846  15.023   1.001  14.941
   64HIS    CE1 2847  15.120   1.091  14.961
   64HIS    HE1 2848  15.105   1.195  14.988
   64HIS    NE2 2849  15.236   1.027  14.945
   64HIS    HE2 2850  15.328   1.070  14.946
   64HIS    CD2 2851  15.219   0.890  14.933
   64HIS    HD2 2852  15.294   0.816  14.911
   64HIS      C 2853  14.971   0.772  14.678
   64HIS      O 2854  14.998   0.677  14.604
   65ARG      N 2855  14.994   0.900  14.650
   65ARG      H 2856  14.956   0.959  14.723
   65ARG     CA 2857  15.072   0.953  14.540
   65ARG     HA 2858  15.082   1.052  14.586
   65ARG     CB 2859  14.999   0.961  14.406
   65ARG    HB1 2860  14.912   1.023  14.426
   65ARG    HB2 2861  14.965   0.862  14.375
   65ARG     CG 2862  15.078   1.008  14.284
   65ARG    HG1 2863  15.111   1.108  14.311
   65ARG    HG2 2864  15.153   0.937  14.250
   65ARG     CD 2865  14.985   1.020  14.163
   65ARG    HD1 2866  14.913   1.101  14.170
   65ARG    HD2 2867  14.927   0.929  14.147
   65ARG     NE 2868  15.063   1.054  14.044
   65ARG     HE 2869  15.158   1.020  14.042
   65ARG     CZ 2870  15.026   1.110  13.928
   65ARG    NH1 2871  14.899   1.146  13.902
   65ARG   HH11 2872  14.871   1.176  13.810
   65ARG   HH12 2873  14.833   1.129  13.976
   65ARG    NH2 2874  15.119   1.118  13.832
   65ARG   HH21 2875  15.095   1.130  13.735
   65ARG   HH22 2876  15.209   1.080  13.857
   65ARG      C 2877  15.215   0.906  14.521
   65ARG      O 2878  15.306   0.988  14.532
   66GLN      N 2879  15.229   0.775  14.498
   66GLN      H 2880  15.147   0.718  14.484
   66GLN     CA 2881  15.353   0.710  14.459
   66GLN     HA 2882  15.323   0.625  14.397
   66GLN     CB 2883  15.413   0.658  14.589
   66GLN    HB1 2884  15.487   0.581  14.568
   66GLN    HB2 2885  15.480   0.731  14.636
   66GLN     CG 2886  15.319   0.590  14.689
   66GLN    HG1 2887  15.263   0.659  14.751
   66GLN    HG2 2888  15.259   0.516  14.636
   66GLN     CD 2889  15.408   0.524  14.793
   66GLN    OE1 2890  15.525   0.560  14.809
   66GLN    NE2 2891  15.359   0.426  14.869
   66GLN   HE21 2892  15.418   0.378  14.936
   66GLN   HE22 2893  15.273   0.385  14.835
   66GLN      C 2894  15.454   0.786  14.375
   66GLN      O 2895  15.560   0.827  14.422
   67ASP      N 2896  15.413   0.798  14.249
   67ASP      H 2897  15.318   0.769  14.234
   67ASP     CA 2898  15.512   0.837  14.150
   67ASP     HA 2899  15.611   0.851  14.194
   67ASP     CB 2900  15.527   0.720  14.053
   67ASP    HB1 2901  15.565   0.627  14.094
   67ASP    HB2 2902  15.432   0.699  14.003
   67ASP     CG 2903  15.630   0.749  13.945
   67ASP    OD1 2904  15.576   0.762  13.833
   67ASP    OD2 2905  15.751   0.733  13.972
   67ASP      C 2906  15.474   0.964  14.075
   67ASP      O 2907  15.362   1.012  14.091
   68ARG      N 2908  15.573   1.031  14.016
   68ARG      H 2909  15.668   1.023  14.049
   68ARG     CA 2910  15.552   1.134  13.916
   68ARG     HA 2911  15.447   1.130  13.887
   68ARG     CB 2912  15.634   1.101  13.791
   68ARG    HB1 2913  15.592   1.157  13.707
   68ARG    HB2 2914  15.605   1.000  13.763
   68ARG     CG 2915  15.785   1.114  13.802
   68ARG    HG1 2916  15.826   1.063  13.889
   68ARG    HG2 2917  15.803   1.221  13.811
   68ARG     CD 2918  15.859   1.056  13.682
   68ARG    HD1 2919  15.841   0.949  13.668
   68ARG    HD2 2920  15.966   1.060  13.703
   68ARG     NE 2921  15.828   1.126  13.557
   68ARG     HE 2922  15.728   1.127  13.541
   68ARG     CZ 2923  15.915   1.208  13.497
   68ARG    NH1 2924  16.047   1.214  13.518
   68ARG   HH11 2925  16.078   1.136  13.574
   68ARG   HH12 2926  16.106   1.257  13.448
   68ARG    NH2 2927  15.872   1.286  13.396
   68ARG   HH21 2928  15.779   1.270  13.361
   68ARG   HH22 2929  15.940   1.354  13.365
   68ARG      C 2930  15.575   1.274  13.972
   68ARG      O 2931  15.535   1.368  13.904
   69ARG      N 2932  15.636   1.284  14.090
   69ARG      H 2933  15.656   1.201  14.144
   69ARG     CA 2934  15.658   1.407  14.164
   69ARG     HA 2935  15.652   1.492  14.095
   69ARG     CB 2936  15.537   1.432  14.253
   69ARG    HB1 2937  15.449   1.452  14.192
   69ARG    HB2 2938  15.551   1.529  14.301
   69ARG     CG 2939  15.490   1.321  14.346
   69ARG    HG1 2940  15.400   1.350  14.399
   69ARG    HG2 2941  15.462   1.228  14.296
   69ARG     CD 2942  15.601   1.285  14.445
   69ARG    HD1 2943  15.674   1.231  14.384
   69ARG    HD2 2944  15.632   1.380  14.489
   69ARG     NE 2945  15.558   1.185  14.543
   69ARG     HE 2946  15.458   1.175  14.554
   69ARG     CZ 2947  15.631   1.101  14.618
   69ARG    NH1 2948  15.568   1.007  14.691
   69ARG   HH11 2949  15.469   0.988  14.683
   69ARG   HH12 2950  15.621   0.972  14.769
   69ARG    NH2 2951  15.764   1.098  14.613
   69ARG   HH21 2952  15.817   1.161  14.554
   69ARG   HH22 2953  15.814   1.046  14.684
   69ARG      C 2954  15.795   1.414  14.230
   69ARG      O 2955  15.866   1.314  14.221
   70GLU      N 2956  15.843   1.518  14.298
   70GLU      H 2957  15.932   1.497  14.340
   70GLU     CA 2958  15.803   1.657  14.295
   70GLU     HA 2959  15.697   1.676  14.278
   70GLU     CB 2960  15.829   1.733  14.425
   70GLU    HB1 2961  15.937   1.732  14.439
   70GLU    HB2 2962  15.811   1.841  14.425
   70GLU     CG 2963  15.772   1.677  14.555
   70GLU    HG1 2964  15.826   1.584  14.574
   70GLU    HG2 2965  15.670   1.641  14.545
   70GLU     CD 2966  15.789   1.782  14.664
   70GLU    OE1 2967  15.693   1.843  14.716
   70GLU    OE2 2968  15.905   1.789  14.711
   70GLU      C 2969  15.855   1.749  14.185
   70GLU      O 2970  15.803   1.859  14.174
   71ARG      N 2971  15.955   1.727  14.100
   71ARG      H 2972  15.958   1.801  14.031
   71ARG     CA 2973  16.044   1.615  14.077
   71ARG     HA 2974  16.028   1.538  14.153
   71ARG     CB 2975  16.189   1.639  14.118
   71ARG    HB1 2976  16.243   1.545  14.105
   71ARG    HB2 2977  16.190   1.680  14.219
   71ARG     CG 2978  16.257   1.742  14.028
   71ARG    HG1 2979  16.186   1.823  14.015
   71ARG    HG2 2980  16.270   1.696  13.930
   71ARG     CD 2981  16.383   1.801  14.091
   71ARG    HD1 2982  16.410   1.892  14.039
   71ARG    HD2 2983  16.359   1.822  14.195
   71ARG     NE 2984  16.488   1.699  14.085
   71ARG     HE 2985  16.467   1.615  14.033
   71ARG     CZ 2986  16.606   1.701  14.150
   71ARG    NH1 2987  16.649   1.799  14.230
   71ARG   HH11 2988  16.728   1.771  14.286
   71ARG   HH12 2989  16.581   1.869  14.255
   71ARG    NH2 2990  16.694   1.607  14.114
   71ARG   HH21 2991  16.790   1.618  14.144
   71ARG   HH22 2992  16.669   1.550  14.035
   71ARG      C 2993  16.026   1.539  13.946
   71ARG      O 2994  16.073   1.426  13.935
   72PRO      N 2995  15.947   1.583  13.848
   72PRO     CD 2996  15.920   1.503  13.731
   72PRO    HD1 2997  15.924   1.395  13.744
   72PRO    HD2 2998  15.979   1.536  13.646
   72PRO     CG 2999  15.772   1.533  13.706
   72PRO    HG1 3000  15.744   1.490  13.610
   72PRO    HG2 3001  15.712   1.496  13.789
   72PRO     CB 3002  15.778   1.686  13.713
   72PRO    HB1 3003  15.814   1.725  13.618
   72PRO    HB2 3004  15.677   1.726  13.725
   72PRO     CA 3005  15.874   1.707  13.829
   72PRO     HA 3006  15.798   1.729  13.904
   72PRO      C 3007  15.958   1.832  13.809
   72PRO      O 3008  15.932   1.931  13.878
   73TYR      N 3009  16.060   1.828  13.723
   73TYR      H 3010  16.071   1.738  13.678
   73TYR     CA 3011  16.150   1.937  13.691
   73TYR     HA 3012  16.141   2.011  13.770
   73TYR     CB 3013  16.294   1.890  13.679
   73TYR    HB1 3014  16.313   1.852  13.779
   73TYR    HB2 3015  16.361   1.974  13.658
   73TYR     CG 3016  16.321   1.783  13.576
   73TYR    CD1 3017  16.369   1.821  13.450
   73TYR    HD1 3018  16.368   1.926  13.423
   73TYR    CE1 3019  16.396   1.724  13.353
   73TYR    HE1 3020  16.417   1.759  13.253
   73TYR     CZ 3021  16.377   1.587  13.377
   73TYR     OH 3022  16.408   1.502  13.275
   73TYR     HH 3023  16.401   1.411  13.304
   73TYR    CE2 3024  16.341   1.545  13.507
   73TYR    HE2 3025  16.334   1.441  13.534
   73TYR    CD2 3026  16.321   1.645  13.602
   73TYR    HD2 3027  16.301   1.628  13.707
   73TYR      C 3028  16.111   2.016  13.567
   73TYR    OC1 3029  16.083   1.950  13.464
   73TYR    OC2 3030  16.129   2.140  13.572
    1GLY      N 3031  -2.055  15.551   1.556
    1GLY     H1 3032  -2.131  15.534   1.620
    1GLY     H2 3033  -2.034  15.476   1.492
    1GLY     H3 3034  -1.970  15.565   1.609
    1GLY     CA 3035  -2.078  15.667   1.469
    1GLY    HA1 3036  -2.133  15.653   1.376
    1GLY    HA2 3037  -2.127  15.739   1.535
    1GLY      C 3038  -1.949  15.732   1.422
    1GLY      O 3039  -1.843  15.694   1.473
    2PRO      N 3040  -1.956  15.832   1.334
    2PRO     CD 3041  -2.075  15.897   1.284
    2PRO    HD1 3042  -2.145  15.922   1.364
    2PRO    HD2 3043  -2.132  15.827   1.223
    2PRO     CG 3044  -2.031  16.026   1.214
    2PRO    HG1 3045  -2.092  16.045   1.126
    2PRO    HG2 3046  -2.028  16.105   1.289
    2PRO     CB 3047  -1.883  16.002   1.184
    2PRO    HB1 3048  -1.817  16.086   1.204
    2PRO    HB2 3049  -1.870  15.977   1.079
    2PRO     CA 3050  -1.836  15.896   1.284
    2PRO     HA 3051  -1.789  15.959   1.359
    2PRO      C 3052  -1.730  15.804   1.225
    2PRO      O 3053  -1.612  15.836   1.225
    3GLY      N 3054  -1.769  15.690   1.166
    3GLY      H 3055  -1.868  15.672   1.163
    3GLY     CA 3056  -1.682  15.585   1.117
    3GLY    HA1 3057  -1.609  15.583   1.198
    3GLY    HA2 3058  -1.726  15.486   1.122
    3GLY      C 3059  -1.619  15.620   0.983
    3GLY      O 3060  -1.538  15.542   0.932
    4GLY      N 3061  -1.654  15.731   0.919
    4GLY      H 3062  -1.744  15.766   0.949
    4GLY     CA 3063  -1.602  15.778   0.792
    4GLY    HA1 3064  -1.502  15.736   0.781
    4GLY    HA2 3065  -1.601  15.886   0.808
    4GLY      C 3066  -1.676  15.748   0.663
    4GLY      O 3067  -1.636  15.792   0.555
    5GLY      N 3068  -1.788  15.674   0.663
    5GLY      H 3069  -1.827  15.651   0.753
    5GLY     CA 3070  -1.865  15.638   0.546
    5GLY    HA1 3071  -1.855  15.722   0.477
    5GLY    HA2 3072  -1.827  15.545   0.502
    5GLY      C 3073  -2.014  15.625   0.568
    5GLY      O 3074  -2.054  15.601   0.682
    6PRO      N 3075  -2.100  15.633   0.466
    6PRO     CD 3076  -2.243  15.621   0.486
    6PRO    HD1 3077  -2.272  15.700   0.555
    6PRO    HD2 3078  -2.280  15.526   0.523
    6PRO     CG 3079  -2.306  15.646   0.349
    6PRO    HG1 3080  -2.341  15.555   0.300
    6PRO    HG2 3081  -2.374  15.731   0.345
    6PRO     CB 3082  -2.191  15.700   0.264
    6PRO    HB1 3083  -2.199  15.809   0.265
    6PRO    HB2 3084  -2.208  15.695   0.156
    6PRO     CA 3085  -2.064  15.644   0.326
    6PRO     HA 3086  -1.982  15.714   0.313
    6PRO      C 3087  -2.027  15.513   0.258
    6PRO      O 3088  -1.974  15.519   0.148
    7GLY      N 3089  -2.048  15.394   0.315
    7GLY      H 3090  -2.098  15.399   0.403
    7GLY     CA 3091  -2.007  15.268   0.256
    7GLY    HA1 3092  -2.071  15.194   0.302
    7GLY    HA2 3093  -2.039  15.284   0.153
    7GLY      C 3094  -1.861  15.226   0.267
    7GLY      O 3095  -1.803  15.147   0.194
    8GLY      N 3096  -1.801  15.263   0.380
    8GLY      H 3097  -1.857  15.292   0.459
    8GLY     CA 3098  -1.662  15.255   0.419
    8GLY    HA1 3099  -1.610  15.283   0.327
    8GLY    HA2 3100  -1.634  15.156   0.454
    8GLY      C 3101  -1.614  15.343   0.534
    8GLY      O 3102  -1.686  15.381   0.626
    9SER      N 3103  -1.483  15.368   0.533
    9SER      H 3104  -1.419  15.337   0.462
    9SER     CA 3105  -1.429  15.483   0.602
    9SER     HA 3106  -1.507  15.524   0.666
    9SER     CB 3107  -1.397  15.591   0.498
    9SER    HB1 3108  -1.364  15.672   0.563
    9SER    HB2 3109  -1.483  15.623   0.440
    9SER     OG 3110  -1.297  15.549   0.408
    9SER     HG 3111  -1.271  15.628   0.360
    9SER      C 3112  -1.312  15.462   0.696
    9SER      O 3113  -1.281  15.549   0.777
   10HIS      N 3114  -1.250  15.343   0.705
   10HIS      H 3115  -1.276  15.278   0.632
   10HIS     CA 3116  -1.145  15.304   0.797
   10HIS     HA 3117  -1.063  15.365   0.760
   10HIS     CB 3118  -1.107  15.163   0.758
   10HIS    HB1 3119  -1.007  15.129   0.786
   10HIS    HB2 3120  -1.108  15.152   0.649
   10HIS     CG 3121  -1.194  15.059   0.822
   10HIS    ND1 3122  -1.320  15.029   0.770
   10HIS    CE1 3123  -1.391  14.963   0.862
   10HIS    HE1 3124  -1.495  14.935   0.857
   10HIS    NE2 3125  -1.317  14.953   0.974
   10HIS    HE2 3126  -1.355  14.914   1.059
   10HIS    CD2 3127  -1.191  15.004   0.948
   10HIS    HD2 3128  -1.121  15.047   1.017
   10HIS      C 3129  -1.164  15.318   0.947
   10HIS      O 3130  -1.063  15.342   1.014
   11MET      N 3131  -1.286  15.286   0.989
   11MET      H 3132  -1.352  15.245   0.925
   11MET     CA 3133  -1.333  15.322   1.122
   11MET     HA 3134  -1.439  15.330   1.099
   11MET     CB 3135  -1.326  15.209   1.223
   11MET    HB1 3136  -1.381  15.122   1.185
   11MET    HB2 3137  -1.376  15.234   1.316
   11MET     CG 3138  -1.185  15.170   1.265
   11MET    HG1 3139  -1.162  15.226   1.355
   11MET    HG2 3140  -1.119  15.189   1.181
   11MET     SD 3141  -1.155  14.995   1.302
   11MET     CE 3142  -1.000  15.028   1.390
   11MET    HE1 3143  -1.008  15.121   1.447
   11MET    HE2 3144  -0.922  15.040   1.314
   11MET    HE3 3145  -0.960  14.947   1.451
   11MET      C 3146  -1.298  15.461   1.174
   11MET      O 3147  -1.284  15.484   1.293
   12GLY      N 3148  -1.285  15.559   1.085
   12GLY      H 3149  -1.318  15.537   0.992
   12GLY     CA 3150  -1.249  15.696   1.118
   12GLY    HA1 3151  -1.254  15.762   1.031
   12GLY    HA2 3152  -1.330  15.730   1.183
   12GLY      C 3153  -1.114  15.701   1.186
   12GLY      O 3154  -1.079  15.799   1.252
   13GLY      N 3155  -1.032  15.603   1.147
   13GLY      H 3156  -1.080  15.536   1.089
   13GLY     CA 3157  -0.888  15.614   1.138
   13GLY    HA1 3158  -0.855  15.533   1.073
   13GLY    HA2 3159  -0.862  15.715   1.106
   13GLY      C 3160  -0.817  15.595   1.271
   13GLY      O 3161  -0.872  15.545   1.369
   14ASN      N 3162  -0.688  15.629   1.273
   14ASN      H 3163  -0.652  15.661   1.184
   14ASN     CA 3164  -0.584  15.595   1.369
   14ASN     HA 3165  -0.635  15.557   1.457
   14ASN     CB 3166  -0.509  15.727   1.385
   14ASN    HB1 3167  -0.476  15.766   1.289
   14ASN    HB2 3168  -0.576  15.803   1.424
   14ASN     CG 3169  -0.385  15.725   1.474
   14ASN    OD1 3170  -0.394  15.675   1.585
   14ASN    ND2 3171  -0.269  15.775   1.430
   14ASN   HD21 3172  -0.187  15.780   1.489
   14ASN   HD22 3173  -0.271  15.833   1.347
   14ASN      C 3174  -0.480  15.495   1.320
   14ASN      O 3175  -0.412  15.522   1.222
   15TYR      N 3176  -0.449  15.397   1.405
   15TYR      H 3177  -0.513  15.375   1.480
   15TYR     CA 3178  -0.327  15.318   1.397
   15TYR     HA 3179  -0.242  15.385   1.406
   15TYR     CB 3180  -0.324  15.222   1.516
   15TYR    HB1 3181  -0.417  15.165   1.514
   15TYR    HB2 3182  -0.247  15.150   1.490
   15TYR     CG 3183  -0.289  15.281   1.650
   15TYR    CD1 3184  -0.380  15.288   1.756
   15TYR    HD1 3185  -0.475  15.236   1.755
   15TYR    CE1 3186  -0.332  15.336   1.879
   15TYR    HE1 3187  -0.397  15.318   1.964
   15TYR     CZ 3188  -0.205  15.394   1.892
   15TYR     OH 3189  -0.161  15.418   2.019
   15TYR     HH 3190  -0.073  15.455   2.012
   15TYR    CE2 3191  -0.114  15.391   1.784
   15TYR    HE2 3192  -0.017  15.437   1.794
   15TYR    CD2 3193  -0.158  15.327   1.668
   15TYR    HD2 3194  -0.091  15.321   1.583
   15TYR      C 3195  -0.304  15.236   1.271
   15TYR      O 3196  -0.397  15.200   1.199
   16GLY      N 3197  -0.179  15.203   1.241
   16GLY      H 3198  -0.106  15.214   1.309
   16GLY     CA 3199  -0.147  15.105   1.138
   16GLY    HA1 3200  -0.228  15.100   1.065
   16GLY    HA2 3201  -0.053  15.137   1.094
   16GLY      C 3202  -0.138  14.959   1.181
   16GLY      O 3203  -0.187  14.922   1.288
   17ASP      N 3204  -0.072  14.878   1.098
   17ASP      H 3205  -0.031  14.913   1.013
   17ASP     CA 3206  -0.027  14.745   1.136
   17ASP     HA 3207  -0.024  14.751   1.245
   17ASP     CB 3208   0.119  14.726   1.096
   17ASP    HB1 3209   0.120  14.722   0.987
   17ASP    HB2 3210   0.159  14.637   1.144
   17ASP     CG 3211   0.215  14.838   1.135
   17ASP    OD1 3212   0.247  14.846   1.255
   17ASP    OD2 3213   0.258  14.913   1.045
   17ASP      C 3214  -0.117  14.633   1.087
   17ASP      O 3215  -0.080  14.516   1.089
   18ASP      N 3216  -0.231  14.667   1.025
   18ASP      H 3217  -0.256  14.765   1.021
   18ASP     CA 3218  -0.326  14.574   0.969
   18ASP     HA 3219  -0.274  14.505   0.902
   18ASP     CB 3220  -0.418  14.660   0.882
   18ASP    HB1 3221  -0.494  14.591   0.846
   18ASP    HB2 3222  -0.466  14.729   0.951
   18ASP     CG 3223  -0.353  14.746   0.775
   18ASP    OD1 3224  -0.422  14.836   0.723
   18ASP    OD2 3225  -0.235  14.724   0.738
   18ASP      C 3226  -0.395  14.488   1.074
   18ASP      O 3227  -0.416  14.536   1.185
   19ARG      N 3228  -0.436  14.366   1.040
   19ARG      H 3229  -0.411  14.321   0.953
   19ARG     CA 3230  -0.535  14.288   1.112
   19ARG     HA 3231  -0.556  14.192   1.064
   19ARG     CB 3232  -0.476  14.240   1.244
   19ARG    HB1 3233  -0.548  14.169   1.285
   19ARG    HB2 3234  -0.464  14.317   1.320
   19ARG     CG 3235  -0.343  14.165   1.240
   19ARG    HG1 3236  -0.264  14.233   1.208
   19ARG    HG2 3237  -0.334  14.096   1.157
   19ARG     CD 3238  -0.302  14.102   1.373
   19ARG    HD1 3239  -0.201  14.062   1.365
   19ARG    HD2 3240  -0.366  14.021   1.408
   19ARG     NE 3241  -0.295  14.202   1.480
   19ARG     HE 3242  -0.244  14.286   1.461
   19ARG     CZ 3243  -0.327  14.181   1.609
   19ARG    NH1 3244  -0.274  14.257   1.706
   19ARG   HH11 3245  -0.205  14.329   1.690
   19ARG   HH12 3246  -0.313  14.247   1.798
   19ARG    NH2 3247  -0.408  14.081   1.645
   19ARG   HH21 3248  -0.470  14.047   1.573
   19ARG   HH22 3249  -0.437  14.061   1.740
   19ARG      C 3250  -0.673  14.353   1.113
   19ARG      O 3251  -0.740  14.355   1.216
   20ARG      N 3252  -0.721  14.400   0.998
   20ARG      H 3253  -0.655  14.392   0.923
   20ARG     CA 3254  -0.856  14.450   0.978
   20ARG     HA 3255  -0.905  14.444   1.075
   20ARG     CB 3256  -0.929  14.350   0.889
   20ARG    HB1 3257  -0.884  14.372   0.793
   20ARG    HB2 3258  -0.913  14.247   0.921
   20ARG     CG 3259  -1.079  14.379   0.880
   20ARG    HG1 3260  -1.134  14.367   0.973
   20ARG    HG2 3261  -1.079  14.480   0.840
   20ARG     CD 3262  -1.152  14.296   0.774
   20ARG    HD1 3263  -1.100  14.305   0.679
   20ARG    HD2 3264  -1.244  14.348   0.746
   20ARG     NE 3265  -1.178  14.161   0.822
   20ARG     HE 3266  -1.168  14.135   0.919
   20ARG     CZ 3267  -1.210  14.059   0.741
   20ARG    NH1 3268  -1.211  14.077   0.608
   20ARG   HH11 3269  -1.222  14.169   0.569
   20ARG   HH12 3270  -1.222  13.993   0.552
   20ARG    NH2 3271  -1.252  13.937   0.778
   20ARG   HH21 3272  -1.294  13.872   0.714
   20ARG   HH22 3273  -1.257  13.920   0.877
   20ARG      C 3274  -0.852  14.590   0.918
   20ARG      O 3275  -0.782  14.616   0.820
   21GLY      N 3276  -0.933  14.684   0.968
   21GLY      H 3277  -0.943  14.768   0.914
   21GLY     CA 3278  -0.998  14.689   1.097
   21GLY    HA1 3279  -0.956  14.617   1.167
   21GLY    HA2 3280  -0.999  14.793   1.129
   21GLY      C 3281  -1.147  14.661   1.084
   21GLY      O 3282  -1.208  14.668   0.977
   22GLY      N 3283  -1.218  14.648   1.196
   22GLY      H 3284  -1.318  14.646   1.179
   22GLY     CA 3285  -1.171  14.633   1.332
   22GLY    HA1 3286  -1.077  14.685   1.350
   22GLY    HA2 3287  -1.247  14.667   1.403
   22GLY      C 3288  -1.128  14.488   1.354
   22GLY      O 3289  -1.072  14.423   1.267
   23ARG      N 3290  -1.151  14.444   1.478
   23ARG      H 3291  -1.210  14.498   1.540
   23ARG     CA 3292  -1.094  14.325   1.537
   23ARG     HA 3293  -1.098  14.247   1.461
   23ARG     CB 3294  -1.184  14.271   1.648
   23ARG    HB1 3295  -1.184  14.355   1.717
   23ARG    HB2 3296  -1.135  14.188   1.700
   23ARG     CG 3297  -1.322  14.229   1.598
   23ARG    HG1 3298  -1.369  14.314   1.551
   23ARG    HG2 3299  -1.307  14.162   1.513
   23ARG     CD 3300  -1.416  14.170   1.703
   23ARG    HD1 3301  -1.362  14.082   1.736
   23ARG    HD2 3302  -1.517  14.150   1.668
   23ARG     NE 3303  -1.418  14.264   1.816
   23ARG     HE 3304  -1.474  14.345   1.793
   23ARG     CZ 3305  -1.369  14.247   1.939
   23ARG    NH1 3306  -1.369  14.353   2.021
   23ARG   HH11 3307  -1.395  14.446   1.991
   23ARG   HH12 3308  -1.314  14.364   2.105
   23ARG    NH2 3309  -1.307  14.140   1.991
   23ARG   HH21 3310  -1.277  14.146   2.087
   23ARG   HH22 3311  -1.300  14.056   1.934
   23ARG      C 3312  -0.950  14.342   1.583
   23ARG      O 3313  -0.931  14.441   1.654
   24GLY      N 3314  -0.861  14.244   1.564
   24GLY      H 3315  -0.769  14.265   1.599
   24GLY     CA 3316  -0.881  14.118   1.494
   24GLY    HA1 3317  -0.985  14.087   1.506
   24GLY    HA2 3318  -0.852  14.127   1.389
   24GLY      C 3319  -0.798  14.009   1.560
   24GLY      O 3320  -0.725  14.031   1.656
   25GLY      N 3321  -0.812  13.888   1.505
   25GLY      H 3322  -0.870  13.882   1.422
   25GLY     CA 3323  -0.734  13.771   1.541
   25GLY    HA1 3324  -0.767  13.694   1.471
   25GLY    HA2 3325  -0.744  13.730   1.641
   25GLY      C 3326  -0.587  13.791   1.505
   25GLY      O 3327  -0.546  13.903   1.478
   26TYR      N 3328  -0.505  13.686   1.505
   26TYR      H 3329  -0.544  13.594   1.519
   26TYR     CA 3330  -0.364  13.689   1.469
   26TYR     HA 3331  -0.364  13.750   1.379
   26TYR     CB 3332  -0.320  13.547   1.435
   26TYR    HB1 3333  -0.388  13.512   1.357
   26TYR    HB2 3334  -0.220  13.552   1.392
   26TYR     CG 3335  -0.314  13.444   1.545
   26TYR    CD1 3336  -0.194  13.414   1.610
   26TYR    HD1 3337  -0.102  13.466   1.589
   26TYR    CE1 3338  -0.191  13.313   1.708
   26TYR    HE1 3339  -0.096  13.285   1.750
   26TYR     CZ 3340  -0.309  13.242   1.739
   26TYR     OH 3341  -0.309  13.147   1.837
   26TYR     HH 3342  -0.219  13.126   1.862
   26TYR    CE2 3343  -0.430  13.271   1.674
   26TYR    HE2 3344  -0.515  13.205   1.675
   26TYR    CD2 3345  -0.431  13.375   1.579
   26TYR    HD2 3346  -0.525  13.392   1.529
   26TYR      C 3347  -0.280  13.750   1.580
   26TYR      O 3348  -0.310  13.747   1.700
   27ASP      N 3349  -0.162  13.796   1.538
   27ASP      H 3350  -0.141  13.779   1.441
   27ASP     CA 3351  -0.049  13.833   1.621
   27ASP     HA 3352  -0.050  13.754   1.696
   27ASP     CB 3353  -0.058  13.971   1.685
   27ASP    HB1 3354  -0.062  14.048   1.608
   27ASP    HB2 3355  -0.156  13.980   1.733
   27ASP     CG 3356   0.043  13.998   1.796
   27ASP    OD1 3357   0.042  14.107   1.858
   27ASP    OD2 3358   0.135  13.920   1.829
   27ASP      C 3359   0.080  13.817   1.542
   27ASP      O 3360   0.096  13.889   1.443
   28ARG      N 3361   0.162  13.725   1.592
   28ARG      H 3362   0.130  13.670   1.670
   28ARG     CA 3363   0.295  13.691   1.544
   28ARG     HA 3364   0.347  13.649   1.630
   28ARG     CB 3365   0.269  13.590   1.433
   28ARG    HB1 3366   0.192  13.525   1.474
   28ARG    HB2 3367   0.232  13.631   1.339
   28ARG     CG 3368   0.389  13.506   1.389
   28ARG    HG1 3369   0.467  13.564   1.339
   28ARG    HG2 3370   0.422  13.448   1.475
   28ARG     CD 3371   0.349  13.394   1.293
   28ARG    HD1 3372   0.272  13.330   1.336
   28ARG    HD2 3373   0.442  13.341   1.270
   28ARG     NE 3374   0.294  13.455   1.172
   28ARG     HE 3375   0.199  13.488   1.179
   28ARG     CZ 3376   0.347  13.460   1.049
   28ARG    NH1 3377   0.286  13.531   0.953
   28ARG   HH11 3378   0.197  13.571   0.978
   28ARG   HH12 3379   0.319  13.518   0.859
   28ARG    NH2 3380   0.469  13.410   1.023
   28ARG   HH21 3381   0.518  13.361   1.096
   28ARG   HH22 3382   0.497  13.415   0.926
   28ARG      C 3383   0.392  13.801   1.501
   28ARG      O 3384   0.434  13.817   1.387
   29GLY      N 3385   0.415  13.898   1.590
   29GLY      H 3386   0.395  13.886   1.688
   29GLY     CA 3387   0.500  14.011   1.558
   29GLY    HA1 3388   0.482  14.031   1.452
   29GLY    HA2 3389   0.457  14.097   1.609
   29GLY      C 3390   0.643  13.983   1.603
   29GLY      O 3391   0.669  13.950   1.719
   30GLY      N 3392   0.733  14.013   1.509
   30GLY      H 3393   0.705  14.042   1.416
   30GLY     CA 3394   0.876  14.012   1.528
   30GLY    HA1 3395   0.918  14.038   1.626
   30GLY    HA2 3396   0.916  14.089   1.462
   30GLY      C 3397   0.935  13.879   1.483
   30GLY      O 3398   0.878  13.817   1.394
   31TYR      N 3399   1.048  13.842   1.544
   31TYR      H 3400   1.083  13.902   1.618
   31TYR     CA 3401   1.120  13.721   1.508
   31TYR     HA 3402   1.201  13.723   1.580
   31TYR     CB 3403   1.040  13.594   1.537
   31TYR    HB1 3404   0.957  13.586   1.467
   31TYR    HB2 3405   1.002  13.603   1.639
   31TYR     CG 3406   1.108  13.460   1.527
   31TYR    CD1 3407   1.071  13.361   1.436
   31TYR    HD1 3408   1.001  13.384   1.357
   31TYR    CE1 3409   1.138  13.238   1.428
   31TYR    HE1 3410   1.110  13.162   1.357
   31TYR     CZ 3411   1.253  13.220   1.507
   31TYR     OH 3412   1.327  13.105   1.512
   31TYR     HH 3413   1.314  13.052   1.433
   31TYR    CE2 3414   1.290  13.318   1.601
   31TYR    HE2 3415   1.373  13.300   1.669
   31TYR    CD2 3416   1.214  13.434   1.614
   31TYR    HD2 3417   1.257  13.512   1.676
   31TYR      C 3418   1.171  13.715   1.365
   31TYR      O 3419   1.127  13.786   1.275
   32ARG      N 3420   1.283  13.644   1.347
   32ARG      H 3421   1.305  13.603   1.436
   32ARG     CA 3422   1.383  13.638   1.242
   32ARG     HA 3423   1.417  13.741   1.229
   32ARG     CB 3424   1.497  13.546   1.284
   32ARG    HB1 3425   1.579  13.550   1.212
   32ARG    HB2 3426   1.544  13.584   1.375
   32ARG     CG 3427   1.462  13.399   1.308
   32ARG    HG1 3428   1.385  13.394   1.385
   32ARG    HG2 3429   1.422  13.353   1.218
   32ARG     CD 3430   1.576  13.304   1.342
   32ARG    HD1 3431   1.657  13.316   1.270
   32ARG    HD2 3432   1.543  13.201   1.329
   32ARG     NE 3433   1.624  13.325   1.479
   32ARG     HE 3434   1.650  13.420   1.503
   32ARG     CZ 3435   1.633  13.233   1.575
   32ARG    NH1 3436   1.682  13.267   1.695
   32ARG   HH11 3437   1.684  13.367   1.711
   32ARG   HH12 3438   1.674  13.200   1.770
   32ARG    NH2 3439   1.607  13.103   1.555
   32ARG   HH21 3440   1.587  13.071   1.461
   32ARG   HH22 3441   1.612  13.031   1.625
   32ARG      C 3442   1.320  13.593   1.111
   32ARG      O 3443   1.210  13.540   1.114
   33GLY      N 3444   1.381  13.611   0.994
   33GLY      H 3445   1.345  13.565   0.912
   33GLY     CA 3446   1.502  13.688   0.972
   33GLY    HA1 3447   1.581  13.649   1.036
   33GLY    HA2 3448   1.488  13.795   0.989
   33GLY      C 3449   1.536  13.660   0.826
   33GLY      O 3450   1.468  13.603   0.742
   34ARG      N 3451   1.658  13.692   0.783
   34ARG      H 3452   1.673  13.657   0.689
   34ARG     CA 3453   1.744  13.792   0.843
   34ARG     HA 3454   1.693  13.857   0.915
   34ARG     CB 3455   1.856  13.730   0.927
   34ARG    HB1 3456   1.919  13.815   0.952
   34ARG    HB2 3457   1.811  13.698   1.021
   34ARG     CG 3458   1.940  13.621   0.860
   34ARG    HG1 3459   1.984  13.655   0.766
   34ARG    HG2 3460   1.879  13.534   0.835
   34ARG     CD 3461   2.063  13.577   0.939
   34ARG    HD1 3462   2.113  13.499   0.881
   34ARG    HD2 3463   2.120  13.665   0.968
   34ARG     NE 3464   2.014  13.519   1.063
   34ARG     HE 3465   1.914  13.523   1.075
   34ARG     CZ 3466   2.086  13.481   1.170
   34ARG    NH1 3467   2.215  13.447   1.161
   34ARG   HH11 3468   2.272  13.468   1.080
   34ARG   HH12 3469   2.263  13.419   1.245
   34ARG    NH2 3470   2.033  13.463   1.292
   34ARG   HH21 3471   1.971  13.537   1.321
   34ARG   HH22 3472   2.090  13.410   1.356
   34ARG      C 3473   1.802  13.883   0.736
   34ARG      O 3474   1.921  13.889   0.707
   35GLY      N 3475   1.718  13.957   0.664
   35GLY      H 3476   1.752  14.020   0.592
   35GLY     CA 3477   1.579  13.992   0.684
   35GLY    HA1 3478   1.534  13.973   0.782
   35GLY    HA2 3479   1.584  14.100   0.673
   35GLY      C 3480   1.489  13.920   0.585
   35GLY      O 3481   1.533  13.827   0.518
   36GLY      N 3482   1.368  13.973   0.566
   36GLY      H 3483   1.316  13.917   0.499
   36GLY     CA 3484   1.308  14.075   0.650
   36GLY    HA1 3485   1.319  14.044   0.754
   36GLY    HA2 3486   1.368  14.164   0.632
   36GLY      C 3487   1.161  14.102   0.623
   36GLY      O 3488   1.111  14.052   0.522
   37ASP      N 3489   1.089  14.176   0.707
   37ASP      H 3490   1.140  14.210   0.788
   37ASP     CA 3491   0.957  14.231   0.685
   37ASP     HA 3492   0.922  14.263   0.783
   37ASP     CB 3493   0.963  14.358   0.600
   37ASP    HB1 3494   0.863  14.401   0.602
   37ASP    HB2 3495   0.986  14.335   0.496
   37ASP     CG 3496   1.040  14.482   0.642
   37ASP    OD1 3497   1.097  14.560   0.563
   37ASP    OD2 3498   1.035  14.500   0.766
   37ASP      C 3499   0.858  14.124   0.641
   37ASP      O 3500   0.807  14.125   0.529
   38ARG      N 3501   0.825  14.027   0.727
   38ARG      H 3502   0.762  13.961   0.683
   38ARG     CA 3503   0.856  13.995   0.864
   38ARG     HA 3504   0.776  13.926   0.892
   38ARG     CB 3505   0.984  13.916   0.890
   38ARG    HB1 3506   1.065  13.986   0.873
   38ARG    HB2 3507   0.980  13.875   0.991
   38ARG     CG 3508   0.999  13.796   0.796
   38ARG    HG1 3509   1.036  13.853   0.711
   38ARG    HG2 3510   0.901  13.753   0.778
   38ARG     CD 3511   1.098  13.688   0.839
   38ARG    HD1 3512   1.182  13.738   0.886
   38ARG    HD2 3513   1.059  13.626   0.919
   38ARG     NE 3514   1.138  13.609   0.722
   38ARG     HE 3515   1.229  13.624   0.680
   38ARG     CZ 3516   1.069  13.511   0.662
   38ARG    NH1 3517   1.130  13.440   0.566
   38ARG   HH11 3518   1.100  13.344   0.565
   38ARG   HH12 3519   1.225  13.463   0.540
   38ARG    NH2 3520   0.945  13.477   0.700
   38ARG   HH21 3521   0.890  13.417   0.640
   38ARG   HH22 3522   0.896  13.536   0.766
   38ARG      C 3523   0.836  14.112   0.959
   38ARG      O 3524   0.930  14.160   1.023
   39GLY      N 3525   0.717  14.172   0.959
   39GLY      H 3526   0.643  14.130   0.904
   39GLY     CA 3527   0.676  14.275   1.052
   39GLY    HA1 3528   0.734  14.366   1.037
   39GLY    HA2 3529   0.573  14.301   1.030
   39GLY      C 3530   0.675  14.222   1.195
   39GLY      O 3531   0.672  14.102   1.221
   40GLY      N 3532   0.714  14.308   1.290
   40GLY      H 3533   0.705  14.272   1.384
   40GLY     CA 3534   0.708  14.453   1.285
   40GLY    HA1 3535   0.610  14.479   1.245
   40GLY    HA2 3536   0.794  14.484   1.226
   40GLY      C 3537   0.732  14.528   1.415
   40GLY      O 3538   0.794  14.467   1.501
   41PHE      N 3539   0.676  14.647   1.443
   41PHE      H 3540   0.606  14.680   1.379
   41PHE     CA 3541   0.694  14.729   1.561
   41PHE     HA 3542   0.802  14.739   1.567
   41PHE     CB 3543   0.645  14.867   1.518
   41PHE    HB1 3544   0.675  14.895   1.417
   41PHE    HB2 3545   0.537  14.862   1.504
   41PHE     CG 3546   0.676  14.985   1.608
   41PHE    CD1 3547   0.802  15.046   1.602
   41PHE    HD1 3548   0.874  15.013   1.529
   41PHE    CE1 3549   0.825  15.165   1.672
   41PHE    HE1 3550   0.918  15.217   1.654
   41PHE     CZ 3551   0.726  15.219   1.754
   41PHE     HZ 3552   0.747  15.311   1.807
   41PHE    CE2 3553   0.607  15.149   1.770
   41PHE    HE2 3554   0.537  15.198   1.836
   41PHE    CD2 3555   0.581  15.030   1.700
   41PHE    HD2 3556   0.485  14.982   1.705
   41PHE      C 3557   0.631  14.664   1.683
   41PHE      O 3558   0.550  14.572   1.679
   42ARG      N 3559   0.687  14.694   1.801
   42ARG      H 3560   0.741  14.779   1.800
   42ARG     CA 3561   0.686  14.618   1.924
   42ARG     HA 3562   0.773  14.654   1.980
   42ARG     CB 3563   0.559  14.646   2.003
   42ARG    HB1 3564   0.525  14.742   1.965
   42ARG    HB2 3565   0.483  14.571   1.983
   42ARG     CG 3566   0.565  14.666   2.154
   42ARG    HG1 3567   0.597  14.574   2.203
   42ARG    HG2 3568   0.630  14.752   2.171
   42ARG     CD 3569   0.422  14.698   2.198
   42ARG    HD1 3570   0.381  14.750   2.112
   42ARG    HD2 3571   0.425  14.771   2.278
   42ARG     NE 3572   0.347  14.575   2.221
   42ARG     HE 3573   0.356  14.498   2.156
   42ARG     CZ 3574   0.273  14.543   2.329
   42ARG    NH1 3575   0.259  14.631   2.429
   42ARG   HH11 3576   0.187  14.615   2.498
   42ARG   HH12 3577   0.306  14.720   2.440
   42ARG    NH2 3578   0.215  14.424   2.343
   42ARG   HH21 3579   0.226  14.350   2.275
   42ARG   HH22 3580   0.179  14.409   2.436
   42ARG      C 3581   0.722  14.470   1.916
   42ARG      O 3582   0.688  14.389   2.001
   43GLY      N 3583   0.803  14.436   1.815
   43GLY      H 3584   0.819  14.503   1.741
   43GLY     CA 3585   0.877  14.312   1.807
   43GLY    HA1 3586   0.800  14.235   1.808
   43GLY    HA2 3587   0.929  14.311   1.711
   43GLY      C 3588   0.986  14.301   1.913
   43GLY      O 3589   1.034  14.401   1.967
   44GLY      N 3590   1.028  14.183   1.958
   44GLY      H 3591   1.096  14.186   2.032
   44GLY     CA 3592   0.986  14.048   1.924
   44GLY    HA1 3593   0.878  14.053   1.932
   44GLY    HA2 3594   1.018  14.021   1.824
   44GLY      C 3595   1.049  13.947   2.018
   44GLY      O 3596   1.161  13.971   2.064
   45ARG      N 3597   0.973  13.843   2.053
   45ARG      H 3598   0.882  13.832   2.010
   45ARG     CA 3599   1.024  13.737   2.138
   45ARG     HA 3600   1.132  13.738   2.126
   45ARG     CB 3601   0.972  13.604   2.082
   45ARG    HB1 3602   1.018  13.528   2.144
   45ARG    HB2 3603   0.864  13.599   2.095
   45ARG     CG 3604   1.000  13.578   1.934
   45ARG    HG1 3605   0.978  13.667   1.875
   45ARG    HG2 3606   1.106  13.561   1.916
   45ARG     CD 3607   0.930  13.453   1.882
   45ARG    HD1 3608   0.825  13.472   1.906
   45ARG    HD2 3609   0.947  13.442   1.775
   45ARG     NE 3610   0.960  13.321   1.935
   45ARG     HE 3611   1.050  13.323   1.981
   45ARG     CZ 3612   0.903  13.205   1.898
   45ARG    NH1 3613   0.918  13.101   1.981
   45ARG   HH11 3614   0.993  13.103   2.048
   45ARG   HH12 3615   0.856  13.021   1.978
   45ARG    NH2 3616   0.813  13.189   1.800
   45ARG   HH21 3617   0.791  13.272   1.746
   45ARG   HH22 3618   0.757  13.105   1.798
   45ARG      C 3619   1.010  13.755   2.288
   45ARG      O 3620   1.100  13.727   2.366
   46GLY      N 3621   0.906  13.816   2.346
   46GLY      H 3622   0.928  13.822   2.444
   46GLY     CA 3623   0.782  13.871   2.295
   46GLY    HA1 3624   0.803  13.963   2.241
   46GLY    HA2 3625   0.737  13.809   2.217
   46GLY      C 3626   0.678  13.910   2.399
   46GLY      O 3627   0.559  13.922   2.369
   47GLY      N 3628   0.711  13.918   2.528
   47GLY      H 3629   0.809  13.904   2.549
   47GLY     CA 3630   0.614  13.947   2.631
   47GLY    HA1 3631   0.549  14.026   2.594
   47GLY    HA2 3632   0.564  13.855   2.662
   47GLY      C 3633   0.684  14.012   2.750
   47GLY      O 3634   0.801  14.049   2.741
   48GLY      N 3635   0.624  14.020   2.869
   48GLY      H 3636   0.686  14.059   2.938
   48GLY     CA 3637   0.488  13.991   2.910
   48GLY    HA1 3638   0.490  13.965   3.016
   48GLY    HA2 3639   0.451  13.897   2.867
   48GLY      C 3640   0.387  14.104   2.897
   48GLY      O 3641   0.380  14.151   2.783
   49ASP      N 3642   0.312  14.138   3.002
   49ASP      H 3643   0.339  14.095   3.089
   49ASP     CA 3644   0.230  14.257   3.005
   49ASP     HA 3645   0.192  14.255   3.107
   49ASP     CB 3646   0.309  14.387   2.992
   49ASP    HB1 3647   0.329  14.397   2.885
   49ASP    HB2 3648   0.245  14.466   3.032
   49ASP     CG 3649   0.446  14.390   3.059
   49ASP    OD1 3650   0.538  14.461   3.015
   49ASP    OD2 3651   0.454  14.337   3.172
   49ASP      C 3652   0.113  14.255   2.907
   49ASP      O 3653   0.062  14.361   2.871
   50ARG      N 3654   0.071  14.137   2.860
   50ARG      H 3655   0.105  14.061   2.917
   50ARG     CA 3656  -0.015  14.111   2.747
   50ARG     HA 3657  -0.070  14.200   2.717
   50ARG     CB 3658  -0.123  14.008   2.778
   50ARG    HB1 3659  -0.186  14.040   2.861
   50ARG    HB2 3660  -0.072  13.918   2.813
   50ARG     CG 3661  -0.214  13.978   2.660
   50ARG    HG1 3662  -0.153  13.936   2.580
   50ARG    HG2 3663  -0.255  14.068   2.614
   50ARG     CD 3664  -0.330  13.894   2.713
   50ARG    HD1 3665  -0.289  13.814   2.775
   50ARG    HD2 3666  -0.385  13.967   2.772
   50ARG     NE 3667  -0.422  13.856   2.606
   50ARG     HE 3668  -0.388  13.866   2.511
   50ARG     CZ 3669  -0.544  13.801   2.609
   50ARG    NH1 3670  -0.622  13.796   2.500
   50ARG   HH11 3671  -0.593  13.838   2.413
   50ARG   HH12 3672  -0.719  13.770   2.512
   50ARG    NH2 3673  -0.588  13.745   2.723
   50ARG   HH21 3674  -0.669  13.684   2.720
   50ARG   HH22 3675  -0.522  13.728   2.798
   50ARG      C 3676   0.064  14.078   2.621
   50ARG      O 3677   0.053  14.150   2.522
   51GLY      N 3678   0.154  13.979   2.622
   51GLY      H 3679   0.210  13.974   2.538
   51GLY     CA 3680   0.170  13.865   2.710
   51GLY    HA1 3681   0.184  13.903   2.811
   51GLY    HA2 3682   0.077  13.809   2.699
   51GLY      C 3683   0.279  13.768   2.668
   51GLY      O 3684   0.331  13.776   2.557
   52GLY      N 3685   0.308  13.668   2.751
   52GLY      H 3686   0.257  13.659   2.838
   52GLY     CA 3687   0.399  13.557   2.730
   52GLY    HA1 3688   0.365  13.469   2.785
   52GLY    HA2 3689   0.396  13.537   2.623
   52GLY      C 3690   0.547  13.583   2.754
   52GLY      O 3691   0.588  13.679   2.819
   53PHE      N 3692   0.631  13.491   2.705
   53PHE      H 3693   0.588  13.404   2.676
   53PHE     CA 3694   0.774  13.497   2.682
   53PHE     HA 3695   0.804  13.394   2.664
   53PHE     CB 3696   0.801  13.566   2.549
   53PHE    HB1 3697   0.739  13.654   2.529
   53PHE    HB2 3698   0.906  13.597   2.547
   53PHE     CG 3699   0.781  13.478   2.428
   53PHE    CD1 3700   0.651  13.464   2.378
   53PHE    HD1 3701   0.568  13.510   2.430
   53PHE    CE1 3702   0.627  13.381   2.268
   53PHE    HE1 3703   0.527  13.363   2.232
   53PHE     CZ 3704   0.731  13.309   2.209
   53PHE     HZ 3705   0.705  13.242   2.128
   53PHE    CE2 3706   0.859  13.325   2.263
   53PHE    HE2 3707   0.941  13.265   2.226
   53PHE    CD2 3708   0.890  13.416   2.365
   53PHE    HD2 3709   0.991  13.419   2.404
   53PHE      C 3710   0.850  13.552   2.802
   53PHE      O 3711   0.934  13.641   2.791
   54GLY      N 3712   0.824  13.491   2.918
   54GLY      H 3713   0.868  13.540   2.994
   54GLY     CA 3714   0.754  13.367   2.949
   54GLY    HA1 3715   0.759  13.354   3.057
   54GLY    HA2 3716   0.648  13.373   2.926
   54GLY      C 3717   0.826  13.248   2.889
   54GLY      O 3718   0.783  13.202   2.783
   55PRO      N 3719   0.937  13.202   2.948
   55PRO     CD 3720   1.004  13.244   3.070
   55PRO    HD1 3721   0.931  13.232   3.150
   55PRO    HD2 3722   1.042  13.346   3.063
   55PRO     CG 3723   1.114  13.143   3.097
   55PRO    HG1 3724   1.208  13.180   3.055
   55PRO    HG2 3725   1.125  13.129   3.205
   55PRO     CB 3726   1.071  13.017   3.022
   55PRO    HB1 3727   1.003  12.957   3.083
   55PRO    HB2 3728   1.154  12.952   2.996
   55PRO     CA 3729   1.001  13.080   2.902
   55PRO     HA 3730   0.929  13.006   2.867
   55PRO      C 3731   1.094  13.093   2.783
   55PRO      O 3732   1.121  12.986   2.729
   56GLY      N 3733   1.142  13.207   2.733
   56GLY      H 3734   1.191  13.196   2.645
   56GLY     CA 3735   1.155  13.335   2.800
   56GLY    HA1 3736   1.059  13.365   2.842
   56GLY    HA2 3737   1.236  13.323   2.873
   56GLY      C 3738   1.203  13.452   2.716
   56GLY      O 3739   1.177  13.456   2.596
   57LYS      N 3740   1.261  13.553   2.782
   57LYS      H 3741   1.288  13.531   2.877
   57LYS     CA 3742   1.293  13.685   2.732
   57LYS     HA 3743   1.207  13.724   2.678
   57LYS     CB 3744   1.340  13.777   2.845
   57LYS    HB1 3745   1.379  13.869   2.801
   57LYS    HB2 3746   1.416  13.728   2.906
   57LYS     CG 3747   1.215  13.815   2.924
   57LYS    HG1 3748   1.160  13.724   2.947
   57LYS    HG2 3749   1.156  13.871   2.852
   57LYS     CD 3750   1.256  13.899   3.045
   57LYS    HD1 3751   1.168  13.940   3.094
   57LYS    HD2 3752   1.325  13.977   3.013
   57LYS     CE 3753   1.336  13.821   3.149
   57LYS    HE1 3754   1.270  13.738   3.172
   57LYS    HE2 3755   1.420  13.785   3.089
   57LYS     NZ 3756   1.373  13.902   3.266
   57LYS    HZ1 3757   1.295  13.943   3.315
   57LYS    HZ2 3758   1.428  13.981   3.235
   57LYS    HZ3 3759   1.428  13.853   3.335
   57LYS      C 3760   1.402  13.675   2.626
   57LYS      O 3761   1.510  13.623   2.649
   58MET      N 3762   1.366  13.729   2.509
   58MET      H 3763   1.272  13.761   2.489
   58MET     CA 3764   1.462  13.760   2.405
   58MET     HA 3765   1.557  13.789   2.449
   58MET     CB 3766   1.409  13.886   2.337
   58MET    HB1 3767   1.321  13.859   2.279
   58MET    HB2 3768   1.391  13.965   2.411
   58MET     CG 3769   1.509  13.944   2.237
   58MET    HG1 3770   1.467  14.030   2.184
   58MET    HG2 3771   1.528  13.870   2.160
   58MET     SD 3772   1.664  13.995   2.315
   58MET     CE 3773   1.751  14.040   2.163
   58MET    HE1 3774   1.696  14.123   2.120
   58MET    HE2 3775   1.762  13.957   2.093
   58MET    HE3 3776   1.853  14.074   2.179
   58MET      C 3777   1.486  13.642   2.311
   58MET      O 3778   1.598  13.627   2.265
   59ASP      N 3779   1.399  13.542   2.293
   59ASP      H 3780   1.307  13.556   2.332
   59ASP     CA 3781   1.418  13.425   2.209
   59ASP     HA 3782   1.493  13.454   2.136
   59ASP     CB 3783   1.286  13.408   2.134
   59ASP    HB1 3784   1.253  13.504   2.094
   59ASP    HB2 3785   1.217  13.362   2.204
   59ASP     CG 3786   1.315  13.322   2.012
   59ASP    OD1 3787   1.411  13.349   1.937
   59ASP    OD2 3788   1.224  13.237   1.995
   59ASP      C 3789   1.468  13.300   2.280
   59ASP      O 3790   1.475  13.194   2.219
   60SER      N 3791   1.510  13.306   2.407
   60SER      H 3792   1.507  13.393   2.458
   60SER     CA 3793   1.580  13.197   2.472
   60SER     HA 3794   1.521  13.109   2.446
   60SER     CB 3795   1.588  13.235   2.619
   60SER    HB1 3796   1.670  13.306   2.630
   60SER    HB2 3797   1.603  13.145   2.679
   60SER     OG 3798   1.466  13.276   2.677
   60SER     HG 3799   1.470  13.239   2.765
   60SER      C 3800   1.716  13.168   2.411
   60SER      O 3801   1.796  13.260   2.394
   61ARG      N 3802   1.733  13.040   2.378
   61ARG      H 3803   1.659  12.976   2.404
   61ARG     CA 3804   1.856  12.982   2.328
   61ARG     HA 3805   1.940  13.052   2.330
   61ARG     CB 3806   1.835  12.956   2.179
   61ARG    HB1 3807   1.794  13.046   2.133
   61ARG    HB2 3808   1.767  12.873   2.160
   61ARG     CG 3809   1.968  12.926   2.111
   61ARG    HG1 3810   1.980  12.819   2.129
   61ARG    HG2 3811   2.051  12.992   2.139
   61ARG     CD 3812   1.965  12.941   1.959
   61ARG    HD1 3813   2.045  12.881   1.916
   61ARG    HD2 3814   1.867  12.906   1.926
   61ARG     NE 3815   1.978  13.077   1.907
   61ARG     HE 3816   1.999  13.153   1.970
   61ARG     CZ 3817   1.978  13.101   1.775
   61ARG    NH1 3818   1.948  13.011   1.681
   61ARG   HH11 3819   1.915  12.917   1.702
   61ARG   HH12 3820   1.944  13.038   1.584
   61ARG    NH2 3821   2.027  13.216   1.727
   61ARG   HH21 3822   2.054  13.242   1.633
   61ARG   HH22 3823   2.015  13.292   1.792
   61ARG      C 3824   1.910  12.857   2.396
   61ARG      O 3825   2.032  12.845   2.398
   62GLY      N 3826   1.829  12.761   2.442
   62GLY      H 3827   1.880  12.680   2.475
   62GLY     CA 3828   1.685  12.750   2.435
   62GLY    HA1 3829   1.653  12.647   2.421
   62GLY    HA2 3830   1.640  12.805   2.352
   62GLY      C 3831   1.628  12.797   2.568
   62GLY      O 3832   1.544  12.886   2.575
   63GLU      N 3833   1.682  12.745   2.679
   63GLU      H 3834   1.774  12.704   2.668
   63GLU     CA 3835   1.650  12.783   2.815
   63GLU     HA 3836   1.678  12.691   2.867
   63GLU     CB 3837   1.742  12.897   2.859
   63GLU    HB1 3838   1.745  12.964   2.773
   63GLU    HB2 3839   1.705  12.939   2.953
   63GLU     CG 3840   1.886  12.856   2.886
   63GLU    HG1 3841   1.951  12.943   2.889
   63GLU    HG2 3842   1.925  12.806   2.797
   63GLU     CD 3843   1.908  12.764   3.005
   63GLU    OE1 3844   1.980  12.662   2.995
   63GLU    OE2 3845   1.863  12.790   3.119
   63GLU      C 3846   1.502  12.801   2.844
   63GLU      O 3847   1.458  12.892   2.914
   64HIS      N 3848   1.423  12.704   2.798
   64HIS      H 3849   1.466  12.623   2.756
   64HIS     CA 3850   1.279  12.710   2.815
   64HIS     HA 3851   1.256  12.813   2.840
   64HIS     CB 3852   1.226  12.626   2.931
   64HIS    HB1 3853   1.254  12.684   3.019
   64HIS    HB2 3854   1.117  12.622   2.934
   64HIS     CG 3855   1.271  12.483   2.940
   64HIS    ND1 3856   1.302  12.413   2.824
   64HIS    CE1 3857   1.322  12.289   2.870
   64HIS    HE1 3858   1.349  12.201   2.814
   64HIS    NE2 3859   1.310  12.281   3.003
   64HIS    HE2 3860   1.331  12.202   3.063
   64HIS    CD2 3861   1.267  12.403   3.051
   64HIS    HD2 3862   1.260  12.429   3.156
   64HIS      C 3863   1.197  12.670   2.693
   64HIS      O 3864   1.076  12.652   2.702
   65ARG      N 3865   1.259  12.653   2.576
   65ARG      H 3866   1.358  12.670   2.590
   65ARG     CA 3867   1.203  12.617   2.448
   65ARG     HA 3868   1.094  12.613   2.452
   65ARG     CB 3869   1.249  12.478   2.405
   65ARG    HB1 3870   1.230  12.470   2.298
   65ARG    HB2 3871   1.358  12.478   2.416
   65ARG     CG 3872   1.197  12.361   2.487
   65ARG    HG1 3873   1.227  12.365   2.592
   65ARG    HG2 3874   1.089  12.362   2.498
   65ARG     CD 3875   1.232  12.227   2.424
   65ARG    HD1 3876   1.187  12.217   2.325
   65ARG    HD2 3877   1.171  12.159   2.483
   65ARG     NE 3878   1.374  12.196   2.413
   65ARG     HE 3879   1.428  12.233   2.336
   65ARG     CZ 3880   1.437  12.095   2.475
   65ARG    NH1 3881   1.373  12.020   2.566
   65ARG   HH11 3882   1.275  12.037   2.583
   65ARG   HH12 3883   1.420  11.951   2.623
   65ARG    NH2 3884   1.565  12.070   2.445
   65ARG   HH21 3885   1.615  11.994   2.488
   65ARG   HH22 3886   1.609  12.127   2.374
   65ARG      C 3887   1.232  12.718   2.337
   65ARG      O 3888   1.346  12.762   2.325
   66GLN      N 3889   1.134  12.766   2.260
   66GLN      H 3890   1.161  12.836   2.193
   66GLN     CA 3891   0.994  12.735   2.242
   66GLN     HA 3892   0.940  12.794   2.167
   66GLN     CB 3893   0.909  12.789   2.357
   66GLN    HB1 3894   0.937  12.741   2.451
   66GLN    HB2 3895   0.803  12.770   2.342
   66GLN     CG 3896   0.931  12.939   2.374
   66GLN    HG1 3897   1.035  12.970   2.386
   66GLN    HG2 3898   0.903  12.984   2.279
   66GLN     CD 3899   0.860  12.991   2.498
   66GLN    OE1 3900   0.789  12.917   2.566
   66GLN    NE2 3901   0.871  13.120   2.527
   66GLN   HE21 3902   0.918  13.178   2.458
   66GLN   HE22 3903   0.831  13.160   2.611
   66GLN      C 3904   0.969  12.588   2.213
   66GLN      O 3905   0.954  12.506   2.304
   67ASP      N 3906   0.960  12.555   2.084
   67ASP      H 3907   0.967  12.632   2.019
   67ASP     CA 3908   0.951  12.421   2.030
   67ASP     HA 3909   0.916  12.424   1.927
   67ASP     CB 3910   1.094  12.370   2.023
   67ASP    HB1 3911   1.128  12.347   2.124
   67ASP    HB2 3912   1.102  12.273   1.974
   67ASP     CG 3913   1.191  12.473   1.967
   67ASP    OD1 3914   1.306  12.470   2.015
   67ASP    OD2 3915   1.156  12.554   1.878
   67ASP      C 3916   0.860  12.315   2.092
   67ASP      O 3917   0.896  12.206   2.136
   68ARG      N 3918   0.728  12.328   2.082
   68ARG      H 3919   0.671  12.253   2.120
   68ARG     CA 3920   0.652  12.439   2.028
   68ARG     HA 3921   0.719  12.515   1.989
   68ARG     CB 3922   0.560  12.508   2.129
   68ARG    HB1 3923   0.525  12.605   2.093
   68ARG    HB2 3924   0.472  12.446   2.144
   68ARG     CG 3925   0.614  12.539   2.268
   68ARG    HG1 3926   0.717  12.575   2.256
   68ARG    HG2 3927   0.632  12.447   2.323
   68ARG     CD 3928   0.544  12.646   2.351
   68ARG    HD1 3929   0.436  12.634   2.347
   68ARG    HD2 3930   0.570  12.739   2.301
   68ARG     NE 3931   0.597  12.650   2.487
   68ARG     HE 3932   0.698  12.651   2.498
   68ARG     CZ 3933   0.530  12.598   2.591
   68ARG    NH1 3934   0.397  12.581   2.585
   68ARG   HH11 3935   0.356  12.637   2.512
   68ARG   HH12 3936   0.344  12.568   2.670
   68ARG    NH2 3937   0.597  12.560   2.700
   68ARG   HH21 3938   0.691  12.594   2.717
   68ARG   HH22 3939   0.542  12.515   2.772
   68ARG      C 3940   0.566  12.406   1.906
   68ARG      O 3941   0.484  12.491   1.874
   69ARG      N 3942   0.578  12.288   1.846
   69ARG      H 3943   0.652  12.221   1.861
   69ARG     CA 3944   0.489  12.254   1.736
   69ARG     HA 3945   0.387  12.272   1.771
   69ARG     CB 3946   0.505  12.108   1.694
   69ARG    HB1 3947   0.610  12.083   1.680
   69ARG    HB2 3948   0.458  12.098   1.596
   69ARG     CG 3949   0.437  12.012   1.791
   69ARG    HG1 3950   0.494  12.004   1.883
   69ARG    HG2 3951   0.453  11.918   1.739
   69ARG     CD 3952   0.289  12.031   1.823
   69ARG    HD1 3953   0.262  11.943   1.881
   69ARG    HD2 3954   0.272  12.115   1.890
   69ARG     NE 3955   0.212  12.053   1.700
   69ARG     HE 3956   0.206  12.152   1.680
   69ARG     CZ 3957   0.156  11.969   1.612
   69ARG    NH1 3958   0.081  12.009   1.509
   69ARG   HH11 3959   0.053  11.947   1.434
   69ARG   HH12 3960   0.042  12.102   1.502
   69ARG    NH2 3961   0.163  11.836   1.628
   69ARG   HH21 3962   0.122  11.769   1.565
   69ARG   HH22 3963   0.197  11.806   1.718
   69ARG      C 3964   0.512  12.351   1.621
   69ARG      O 3965   0.416  12.383   1.552
   70GLU      N 3966   0.631  12.411   1.613
   70GLU      H 3967   0.699  12.356   1.663
   70GLU     CA 3968   0.671  12.536   1.550
   70GLU     HA 3969   0.776  12.558   1.564
   70GLU     CB 3970   0.601  12.654   1.618
   70GLU    HB1 3971   0.632  12.658   1.722
   70GLU    HB2 3972   0.495  12.631   1.614
   70GLU     CG 3973   0.617  12.793   1.557
   70GLU    HG1 3974   0.720  12.802   1.522
   70GLU    HG2 3975   0.554  12.802   1.469
   70GLU     CD 3976   0.583  12.901   1.658
   70GLU    OE1 3977   0.666  12.931   1.747
   70GLU    OE2 3978   0.463  12.938   1.659
   70GLU      C 3979   0.660  12.540   1.398
   70GLU      O 3980   0.756  12.586   1.337
   71ARG      N 3981   0.550  12.493   1.338
   71ARG      H 3982   0.489  12.446   1.402
   71ARG     CA 3983   0.539  12.481   1.194
   71ARG     HA 3984   0.627  12.428   1.157
   71ARG     CB 3985   0.413  12.406   1.152
   71ARG    HB1 3986   0.406  12.305   1.192
   71ARG    HB2 3987   0.319  12.454   1.180
   71ARG     CG 3988   0.423  12.393   1.000
   71ARG    HG1 3989   0.526  12.364   0.978
   71ARG    HG2 3990   0.406  12.491   0.955
   71ARG     CD 3991   0.320  12.290   0.956
   71ARG    HD1 3992   0.220  12.328   0.974
   71ARG    HD2 3993   0.336  12.195   1.008
   71ARG     NE 3994   0.337  12.255   0.815
   71ARG     HE 3995   0.395  12.313   0.756
   71ARG     CZ 3996   0.308  12.138   0.757
   71ARG    NH1 3997   0.370  12.097   0.646
   71ARG   HH11 3998   0.336  12.011   0.605
   71ARG   HH12 3999   0.447  12.147   0.604
   71ARG    NH2 4000   0.211  12.054   0.798
   71ARG   HH21 4001   0.197  11.962   0.760
   71ARG   HH22 4002   0.149  12.077   0.874
   71ARG      C 4003   0.532  12.625   1.144
   71ARG      O 4004   0.429  12.689   1.163
   72PRO      N 4005   0.629  12.667   1.063
   72PRO     CD 4006   0.736  12.579   1.020
   72PRO    HD1 4007   0.810  12.561   1.098
   72PRO    HD2 4008   0.699  12.490   0.970
   72PRO     CG 4009   0.813  12.653   0.911
   72PRO    HG1 4010   0.900  12.695   0.962
   72PRO    HG2 4011   0.831  12.582   0.830
   72PRO     CB 4012   0.713  12.761   0.868
   72PRO    HB1 4013   0.772  12.847   0.836
   72PRO    HB2 4014   0.658  12.727   0.780
   72PRO     CA 4015   0.612  12.785   0.980
   72PRO     HA 4016   0.514  12.792   0.934
   72PRO      C 4017   0.633  12.920   1.047
   72PRO      O 4018   0.603  13.020   0.982
   73TYR      N 4019   0.672  12.924   1.175
   73TYR      H 4020   0.676  12.837   1.226
   73TYR     CA 4021   0.678  13.035   1.267
   73TYR     HA 4022   0.661  12.995   1.367
   73TYR     CB 4023   0.824  13.075   1.280
   73TYR    HB1 4024   0.865  13.102   1.183
   73TYR    HB2 4025   0.832  13.159   1.349
   73TYR     CG 4026   0.902  12.960   1.341
   73TYR    CD1 4027   0.954  12.860   1.258
   73TYR    HD1 4028   0.934  12.850   1.153
   73TYR    CE1 4029   1.031  12.759   1.318
   73TYR    HE1 4030   1.068  12.678   1.257
   73TYR     CZ 4031   1.054  12.747   1.456
   73TYR     OH 4032   1.143  12.656   1.505
   73TYR     HH 4033   1.150  12.651   1.601
   73TYR    CE2 4034   1.009  12.855   1.535
   73TYR    HE2 4035   1.041  12.870   1.637
   73TYR    CD2 4036   0.932  12.957   1.477
   73TYR    HD2 4037   0.895  13.034   1.543
   73TYR      C 4038   0.581  13.145   1.227
   73TYR    OC1 4039   0.627  13.250   1.177
   73TYR    OC2 4040   0.464  13.116   1.261
    1GLY      N 4041  10.813   7.024   5.819
    1GLY     H1 4042  10.746   7.099   5.828
    1GLY     H2 4043  10.908   7.059   5.821
    1GLY     H3 4044  10.794   6.987   5.727
    1GLY     CA 4045  10.795   6.924   5.925
    1GLY    HA1 4046  10.873   6.848   5.922
    1GLY    HA2 4047  10.816   6.981   6.016
    1GLY      C 4048  10.654   6.869   5.921
    1GLY      O 4049  10.568   6.945   5.877
    2PRO      N 4050  10.624   6.744   5.956
    2PRO     CD 4051  10.501   6.675   5.920
    2PRO    HD1 4052  10.440   6.681   6.010
    2PRO    HD2 4053  10.461   6.724   5.832
    2PRO     CG 4054  10.532   6.529   5.889
    2PRO    HG1 4055  10.576   6.524   5.789
    2PRO    HG2 4056  10.462   6.445   5.894
    2PRO     CB 4057  10.649   6.510   5.985
    2PRO    HB1 4058  10.717   6.428   5.961
    2PRO    HB2 4059  10.608   6.497   6.085
    2PRO     CA 4060  10.723   6.644   5.991
    2PRO     HA 4061  10.791   6.653   5.906
    2PRO      C 4062  10.791   6.672   6.124
    2PRO      O 4063  10.908   6.635   6.132
    3GLY      N 4064  10.717   6.731   6.218
    3GLY      H 4065  10.622   6.761   6.199
    3GLY     CA 4066  10.755   6.772   6.352
    3GLY    HA1 4067  10.663   6.795   6.406
    3GLY    HA2 4068  10.805   6.692   6.407
    3GLY      C 4069  10.844   6.895   6.347
    3GLY      O 4070  10.859   6.956   6.241
    4GLY      N 4071  10.900   6.934   6.462
    4GLY      H 4072  10.886   6.875   6.542
    4GLY     CA 4073  10.972   7.057   6.488
    4GLY    HA1 4074  10.982   7.059   6.596
    4GLY    HA2 4075  10.914   7.144   6.455
    4GLY      C 4076  11.110   7.062   6.424
    4GLY      O 4077  11.147   6.956   6.373
    5GLY      N 4078  11.188   7.170   6.426
    5GLY      H 4079  11.284   7.152   6.402
    5GLY     CA 4080  11.161   7.310   6.452
    5GLY    HA1 4081  11.133   7.312   6.557
    5GLY    HA2 4082  11.069   7.345   6.405
    5GLY      C 4083  11.272   7.411   6.423
    5GLY      O 4084  11.366   7.375   6.353
    6PRO      N 4085  11.262   7.535   6.472
    6PRO     CD 4086  11.169   7.583   6.571
    6PRO    HD1 4087  11.095   7.638   6.512
    6PRO    HD2 4088  11.133   7.495   6.625
    6PRO     CG 4089  11.243   7.673   6.669
    6PRO    HG1 4090  11.180   7.748   6.717
    6PRO    HG2 4091  11.296   7.614   6.744
    6PRO     CB 4092  11.346   7.726   6.569
    6PRO    HB1 4093  11.437   7.765   6.615
    6PRO    HB2 4094  11.300   7.811   6.518
    6PRO     CA 4095  11.381   7.618   6.467
    6PRO     HA 4096  11.469   7.564   6.502
    6PRO      C 4097  11.409   7.682   6.332
    6PRO      O 4098  11.502   7.762   6.324
    7GLY      N 4099  11.326   7.665   6.228
    7GLY      H 4100  11.244   7.608   6.244
    7GLY     CA 4101  11.324   7.750   6.111
    7GLY    HA1 4102  11.358   7.692   6.025
    7GLY    HA2 4103  11.397   7.829   6.123
    7GLY      C 4104  11.182   7.795   6.079
    7GLY      O 4105  11.086   7.727   6.115
    8GLY      N 4106  11.179   7.907   6.007
    8GLY      H 4107  11.261   7.965   5.994
    8GLY     CA 4108  11.055   7.960   5.954
    8GLY    HA1 4109  11.054   8.068   5.969
    8GLY    HA2 4110  10.972   7.919   6.012
    8GLY      C 4111  11.041   7.939   5.804
    8GLY      O 4112  10.930   7.913   5.758
    9SER      N 4113  11.149   7.958   5.728
    9SER      H 4114  11.236   7.993   5.766
    9SER     CA 4115  11.165   7.902   5.595
    9SER     HA 4116  11.071   7.864   5.555
    9SER     CB 4117  11.268   7.789   5.604
    9SER    HB1 4118  11.365   7.832   5.630
    9SER    HB2 4119  11.287   7.740   5.508
    9SER     OG 4120  11.232   7.695   5.702
    9SER     HG 4121  11.309   7.641   5.723
    9SER      C 4122  11.213   8.007   5.497
    9SER      O 4123  11.290   8.096   5.532
   10HIS      N 4124  11.171   7.999   5.370
   10HIS      H 4125  11.108   7.922   5.356
   10HIS     CA 4126  11.207   8.088   5.262
   10HIS     HA 4127  11.303   8.135   5.283
   10HIS     CB 4128  11.105   8.199   5.236
   10HIS    HB1 4129  11.147   8.266   5.161
   10HIS    HB2 4130  11.097   8.262   5.325
   10HIS     CG 4131  10.970   8.145   5.199
   10HIS    ND1 4132  10.903   8.165   5.078
   10HIS    CE1 4133  10.795   8.087   5.079
   10HIS    HE1 4134  10.730   8.078   4.993
   10HIS    NE2 4135  10.787   8.021   5.195
   10HIS    HE2 4136  10.724   7.944   5.214
   10HIS    CD2 4137  10.893   8.060   5.274
   10HIS    HD2 4138  10.920   8.033   5.375
   10HIS      C 4139  11.235   8.019   5.129
   10HIS      O 4140  11.277   8.084   5.034
   11MET      N 4141  11.221   7.886   5.122
   11MET      H 4142  11.185   7.846   5.208
   11MET     CA 4143  11.258   7.808   5.006
   11MET     HA 4144  11.262   7.705   5.041
   11MET     CB 4145  11.146   7.829   4.905
   11MET    HB1 4146  11.140   7.929   4.861
   11MET    HB2 4147  11.175   7.760   4.825
   11MET     CG 4148  11.004   7.795   4.948
   11MET    HG1 4149  10.947   7.878   4.991
   11MET    HG2 4150  11.001   7.706   5.011
   11MET     SD 4151  10.901   7.753   4.805
   11MET     CE 4152  10.842   7.914   4.747
   11MET    HE1 4153  10.782   7.963   4.824
   11MET    HE2 4154  10.764   7.897   4.673
   11MET    HE3 4155  10.926   7.974   4.714
   11MET      C 4156  11.401   7.825   4.958
   11MET      O 4157  11.416   7.855   4.839
   12GLY      N 4158  11.511   7.804   5.031
   12GLY      H 4159  11.596   7.839   4.990
   12GLY     CA 4160  11.506   7.760   5.169
   12GLY    HA1 4161  11.567   7.670   5.178
   12GLY    HA2 4162  11.403   7.732   5.193
   12GLY      C 4163  11.552   7.868   5.266
   12GLY      O 4164  11.543   7.986   5.234
   13GLY      N 4165  11.594   7.836   5.388
   13GLY      H 4166  11.633   7.912   5.442
   13GLY     CA 4167  11.610   7.705   5.448
   13GLY    HA1 4168  11.537   7.635   5.408
   13GLY    HA2 4169  11.605   7.711   5.557
   13GLY      C 4170  11.743   7.636   5.421
   13GLY      O 4171  11.843   7.706   5.440
   14ASN      N 4172  11.748   7.506   5.391
   14ASN      H 4173  11.656   7.463   5.387
   14ASN     CA 4174  11.861   7.424   5.355
   14ASN     HA 4175  11.944   7.479   5.310
   14ASN     CB 4176  11.816   7.325   5.248
   14ASN    HB1 4177  11.739   7.254   5.281
   14ASN    HB2 4178  11.901   7.265   5.216
   14ASN     CG 4179  11.770   7.392   5.120
   14ASN    OD1 4180  11.850   7.449   5.046
   14ASN    ND2 4181  11.640   7.386   5.090
   14ASN   HD21 4182  11.613   7.436   5.007
   14ASN   HD22 4183  11.575   7.344   5.156
   14ASN      C 4184  11.906   7.348   5.479
   14ASN      O 4185  12.012   7.285   5.475
   15TYR      N 4186  11.836   7.349   5.592
   15TYR      H 4187  11.751   7.403   5.595
   15TYR     CA 4188  11.868   7.270   5.710
   15TYR     HA 4189  11.925   7.183   5.677
   15TYR     CB 4190  11.949   7.352   5.810
   15TYR    HB1 4191  12.027   7.388   5.743
   15TYR    HB2 4192  12.003   7.290   5.882
   15TYR     CG 4193  11.878   7.459   5.889
   15TYR    CD1 4194  11.853   7.442   6.026
   15TYR    HD1 4195  11.887   7.352   6.075
   15TYR    CE1 4196  11.794   7.543   6.103
   15TYR    HE1 4197  11.784   7.526   6.210
   15TYR     CZ 4198  11.752   7.659   6.036
   15TYR     OH 4199  11.697   7.758   6.111
   15TYR     HH 4200  11.697   7.743   6.206
   15TYR    CE2 4201  11.785   7.678   5.900
   15TYR    HE2 4202  11.768   7.775   5.856
   15TYR    CD2 4203  11.847   7.578   5.824
   15TYR    HD2 4204  11.867   7.593   5.719
   15TYR      C 4205  11.742   7.217   5.776
   15TYR      O 4206  11.640   7.285   5.790
   16GLY      N 4207  11.742   7.094   5.828
   16GLY      H 4208  11.652   7.072   5.869
   16GLY     CA 4209  11.848   6.995   5.829
   16GLY    HA1 4210  11.937   7.042   5.871
   16GLY    HA2 4211  11.808   6.925   5.902
   16GLY      C 4212  11.891   6.932   5.698
   16GLY      O 4213  11.818   6.931   5.599
   17ASP      N 4214  12.005   6.863   5.700
   17ASP      H 4215  12.050   6.854   5.790
   17ASP     CA 4216  12.066   6.790   5.591
   17ASP     HA 4217  11.985   6.738   5.540
   17ASP     CB 4218  12.160   6.678   5.634
   17ASP    HB1 4219  12.223   6.659   5.547
   17ASP    HB2 4220  12.106   6.586   5.656
   17ASP     CG 4221  12.244   6.698   5.760
   17ASP    OD1 4222  12.322   6.606   5.792
   17ASP    OD2 4223  12.230   6.799   5.831
   17ASP      C 4224  12.140   6.883   5.496
   17ASP      O 4225  12.238   6.946   5.534
   18ASP      N 4226  12.103   6.894   5.368
   18ASP      H 4227  12.170   6.942   5.309
   18ASP     CA 4228  11.986   6.849   5.296
   18ASP     HA 4229  11.904   6.838   5.368
   18ASP     CB 4230  12.000   6.705   5.248
   18ASP    HB1 4231  11.978   6.653   5.341
   18ASP    HB2 4232  11.927   6.677   5.172
   18ASP     CG 4233  12.134   6.650   5.201
   18ASP    OD1 4234  12.199   6.562   5.262
   18ASP    OD2 4235  12.186   6.708   5.103
   18ASP      C 4236  11.939   6.953   5.195
   18ASP      O 4237  11.819   6.977   5.189
   19ARG      N 4238  12.016   7.021   5.110
   19ARG      H 4239  11.961   7.077   5.045
   19ARG     CA 4240  12.158   7.033   5.088
   19ARG     HA 4241  12.211   6.941   5.114
   19ARG     CB 4242  12.215   7.139   5.183
   19ARG    HB1 4243  12.320   7.111   5.188
   19ARG    HB2 4244  12.172   7.122   5.282
   19ARG     CG 4245  12.193   7.285   5.145
   19ARG    HG1 4246  12.100   7.328   5.181
   19ARG    HG2 4247  12.179   7.297   5.038
   19ARG     CD 4248  12.298   7.384   5.195
   19ARG    HD1 4249  12.393   7.337   5.171
   19ARG    HD2 4250  12.286   7.482   5.149
   19ARG     NE 4251  12.287   7.397   5.340
   19ARG     HE 4252  12.326   7.316   5.386
   19ARG     CZ 4253  12.243   7.498   5.416
   19ARG    NH1 4254  12.189   7.605   5.357
   19ARG   HH11 4255  12.149   7.679   5.412
   19ARG   HH12 4256  12.159   7.595   5.261
   19ARG    NH2 4257  12.250   7.489   5.550
   19ARG   HH21 4258  12.292   7.407   5.592
   19ARG   HH22 4259  12.237   7.569   5.611
   19ARG      C 4260  12.216   7.054   4.949
   19ARG      O 4261  12.336   7.079   4.944
   20ARG      N 4262  12.144   7.049   4.837
   20ARG      H 4263  12.203   7.039   4.755
   20ARG     CA 4264  12.003   7.045   4.805
   20ARG     HA 4265  11.996   7.059   4.697
   20ARG     CB 4266  11.939   6.907   4.815
   20ARG    HB1 4267  11.918   6.869   4.915
   20ARG    HB2 4268  11.848   6.919   4.757
   20ARG     CG 4269  12.018   6.798   4.743
   20ARG    HG1 4270  11.944   6.725   4.710
   20ARG    HG2 4271  12.066   6.845   4.657
   20ARG     CD 4272  12.129   6.730   4.821
   20ARG    HD1 4273  12.082   6.678   4.904
   20ARG    HD2 4274  12.205   6.796   4.864
   20ARG     NE 4275  12.193   6.628   4.738
   20ARG     HE 4276  12.194   6.636   4.637
   20ARG     CZ 4277  12.273   6.534   4.790
   20ARG    NH1 4278  12.336   6.445   4.712
   20ARG   HH11 4279  12.392   6.375   4.759
   20ARG   HH12 4280  12.335   6.442   4.611
   20ARG    NH2 4281  12.304   6.513   4.918
   20ARG   HH21 4282  12.259   6.577   4.982
   20ARG   HH22 4283  12.341   6.423   4.946
   20ARG      C 4284  11.915   7.154   4.863
   20ARG      O 4285  11.807   7.138   4.920
   21GLY      N 4286  11.949   7.283   4.862
   21GLY      H 4287  11.884   7.332   4.922
   21GLY     CA 4288  12.053   7.363   4.800
   21GLY    HA1 4289  12.118   7.308   4.732
   21GLY    HA2 4290  12.114   7.402   4.882
   21GLY      C 4291  12.011   7.484   4.719
   21GLY      O 4292  11.891   7.504   4.701
   22GLY      N 4293  12.098   7.572   4.668
   22GLY      H 4294  12.077   7.647   4.603
   22GLY     CA 4295  12.243   7.569   4.677
   22GLY    HA1 4296  12.274   7.465   4.667
   22GLY    HA2 4297  12.281   7.627   4.593
   22GLY      C 4298  12.298   7.629   4.805
   22GLY      O 4299  12.227   7.645   4.904
   23ARG      N 4300  12.422   7.676   4.791
   23ARG      H 4301  12.482   7.656   4.712
   23ARG     CA 4302  12.486   7.764   4.887
   23ARG     HA 4303  12.463   7.725   4.986
   23ARG     CB 4304  12.637   7.741   4.882
   23ARG    HB1 4305  12.646   7.633   4.896
   23ARG    HB2 4306  12.675   7.788   4.973
   23ARG     CG 4307  12.715   7.789   4.760
   23ARG    HG1 4308  12.699   7.896   4.752
   23ARG    HG2 4309  12.679   7.747   4.666
   23ARG     CD 4310  12.860   7.742   4.773
   23ARG    HD1 4311  12.917   7.802   4.703
   23ARG    HD2 4312  12.890   7.777   4.872
   23ARG     NE 4313  12.871   7.596   4.770
   23ARG     HE 4314  12.802   7.540   4.817
   23ARG     CZ 4315  12.970   7.528   4.711
   23ARG    NH1 4316  13.082   7.579   4.658
   23ARG   HH11 4317  13.158   7.514   4.644
   23ARG   HH12 4318  13.108   7.675   4.677
   23ARG    NH2 4319  12.962   7.395   4.727
   23ARG   HH21 4320  12.879   7.352   4.766
   23ARG   HH22 4321  13.046   7.340   4.716
   23ARG      C 4322  12.436   7.907   4.902
   23ARG      O 4323  12.459   7.987   4.811
   24GLY      N 4324  12.380   7.954   5.013
   24GLY      H 4325  12.366   8.054   5.007
   24GLY     CA 4326  12.337   7.894   5.138
   24GLY    HA1 4327  12.283   7.801   5.121
   24GLY    HA2 4328  12.260   7.958   5.181
   24GLY      C 4329  12.446   7.864   5.240
   24GLY      O 4330  12.561   7.844   5.202
   25GLY      N 4331  12.420   7.866   5.370
   25GLY      H 4332  12.327   7.888   5.403
   25GLY     CA 4333  12.518   7.841   5.474
   25GLY    HA1 4334  12.477   7.781   5.555
   25GLY    HA2 4335  12.593   7.776   5.430
   25GLY      C 4336  12.581   7.971   5.522
   25GLY      O 4337  12.512   8.057   5.576
   26TYR      N 4338  12.714   7.980   5.520
   26TYR      H 4339  12.764   7.909   5.468
   26TYR     CA 4340  12.791   8.091   5.573
   26TYR     HA 4341  12.728   8.170   5.613
   26TYR     CB 4342  12.873   8.149   5.457
   26TYR    HB1 4343  12.963   8.089   5.445
   26TYR    HB2 4344  12.905   8.243   5.501
   26TYR     CG 4345  12.806   8.177   5.325
   26TYR    CD1 4346  12.745   8.302   5.307
   26TYR    HD1 4347  12.751   8.369   5.391
   26TYR    CE1 4348  12.665   8.321   5.194
   26TYR    HE1 4349  12.604   8.409   5.180
   26TYR     CZ 4350  12.660   8.227   5.089
   26TYR     OH 4351  12.616   8.264   4.966
   26TYR     HH 4352  12.623   8.191   4.904
   26TYR    CE2 4353  12.731   8.106   5.105
   26TYR    HE2 4354  12.738   8.038   5.021
   26TYR    CD2 4355  12.801   8.081   5.223
   26TYR    HD2 4356  12.858   7.990   5.238
   26TYR      C 4357  12.894   8.055   5.680
   26TYR      O 4358  12.952   8.146   5.737
   27ASP      N 4359  12.922   7.926   5.703
   27ASP      H 4360  12.865   7.853   5.663
   27ASP     CA 4361  13.020   7.883   5.800
   27ASP     HA 4362  13.099   7.958   5.796
   27ASP     CB 4363  13.080   7.747   5.768
   27ASP    HB1 4364  13.124   7.763   5.670
   27ASP    HB2 4365  13.159   7.725   5.840
   27ASP     CG 4366  12.987   7.627   5.755
   27ASP    OD1 4367  12.864   7.640   5.775
   27ASP    OD2 4368  13.039   7.517   5.731
   27ASP      C 4369  12.963   7.886   5.941
   27ASP      O 4370  13.019   7.945   6.033
   28ARG      N 4371  12.840   7.841   5.969
   28ARG      H 4372  12.802   7.787   5.892
   28ARG     CA 4373  12.763   7.858   6.090
   28ARG     HA 4374  12.711   7.762   6.086
   28ARG     CB 4375  12.666   7.975   6.080
   28ARG    HB1 4376  12.591   7.970   6.159
   28ARG    HB2 4377  12.606   7.955   5.992
   28ARG     CG 4378  12.730   8.114   6.076
   28ARG    HG1 4379  12.787   8.134   5.985
   28ARG    HG2 4380  12.649   8.184   6.058
   28ARG     CD 4381  12.789   8.162   6.208
   28ARG    HD1 4382  12.792   8.271   6.199
   28ARG    HD2 4383  12.737   8.125   6.297
   28ARG     NE 4384  12.930   8.125   6.220
   28ARG     HE 4385  12.964   8.060   6.151
   28ARG     CZ 4386  13.009   8.164   6.321
   28ARG    NH1 4387  13.142   8.159   6.309
   28ARG   HH11 4388  13.210   8.172   6.383
   28ARG   HH12 4389  13.178   8.162   6.215
   28ARG    NH2 4390  12.966   8.201   6.443
   28ARG   HH21 4391  12.866   8.208   6.458
   28ARG   HH22 4392  13.036   8.232   6.509
   28ARG      C 4393  12.827   7.828   6.225
   28ARG      O 4394  12.928   7.757   6.230
   29GLY      N 4395  12.775   7.880   6.336
   29GLY      H 4396  12.683   7.920   6.325
   29GLY     CA 4397  12.811   7.878   6.476
   29GLY    HA1 4398  12.904   7.929   6.499
   29GLY    HA2 4399  12.726   7.929   6.521
   29GLY      C 4400  12.808   7.742   6.545
   29GLY      O 4401  12.905   7.695   6.603
   30GLY      N 4402  12.687   7.685   6.541
   30GLY      H 4403  12.606   7.732   6.503
   30GLY     CA 4404  12.651   7.553   6.588
   30GLY    HA1 4405  12.648   7.553   6.697
   30GLY    HA2 4406  12.547   7.531   6.563
   30GLY      C 4407  12.741   7.437   6.548
   30GLY      O 4408  12.768   7.430   6.429
   31TYR      N 4409  12.777   7.345   6.638
   31TYR      H 4410  12.763   7.363   6.736
   31TYR     CA 4411  12.837   7.218   6.604
   31TYR     HA 4412  12.877   7.217   6.503
   31TYR     CB 4413  12.956   7.188   6.696
   31TYR    HB1 4414  12.907   7.200   6.793
   31TYR    HB2 4415  12.982   7.083   6.684
   31TYR     CG 4416  13.073   7.283   6.686
   31TYR    CD1 4417  13.099   7.369   6.793
   31TYR    HD1 4418  13.036   7.369   6.881
   31TYR    CE1 4419  13.220   7.439   6.792
   31TYR    HE1 4420  13.242   7.507   6.873
   31TYR     CZ 4421  13.309   7.432   6.683
   31TYR     OH 4422  13.413   7.521   6.682
   31TYR     HH 4423  13.456   7.529   6.596
   31TYR    CE2 4424  13.284   7.344   6.576
   31TYR    HE2 4425  13.354   7.338   6.493
   31TYR    CD2 4426  13.166   7.270   6.582
   31TYR    HD2 4427  13.147   7.207   6.496
   31TYR      C 4428  12.731   7.109   6.610
   31TYR      O 4429  12.638   7.110   6.691
   32ARG      N 4430  12.749   7.007   6.526
   32ARG      H 4431  12.819   7.019   6.455
   32ARG     CA 4432  12.669   6.886   6.519
   32ARG     HA 4433  12.577   6.885   6.577
   32ARG     CB 4434  12.755   6.772   6.572
   32ARG    HB1 4435  12.715   6.674   6.547
   32ARG    HB2 4436  12.858   6.770   6.536
   32ARG     CG 4437  12.765   6.780   6.724
   32ARG    HG1 4438  12.810   6.873   6.759
   32ARG    HG2 4439  12.662   6.773   6.760
   32ARG     CD 4440  12.843   6.665   6.788
   32ARG    HD1 4441  12.946   6.661   6.753
   32ARG    HD2 4442  12.860   6.675   6.895
   32ARG     NE 4443  12.765   6.545   6.759
   32ARG     HE 4444  12.686   6.542   6.697
   32ARG     CZ 4445  12.789   6.426   6.817
   32ARG    NH1 4446  12.729   6.313   6.776
   32ARG   HH11 4447  12.649   6.331   6.717
   32ARG   HH12 4448  12.733   6.235   6.840
   32ARG    NH2 4449  12.871   6.424   6.923
   32ARG   HH21 4450  12.900   6.337   6.966
   32ARG   HH22 4451  12.912   6.511   6.954
   32ARG      C 4452  12.619   6.868   6.376
   32ARG      O 4453  12.686   6.794   6.303
   33GLY      N 4454  12.504   6.922   6.335
   33GLY      H 4455  12.463   6.990   6.398
   33GLY     CA 4456  12.444   6.889   6.208
   33GLY    HA1 4457  12.350   6.943   6.198
   33GLY    HA2 4458  12.419   6.783   6.210
   33GLY      C 4459  12.522   6.921   6.081
   33GLY      O 4460  12.547   7.039   6.055
   34ARG      N 4461  12.561   6.820   6.003
   34ARG      H 4462  12.555   6.725   6.037
   34ARG     CA 4463  12.592   6.841   5.863
   34ARG     HA 4464  12.500   6.870   5.812
   34ARG     CB 4465  12.646   6.712   5.801
   34ARG    HB1 4466  12.750   6.698   5.831
   34ARG    HB2 4467  12.593   6.627   5.843
   34ARG     CG 4468  12.644   6.691   5.650
   34ARG    HG1 4469  12.544   6.671   5.612
   34ARG    HG2 4470  12.688   6.780   5.604
   34ARG     CD 4471  12.729   6.574   5.600
   34ARG    HD1 4472  12.825   6.570   5.651
   34ARG    HD2 4473  12.745   6.589   5.493
   34ARG     NE 4474  12.653   6.452   5.628
   34ARG     HE 4475  12.561   6.464   5.668
   34ARG     CZ 4476  12.672   6.328   5.581
   34ARG    NH1 4477  12.583   6.231   5.609
   34ARG   HH11 4478  12.491   6.240   5.649
   34ARG   HH12 4479  12.601   6.141   5.566
   34ARG    NH2 4480  12.775   6.300   5.500
   34ARG   HH21 4481  12.790   6.203   5.477
   34ARG   HH22 4482  12.853   6.364   5.507
   34ARG      C 4483  12.691   6.955   5.842
   34ARG      O 4484  12.793   6.966   5.909
   35GLY      N 4485  12.676   7.038   5.739
   35GLY      H 4486  12.758   7.095   5.722
   35GLY     CA 4487  12.559   7.046   5.653
   35GLY    HA1 4488  12.542   6.958   5.591
   35GLY    HA2 4489  12.470   7.056   5.714
   35GLY      C 4490  12.560   7.169   5.564
   35GLY      O 4491  12.472   7.185   5.480
   36GLY      N 4492  12.644   7.269   5.593
   36GLY      H 4493  12.699   7.257   5.677
   36GLY     CA 4494  12.657   7.385   5.508
   36GLY    HA1 4495  12.626   7.479   5.554
   36GLY    HA2 4496  12.587   7.379   5.424
   36GLY      C 4497  12.791   7.405   5.440
   36GLY      O 4498  12.871   7.311   5.445
   37ASP      N 4499  12.823   7.518   5.377
   37ASP      H 4500  12.739   7.572   5.359
   37ASP     CA 4501  12.951   7.567   5.331
   37ASP     HA 4502  13.034   7.501   5.358
   37ASP     CB 4503  12.942   7.582   5.179
   37ASP    HB1 4504  12.861   7.650   5.153
   37ASP    HB2 4505  13.040   7.617   5.147
   37ASP     CG 4506  12.909   7.453   5.105
   37ASP    OD1 4507  12.787   7.425   5.094
   37ASP    OD2 4508  13.001   7.372   5.084
   37ASP      C 4509  12.993   7.703   5.384
   37ASP      O 4510  12.903   7.781   5.415
   38ARG      N 4511  13.123   7.734   5.382
   38ARG      H 4512  13.183   7.659   5.351
   38ARG     CA 4513  13.194   7.856   5.415
   38ARG     HA 4514  13.133   7.932   5.464
   38ARG     CB 4515  13.242   7.913   5.281
   38ARG    HB1 4516  13.283   7.836   5.216
   38ARG    HB2 4517  13.326   7.978   5.303
   38ARG     CG 4518  13.133   7.983   5.200
   38ARG    HG1 4519  13.069   7.912   5.148
   38ARG    HG2 4520  13.079   8.047   5.269
   38ARG     CD 4521  13.205   8.069   5.096
   38ARG    HD1 4522  13.276   8.143   5.133
   38ARG    HD2 4523  13.275   8.005   5.042
   38ARG     NE 4524  13.109   8.136   5.008
   38ARG     HE 4525  13.116   8.106   4.912
   38ARG     CZ 4526  13.044   8.252   5.023
   38ARG    NH1 4527  12.966   8.301   4.925
   38ARG   HH11 4528  12.949   8.254   4.837
   38ARG   HH12 4529  12.911   8.382   4.949
   38ARG    NH2 4530  13.058   8.332   5.130
   38ARG   HH21 4531  13.007   8.419   5.138
   38ARG   HH22 4532  13.110   8.309   5.213
   38ARG      C 4533  13.310   7.823   5.507
   38ARG      O 4534  13.361   7.923   5.556
   39GLY      N 4535  13.353   7.699   5.532
   39GLY      H 4536  13.316   7.622   5.478
   39GLY     CA 4537  13.460   7.662   5.623
   39GLY    HA1 4538  13.479   7.556   5.608
   39GLY    HA2 4539  13.440   7.679   5.729
   39GLY      C 4540  13.600   7.713   5.595
   39GLY      O 4541  13.641   7.712   5.479
   40GLY      N 4542  13.677   7.763   5.691
   40GLY      H 4543  13.642   7.765   5.786
   40GLY     CA 4544  13.814   7.809   5.680
   40GLY    HA1 4545  13.871   7.792   5.772
   40GLY    HA2 4546  13.862   7.743   5.607
   40GLY      C 4547  13.825   7.950   5.624
   40GLY      O 4548  13.814   7.971   5.503
   41PHE      N 4549  13.852   8.053   5.705
   41PHE      H 4550  13.852   8.143   5.660
   41PHE     CA 4551  13.889   8.065   5.844
   41PHE     HA 4552  13.983   8.012   5.855
   41PHE     CB 4553  13.912   8.210   5.885
   41PHE    HB1 4554  13.817   8.262   5.873
   41PHE    HB2 4555  13.923   8.197   5.993
   41PHE     CG 4556  14.017   8.293   5.815
   41PHE    CD1 4557  13.989   8.422   5.769
   41PHE    HD1 4558  13.885   8.452   5.772
   41PHE    CE1 4559  14.075   8.495   5.686
   41PHE    HE1 4560  14.047   8.589   5.641
   41PHE     CZ 4561  14.199   8.437   5.655
   41PHE     HZ 4562  14.272   8.490   5.596
   41PHE    CE2 4563  14.234   8.312   5.709
   41PHE    HE2 4564  14.334   8.274   5.696
   41PHE    CD2 4565  14.143   8.239   5.785
   41PHE    HD2 4566  14.170   8.140   5.819
   41PHE      C 4567  13.780   8.004   5.932
   41PHE      O 4568  13.663   8.003   5.895
   42ARG      N 4569  13.822   7.949   6.046
   42ARG      H 4570  13.922   7.939   6.059
   42ARG     CA 4571  13.748   7.852   6.124
   42ARG     HA 4572  13.805   7.827   6.214
   42ARG     CB 4573  13.634   7.932   6.188
   42ARG    HB1 4574  13.676   8.025   6.226
   42ARG    HB2 4575  13.550   7.948   6.120
   42ARG     CG 4576  13.566   7.849   6.296
   42ARG    HG1 4577  13.642   7.820   6.368
   42ARG    HG2 4578  13.515   7.758   6.264
   42ARG     CD 4579  13.474   7.929   6.387
   42ARG    HD1 4580  13.533   8.009   6.433
   42ARG    HD2 4581  13.401   7.988   6.332
   42ARG     NE 4582  13.402   7.838   6.476
   42ARG     HE 4583  13.451   7.818   6.562
   42ARG     CZ 4584  13.278   7.788   6.463
   42ARG    NH1 4585  13.218   7.718   6.560
   42ARG   HH11 4586  13.118   7.708   6.558
   42ARG   HH12 4587  13.278   7.700   6.640
   42ARG    NH2 4588  13.218   7.796   6.343
   42ARG   HH21 4589  13.261   7.848   6.268
   42ARG   HH22 4590  13.139   7.744   6.308
   42ARG      C 4591  13.699   7.722   6.061
   42ARG      O 4592  13.611   7.729   5.976
   43GLY      N 4593  13.756   7.604   6.084
   43GLY      H 4594  13.726   7.528   6.025
   43GLY     CA 4595  13.886   7.579   6.144
   43GLY    HA1 4596  13.928   7.497   6.086
   43GLY    HA2 4597  13.943   7.672   6.147
   43GLY      C 4598  13.874   7.538   6.290
   43GLY      O 4599  13.804   7.606   6.365
   44GLY      N 4600  13.947   7.433   6.328
   44GLY      H 4601  13.993   7.386   6.252
   44GLY     CA 4602  13.957   7.376   6.461
   44GLY    HA1 4603  13.869   7.313   6.478
   44GLY    HA2 4604  14.043   7.309   6.459
   44GLY      C 4605  13.983   7.481   6.568
   44GLY      O 4606  14.046   7.581   6.533
   45ARG      N 4607  13.953   7.460   6.696
   45ARG      H 4608  13.997   7.522   6.763
   45ARG     CA 4609  13.887   7.345   6.756
   45ARG     HA 4610  13.878   7.273   6.674
   45ARG     CB 4611  13.751   7.392   6.808
   45ARG    HB1 4612  13.700   7.447   6.730
   45ARG    HB2 4613  13.694   7.303   6.835
   45ARG     CG 4614  13.766   7.481   6.931
   45ARG    HG1 4615  13.840   7.560   6.918
   45ARG    HG2 4616  13.802   7.421   7.014
   45ARG     CD 4617  13.635   7.556   6.957
   45ARG    HD1 4618  13.555   7.499   7.004
   45ARG    HD2 4619  13.598   7.595   6.862
   45ARG     NE 4620  13.644   7.669   7.049
   45ARG     HE 4621  13.721   7.670   7.115
   45ARG     CZ 4622  13.558   7.771   7.060
   45ARG    NH1 4623  13.569   7.854   7.164
   45ARG   HH11 4624  13.639   7.854   7.237
   45ARG   HH12 4625  13.510   7.936   7.152
   45ARG    NH2 4626  13.457   7.795   6.975
   45ARG   HH21 4627  13.456   7.760   6.880
   45ARG   HH22 4628  13.395   7.870   7.001
   45ARG      C 4629  13.968   7.284   6.868
   45ARG      O 4630  14.065   7.340   6.920
   46GLY      N 4631  13.923   7.164   6.905
   46GLY      H 4632  13.844   7.131   6.850
   46GLY     CA 4633  13.956   7.084   7.021
   46GLY    HA1 4634  13.874   7.107   7.089
   46GLY    HA2 4635  14.045   7.125   7.069
   46GLY      C 4636  13.963   6.936   6.987
   46GLY      O 4637  13.959   6.895   6.871
   47GLY      N 4638  13.981   6.856   7.092
   47GLY      H 4639  13.981   6.905   7.180
   47GLY     CA 4640  13.984   6.711   7.090
   47GLY    HA1 4641  14.037   6.677   7.001
   47GLY    HA2 4642  14.050   6.684   7.173
   47GLY      C 4643  13.844   6.651   7.097
   47GLY      O 4644  13.759   6.664   7.009
   48GLY      N 4645  13.830   6.568   7.199
   48GLY      H 4646  13.906   6.569   7.266
   48GLY     CA 4647  13.710   6.490   7.226
   48GLY    HA1 4648  13.723   6.434   7.319
   48GLY    HA2 4649  13.626   6.558   7.238
   48GLY      C 4650  13.686   6.374   7.131
   48GLY      O 4651  13.777   6.300   7.096
   49ASP      N 4652  13.561   6.362   7.084
   49ASP      H 4653  13.496   6.439   7.095
   49ASP     CA 4654  13.529   6.270   6.978
   49ASP     HA 4655  13.601   6.266   6.896
   49ASP     CB 4656  13.388   6.301   6.928
   49ASP    HB1 4657  13.359   6.237   6.845
   49ASP    HB2 4658  13.398   6.393   6.871
   49ASP     CG 4659  13.276   6.312   7.031
   49ASP    OD1 4660  13.219   6.207   7.068
   49ASP    OD2 4661  13.234   6.425   7.062
   49ASP      C 4662  13.529   6.124   7.023
   49ASP      O 4663  13.516   6.045   6.930
   50ARG      N 4664  13.540   6.091   7.152
   50ARG      H 4665  13.537   6.165   7.220
   50ARG     CA 4666  13.531   5.953   7.195
   50ARG     HA 4667  13.525   5.896   7.102
   50ARG     CB 4668  13.667   5.918   7.256
   50ARG    HB1 4669  13.674   5.809   7.256
   50ARG    HB2 4670  13.740   5.961   7.187
   50ARG     CG 4671  13.694   5.971   7.397
   50ARG    HG1 4672  13.697   6.079   7.386
   50ARG    HG2 4673  13.611   5.942   7.461
   50ARG     CD 4674  13.816   5.928   7.477
   50ARG    HD1 4675  13.806   5.955   7.582
   50ARG    HD2 4676  13.826   5.820   7.481
   50ARG     NE 4677  13.934   5.999   7.426
   50ARG     HE 4678  13.940   6.095   7.456
   50ARG     CZ 4679  14.037   5.955   7.352
   50ARG    NH1 4680  14.128   6.034   7.293
   50ARG   HH11 4681  14.135   6.130   7.322
   50ARG   HH12 4682  14.199   5.986   7.240
   50ARG    NH2 4683  14.041   5.826   7.318
   50ARG   HH21 4684  14.120   5.787   7.269
   50ARG   HH22 4685  13.980   5.761   7.367
   50ARG      C 4686  13.416   5.920   7.289
   50ARG      O 4687  13.389   5.999   7.379
   51GLY      N 4688  13.352   5.804   7.274
   51GLY      H 4689  13.393   5.739   7.209
   51GLY     CA 4690  13.261   5.748   7.372
   51GLY    HA1 4691  13.170   5.807   7.374
   51GLY    HA2 4692  13.241   5.642   7.357
   51GLY      C 4693  13.312   5.739   7.515
   51GLY      O 4694  13.432   5.717   7.533
   52GLY      N 4695  13.228   5.739   7.618
   52GLY      H 4696  13.262   5.723   7.712
   52GLY     CA 4697  13.086   5.771   7.616
   52GLY    HA1 4698  13.066   5.870   7.575
   52GLY    HA2 4699  13.037   5.686   7.569
   52GLY      C 4700  13.030   5.771   7.758
   52GLY      O 4701  13.084   5.694   7.836
   53PHE      N 4702  12.933   5.857   7.790
   53PHE      H 4703  12.894   5.905   7.710
   53PHE     CA 4704  12.893   5.906   7.921
   53PHE     HA 4705  12.829   5.985   7.880
   53PHE     CB 4706  12.794   5.812   7.988
   53PHE    HB1 4707  12.849   5.731   8.035
   53PHE    HB2 4708  12.752   5.869   8.071
   53PHE     CG 4709  12.680   5.751   7.909
   53PHE    CD1 4710  12.607   5.844   7.834
   53PHE    HD1 4711  12.610   5.950   7.850
   53PHE    CE1 4712  12.508   5.788   7.751
   53PHE    HE1 4713  12.434   5.850   7.703
   53PHE     CZ 4714  12.492   5.649   7.747
   53PHE     HZ 4715  12.415   5.611   7.682
   53PHE    CE2 4716  12.568   5.557   7.820
   53PHE    HE2 4717  12.548   5.451   7.814
   53PHE    CD2 4718  12.663   5.612   7.907
   53PHE    HD2 4719  12.722   5.548   7.971
   53PHE      C 4720  13.001   5.969   8.008
   53PHE      O 4721  13.108   5.914   8.035
   54GLY      N 4722  12.973   6.087   8.063
   54GLY      H 4723  13.033   6.118   8.138
   54GLY     CA 4724  12.865   6.180   8.033
   54GLY    HA1 4725  12.882   6.192   7.926
   54GLY    HA2 4726  12.775   6.124   8.058
   54GLY      C 4727  12.884   6.319   8.091
   54GLY      O 4728  12.962   6.331   8.185
   55PRO      N 4729  12.822   6.423   8.034
   55PRO     CD 4730  12.722   6.395   7.934
   55PRO    HD1 4731  12.655   6.312   7.957
   55PRO    HD2 4732  12.766   6.384   7.835
   55PRO     CG 4733  12.637   6.522   7.925
   55PRO    HG1 4734  12.557   6.519   7.998
   55PRO    HG2 4735  12.582   6.523   7.831
   55PRO     CB 4736  12.740   6.628   7.962
   55PRO    HB1 4737  12.789   6.640   7.865
   55PRO    HB2 4738  12.681   6.717   7.986
   55PRO     CA 4739  12.830   6.564   8.067
   55PRO     HA 4740  12.788   6.578   8.167
   55PRO      C 4741  12.963   6.637   8.069
   55PRO      O 4742  12.983   6.730   8.146
   56GLY      N 4743  13.068   6.600   7.994
   56GLY      H 4744  13.151   6.657   8.005
   56GLY     CA 4745  13.061   6.510   7.881
   56GLY    HA1 4746  13.108   6.557   7.795
   56GLY    HA2 4747  12.962   6.498   7.837
   56GLY      C 4748  13.135   6.378   7.897
   56GLY      O 4749  13.114   6.292   7.812
   57LYS      N 4750  13.225   6.363   7.995
   57LYS      H 4751  13.247   6.440   8.057
   57LYS     CA 4752  13.304   6.246   8.024
   57LYS     HA 4753  13.260   6.151   7.994
   57LYS     CB 4754  13.311   6.233   8.176
   57LYS    HB1 4755  13.332   6.335   8.207
   57LYS    HB2 4756  13.208   6.216   8.208
   57LYS     CG 4757  13.399   6.126   8.240
   57LYS    HG1 4758  13.364   6.028   8.207
   57LYS    HG2 4759  13.502   6.140   8.208
   57LYS     CD 4760  13.383   6.140   8.391
   57LYS    HD1 4761  13.291   6.087   8.415
   57LYS    HD2 4762  13.374   6.245   8.419
   57LYS     CE 4763  13.492   6.074   8.475
   57LYS    HE1 4764  13.457   6.023   8.565
   57LYS    HE2 4765  13.549   6.004   8.415
   57LYS     NZ 4766  13.580   6.184   8.518
   57LYS    HZ1 4767  13.640   6.162   8.596
   57LYS    HZ2 4768  13.526   6.266   8.540
   57LYS    HZ3 4769  13.644   6.208   8.443
   57LYS      C 4770  13.442   6.264   7.962
   57LYS      O 4771  13.505   6.360   8.006
   58MET      N 4772  13.480   6.187   7.860
   58MET      H 4773  13.425   6.106   7.837
   58MET     CA 4774  13.599   6.212   7.780
   58MET     HA 4775  13.643   6.310   7.800
   58MET     CB 4776  13.558   6.210   7.633
   58MET    HB1 4777  13.529   6.107   7.612
   58MET    HB2 4778  13.647   6.225   7.571
   58MET     CG 4779  13.451   6.306   7.583
   58MET    HG1 4780  13.359   6.280   7.636
   58MET    HG2 4781  13.467   6.409   7.616
   58MET     SD 4782  13.411   6.316   7.407
   58MET     CE 4783  13.286   6.447   7.420
   58MET    HE1 4784  13.193   6.416   7.468
   58MET    HE2 4785  13.244   6.479   7.325
   58MET    HE3 4786  13.341   6.533   7.458
   58MET      C 4787  13.705   6.110   7.819
   58MET      O 4788  13.687   5.990   7.802
   59ASP      N 4789  13.817   6.149   7.881
   59ASP      H 4790  13.845   6.245   7.867
   59ASP     CA 4791  13.913   6.059   7.941
   59ASP     HA 4792  13.862   5.978   7.993
   59ASP     CB 4793  13.995   6.128   8.050
   59ASP    HB1 4794  14.050   6.045   8.094
   59ASP    HB2 4795  14.065   6.195   8.000
   59ASP     CG 4796  13.913   6.196   8.159
   59ASP    OD1 4797  13.859   6.120   8.242
   59ASP    OD2 4798  13.877   6.316   8.151
   59ASP      C 4799  13.990   6.000   7.824
   59ASP      O 4800  14.028   6.077   7.737
   60SER      N 4801  14.038   5.877   7.847
   60SER      H 4802  14.010   5.846   7.939
   60SER     CA 4803  14.141   5.816   7.766
   60SER     HA 4804  14.157   5.884   7.682
   60SER     CB 4805  14.100   5.682   7.705
   60SER    HB1 4806  14.016   5.696   7.638
   60SER    HB2 4807  14.084   5.609   7.785
   60SER     OG 4808  14.196   5.621   7.621
   60SER     HG 4809  14.180   5.527   7.608
   60SER      C 4810  14.270   5.807   7.845
   60SER      O 4811  14.275   5.775   7.964
   61ARG      N 4812  14.381   5.851   7.786
   61ARG      H 4813  14.380   5.853   7.685
   61ARG     CA 4814  14.503   5.897   7.850
   61ARG     HA 4815  14.576   5.901   7.769
   61ARG     CB 4816  14.487   6.042   7.893
   61ARG    HB1 4817  14.425   6.046   7.982
   61ARG    HB2 4818  14.582   6.087   7.923
   61ARG     CG 4819  14.429   6.129   7.782
   61ARG    HG1 4820  14.482   6.113   7.688
   61ARG    HG2 4821  14.325   6.108   7.759
   61ARG     CD 4822  14.420   6.280   7.806
   61ARG    HD1 4823  14.361   6.300   7.895
   61ARG    HD2 4824  14.364   6.327   7.726
   61ARG     NE 4825  14.553   6.340   7.819
   61ARG     HE 4826  14.631   6.276   7.813
   61ARG     CZ 4827  14.573   6.473   7.824
   61ARG    NH1 4828  14.476   6.564   7.810
   61ARG   HH11 4829  14.382   6.528   7.814
   61ARG   HH12 4830  14.498   6.662   7.823
   61ARG    NH2 4831  14.699   6.519   7.832
   61ARG   HH21 4832  14.722   6.616   7.819
   61ARG   HH22 4833  14.774   6.452   7.843
   61ARG      C 4834  14.573   5.819   7.961
   61ARG      O 4835  14.565   5.850   8.079
   62GLY      N 4836  14.651   5.714   7.934
   62GLY      H 4837  14.693   5.668   8.013
   62GLY     CA 4838  14.703   5.674   7.805
   62GLY    HA1 4839  14.794   5.614   7.810
   62GLY    HA2 4840  14.723   5.757   7.737
   62GLY      C 4841  14.618   5.582   7.719
   62GLY      O 4842  14.532   5.626   7.642
   63GLU      N 4843  14.629   5.451   7.744
   63GLU      H 4844  14.709   5.435   7.803
   63GLU     CA 4845  14.558   5.340   7.684
   63GLU     HA 4846  14.468   5.387   7.644
   63GLU     CB 4847  14.638   5.279   7.570
   63GLU    HB1 4848  14.711   5.209   7.610
   63GLU    HB2 4849  14.693   5.358   7.518
   63GLU     CG 4850  14.562   5.208   7.458
   63GLU    HG1 4851  14.629   5.148   7.396
   63GLU    HG2 4852  14.497   5.134   7.506
   63GLU     CD 4853  14.486   5.306   7.371
   63GLU    OE1 4854  14.361   5.305   7.365
   63GLU    OE2 4855  14.558   5.386   7.307
   63GLU      C 4856  14.516   5.229   7.779
   63GLU      O 4857  14.592   5.196   7.870
   64HIS      N 4858  14.395   5.172   7.768
   64HIS      H 4859  14.329   5.207   7.700
   64HIS     CA 4860  14.352   5.060   7.848
   64HIS     HA 4861  14.435   5.024   7.909
   64HIS     CB 4862  14.310   4.947   7.754
   64HIS    HB1 4863  14.218   4.971   7.700
   64HIS    HB2 4864  14.283   4.864   7.820
   64HIS     CG 4865  14.414   4.900   7.656
   64HIS    ND1 4866  14.547   4.871   7.687
   64HIS    CE1 4867  14.602   4.833   7.572
   64HIS    HE1 4868  14.703   4.795   7.566
   64HIS    NE2 4869  14.516   4.845   7.470
   64HIS    HE2 4870  14.528   4.823   7.372
   64HIS    CD2 4871  14.393   4.880   7.522
   64HIS    HD2 4872  14.299   4.901   7.474
   64HIS      C 4873  14.239   5.085   7.946
   64HIS      O 4874  14.188   4.992   8.009
   65ARG      N 4875  14.182   5.206   7.950
   65ARG      H 4876  14.237   5.276   7.902
   65ARG     CA 4877  14.059   5.242   8.018
   65ARG     HA 4878  14.013   5.158   8.070
   65ARG     CB 4879  13.944   5.298   7.934
   65ARG    HB1 4880  13.899   5.215   7.880
   65ARG    HB2 4881  13.982   5.371   7.862
   65ARG     CG 4882  13.825   5.344   8.018
   65ARG    HG1 4883  13.850   5.441   8.061
   65ARG    HG2 4884  13.807   5.266   8.092
   65ARG     CD 4885  13.698   5.365   7.936
   65ARG    HD1 4886  13.668   5.265   7.903
   65ARG    HD2 4887  13.720   5.426   7.848
   65ARG     NE 4888  13.590   5.415   8.021
   65ARG     HE 4889  13.600   5.410   8.121
   65ARG     CZ 4890  13.472   5.448   7.966
   65ARG    NH1 4891  13.463   5.464   7.833
   65ARG   HH11 4892  13.550   5.455   7.782
   65ARG   HH12 4893  13.375   5.456   7.785
   65ARG    NH2 4894  13.357   5.456   8.034
   65ARG   HH21 4895  13.271   5.494   7.997
   65ARG   HH22 4896  13.370   5.454   8.134
   65ARG      C 4897  14.103   5.338   8.127
   65ARG      O 4898  14.086   5.459   8.112
   66GLN      N 4899  14.158   5.278   8.232
   66GLN      H 4900  14.156   5.177   8.228
   66GLN     CA 4901  14.225   5.329   8.351
   66GLN     HA 4902  14.229   5.241   8.415
   66GLN     CB 4903  14.365   5.375   8.313
   66GLN    HB1 4904  14.414   5.283   8.281
   66GLN    HB2 4905  14.415   5.402   8.406
   66GLN     CG 4906  14.385   5.482   8.205
   66GLN    HG1 4907  14.326   5.570   8.232
   66GLN    HG2 4908  14.348   5.440   8.112
   66GLN     CD 4909  14.530   5.527   8.203
   66GLN    OE1 4910  14.614   5.498   8.117
   66GLN    NE2 4911  14.564   5.621   8.291
   66GLN   HE21 4912  14.493   5.666   8.348
   66GLN   HE22 4913  14.659   5.655   8.290
   66GLN      C 4914  14.149   5.425   8.440
   66GLN      O 4915  14.206   5.504   8.516
   67ASP      N 4916  14.016   5.424   8.436
   67ASP      H 4917  13.977   5.364   8.365
   67ASP     CA 4918  13.928   5.493   8.528
   67ASP     HA 4919  13.987   5.506   8.619
   67ASP     CB 4920  13.890   5.633   8.479
   67ASP    HB1 4921  13.834   5.686   8.556
   67ASP    HB2 4922  13.978   5.692   8.456
   67ASP     CG 4923  13.799   5.629   8.357
   67ASP    OD1 4924  13.723   5.532   8.335
   67ASP    OD2 4925  13.806   5.727   8.280
   67ASP      C 4926  13.812   5.412   8.584
   67ASP      O 4927  13.779   5.311   8.522
   68ARG      N 4928  13.753   5.451   8.697
   68ARG      H 4929  13.784   5.530   8.751
   68ARG     CA 4930  13.621   5.408   8.738
   68ARG     HA 4931  13.587   5.338   8.662
   68ARG     CB 4932  13.541   5.538   8.747
   68ARG    HB1 4933  13.453   5.508   8.803
   68ARG    HB2 4934  13.599   5.612   8.802
   68ARG     CG 4935  13.497   5.587   8.610
   68ARG    HG1 4936  13.431   5.509   8.571
   68ARG    HG2 4937  13.591   5.603   8.557
   68ARG     CD 4938  13.409   5.709   8.630
   68ARG    HD1 4939  13.463   5.780   8.693
   68ARG    HD2 4940  13.323   5.687   8.693
   68ARG     NE 4941  13.358   5.756   8.501
   68ARG     HE 4942  13.397   5.716   8.417
   68ARG     CZ 4943  13.244   5.827   8.495
   68ARG    NH1 4944  13.203   5.911   8.591
   68ARG   HH11 4945  13.116   5.963   8.588
   68ARG   HH12 4946  13.263   5.920   8.672
   68ARG    NH2 4947  13.170   5.837   8.384
   68ARG   HH21 4948  13.198   5.789   8.299
   68ARG   HH22 4949  13.092   5.900   8.380
   68ARG      C 4950  13.622   5.346   8.877
   68ARG      O 4951  13.690   5.399   8.964
   69ARG      N 4952  13.557   5.230   8.896
   69ARG      H 4953  13.514   5.204   8.809
   69ARG     CA 4954  13.557   5.130   9.001
   69ARG     HA 4955  13.469   5.072   8.976
   69ARG     CB 4956  13.677   5.039   8.973
   69ARG    HB1 4957  13.672   5.013   8.867
   69ARG    HB2 4958  13.675   4.952   9.039
   69ARG     CG 4959  13.818   5.095   8.989
   69ARG    HG1 4960  13.826   5.182   8.924
   69ARG    HG2 4961  13.851   5.144   9.080
   69ARG     CD 4962  13.924   4.997   8.941
   69ARG    HD1 4963  13.922   5.008   8.832
   69ARG    HD2 4964  13.883   4.898   8.964
   69ARG     NE 4965  14.058   5.027   8.990
   69ARG     HE 4966  14.079   5.114   9.037
   69ARG     CZ 4967  14.151   4.945   9.040
   69ARG    NH1 4968  14.158   4.813   9.018
   69ARG   HH11 4969  14.071   4.784   8.976
   69ARG   HH12 4970  14.224   4.751   9.062
   69ARG    NH2 4971  14.259   4.979   9.112
   69ARG   HH21 4972  14.326   4.914   9.150
   69ARG   HH22 4973  14.272   5.074   9.145
   69ARG      C 4974  13.551   5.185   9.143
   69ARG      O 4975  13.590   5.114   9.235
   70GLU      N 4976  13.496   5.303   9.172
   70GLU      H 4977  13.467   5.365   9.098
   70GLU     CA 4978  13.477   5.347   9.309
   70GLU     HA 4979  13.569   5.319   9.360
   70GLU     CB 4980  13.465   5.499   9.322
   70GLU    HB1 4981  13.388   5.537   9.255
   70GLU    HB2 4982  13.438   5.529   9.423
   70GLU     CG 4983  13.596   5.567   9.284
   70GLU    HG1 4984  13.667   5.509   9.343
   70GLU    HG2 4985  13.608   5.564   9.176
   70GLU     CD 4986  13.603   5.713   9.326
   70GLU    OE1 4987  13.514   5.791   9.286
   70GLU    OE2 4988  13.694   5.749   9.403
   70GLU      C 4989  13.364   5.282   9.386
   70GLU      O 4990  13.377   5.247   9.503
   71ARG      N 4991  13.241   5.265   9.338
   71ARG      H 4992  13.177   5.230   9.408
   71ARG     CA 4993  13.185   5.286   9.206
   71ARG     HA 4994  13.256   5.340   9.143
   71ARG     CB 4995  13.064   5.378   9.211
   71ARG    HB1 4996  13.022   5.395   9.112
   71ARG    HB2 4997  13.088   5.481   9.238
   71ARG     CG 4998  12.944   5.341   9.299
   71ARG    HG1 4999  12.863   5.402   9.260
   71ARG    HG2 5000  12.967   5.375   9.400
   71ARG     CD 5001  12.902   5.195   9.291
   71ARG    HD1 5002  12.991   5.138   9.319
   71ARG    HD2 5003  12.876   5.177   9.187
   71ARG     NE 5004  12.787   5.164   9.377
   71ARG     HE 5005  12.768   5.231   9.450
   71ARG     CZ 5006  12.703   5.060   9.367
   71ARG    NH1 5007  12.588   5.056   9.434
   71ARG   HH11 5008  12.559   5.123   9.504
   71ARG   HH12 5009  12.528   4.974   9.436
   71ARG    NH2 5010  12.726   4.949   9.296
   71ARG   HH21 5011  12.804   4.943   9.232
   71ARG   HH22 5012  12.647   4.886   9.287
   71ARG      C 5013  13.160   5.164   9.119
   71ARG      O 5014  13.112   5.182   9.007
   72PRO      N 5015  13.187   5.039   9.157
   72PRO     CD 5016  13.239   4.987   9.282
   72PRO    HD1 5017  13.345   5.011   9.286
   72PRO    HD2 5018  13.181   5.020   9.368
   72PRO     CG 5019  13.228   4.835   9.273
   72PRO    HG1 5020  13.129   4.816   9.315
   72PRO    HG2 5021  13.304   4.782   9.331
   72PRO     CB 5022  13.246   4.809   9.124
   72PRO    HB1 5023  13.214   4.711   9.090
   72PRO    HB2 5024  13.352   4.819   9.099
   72PRO     CA 5025  13.170   4.928   9.065
   72PRO     HA 5026  13.212   4.953   8.968
   72PRO      C 5027  13.023   4.895   9.041
   72PRO      O 5028  12.943   4.923   9.130
   73TYR      N 5029  12.984   4.851   8.921
   73TYR      H 5030  13.058   4.810   8.866
   73TYR     CA 5031  12.853   4.820   8.868
   73TYR     HA 5032  12.790   4.793   8.953
   73TYR     CB 5033  12.787   4.934   8.790
   73TYR    HB1 5034  12.693   4.905   8.743
   73TYR    HB2 5035  12.848   4.961   8.704
   73TYR     CG 5036  12.753   5.055   8.874
   73TYR    CD1 5037  12.654   5.054   8.972
   73TYR    HD1 5038  12.594   4.966   8.990
   73TYR    CE1 5039  12.626   5.165   9.053
   73TYR    HE1 5040  12.550   5.155   9.129
   73TYR     CZ 5041  12.703   5.281   9.030
   73TYR     OH 5042  12.663   5.389   9.102
   73TYR     HH 5043  12.716   5.467   9.082
   73TYR    CE2 5044  12.813   5.280   8.942
   73TYR    HE2 5045  12.871   5.371   8.930
   73TYR    CD2 5046  12.837   5.167   8.864
   73TYR    HD2 5047  12.922   5.165   8.798
   73TYR      C 5048  12.864   4.696   8.780
   73TYR    OC1 5049  12.953   4.681   8.694
   73TYR    OC2 5050  12.767   4.619   8.793
    1GLY      N 5051  11.307   9.452   6.123
    1GLY     H1 5052  11.355   9.516   6.184
    1GLY     H2 5053  11.328   9.359   6.157
    1GLY     H3 5054  11.351   9.465   6.033
    1GLY     CA 5055  11.160   9.463   6.124
    1GLY    HA1 5056  11.127   9.551   6.069
    1GLY    HA2 5057  11.117   9.373   6.079
    1GLY      C 5058  11.118   9.474   6.270
    1GLY      O 5059  11.180   9.555   6.338
    2PRO      N 5060  11.046   9.374   6.321
    2PRO     CD 5061  10.972   9.273   6.248
    2PRO    HD1 5062  11.010   9.246   6.150
    2PRO    HD2 5063  10.871   9.308   6.228
    2PRO     CG 5064  10.981   9.155   6.344
    2PRO    HG1 5065  11.080   9.108   6.344
    2PRO    HG2 5066  10.906   9.083   6.312
    2PRO     CB 5067  10.951   9.226   6.475
    2PRO    HB1 5068  10.968   9.175   6.570
    2PRO    HB2 5069  10.843   9.244   6.473
    2PRO     CA 5070  11.028   9.357   6.464
    2PRO     HA 5071  11.130   9.351   6.503
    2PRO      C 5072  10.966   9.472   6.544
    2PRO      O 5073  10.984   9.482   6.665
    3GLY      N 5074  10.879   9.559   6.493
    3GLY      H 5075  10.844   9.604   6.577
    3GLY     CA 5076  10.812   9.571   6.365
    3GLY    HA1 5077  10.872   9.556   6.276
    3GLY    HA2 5078  10.780   9.675   6.358
    3GLY      C 5079  10.687   9.484   6.361
    3GLY      O 5080  10.649   9.452   6.249
    4GLY      N 5081  10.623   9.444   6.471
    4GLY      H 5082  10.651   9.487   6.558
    4GLY     CA 5083  10.504   9.362   6.480
    4GLY    HA1 5084  10.486   9.346   6.586
    4GLY    HA2 5085  10.526   9.266   6.434
    4GLY      C 5086  10.377   9.423   6.421
    4GLY      O 5087  10.374   9.542   6.391
    5GLY      N 5088  10.283   9.334   6.390
    5GLY      H 5089  10.297   9.238   6.420
    5GLY     CA 5090  10.159   9.361   6.321
    5GLY    HA1 5091  10.089   9.283   6.354
    5GLY    HA2 5092  10.131   9.458   6.363
    5GLY      C 5093  10.175   9.366   6.170
    5GLY      O 5094  10.277   9.318   6.121
    6PRO      N 5095  10.083   9.418   6.088
    6PRO     CD 5096  10.080   9.388   5.946
    6PRO    HD1 5097  10.078   9.280   5.933
    6PRO    HD2 5098  10.166   9.430   5.894
    6PRO     CG 5099   9.946   9.433   5.888
    6PRO    HG1 5100   9.919   9.361   5.811
    6PRO    HG2 5101   9.953   9.535   5.850
    6PRO     CB 5102   9.860   9.432   6.014
    6PRO    HB1 5103   9.816   9.333   6.027
    6PRO    HB2 5104   9.780   9.506   6.007
    6PRO     CA 5105   9.953   9.467   6.129
    6PRO     HA 5106   9.927   9.413   6.220
    6PRO      C 5107   9.944   9.614   6.168
    6PRO      O 5108   9.844   9.661   6.223
    7GLY      N 5109  10.036   9.704   6.132
    7GLY      H 5110  10.008   9.799   6.152
    7GLY     CA 5111  10.157   9.691   6.054
    7GLY    HA1 5112  10.217   9.618   6.109
    7GLY    HA2 5113  10.133   9.652   5.955
    7GLY      C 5114  10.247   9.812   6.039
    7GLY      O 5115  10.210   9.926   6.068
    8GLY      N 5116  10.367   9.791   5.985
    8GLY      H 5117  10.425   9.864   5.945
    8GLY     CA 5118  10.441   9.666   5.988
    8GLY    HA1 5119  10.439   9.640   6.094
    8GLY    HA2 5120  10.392   9.598   5.919
    8GLY      C 5121  10.586   9.689   5.946
    8GLY      O 5122  10.617   9.707   5.828
    9SER      N 5123  10.681   9.686   6.040
    9SER      H 5124  10.652   9.655   6.131
    9SER     CA 5125  10.822   9.712   6.018
    9SER     HA 5126  10.877   9.716   6.112
    9SER     CB 5127  10.888   9.601   5.937
    9SER    HB1 5128  10.987   9.632   5.904
    9SER    HB2 5129  10.834   9.570   5.848
    9SER     OG 5130  10.896   9.487   6.021
    9SER     HG 5131  10.837   9.427   5.976
    9SER      C 5132  10.833   9.849   5.953
    9SER      O 5133  10.889   9.863   5.845
   10HIS      N 5134  10.771   9.953   6.009
   10HIS      H 5135  10.726   9.944   6.099
   10HIS     CA 5136  10.743  10.079   5.944
   10HIS     HA 5137  10.839  10.108   5.902
   10HIS     CB 5138  10.714  10.191   6.044
   10HIS    HB1 5139  10.770  10.282   6.022
   10HIS    HB2 5140  10.752  10.159   6.141
   10HIS     CG 5141  10.569  10.225   6.062
   10HIS    ND1 5142  10.501  10.336   6.011
   10HIS    CE1 5143  10.373  10.315   6.041
   10HIS    HE1 5144  10.290  10.380   6.017
   10HIS    NE2 5145  10.356  10.204   6.116
   10HIS    HE2 5146  10.269  10.168   6.152
   10HIS    CD2 5147  10.480  10.146   6.131
   10HIS    HD2 5148  10.503  10.058   6.189
   10HIS      C 5149  10.636  10.063   5.837
   10HIS      O 5150  10.529  10.005   5.850
   11MET      N 5151  10.651  10.125   5.719
   11MET      H 5152  10.574  10.135   5.654
   11MET     CA 5153  10.778  10.147   5.653
   11MET     HA 5154  10.859  10.094   5.702
   11MET     CB 5155  10.820  10.288   5.696
   11MET    HB1 5156  10.765  10.370   5.651
   11MET    HB2 5157  10.801  10.296   5.803
   11MET     CG 5158  10.968  10.313   5.671
   11MET    HG1 5159  10.981  10.336   5.565
   11MET    HG2 5160  11.027  10.224   5.694
   11MET     SD 5161  11.056  10.453   5.744
   11MET     CE 5162  10.930  10.581   5.723
   11MET    HE1 5163  10.977  10.670   5.765
   11MET    HE2 5164  10.841  10.552   5.779
   11MET    HE3 5165  10.904  10.593   5.618
   11MET      C 5166  10.784  10.124   5.502
   11MET      O 5167  10.693  10.163   5.429
   12GLY      N 5168  10.896  10.075   5.448
   12GLY      H 5169  10.962  10.034   5.512
   12GLY     CA 5170  10.933  10.065   5.309
   12GLY    HA1 5171  10.914  10.157   5.253
   12GLY    HA2 5172  11.039  10.042   5.299
   12GLY      C 5173  10.856   9.961   5.229
   12GLY      O 5174  10.894   9.921   5.119
   13GLY      N 5175  10.748   9.912   5.289
   13GLY      H 5176  10.725   9.935   5.385
   13GLY     CA 5177  10.648   9.825   5.230
   13GLY    HA1 5178  10.710   9.748   5.184
   13GLY    HA2 5179  10.583   9.779   5.305
   13GLY      C 5180  10.560   9.891   5.125
   13GLY      O 5181  10.479   9.972   5.169
   14ASN      N 5182  10.580   9.850   4.999
   14ASN      H 5183  10.648   9.779   4.976
   14ASN     CA 5184  10.518   9.911   4.883
   14ASN     HA 5185  10.488  10.011   4.915
   14ASN     CB 5186  10.388   9.843   4.839
   14ASN    HB1 5187  10.420   9.740   4.820
   14ASN    HB2 5188  10.344   9.885   4.748
   14ASN     CG 5189  10.274   9.844   4.939
   14ASN    OD1 5190  10.245   9.749   5.011
   14ASN    ND2 5191  10.206   9.957   4.959
   14ASN   HD21 5192  10.125   9.947   5.018
   14ASN   HD22 5193  10.221  10.046   4.913
   14ASN      C 5194  10.625   9.943   4.780
   14ASN      O 5195  10.587  10.000   4.679
   15TYR      N 5196  10.753   9.910   4.800
   15TYR      H 5197  10.783   9.850   4.875
   15TYR     CA 5198  10.864   9.964   4.725
   15TYR     HA 5199  10.839   9.997   4.624
   15TYR     CB 5200  10.897  10.096   4.795
   15TYR    HB1 5201  10.938  10.070   4.893
   15TYR    HB2 5202  10.972  10.146   4.734
   15TYR     CG 5203  10.789  10.198   4.823
   15TYR    CD1 5204  10.754  10.225   4.956
   15TYR    HD1 5205  10.808  10.177   5.037
   15TYR    CE1 5206  10.653  10.320   4.977
   15TYR    HE1 5207  10.613  10.349   5.073
   15TYR     CZ 5208  10.590  10.377   4.865
   15TYR     OH 5209  10.510  10.486   4.882
   15TYR     HH 5210  10.497  10.527   4.796
   15TYR    CE2 5211  10.625  10.340   4.733
   15TYR    HE2 5212  10.571  10.384   4.650
   15TYR    CD2 5213  10.736  10.258   4.709
   15TYR    HD2 5214  10.770  10.243   4.608
   15TYR      C 5215  10.982   9.869   4.714
   15TYR      O 5216  11.091   9.895   4.765
   16GLY      N 5217  10.974   9.759   4.639
   16GLY      H 5218  11.062   9.710   4.637
   16GLY     CA 5219  10.863   9.696   4.569
   16GLY    HA1 5220  10.769   9.723   4.616
   16GLY    HA2 5221  10.862   9.733   4.467
   16GLY      C 5222  10.881   9.545   4.570
   16GLY      O 5223  10.966   9.493   4.643
   17ASP      N 5224  10.798   9.481   4.487
   17ASP      H 5225  10.729   9.538   4.441
   17ASP     CA 5226  10.783   9.337   4.478
   17ASP     HA 5227  10.842   9.283   4.552
   17ASP     CB 5228  10.831   9.291   4.341
   17ASP    HB1 5229  10.934   9.256   4.350
   17ASP    HB2 5230  10.777   9.206   4.298
   17ASP     CG 5231  10.809   9.390   4.227
   17ASP    OD1 5232  10.912   9.435   4.171
   17ASP    OD2 5233  10.696   9.425   4.188
   17ASP      C 5234  10.640   9.291   4.501
   17ASP      O 5235  10.549   9.351   4.444
   18ASP      N 5236  10.618   9.183   4.577
   18ASP      H 5237  10.693   9.155   4.639
   18ASP     CA 5238  10.484   9.142   4.615
   18ASP     HA 5239  10.414   9.166   4.536
   18ASP     CB 5240  10.471   8.990   4.629
   18ASP    HB1 5241  10.497   8.951   4.727
   18ASP    HB2 5242  10.366   8.967   4.611
   18ASP     CG 5243  10.563   8.911   4.537
   18ASP    OD1 5244  10.519   8.874   4.426
   18ASP    OD2 5245  10.677   8.880   4.575
   18ASP      C 5246  10.434   9.217   4.738
   18ASP      O 5247  10.514   9.254   4.824
   19ARG      N 5248  10.303   9.236   4.748
   19ARG      H 5249  10.246   9.181   4.685
   19ARG     CA 5250  10.228   9.308   4.850
   19ARG     HA 5251  10.123   9.279   4.845
   19ARG     CB 5252  10.239   9.459   4.831
   19ARG    HB1 5253  10.184   9.513   4.908
   19ARG    HB2 5254  10.345   9.480   4.848
   19ARG     CG 5255  10.193   9.521   4.700
   19ARG    HG1 5256  10.255   9.488   4.617
   19ARG    HG2 5257  10.206   9.628   4.716
   19ARG     CD 5258  10.054   9.490   4.645
   19ARG    HD1 5259  10.040   9.382   4.636
   19ARG    HD2 5260   9.983   9.534   4.715
   19ARG     NE 5261  10.038   9.547   4.511
   19ARG     HE 5262  10.124   9.568   4.463
   19ARG     CZ 5263   9.919   9.584   4.462
   19ARG    NH1 5264   9.921   9.666   4.356
   19ARG   HH11 5265   9.837   9.676   4.301
   19ARG   HH12 5266  10.007   9.697   4.314
   19ARG    NH2 5267   9.801   9.537   4.503
   19ARG   HH21 5268   9.717   9.555   4.449
   19ARG   HH22 5269   9.802   9.482   4.588
   19ARG      C 5270  10.274   9.267   4.989
   19ARG      O 5271  10.318   9.347   5.071
   20ARG      N 5272  10.266   9.137   5.018
   20ARG      H 5273  10.213   9.081   4.952
   20ARG     CA 5274  10.314   9.085   5.144
   20ARG     HA 5275  10.407   9.137   5.167
   20ARG     CB 5276  10.342   8.935   5.140
   20ARG    HB1 5277  10.414   8.896   5.069
   20ARG    HB2 5278  10.394   8.919   5.234
   20ARG     CG 5279  10.218   8.847   5.146
   20ARG    HG1 5280  10.155   8.883   5.228
   20ARG    HG2 5281  10.177   8.865   5.047
   20ARG     CD 5282  10.237   8.698   5.174
   20ARG    HD1 5283  10.147   8.643   5.146
   20ARG    HD2 5284  10.249   8.686   5.282
   20ARG     NE 5285  10.347   8.622   5.116
   20ARG     HE 5286  10.346   8.590   5.020
   20ARG     CZ 5287  10.450   8.570   5.185
   20ARG    NH1 5288  10.528   8.476   5.130
   20ARG   HH11 5289  10.601   8.428   5.182
   20ARG   HH12 5290  10.494   8.444   5.041
   20ARG    NH2 5291  10.486   8.598   5.311
   20ARG   HH21 5292  10.440   8.674   5.359
   20ARG   HH22 5293  10.582   8.577   5.335
   20ARG      C 5294  10.227   9.120   5.265
   20ARG      O 5295  10.105   9.118   5.250
   21GLY      N 5296  10.271   9.163   5.383
   21GLY      H 5297  10.207   9.180   5.459
   21GLY     CA 5298  10.405   9.208   5.413
   21GLY    HA1 5299  10.466   9.122   5.442
   21GLY    HA2 5300  10.440   9.253   5.320
   21GLY      C 5301  10.406   9.314   5.522
   21GLY      O 5302  10.339   9.295   5.623
   22GLY      N 5303  10.489   9.415   5.497
   22GLY      H 5304  10.549   9.421   5.415
   22GLY     CA 5305  10.496   9.531   5.584
   22GLY    HA1 5306  10.504   9.488   5.684
   22GLY    HA2 5307  10.589   9.585   5.567
   22GLY      C 5308  10.382   9.631   5.568
   22GLY      O 5309  10.273   9.590   5.530
   23ARG      N 5310  10.419   9.757   5.593
   23ARG      H 5311  10.518   9.768   5.609
   23ARG     CA 5312  10.337   9.876   5.599
   23ARG     HA 5313  10.401   9.952   5.643
   23ARG     CB 5314  10.304   9.930   5.460
   23ARG    HB1 5315  10.397   9.942   5.403
   23ARG    HB2 5316  10.252  10.025   5.473
   23ARG     CG 5317  10.225   9.847   5.359
   23ARG    HG1 5318  10.218   9.893   5.261
   23ARG    HG2 5319  10.269   9.752   5.329
   23ARG     CD 5320  10.081   9.814   5.398
   23ARG    HD1 5321  10.085   9.735   5.472
   23ARG    HD2 5322  10.025   9.899   5.437
   23ARG     NE 5323  10.010   9.767   5.279
   23ARG     HE 5324   9.949   9.833   5.232
   23ARG     CZ 5325  10.016   9.647   5.221
   23ARG    NH1 5326  10.088   9.548   5.277
   23ARG   HH11 5327  10.065   9.453   5.250
   23ARG   HH12 5328  10.142   9.562   5.361
   23ARG    NH2 5329   9.951   9.617   5.108
   23ARG   HH21 5330   9.966   9.524   5.071
   23ARG   HH22 5331   9.905   9.694   5.062
   23ARG      C 5332  10.222   9.869   5.699
   23ARG      O 5333  10.174   9.763   5.739
   24GLY      N 5334  10.183   9.983   5.756
   24GLY      H 5335  10.114   9.974   5.830
   24GLY     CA 5336  10.233  10.117   5.733
   24GLY    HA1 5337  10.239  10.142   5.627
   24GLY    HA2 5338  10.334  10.126   5.773
   24GLY      C 5339  10.142  10.214   5.807
   24GLY      O 5340  10.056  10.175   5.885
   25GLY      N 5341  10.155  10.342   5.770
   25GLY      H 5342  10.233  10.362   5.709
   25GLY     CA 5343  10.086  10.456   5.828
   25GLY    HA1 5344   9.979  10.450   5.808
   25GLY    HA2 5345  10.099  10.453   5.936
   25GLY      C 5346  10.131  10.591   5.773
   25GLY      O 5347  10.249  10.609   5.746
   26TYR      N 5348  10.035  10.683   5.757
   26TYR      H 5349   9.943  10.656   5.788
   26TYR     CA 5350  10.053  10.818   5.708
   26TYR     HA 5351  10.160  10.833   5.690
   26TYR     CB 5352  10.038  10.917   5.823
   26TYR    HB1 5353  10.074  11.004   5.768
   26TYR    HB2 5354  10.105  10.894   5.905
   26TYR     CG 5355   9.901  10.938   5.883
   26TYR    CD1 5356   9.861  11.070   5.906
   26TYR    HD1 5357   9.924  11.153   5.879
   26TYR    CE1 5358   9.738  11.096   5.967
   26TYR    HE1 5359   9.713  11.199   5.986
   26TYR     CZ 5360   9.650  10.992   6.006
   26TYR     OH 5361   9.545  11.009   6.091
   26TYR     HH 5362   9.496  10.927   6.098
   26TYR    CE2 5363   9.688  10.861   5.972
   26TYR    HE2 5364   9.632  10.784   6.024
   26TYR    CD2 5365   9.818  10.834   5.928
   26TYR    HD2 5366   9.847  10.730   5.935
   26TYR      C 5367   9.989  10.851   5.574
   26TYR      O 5368   9.978  10.968   5.538
   27ASP      N 5369   9.950  10.754   5.491
   27ASP      H 5370   9.993  10.665   5.512
   27ASP     CA 5371   9.881  10.754   5.364
   27ASP     HA 5372   9.877  10.654   5.319
   27ASP     CB 5373   9.949  10.836   5.255
   27ASP    HB1 5374  10.057  10.820   5.256
   27ASP    HB2 5375   9.942  10.944   5.266
   27ASP     CG 5376   9.901  10.800   5.115
   27ASP    OD1 5377   9.899  10.680   5.080
   27ASP    OD2 5378   9.876  10.897   5.040
   27ASP      C 5379   9.735  10.791   5.387
   27ASP      O 5380   9.646  10.707   5.374
   28ARG      N 5381   9.706  10.914   5.429
   28ARG      H 5382   9.785  10.975   5.445
   28ARG     CA 5383   9.575  10.965   5.462
   28ARG     HA 5384   9.510  10.879   5.449
   28ARG     CB 5385   9.533  11.069   5.359
   28ARG    HB1 5386   9.425  11.083   5.370
   28ARG    HB2 5387   9.537  11.011   5.266
   28ARG     CG 5388   9.605  11.202   5.341
   28ARG    HG1 5389   9.569  11.242   5.246
   28ARG    HG2 5390   9.585  11.267   5.427
   28ARG     CD 5391   9.754  11.204   5.308
   28ARG    HD1 5392   9.766  11.297   5.253
   28ARG    HD2 5393   9.781  11.121   5.243
   28ARG     NE 5394   9.833  11.222   5.431
   28ARG     HE 5395   9.789  11.188   5.515
   28ARG     CZ 5396   9.958  11.270   5.430
   28ARG    NH1 5397  10.031  11.289   5.320
   28ARG   HH11 5398   9.997  11.270   5.227
   28ARG   HH12 5399  10.127  11.318   5.331
   28ARG    NH2 5400  10.027  11.279   5.545
   28ARG   HH21 5401   9.978  11.262   5.631
   28ARG   HH22 5402  10.114  11.330   5.538
   28ARG      C 5403   9.573  11.018   5.605
   28ARG      O 5404   9.639  11.116   5.637
   29GLY      N 5405   9.495  10.970   5.702
   29GLY      H 5406   9.498  11.021   5.789
   29GLY     CA 5407   9.421  10.845   5.699
   29GLY    HA1 5408   9.336  10.845   5.768
   29GLY    HA2 5409   9.380  10.820   5.601
   29GLY      C 5410   9.507  10.724   5.729
   29GLY      O 5411   9.622  10.715   5.685
   30GLY      N 5412   9.451  10.620   5.791
   30GLY      H 5413   9.510  10.547   5.829
   30GLY     CA 5414   9.312  10.593   5.824
   30GLY    HA1 5415   9.251  10.649   5.752
   30GLY    HA2 5416   9.289  10.628   5.925
   30GLY      C 5417   9.268  10.448   5.824
   30GLY      O 5418   9.356  10.366   5.799
   31TYR      N 5419   9.143  10.420   5.860
   31TYR      H 5420   9.085  10.501   5.877
   31TYR     CA 5421   9.103  10.284   5.893
   31TYR     HA 5422   9.016  10.300   5.956
   31TYR     CB 5423   9.052  10.201   5.775
   31TYR    HB1 5424   9.030  10.103   5.817
   31TYR    HB2 5425   9.132  10.188   5.702
   31TYR     CG 5426   8.928  10.260   5.711
   31TYR    CD1 5427   8.808  10.189   5.720
   31TYR    HD1 5428   8.793  10.099   5.778
   31TYR    CE1 5429   8.688  10.234   5.662
   31TYR    HE1 5430   8.593  10.185   5.678
   31TYR     CZ 5431   8.690  10.349   5.581
   31TYR     OH 5432   8.574  10.397   5.529
   31TYR     HH 5433   8.584  10.488   5.499
   31TYR    CE2 5434   8.814  10.413   5.560
   31TYR    HE2 5435   8.823  10.492   5.487
   31TYR    CD2 5436   8.930  10.371   5.627
   31TYR    HD2 5437   9.022  10.416   5.592
   31TYR      C 5438   9.202  10.212   5.983
   31TYR      O 5439   9.224  10.258   6.094
   32ARG      N 5440   9.269  10.112   5.926
   32ARG      H 5441   9.242  10.096   5.830
   32ARG     CA 5442   9.385  10.044   5.981
   32ARG     HA 5443   9.447  10.116   6.034
   32ARG     CB 5444   9.333   9.932   6.071
   32ARG    HB1 5445   9.255   9.984   6.127
   32ARG    HB2 5446   9.406   9.897   6.144
   32ARG     CG 5447   9.270   9.809   6.008
   32ARG    HG1 5448   9.350   9.754   5.958
   32ARG    HG2 5449   9.237   9.744   6.089
   32ARG     CD 5450   9.154   9.830   5.912
   32ARG    HD1 5451   9.180   9.899   5.831
   32ARG    HD2 5452   9.066   9.874   5.959
   32ARG     NE 5453   9.110   9.709   5.843
   32ARG     HE 5454   9.058   9.640   5.897
   32ARG     CZ 5455   9.159   9.661   5.728
   32ARG    NH1 5456   9.256   9.720   5.657
   32ARG   HH11 5457   9.290   9.679   5.571
   32ARG   HH12 5458   9.278   9.818   5.672
   32ARG    NH2 5459   9.111   9.548   5.675
   32ARG   HH21 5460   9.134   9.519   5.581
   32ARG   HH22 5461   9.052   9.496   5.739
   32ARG      C 5462   9.476   9.986   5.874
   32ARG      O 5463   9.430   9.953   5.765
   33GLY      N 5464   9.591   9.932   5.916
   33GLY      H 5465   9.650   9.889   5.846
   33GLY     CA 5466   9.666   9.974   6.032
   33GLY    HA1 5467   9.630   9.936   6.128
   33GLY    HA2 5468   9.658  10.083   6.038
   33GLY      C 5469   9.815   9.945   6.024
   33GLY      O 5470   9.866   9.862   5.948
   34ARG      N 5471   9.901  10.020   6.093
   34ARG      H 5472   9.999  10.000   6.078
   34ARG     CA 5473   9.867  10.126   6.186
   34ARG     HA 5474   9.779  10.184   6.156
   34ARG     CB 5475   9.833  10.071   6.324
   34ARG    HB1 5476   9.803  10.154   6.388
   34ARG    HB2 5477   9.746  10.007   6.313
   34ARG     CG 5478   9.935   9.985   6.399
   34ARG    HG1 5479  10.027  10.037   6.423
   34ARG    HG2 5480   9.965   9.903   6.334
   34ARG     CD 5481   9.872   9.932   6.528
   34ARG    HD1 5482   9.765   9.913   6.517
   34ARG    HD2 5483   9.920   9.835   6.544
   34ARG     NE 5484   9.897  10.017   6.644
   34ARG     HE 5485   9.836  10.098   6.649
   34ARG     CZ 5486   9.980   9.984   6.743
   34ARG    NH1 5487   9.985  10.065   6.850
   34ARG   HH11 5488   9.928  10.148   6.854
   34ARG   HH12 5489  10.043  10.031   6.925
   34ARG    NH2 5490  10.060   9.876   6.746
   34ARG   HH21 5491  10.056   9.802   6.677
   34ARG   HH22 5492  10.125   9.867   6.823
   34ARG      C 5493   9.977  10.228   6.206
   34ARG      O 5494  10.086  10.178   6.235
   35GLY      N 5495   9.972  10.360   6.186
   35GLY      H 5496  10.053  10.415   6.212
   35GLY     CA 5497   9.856  10.426   6.132
   35GLY    HA1 5498   9.893  10.519   6.088
   35GLY    HA2 5499   9.809  10.369   6.051
   35GLY      C 5500   9.748  10.451   6.236
   35GLY      O 5501   9.759  10.410   6.352
   36GLY      N 5502   9.631  10.507   6.206
   36GLY      H 5503   9.601  10.525   6.111
   36GLY     CA 5504   9.524  10.548   6.295
   36GLY    HA1 5505   9.438  10.583   6.238
   36GLY    HA2 5506   9.492  10.468   6.361
   36GLY      C 5507   9.571  10.665   6.381
   36GLY      O 5508   9.641  10.752   6.332
   37ASP      N 5509   9.517  10.657   6.503
   37ASP      H 5510   9.472  10.569   6.523
   37ASP     CA 5511   9.547  10.737   6.620
   37ASP     HA 5512   9.487  10.697   6.702
   37ASP     CB 5513   9.693  10.722   6.664
   37ASP    HB1 5514   9.710  10.778   6.756
   37ASP    HB2 5515   9.751  10.772   6.587
   37ASP     CG 5516   9.750  10.584   6.693
   37ASP    OD1 5517   9.873  10.571   6.708
   37ASP    OD2 5518   9.674  10.488   6.718
   37ASP      C 5519   9.516  10.885   6.605
   37ASP      O 5520   9.523  10.969   6.694
   38ARG      N 5521   9.481  10.936   6.486
   38ARG      H 5522   9.471  10.872   6.409
   38ARG     CA 5523   9.468  11.074   6.446
   38ARG     HA 5524   9.450  11.062   6.339
   38ARG     CB 5525   9.601  11.147   6.460
   38ARG    HB1 5526   9.596  11.242   6.406
   38ARG    HB2 5527   9.623  11.178   6.563
   38ARG     CG 5528   9.712  11.067   6.394
   38ARG    HG1 5529   9.689  11.066   6.287
   38ARG    HG2 5530   9.725  10.973   6.449
   38ARG     CD 5531   9.844  11.143   6.401
   38ARG    HD1 5532   9.836  11.246   6.365
   38ARG    HD2 5533   9.877  11.154   6.504
   38ARG     NE 5534   9.951  11.066   6.337
   38ARG     HE 5535   9.943  10.966   6.345
   38ARG     CZ 5536  10.033  11.099   6.237
   38ARG    NH1 5537  10.129  11.016   6.194
   38ARG   HH11 5538  10.186  11.040   6.114
   38ARG   HH12 5539  10.160  10.940   6.253
   38ARG    NH2 5540  10.012  11.205   6.158
   38ARG   HH21 5541   9.933  11.266   6.174
   38ARG   HH22 5542  10.065  11.220   6.073
   38ARG      C 5543   9.353  11.158   6.501
   38ARG      O 5544   9.331  11.267   6.447
   39GLY      N 5545   9.280  11.116   6.604
   39GLY      H 5546   9.307  11.029   6.647
   39GLY     CA 5547   9.183  11.206   6.662
   39GLY    HA1 5548   9.220  11.308   6.671
   39GLY    HA2 5549   9.176  11.168   6.764
   39GLY      C 5550   9.050  11.204   6.588
   39GLY      O 5551   8.962  11.286   6.615
   40GLY      N 5552   9.034  11.113   6.492
   40GLY      H 5553   9.113  11.058   6.461
   40GLY     CA 5554   8.908  11.089   6.425
   40GLY    HA1 5555   8.841  11.045   6.498
   40GLY    HA2 5556   8.867  11.180   6.381
   40GLY      C 5557   8.927  10.993   6.308
   40GLY      O 5558   9.034  10.942   6.279
   41PHE      N 5559   8.819  10.977   6.231
   41PHE      H 5560   8.739  11.035   6.251
   41PHE     CA 5561   8.796  10.872   6.133
   41PHE     HA 5562   8.890  10.822   6.112
   41PHE     CB 5563   8.743  10.929   6.002
   41PHE    HB1 5564   8.699  10.846   5.946
   41PHE    HB2 5565   8.660  10.994   6.028
   41PHE     CG 5566   8.832  11.015   5.917
   41PHE    CD1 5567   8.880  10.979   5.790
   41PHE    HD1 5568   8.857  10.878   5.759
   41PHE    CE1 5569   8.933  11.075   5.702
   41PHE    HE1 5570   8.958  11.047   5.601
   41PHE     CZ 5571   8.970  11.202   5.748
   41PHE     HZ 5572   9.013  11.274   5.680
   41PHE    CE2 5573   8.925  11.243   5.874
   41PHE    HE2 5574   8.929  11.343   5.914
   41PHE    CD2 5575   8.862  11.147   5.954
   41PHE    HD2 5576   8.827  11.178   6.051
   41PHE      C 5577   8.689  10.779   6.190
   41PHE      O 5578   8.585  10.815   6.245
   42ARG      N 5579   8.717  10.649   6.204
   42ARG      H 5580   8.648  10.597   6.257
   42ARG     CA 5581   8.829  10.574   6.152
   42ARG     HA 5582   8.794  10.472   6.167
   42ARG     CB 5583   8.950  10.602   6.240
   42ARG    HB1 5584   8.915  10.617   6.342
   42ARG    HB2 5585   9.006  10.693   6.218
   42ARG     CG 5586   9.045  10.483   6.253
   42ARG    HG1 5587   9.131  10.515   6.311
   42ARG    HG2 5588   9.082  10.454   6.155
   42ARG     CD 5589   8.995  10.354   6.318
   42ARG    HD1 5590   8.887  10.358   6.337
   42ARG    HD2 5591   9.010  10.274   6.246
   42ARG     NE 5592   9.065  10.328   6.443
   42ARG     HE 5593   9.010  10.331   6.528
   42ARG     CZ 5594   9.195  10.305   6.467
   42ARG    NH1 5595   9.235  10.283   6.593
   42ARG   HH11 5596   9.172  10.299   6.670
   42ARG   HH12 5597   9.335  10.278   6.609
   42ARG    NH2 5598   9.282  10.302   6.365
   42ARG   HH21 5599   9.240  10.280   6.276
   42ARG   HH22 5600   9.377  10.269   6.376
   42ARG      C 5601   8.854  10.574   6.002
   42ARG      O 5602   8.958  10.622   5.956
   43GLY      N 5603   8.768  10.521   5.915
   43GLY      H 5604   8.806  10.503   5.823
   43GLY     CA 5605   8.640  10.459   5.946
   43GLY    HA1 5606   8.588  10.444   5.851
   43GLY    HA2 5607   8.562  10.516   5.997
   43GLY      C 5608   8.655  10.321   6.007
   43GLY      O 5609   8.769  10.276   6.018
   44GLY      N 5610   8.542  10.258   6.042
   44GLY      H 5611   8.459  10.315   6.048
   44GLY     CA 5612   8.545  10.128   6.107
   44GLY    HA1 5613   8.449  10.110   6.156
   44GLY    HA2 5614   8.621  10.128   6.185
   44GLY      C 5615   8.568  10.013   6.010
   44GLY      O 5616   8.553  10.023   5.889
   45ARG      N 5617   8.595   9.892   6.060
   45ARG      H 5618   8.598   9.882   6.160
   45ARG     CA 5619   8.601   9.775   5.974
   45ARG     HA 5620   8.511   9.777   5.913
   45ARG     CB 5621   8.611   9.645   6.053
   45ARG    HB1 5622   8.636   9.565   5.983
   45ARG    HB2 5623   8.684   9.652   6.133
   45ARG     CG 5624   8.483   9.611   6.129
   45ARG    HG1 5625   8.401   9.591   6.060
   45ARG    HG2 5626   8.444   9.687   6.197
   45ARG     CD 5627   8.508   9.478   6.199
   45ARG    HD1 5628   8.412   9.454   6.245
   45ARG    HD2 5629   8.520   9.400   6.123
   45ARG     NE 5630   8.629   9.466   6.280
   45ARG     HE 5631   8.678   9.552   6.301
   45ARG     CZ 5632   8.674   9.354   6.338
   45ARG    NH1 5633   8.618   9.233   6.323
   45ARG   HH11 5634   8.545   9.213   6.256
   45ARG   HH12 5635   8.671   9.172   6.383
   45ARG    NH2 5636   8.782   9.369   6.416
   45ARG   HH21 5637   8.815   9.459   6.448
   45ARG   HH22 5638   8.830   9.284   6.441
   45ARG      C 5639   8.720   9.784   5.879
   45ARG      O 5640   8.825   9.836   5.915
   46GLY      N 5641   8.706   9.737   5.755
   46GLY      H 5642   8.610   9.716   5.731
   46GLY     CA 5643   8.784   9.760   5.635
   46GLY    HA1 5644   8.879   9.804   5.665
   46GLY    HA2 5645   8.715   9.815   5.571
   46GLY      C 5646   8.810   9.631   5.559
   46GLY      O 5647   8.877   9.634   5.456
   47GLY      N 5648   8.761   9.521   5.616
   47GLY      H 5649   8.706   9.527   5.700
   47GLY     CA 5650   8.774   9.386   5.565
   47GLY    HA1 5651   8.872   9.354   5.601
   47GLY    HA2 5652   8.772   9.378   5.456
   47GLY      C 5653   8.653   9.301   5.603
   47GLY      O 5654   8.542   9.355   5.606
   48GLY      N 5655   8.661   9.171   5.631
   48GLY      H 5656   8.576   9.128   5.665
   48GLY     CA 5657   8.776   9.085   5.647
   48GLY    HA1 5658   8.852   9.120   5.577
   48GLY    HA2 5659   8.759   8.986   5.605
   48GLY      C 5660   8.836   9.076   5.787
   48GLY      O 5661   8.941   9.015   5.805
   49ASP      N 5662   8.778   9.147   5.884
   49ASP      H 5663   8.681   9.170   5.866
   49ASP     CA 5664   8.825   9.172   6.019
   49ASP     HA 5665   8.749   9.219   6.081
   49ASP     CB 5666   8.947   9.263   6.008
   49ASP    HB1 5667   8.973   9.313   6.101
   49ASP    HB2 5668   9.030   9.195   5.988
   49ASP     CG 5669   8.945   9.362   5.892
   49ASP    OD1 5670   8.910   9.481   5.907
   49ASP    OD2 5671   9.006   9.321   5.791
   49ASP      C 5672   8.854   9.060   6.118
   49ASP      O 5673   8.869   9.088   6.236
   50ARG      N 5674   8.871   8.936   6.071
   50ARG      H 5675   8.849   8.929   5.973
   50ARG     CA 5676   8.925   8.826   6.148
   50ARG     HA 5677   8.882   8.829   6.248
   50ARG     CB 5678   8.901   8.689   6.087
   50ARG    HB1 5679   8.929   8.606   6.151
   50ARG    HB2 5680   8.794   8.683   6.065
   50ARG     CG 5681   8.961   8.677   5.947
   50ARG    HG1 5682   9.059   8.724   5.949
   50ARG    HG2 5683   8.909   8.726   5.865
   50ARG     CD 5684   8.968   8.527   5.922
   50ARG    HD1 5685   9.039   8.514   5.840
   50ARG    HD2 5686   9.010   8.470   6.005
   50ARG     NE 5687   8.833   8.477   5.892
   50ARG     HE 5688   8.755   8.536   5.915
   50ARG     CZ 5689   8.798   8.355   5.848
   50ARG    NH1 5690   8.882   8.261   5.801
   50ARG   HH11 5691   8.980   8.285   5.802
   50ARG   HH12 5692   8.854   8.164   5.799
   50ARG    NH2 5693   8.671   8.315   5.856
   50ARG   HH21 5694   8.652   8.221   5.825
   50ARG   HH22 5695   8.597   8.368   5.900
   50ARG      C 5696   9.074   8.841   6.176
   50ARG      O 5697   9.139   8.925   6.114
   51GLY      N 5698   9.126   8.762   6.270
   51GLY      H 5699   9.067   8.694   6.316
   51GLY     CA 5700   9.267   8.766   6.306
   51GLY    HA1 5701   9.291   8.666   6.342
   51GLY    HA2 5702   9.325   8.791   6.217
   51GLY      C 5703   9.286   8.872   6.413
   51GLY      O 5704   9.191   8.925   6.472
   52GLY      N 5705   9.406   8.920   6.445
   52GLY      H 5706   9.406   8.996   6.512
   52GLY     CA 5707   9.524   8.894   6.365
   52GLY    HA1 5708   9.498   8.911   6.261
   52GLY    HA2 5709   9.602   8.961   6.402
   52GLY      C 5710   9.591   8.760   6.389
   52GLY      O 5711   9.552   8.683   6.476
   53PHE      N 5712   9.701   8.729   6.318
   53PHE      H 5713   9.738   8.636   6.332
   53PHE     CA 5714   9.772   8.805   6.218
   53PHE     HA 5715   9.849   8.729   6.202
   53PHE     CB 5716   9.849   8.928   6.267
   53PHE    HB1 5717   9.864   8.932   6.375
   53PHE    HB2 5718   9.793   9.018   6.244
   53PHE     CG 5719   9.989   8.946   6.214
   53PHE    CD1 5720  10.017   9.010   6.093
   53PHE    HD1 5721   9.943   9.056   6.029
   53PHE    CE1 5722  10.149   9.032   6.054
   53PHE    HE1 5723  10.168   9.091   5.966
   53PHE     CZ 5724  10.253   8.970   6.125
   53PHE     HZ 5725  10.352   8.965   6.082
   53PHE    CE2 5726  10.229   8.898   6.243
   53PHE    HE2 5727  10.312   8.855   6.297
   53PHE    CD2 5728  10.096   8.888   6.284
   53PHE    HD2 5729  10.081   8.836   6.377
   53PHE      C 5730   9.692   8.813   6.089
   53PHE      O 5731   9.702   8.916   6.022
   54GLY      N 5732   9.611   8.712   6.059
   54GLY      H 5733   9.616   8.629   6.116
   54GLY     CA 5734   9.542   8.704   5.932
   54GLY    HA1 5735   9.490   8.799   5.921
   54GLY    HA2 5736   9.617   8.698   5.853
   54GLY      C 5737   9.424   8.610   5.911
   54GLY      O 5738   9.308   8.646   5.927
   55PRO      N 5739   9.441   8.480   5.883
   55PRO     CD 5740   9.564   8.405   5.894
   55PRO    HD1 5741   9.601   8.411   5.997
   55PRO    HD2 5742   9.634   8.448   5.822
   55PRO     CG 5743   9.542   8.258   5.863
   55PRO    HG1 5744   9.541   8.241   5.755
   55PRO    HG2 5745   9.615   8.195   5.914
   55PRO     CB 5746   9.400   8.245   5.917
   55PRO    HB1 5747   9.378   8.225   6.022
   55PRO    HB2 5748   9.349   8.167   5.860
   55PRO     CA 5749   9.337   8.379   5.880
   55PRO     HA 5750   9.265   8.411   5.956
   55PRO      C 5751   9.256   8.374   5.752
   55PRO      O 5752   9.163   8.294   5.739
   56GLY      N 5753   9.288   8.455   5.651
   56GLY      H 5754   9.352   8.532   5.666
   56GLY     CA 5755   9.233   8.442   5.518
   56GLY    HA1 5756   9.241   8.336   5.494
   56GLY    HA2 5757   9.301   8.495   5.451
   56GLY      C 5758   9.090   8.491   5.504
   56GLY      O 5759   9.024   8.545   5.592
   57LYS      N 5760   9.014   8.445   5.404
   57LYS      H 5761   8.918   8.476   5.408
   57LYS     CA 5762   9.042   8.354   5.294
   57LYS     HA 5763   8.959   8.343   5.225
   57LYS     CB 5764   9.050   8.213   5.353
   57LYS    HB1 5765   8.961   8.209   5.416
   57LYS    HB2 5766   9.141   8.194   5.410
   57LYS     CG 5767   9.037   8.096   5.256
   57LYS    HG1 5768   8.945   8.095   5.198
   57LYS    HG2 5769   9.116   8.113   5.183
   57LYS     CD 5770   9.050   7.962   5.327
   57LYS    HD1 5771   8.977   7.954   5.408
   57LYS    HD2 5772   9.148   7.968   5.375
   57LYS     CE 5773   9.057   7.837   5.240
   57LYS    HE1 5774   8.967   7.820   5.181
   57LYS    HE2 5775   9.084   7.757   5.308
   57LYS     NZ 5776   9.164   7.853   5.140
   57LYS    HZ1 5777   9.187   7.761   5.105
   57LYS    HZ2 5778   9.244   7.902   5.177
   57LYS    HZ3 5779   9.135   7.912   5.064
   57LYS      C 5780   9.165   8.388   5.211
   57LYS      O 5781   9.267   8.323   5.233
   58MET      N 5782   9.170   8.490   5.125
   58MET      H 5783   9.263   8.498   5.085
   58MET     CA 5784   9.069   8.576   5.068
   58MET     HA 5785   9.131   8.631   4.998
   58MET     CB 5786   9.009   8.678   5.164
   58MET    HB1 5787   8.963   8.755   5.101
   58MET    HB2 5788   8.921   8.643   5.219
   58MET     CG 5789   9.105   8.756   5.253
   58MET    HG1 5790   9.168   8.682   5.301
   58MET    HG2 5791   9.164   8.825   5.193
   58MET     SD 5792   9.020   8.845   5.387
   58MET     CE 5793   9.168   8.888   5.481
   58MET    HE1 5794   9.149   8.977   5.541
   58MET    HE2 5795   9.250   8.908   5.411
   58MET    HE3 5796   9.197   8.804   5.544
   58MET      C 5797   8.960   8.512   4.982
   58MET      O 5798   8.853   8.566   4.954
   59ASP      N 5799   8.989   8.395   4.925
   59ASP      H 5800   9.082   8.359   4.942
   59ASP     CA 5801   8.911   8.307   4.841
   59ASP     HA 5802   8.939   8.332   4.739
   59ASP     CB 5803   8.940   8.160   4.866
   59ASP    HB1 5804   8.889   8.122   4.954
   59ASP    HB2 5805   8.910   8.108   4.775
   59ASP     CG 5806   9.084   8.114   4.886
   59ASP    OD1 5807   9.173   8.199   4.905
   59ASP    OD2 5808   9.107   7.991   4.893
   59ASP      C 5809   8.760   8.327   4.842
   59ASP      O 5810   8.700   8.353   4.737
   60SER      N 5811   8.683   8.313   4.950
   60SER      H 5812   8.585   8.327   4.931
   60SER     CA 5813   8.714   8.286   5.089
   60SER     HA 5814   8.821   8.270   5.100
   60SER     CB 5815   8.652   8.154   5.131
   60SER    HB1 5816   8.684   8.082   5.056
   60SER    HB2 5817   8.688   8.128   5.231
   60SER     OG 5818   8.511   8.159   5.136
   60SER     HG 5819   8.493   8.114   5.219
   60SER      C 5820   8.686   8.395   5.192
   60SER      O 5821   8.722   8.375   5.307
   61ARG      N 5822   8.617   8.507   5.167
   61ARG      H 5823   8.610   8.575   5.241
   61ARG     CA 5824   8.551   8.566   5.053
   61ARG     HA 5825   8.623   8.569   4.971
   61ARG     CB 5826   8.524   8.712   5.089
   61ARG    HB1 5827   8.619   8.762   5.104
   61ARG    HB2 5828   8.477   8.723   5.187
   61ARG     CG 5829   8.435   8.795   4.996
   61ARG    HG1 5830   8.481   8.806   4.898
   61ARG    HG2 5831   8.342   8.743   4.974
   61ARG     CD 5832   8.393   8.926   5.062
   61ARG    HD1 5833   8.477   8.991   5.086
   61ARG    HD2 5834   8.352   8.907   5.161
   61ARG     NE 5835   8.296   8.996   4.978
   61ARG     HE 5836   8.302   8.966   4.882
   61ARG     CZ 5837   8.246   9.117   5.006
   61ARG    NH1 5838   8.262   9.177   5.125
   61ARG   HH11 5839   8.227   9.272   5.121
   61ARG   HH12 5840   8.336   9.149   5.187
   61ARG    NH2 5841   8.170   9.164   4.907
   61ARG   HH21 5842   8.154   9.111   4.823
   61ARG   HH22 5843   8.141   9.261   4.897
   61ARG      C 5844   8.422   8.492   5.021
   61ARG      O 5845   8.389   8.489   4.903
   62GLY      N 5846   8.350   8.423   5.110
   62GLY      H 5847   8.272   8.371   5.074
   62GLY     CA 5848   8.350   8.426   5.255
   62GLY    HA1 5849   8.433   8.366   5.294
   62GLY    HA2 5850   8.381   8.526   5.287
   62GLY      C 5851   8.217   8.389   5.319
   62GLY      O 5852   8.114   8.382   5.253
   63GLU      N 5853   8.224   8.354   5.448
   63GLU      H 5854   8.317   8.345   5.488
   63GLU     CA 5855   8.124   8.290   5.530
   63GLU     HA 5856   8.176   8.274   5.625
   63GLU     CB 5857   8.003   8.382   5.550
   63GLU    HB1 5858   7.924   8.321   5.595
   63GLU    HB2 5859   7.964   8.416   5.454
   63GLU     CG 5860   8.011   8.503   5.642
   63GLU    HG1 5861   8.039   8.469   5.742
   63GLU    HG2 5862   7.911   8.545   5.643
   63GLU     CD 5863   8.118   8.606   5.607
   63GLU    OE1 5864   8.086   8.695   5.525
   63GLU    OE2 5865   8.228   8.604   5.667
   63GLU      C 5866   8.086   8.149   5.485
   63GLU      O 5867   8.096   8.116   5.368
   64HIS      N 5868   8.028   8.070   5.575
   64HIS      H 5869   8.008   8.108   5.667
   64HIS     CA 5870   8.002   7.928   5.564
   64HIS     HA 5871   8.040   7.893   5.468
   64HIS     CB 5872   7.850   7.910   5.561
   64HIS    HB1 5873   7.834   7.808   5.526
   64HIS    HB2 5874   7.801   7.980   5.494
   64HIS     CG 5875   7.782   7.917   5.695
   64HIS    ND1 5876   7.727   7.809   5.764
   64HIS    CE1 5877   7.685   7.862   5.879
   64HIS    HE1 5878   7.646   7.803   5.961
   64HIS    NE2 5879   7.701   7.995   5.884
   64HIS    HE2 5880   7.677   8.055   5.962
   64HIS    CD2 5881   7.764   8.032   5.767
   64HIS    HD2 5882   7.796   8.131   5.736
   64HIS      C 5883   8.075   7.840   5.665
   64HIS      O 5884   8.040   7.723   5.679
   65ARG      N 5885   8.172   7.889   5.742
   65ARG      H 5886   8.189   7.986   5.720
   65ARG     CA 5887   8.271   7.818   5.821
   65ARG     HA 5888   8.344   7.896   5.843
   65ARG     CB 5889   8.212   7.766   5.951
   65ARG    HB1 5890   8.126   7.703   5.928
   65ARG    HB2 5891   8.288   7.704   5.999
   65ARG     CG 5892   8.146   7.865   6.047
   65ARG    HG1 5893   8.112   7.806   6.132
   65ARG    HG2 5894   8.062   7.906   5.991
   65ARG     CD 5895   8.237   7.981   6.088
   65ARG    HD1 5896   8.266   8.036   5.999
   65ARG    HD2 5897   8.174   8.035   6.158
   65ARG     NE 5898   8.355   7.934   6.160
   65ARG     HE 5899   8.347   7.856   6.224
   65ARG     CZ 5900   8.474   7.996   6.158
   65ARG    NH1 5901   8.572   7.931   6.221
   65ARG   HH11 5902   8.560   7.847   6.275
   65ARG   HH12 5903   8.667   7.964   6.217
   65ARG    NH2 5904   8.498   8.115   6.101
   65ARG   HH21 5905   8.419   8.157   6.054
   65ARG   HH22 5906   8.591   8.153   6.114
   65ARG      C 5907   8.355   7.711   5.753
   65ARG      O 5908   8.468   7.695   5.799
   66GLN      N 5909   8.309   7.649   5.644
   66GLN      H 5910   8.215   7.675   5.617
   66GLN     CA 5911   8.384   7.560   5.559
   66GLN     HA 5912   8.316   7.535   5.477
   66GLN     CB 5913   8.402   7.429   5.636
   66GLN    HB1 5914   8.464   7.364   5.574
   66GLN    HB2 5915   8.445   7.451   5.733
   66GLN     CG 5916   8.270   7.356   5.659
   66GLN    HG1 5917   8.211   7.416   5.729
   66GLN    HG2 5918   8.227   7.346   5.559
   66GLN     CD 5919   8.296   7.219   5.720
   66GLN    OE1 5920   8.394   7.148   5.702
   66GLN    NE2 5921   8.204   7.167   5.801
   66GLN   HE21 5922   8.215   7.076   5.844
   66GLN   HE22 5923   8.110   7.205   5.802
   66GLN      C 5924   8.510   7.629   5.509
   66GLN      O 5925   8.617   7.596   5.558
   67ASP      N 5926   8.507   7.725   5.415
   67ASP      H 5927   8.595   7.771   5.395
   67ASP     CA 5928   8.401   7.775   5.330
   67ASP     HA 5929   8.324   7.701   5.308
   67ASP     CB 5930   8.341   7.897   5.399
   67ASP    HB1 5931   8.273   7.953   5.335
   67ASP    HB2 5932   8.268   7.865   5.473
   67ASP     CG 5933   8.435   7.999   5.462
   67ASP    OD1 5934   8.499   8.071   5.383
   67ASP    OD2 5935   8.438   8.003   5.587
   67ASP      C 5936   8.444   7.817   5.190
   67ASP      O 5937   8.555   7.866   5.170
   68ARG      N 5938   8.368   7.802   5.082
   68ARG      H 5939   8.398   7.860   5.004
   68ARG     CA 5940   8.245   7.729   5.058
   68ARG     HA 5941   8.231   7.745   4.951
   68ARG     CB 5942   8.122   7.798   5.117
   68ARG    HB1 5943   8.130   7.900   5.080
   68ARG    HB2 5944   8.130   7.803   5.226
   68ARG     CG 5945   7.983   7.751   5.075
   68ARG    HG1 5946   7.969   7.656   5.126
   68ARG    HG2 5947   7.916   7.829   5.111
   68ARG     CD 5948   7.948   7.740   4.927
   68ARG    HD1 5949   8.025   7.679   4.879
   68ARG    HD2 5950   7.849   7.696   4.919
   68ARG     NE 5951   7.937   7.877   4.875
   68ARG     HE 5952   8.026   7.919   4.854
   68ARG     CZ 5953   7.835   7.952   4.830
   68ARG    NH1 5954   7.710   7.907   4.818
   68ARG   HH11 5955   7.682   7.820   4.862
   68ARG   HH12 5956   7.643   7.975   4.784
   68ARG    NH2 5957   7.862   8.076   4.786
   68ARG   HH21 5958   7.959   8.104   4.780
   68ARG   HH22 5959   7.787   8.141   4.768
   68ARG      C 5960   8.249   7.579   5.080
   68ARG      O 5961   8.175   7.522   5.160
   69ARG      N 5962   8.352   7.517   5.022
   69ARG      H 5963   8.412   7.578   4.968
   69ARG     CA 5964   8.382   7.375   5.022
   69ARG     HA 5965   8.468   7.365   4.955
   69ARG     CB 5966   8.410   7.331   5.165
   69ARG    HB1 5967   8.316   7.313   5.217
   69ARG    HB2 5968   8.464   7.410   5.218
   69ARG     CG 5969   8.493   7.203   5.161
   69ARG    HG1 5970   8.445   7.119   5.110
   69ARG    HG2 5971   8.584   7.215   5.102
   69ARG     CD 5972   8.529   7.153   5.300
   69ARG    HD1 5973   8.441   7.164   5.363
   69ARG    HD2 5974   8.607   7.219   5.337
   69ARG     NE 5975   8.582   7.017   5.292
   69ARG     HE 5976   8.665   7.008   5.235
   69ARG     CZ 5977   8.537   6.909   5.357
   69ARG    NH1 5978   8.590   6.786   5.351
   69ARG   HH11 5979   8.556   6.708   5.405
   69ARG   HH12 5980   8.672   6.769   5.295
   69ARG    NH2 5981   8.426   6.919   5.432
   69ARG   HH21 5982   8.371   7.003   5.421
   69ARG   HH22 5983   8.385   6.841   5.481
   69ARG      C 5984   8.276   7.283   4.961
   69ARG      O 5985   8.307   7.208   4.869
   70GLU      N 5986   8.152   7.283   5.010
   70GLU      H 5987   8.126   7.340   5.089
   70GLU     CA 5988   8.038   7.211   4.955
   70GLU     HA 5989   8.079   7.114   4.928
   70GLU     CB 5990   7.936   7.188   5.066
   70GLU    HB1 5991   7.857   7.126   5.023
   70GLU    HB2 5992   7.988   7.143   5.151
   70GLU     CG 5993   7.877   7.321   5.111
   70GLU    HG1 5994   7.953   7.378   5.164
   70GLU    HG2 5995   7.848   7.383   5.026
   70GLU     CD 5996   7.768   7.290   5.213
   70GLU    OE1 5997   7.653   7.272   5.168
   70GLU    OE2 5998   7.790   7.281   5.336
   70GLU      C 5999   7.979   7.275   4.830
   70GLU      O 6000   8.031   7.378   4.788
   71ARG      N 6001   7.866   7.229   4.778
   71ARG      H 6002   7.837   7.140   4.817
   71ARG     CA 6003   7.807   7.276   4.654
   71ARG     HA 6004   7.886   7.264   4.580
   71ARG     CB 6005   7.694   7.179   4.618
   71ARG    HB1 6006   7.734   7.078   4.620
   71ARG    HB2 6007   7.663   7.202   4.516
   71ARG     CG 6008   7.563   7.188   4.695
   71ARG    HG1 6009   7.531   7.292   4.700
   71ARG    HG2 6010   7.479   7.129   4.657
   71ARG     CD 6011   7.579   7.159   4.844
   71ARG    HD1 6012   7.481   7.173   4.890
   71ARG    HD2 6013   7.651   7.226   4.892
   71ARG     NE 6014   7.610   7.017   4.859
   71ARG     HE 6015   7.623   6.969   4.771
   71ARG     CZ 6016   7.570   6.953   4.970
   71ARG    NH1 6017   7.571   6.819   4.967
   71ARG   HH11 6018   7.578   6.769   4.879
   71ARG   HH12 6019   7.569   6.767   5.054
   71ARG    NH2 6020   7.562   7.014   5.089
   71ARG   HH21 6021   7.568   6.952   5.168
   71ARG   HH22 6022   7.600   7.107   5.093
   71ARG      C 6023   7.764   7.422   4.663
   71ARG      O 6024   7.701   7.458   4.762
   72PRO      N 6025   7.791   7.512   4.568
   72PRO     CD 6026   7.766   7.654   4.586
   72PRO    HD1 6027   7.751   7.683   4.690
   72PRO    HD2 6028   7.681   7.686   4.526
   72PRO     CG 6029   7.896   7.725   4.548
   72PRO    HG1 6030   7.958   7.717   4.637
   72PRO    HG2 6031   7.870   7.827   4.521
   72PRO     CB 6032   7.942   7.635   4.433
   72PRO    HB1 6033   7.898   7.661   4.337
   72PRO    HB2 6034   8.050   7.643   4.426
   72PRO     CA 6035   7.904   7.494   4.480
   72PRO     HA 6036   7.982   7.462   4.549
   72PRO      C 6037   7.891   7.392   4.368
   72PRO      O 6038   7.982   7.310   4.359
   73TYR      N 6039   7.781   7.375   4.294
   73TYR      H 6040   7.801   7.301   4.228
   73TYR     CA 6041   7.651   7.438   4.294
   73TYR     HA 6042   7.608   7.440   4.394
   73TYR     CB 6043   7.549   7.353   4.218
   73TYR    HB1 6044   7.593   7.330   4.121
   73TYR    HB2 6045   7.462   7.417   4.204
   73TYR     CG 6046   7.491   7.227   4.277
   73TYR    CD1 6047   7.535   7.100   4.238
   73TYR    HD1 6048   7.620   7.088   4.173
   73TYR    CE1 6049   7.475   6.985   4.291
   73TYR    HE1 6050   7.503   6.885   4.262
   73TYR     CZ 6051   7.373   7.000   4.388
   73TYR     OH 6052   7.313   6.893   4.448
   73TYR     HH 6053   7.228   6.922   4.482
   73TYR    CE2 6054   7.316   7.126   4.411
   73TYR    HE2 6055   7.229   7.142   4.473
   73TYR    CD2 6056   7.382   7.240   4.365
   73TYR    HD2 6057   7.347   7.340   4.385
   73TYR      C 6058   7.656   7.573   4.224
   73TYR    OC1 6059   7.620   7.674   4.288
   73TYR    OC2 6060   7.692   7.589   4.105
    1GLY      N 6061   1.770   3.067  13.314
    1GLY     H1 6062   1.775   3.131  13.236
    1GLY     H2 6063   1.852   3.085  13.371
    1GLY     H3 6064   1.770   2.974  13.275
    1GLY     CA 6065   1.643   3.079  13.388
    1GLY    HA1 6066   1.561   3.062  13.319
    1GLY    HA2 6067   1.628   3.180  13.427
    1GLY      C 6068   1.625   2.979  13.501
    1GLY      O 6069   1.707   2.889  13.513
    2PRO      N 6070   1.518   2.992  13.580
    2PRO     CD 6071   1.529   2.938  13.714
    2PRO    HD1 6072   1.617   2.982  13.762
    2PRO    HD2 6073   1.540   2.830  13.699
    2PRO     CG 6074   1.405   2.983  13.790
    2PRO    HG1 6075   1.378   2.894  13.847
    2PRO    HG2 6076   1.416   3.066  13.860
    2PRO     CB 6077   1.311   3.027  13.679
    2PRO    HB1 6078   1.232   3.093  13.716
    2PRO    HB2 6079   1.265   2.936  13.640
    2PRO     CA 6080   1.402   3.078  13.568
    2PRO     HA 6081   1.443   3.177  13.586
    2PRO      C 6082   1.324   3.077  13.437
    2PRO      O 6083   1.310   3.185  13.379
    3GLY      N 6084   1.288   2.969  13.368
    3GLY      H 6085   1.222   2.986  13.293
    3GLY     CA 6086   1.315   2.829  13.396
    3GLY    HA1 6087   1.221   2.776  13.382
    3GLY    HA2 6088   1.354   2.821  13.497
    3GLY      C 6089   1.420   2.758  13.313
    3GLY      O 6090   1.520   2.820  13.276
    4GLY      N 6091   1.398   2.632  13.274
    4GLY      H 6092   1.308   2.591  13.297
    4GLY     CA 6093   1.496   2.548  13.209
    4GLY    HA1 6094   1.449   2.459  13.168
    4GLY    HA2 6095   1.530   2.603  13.121
    4GLY      C 6096   1.608   2.505  13.302
    4GLY      O 6097   1.609   2.543  13.419
    5GLY      N 6098   1.705   2.423  13.262
    5GLY      H 6099   1.772   2.399  13.334
    5GLY     CA 6100   1.704   2.359  13.131
    5GLY    HA1 6101   1.665   2.423  13.052
    5GLY    HA2 6102   1.809   2.339  13.109
    5GLY      C 6103   1.635   2.223  13.134
    5GLY      O 6104   1.546   2.205  13.216
    6PRO      N 6105   1.671   2.130  13.045
    6PRO     CD 6106   1.588   2.013  13.031
    6PRO    HD1 6107   1.481   2.025  13.049
    6PRO    HD2 6108   1.614   1.931  13.098
    6PRO     CG 6109   1.600   1.981  12.882
    6PRO    HG1 6110   1.592   1.872  12.882
    6PRO    HG2 6111   1.526   2.039  12.826
    6PRO     CB 6112   1.744   2.021  12.853
    6PRO    HB1 6113   1.817   1.943  12.874
    6PRO    HB2 6114   1.765   2.036  12.747
    6PRO     CA 6115   1.765   2.147  12.936
    6PRO     HA 6116   1.729   2.230  12.875
    6PRO      C 6117   1.916   2.154  12.955
    6PRO      O 6118   1.987   2.187  12.860
    7GLY      N 6119   1.987   2.133  13.066
    7GLY      H 6120   2.085   2.154  13.059
    7GLY     CA 6121   1.931   2.080  13.189
    7GLY    HA1 6122   1.885   2.158  13.249
    7GLY    HA2 6123   1.862   2.006  13.150
    7GLY      C 6124   2.043   2.011  13.267
    7GLY      O 6125   2.145   1.965  13.217
    8GLY      N 6126   2.026   1.999  13.399
    8GLY      H 6127   1.944   2.040  13.441
    8GLY     CA 6128   2.126   1.936  13.483
    8GLY    HA1 6129   2.086   1.962  13.581
    8GLY    HA2 6130   2.221   1.988  13.470
    8GLY      C 6131   2.154   1.787  13.477
    8GLY      O 6132   2.192   1.731  13.580
    9SER      N 6133   2.119   1.718  13.368
    9SER      H 6134   2.087   1.763  13.283
    9SER     CA 6135   2.131   1.575  13.354
    9SER     HA 6136   2.205   1.541  13.427
    9SER     CB 6137   2.187   1.539  13.216
    9SER    HB1 6138   2.213   1.433  13.214
    9SER    HB2 6139   2.111   1.556  13.139
    9SER     OG 6140   2.301   1.618  13.192
    9SER     HG 6141   2.361   1.565  13.139
    9SER      C 6142   2.004   1.496  13.381
    9SER      O 6143   1.904   1.506  13.311
   10HIS      N 6144   2.008   1.414  13.487
   10HIS      H 6145   2.095   1.411  13.539
   10HIS     CA 6146   1.896   1.365  13.564
   10HIS     HA 6147   1.805   1.390  13.510
   10HIS     CB 6148   1.902   1.430  13.702
   10HIS    HB1 6149   1.823   1.389  13.764
   10HIS    HB2 6150   1.994   1.414  13.758
   10HIS     CG 6151   1.878   1.579  13.694
   10HIS    ND1 6152   1.900   1.673  13.794
   10HIS    CE1 6153   1.848   1.789  13.753
   10HIS    HE1 6154   1.856   1.880  13.811
   10HIS    NE2 6155   1.792   1.775  13.632
   10HIS    HE2 6156   1.737   1.842  13.581
   10HIS    CD2 6157   1.803   1.642  13.598
   10HIS    HD2 6158   1.744   1.603  13.516
   10HIS      C 6159   1.904   1.213  13.568
   10HIS      O 6160   2.019   1.171  13.580
   11MET      N 6161   1.797   1.137  13.548
   11MET      H 6162   1.712   1.192  13.548
   11MET     CA 6163   1.789   0.993  13.537
   11MET     HA 6164   1.682   0.970  13.541
   11MET     CB 6165   1.822   0.953  13.394
   11MET    HB1 6166   1.771   0.858  13.377
   11MET    HB2 6167   1.763   1.021  13.333
   11MET     CG 6168   1.966   0.962  13.345
   11MET    HG1 6169   1.993   1.067  13.358
   11MET    HG2 6170   1.982   0.944  13.238
   11MET     SD 6171   2.092   0.862  13.427
   11MET     CE 6172   2.032   0.696  13.388
   11MET    HE1 6173   1.934   0.671  13.428
   11MET    HE2 6174   2.095   0.612  13.418
   11MET    HE3 6175   2.011   0.676  13.283
   11MET      C 6176   1.844   0.899  13.643
   11MET      O 6177   1.832   0.777  13.630
   12GLY      N 6178   1.897   0.956  13.752
   12GLY      H 6179   1.918   1.055  13.749
   12GLY     CA 6180   1.950   0.877  13.860
   12GLY    HA1 6181   2.011   0.794  13.823
   12GLY    HA2 6182   1.874   0.827  13.920
   12GLY      C 6183   2.026   0.960  13.963
   12GLY      O 6184   2.024   1.083  13.951
   13GLY      N 6185   2.093   0.892  14.056
   13GLY      H 6186   2.101   0.791  14.054
   13GLY     CA 6187   2.162   0.957  14.165
   13GLY    HA1 6188   2.114   1.054  14.179
   13GLY    HA2 6189   2.151   0.893  14.253
   13GLY      C 6190   2.306   0.992  14.127
   13GLY      O 6191   2.339   1.003  14.009
   14ASN      N 6192   2.394   1.018  14.223
   14ASN      H 6193   2.483   1.051  14.188
   14ASN     CA 6194   2.391   1.001  14.367
   14ASN     HA 6195   2.492   1.029  14.398
   14ASN     CB 6196   2.294   1.099  14.433
   14ASN    HB1 6197   2.191   1.064  14.436
   14ASN    HB2 6198   2.322   1.111  14.538
   14ASN     CG 6199   2.302   1.241  14.380
   14ASN    OD1 6200   2.405   1.305  14.362
   14ASN    ND2 6201   2.184   1.286  14.335
   14ASN   HD21 6202   2.174   1.363  14.270
   14ASN   HD22 6203   2.108   1.225  14.359
   14ASN      C 6204   2.364   0.864  14.427
   14ASN      O 6205   2.320   0.774  14.355
   15TYR      N 6206   2.394   0.849  14.556
   15TYR      H 6207   2.441   0.928  14.597
   15TYR     CA 6208   2.389   0.723  14.628
   15TYR     HA 6209   2.407   0.748  14.733
   15TYR     CB 6210   2.244   0.683  14.649
   15TYR    HB1 6211   2.177   0.710  14.567
   15TYR    HB2 6212   2.239   0.574  14.656
   15TYR     CG 6213   2.178   0.738  14.773
   15TYR    CD1 6214   2.143   0.654  14.879
   15TYR    HD1 6215   2.181   0.554  14.895
   15TYR    CE1 6216   2.055   0.699  14.979
   15TYR    HE1 6217   2.034   0.637  15.065
   15TYR     CZ 6218   2.008   0.831  14.974
   15TYR     OH 6219   1.928   0.878  15.075
   15TYR     HH 6220   1.891   0.963  15.051
   15TYR    CE2 6221   2.039   0.916  14.866
   15TYR    HE2 6222   1.994   1.013  14.851
   15TYR    CD2 6223   2.116   0.863  14.762
   15TYR    HD2 6224   2.124   0.925  14.674
   15TYR      C 6225   2.484   0.610  14.592
   15TYR      O 6226   2.518   0.591  14.475
   16GLY      N 6227   2.524   0.522  14.684
   16GLY      H 6228   2.591   0.451  14.657
   16GLY     CA 6229   2.487   0.520  14.824
   16GLY    HA1 6230   2.482   0.418  14.863
   16GLY    HA2 6231   2.382   0.548  14.836
   16GLY      C 6232   2.576   0.612  14.906
   16GLY      O 6233   2.680   0.653  14.855
   17ASP      N 6234   2.543   0.625  15.035
   17ASP      H 6235   2.454   0.582  15.052
   17ASP     CA 6236   2.604   0.694  15.147
   17ASP     HA 6237   2.524   0.723  15.215
   17ASP     CB 6238   2.701   0.601  15.219
   17ASP    HB1 6239   2.755   0.671  15.282
   17ASP    HB2 6240   2.767   0.559  15.144
   17ASP     CG 6241   2.630   0.491  15.297
   17ASP    OD1 6242   2.575   0.522  15.405
   17ASP    OD2 6243   2.656   0.372  15.267
   17ASP      C 6244   2.674   0.824  15.111
   17ASP      O 6245   2.796   0.839  15.111
   18ASP      N 6246   2.610   0.933  15.069
   18ASP      H 6247   2.676   1.003  15.037
   18ASP     CA 6248   2.469   0.951  15.040
   18ASP     HA 6249   2.423   0.853  15.024
   18ASP     CB 6250   2.454   1.024  14.907
   18ASP    HB1 6251   2.348   1.035  14.882
   18ASP    HB2 6252   2.495   0.956  14.832
   18ASP     CG 6253   2.525   1.159  14.903
   18ASP    OD1 6254   2.505   1.232  14.803
   18ASP    OD2 6255   2.616   1.190  14.982
   18ASP      C 6256   2.392   1.015  15.155
   18ASP      O 6257   2.270   1.015  15.150
   19ARG      N 6258   2.459   1.073  15.255
   19ARG      H 6259   2.559   1.076  15.237
   19ARG     CA 6260   2.406   1.150  15.366
   19ARG     HA 6261   2.322   1.094  15.407
   19ARG     CB 6262   2.512   1.170  15.473
   19ARG    HB1 6263   2.547   1.075  15.512
   19ARG    HB2 6264   2.465   1.225  15.555
   19ARG     CG 6265   2.639   1.241  15.427
   19ARG    HG1 6266   2.682   1.181  15.347
   19ARG    HG2 6267   2.631   1.342  15.387
   19ARG     CD 6268   2.752   1.257  15.529
   19ARG    HD1 6269   2.830   1.320  15.488
   19ARG    HD2 6270   2.710   1.304  15.618
   19ARG     NE 6271   2.805   1.128  15.575
   19ARG     HE 6272   2.797   1.107  15.673
   19ARG     CZ 6273   2.873   1.039  15.502
   19ARG    NH1 6274   2.921   0.921  15.543
   19ARG   HH11 6275   2.965   0.857  15.478
   19ARG   HH12 6276   2.890   0.874  15.627
   19ARG    NH2 6277   2.907   1.066  15.375
   19ARG   HH21 6278   2.988   1.018  15.340
   19ARG   HH22 6279   2.887   1.158  15.338
   19ARG      C 6280   2.346   1.283  15.323
   19ARG      O 6281   2.393   1.354  15.234
   20ARG      N 6282   2.238   1.322  15.390
   20ARG      H 6283   2.192   1.243  15.434
   20ARG     CA 6284   2.170   1.450  15.379
   20ARG     HA 6285   2.241   1.532  15.371
   20ARG     CB 6286   2.080   1.481  15.498
   20ARG    HB1 6287   2.048   1.585  15.502
   20ARG    HB2 6288   2.135   1.463  15.591
   20ARG     CG 6289   1.949   1.404  15.513
   20ARG    HG1 6290   1.967   1.300  15.486
   20ARG    HG2 6291   1.913   1.420  15.615
   20ARG     CD 6292   1.832   1.444  15.423
   20ARG    HD1 6293   1.752   1.371  15.419
   20ARG    HD2 6294   1.869   1.445  15.321
   20ARG     NE 6295   1.777   1.579  15.437
   20ARG     HE 6296   1.767   1.608  15.533
   20ARG     CZ 6297   1.750   1.666  15.339
   20ARG    NH1 6298   1.750   1.636  15.208
   20ARG   HH11 6299   1.720   1.544  15.180
   20ARG   HH12 6300   1.748   1.700  15.131
   20ARG    NH2 6301   1.730   1.797  15.359
   20ARG   HH21 6302   1.748   1.845  15.446
   20ARG   HH22 6303   1.677   1.844  15.288
   20ARG      C 6304   2.102   1.465  15.244
   20ARG      O 6305   2.070   1.367  15.177
   21GLY      N 6306   2.068   1.583  15.193
   21GLY      H 6307   2.026   1.590  15.102
   21GLY     CA 6308   2.075   1.713  15.257
   21GLY    HA1 6309   2.017   1.727  15.348
   21GLY    HA2 6310   2.181   1.734  15.270
   21GLY      C 6311   2.027   1.826  15.167
   21GLY      O 6312   1.948   1.803  15.075
   22GLY      N 6313   2.076   1.949  15.187
   22GLY      H 6314   2.120   1.966  15.276
   22GLY     CA 6315   2.086   2.045  15.079
   22GLY    HA1 6316   1.988   2.031  15.034
   22GLY    HA2 6317   2.085   2.144  15.124
   22GLY      C 6318   2.196   2.045  14.974
   22GLY      O 6319   2.308   1.999  14.997
   23ARG      N 6320   2.187   2.116  14.861
   23ARG      H 6321   2.265   2.112  14.798
   23ARG     CA 6322   2.070   2.186  14.811
   23ARG     HA 6323   2.013   2.228  14.893
   23ARG     CB 6324   1.983   2.086  14.735
   23ARG    HB1 6325   1.994   1.991  14.788
   23ARG    HB2 6326   1.880   2.120  14.731
   23ARG     CG 6327   2.023   2.038  14.596
   23ARG    HG1 6328   2.132   2.031  14.592
   23ARG    HG2 6329   1.983   1.940  14.571
   23ARG     CD 6330   1.982   2.135  14.485
   23ARG    HD1 6331   2.035   2.229  14.501
   23ARG    HD2 6332   2.016   2.099  14.388
   23ARG     NE 6333   1.836   2.148  14.484
   23ARG     HE 6334   1.780   2.074  14.523
   23ARG     CZ 6335   1.767   2.257  14.448
   23ARG    NH1 6336   1.635   2.262  14.470
   23ARG   HH11 6337   1.587   2.183  14.511
   23ARG   HH12 6338   1.588   2.349  14.448
   23ARG    NH2 6339   1.832   2.368  14.408
   23ARG   HH21 6340   1.795   2.462  14.408
   23ARG   HH22 6341   1.930   2.365  14.383
   23ARG      C 6342   2.120   2.302  14.726
   23ARG      O 6343   2.233   2.295  14.678
   24GLY      N 6344   2.035   2.402  14.700
   24GLY      H 6345   1.941   2.392  14.735
   24GLY     CA 6346   2.071   2.520  14.625
   24GLY    HA1 6347   2.129   2.479  14.542
   24GLY    HA2 6348   2.130   2.590  14.685
   24GLY      C 6349   1.951   2.601  14.580
   24GLY      O 6350   1.842   2.578  14.631
   25GLY      N 6351   1.973   2.694  14.486
   25GLY      H 6352   2.063   2.704  14.442
   25GLY     CA 6353   1.871   2.787  14.443
   25GLY    HA1 6354   1.834   2.839  14.531
   25GLY    HA2 6355   1.922   2.857  14.376
   25GLY      C 6356   1.752   2.725  14.370
   25GLY      O 6357   1.764   2.625  14.299
   26TYR      N 6358   1.636   2.789  14.377
   26TYR      H 6359   1.636   2.877  14.426
   26TYR     CA 6360   1.511   2.750  14.315
   26TYR     HA 6361   1.454   2.842  14.326
   26TYR     CB 6362   1.529   2.745  14.163
   26TYR    HB1 6363   1.597   2.667  14.130
   26TYR    HB2 6364   1.431   2.720  14.121
   26TYR     CG 6365   1.576   2.876  14.106
   26TYR    CD1 6366   1.708   2.896  14.066
   26TYR    HD1 6367   1.770   2.808  14.054
   26TYR    CE1 6368   1.745   3.027  14.034
   26TYR    HE1 6369   1.846   3.052  14.007
   26TYR     CZ 6370   1.657   3.138  14.039
   26TYR     OH 6371   1.696   3.267  14.017
   26TYR     HH 6372   1.624   3.330  14.010
   26TYR    CE2 6373   1.524   3.119  14.082
   26TYR    HE2 6374   1.462   3.207  14.086
   26TYR    CD2 6375   1.488   2.985  14.105
   26TYR    HD2 6376   1.385   2.966  14.131
   26TYR      C 6377   1.445   2.627  14.375
   26TYR      O 6378   1.505   2.527  14.415
   27ASP      N 6379   1.312   2.630  14.390
   27ASP      H 6380   1.275   2.548  14.437
   27ASP     CA 6381   1.224   2.743  14.376
   27ASP     HA 6382   1.252   2.809  14.294
   27ASP     CB 6383   1.209   2.814  14.511
   27ASP    HB1 6384   1.143   2.752  14.572
   27ASP    HB2 6385   1.143   2.900  14.498
   27ASP     CG 6386   1.336   2.863  14.577
   27ASP    OD1 6387   1.386   2.970  14.535
   27ASP    OD2 6388   1.389   2.803  14.674
   27ASP      C 6389   1.088   2.688  14.335
   27ASP      O 6390   1.053   2.579  14.380
   28ARG      N 6391   1.010   2.773  14.268
   28ARG      H 6392   1.054   2.860  14.244
   28ARG     CA 6393   0.872   2.754  14.227
   28ARG     HA 6394   0.828   2.846  14.190
   28ARG     CB 6395   0.867   2.650  14.115
   28ARG    HB1 6396   0.873   2.549  14.156
   28ARG    HB2 6397   0.762   2.661  14.090
   28ARG     CG 6398   0.966   2.672  14.001
   28ARG    HG1 6399   0.909   2.669  13.908
   28ARG    HG2 6400   1.011   2.770  14.013
   28ARG     CD 6401   1.081   2.572  13.992
   28ARG    HD1 6402   1.158   2.606  13.923
   28ARG    HD2 6403   1.134   2.574  14.087
   28ARG     NE 6404   1.042   2.439  13.943
   28ARG     HE 6405   1.040   2.426  13.843
   28ARG     CZ 6406   1.002   2.335  14.017
   28ARG    NH1 6407   0.952   2.232  13.946
   28ARG   HH11 6408   0.956   2.222  13.846
   28ARG   HH12 6409   0.908   2.150  13.986
   28ARG    NH2 6410   1.005   2.335  14.151
   28ARG   HH21 6411   1.055   2.405  14.203
   28ARG   HH22 6412   0.952   2.265  14.201
   28ARG      C 6413   0.784   2.731  14.350
   28ARG      O 6414   0.695   2.646  14.352
   29GLY      N 6415   0.808   2.820  14.447
   29GLY      H 6416   0.874   2.891  14.420
   29GLY     CA 6417   0.726   2.839  14.565
   29GLY    HA1 6418   0.662   2.753  14.585
   29GLY    HA2 6419   0.795   2.856  14.647
   29GLY      C 6420   0.642   2.964  14.545
   29GLY      O 6421   0.558   2.967  14.456
   30GLY      N 6422   0.644   3.052  14.646
   30GLY      H 6423   0.705   3.035  14.725
   30GLY     CA 6424   0.547   3.158  14.664
   30GLY    HA1 6425   0.553   3.231  14.584
   30GLY    HA2 6426   0.566   3.210  14.758
   30GLY      C 6427   0.402   3.110  14.671
   30GLY      O 6428   0.365   2.995  14.692
   31TYR      N 6429   0.315   3.209  14.655
   31TYR      H 6430   0.358   3.297  14.631
   31TYR     CA 6431   0.171   3.207  14.674
   31TYR     HA 6432   0.142   3.118  14.730
   31TYR     CB 6433   0.094   3.186  14.544
   31TYR    HB1 6434   0.004   3.126  14.557
   31TYR    HB2 6435   0.154   3.119  14.482
   31TYR     CG 6436   0.055   3.313  14.472
   31TYR    CD1 6437  -0.080   3.349  14.469
   31TYR    HD1 6438  -0.160   3.289  14.510
   31TYR    CE1 6439  -0.104   3.465  14.396
   31TYR    HE1 6440  -0.207   3.498  14.389
   31TYR     CZ 6441  -0.007   3.540  14.328
   31TYR     OH 6442  -0.046   3.637  14.240
   31TYR     HH 6443   0.033   3.679  14.205
   31TYR    CE2 6444   0.129   3.506  14.336
   31TYR    HE2 6445   0.201   3.545  14.266
   31TYR    CD2 6446   0.154   3.389  14.409
   31TYR    HD2 6447   0.250   3.340  14.403
   31TYR      C 6448   0.111   3.323  14.753
   31TYR      O 6449   0.019   3.294  14.829
   32ARG      N 6450   0.165   3.445  14.743
   32ARG      H 6451   0.252   3.455  14.693
   32ARG     CA 6452   0.111   3.551  14.826
   32ARG     HA 6453   0.125   3.511  14.926
   32ARG     CB 6454   0.199   3.676  14.831
   32ARG    HB1 6455   0.305   3.652  14.826
   32ARG    HB2 6456   0.175   3.718  14.929
   32ARG     CG 6457   0.172   3.791  14.734
   32ARG    HG1 6458   0.246   3.864  14.767
   32ARG    HG2 6459   0.071   3.829  14.748
   32ARG     CD 6460   0.197   3.753  14.588
   32ARG    HD1 6461   0.151   3.658  14.563
   32ARG    HD2 6462   0.305   3.747  14.573
   32ARG     NE 6463   0.152   3.857  14.495
   32ARG     HE 6464   0.227   3.909  14.453
   32ARG     CZ 6465   0.026   3.892  14.463
   32ARG    NH1 6466   0.004   4.003  14.392
   32ARG   HH11 6467   0.085   4.063  14.386
   32ARG   HH12 6468  -0.084   4.028  14.351
   32ARG    NH2 6469  -0.080   3.827  14.510
   32ARG   HH21 6470  -0.063   3.730  14.533
   32ARG   HH22 6471  -0.176   3.855  14.496
   32ARG      C 6472  -0.038   3.580  14.811
   32ARG      O 6473  -0.078   3.589  14.696
   33GLY      N 6474  -0.121   3.588  14.914
   33GLY      H 6475  -0.216   3.606  14.885
   33GLY     CA 6476  -0.073   3.626  15.045
   33GLY    HA1 6477   0.001   3.558  15.087
   33GLY    HA2 6478  -0.018   3.719  15.038
   33GLY      C 6479  -0.182   3.637  15.151
   33GLY      O 6480  -0.161   3.684  15.263
   34ARG      N 6481  -0.300   3.586  15.117
   34ARG      H 6482  -0.288   3.537  15.030
   34ARG     CA 6483  -0.401   3.538  15.209
   34ARG     HA 6484  -0.345   3.500  15.294
   34ARG     CB 6485  -0.481   3.648  15.278
   34ARG    HB1 6486  -0.407   3.713  15.326
   34ARG    HB2 6487  -0.540   3.614  15.363
   34ARG     CG 6488  -0.573   3.721  15.181
   34ARG    HG1 6489  -0.651   3.656  15.141
   34ARG    HG2 6490  -0.529   3.762  15.090
   34ARG     CD 6491  -0.640   3.841  15.247
   34ARG    HD1 6492  -0.704   3.794  15.323
   34ARG    HD2 6493  -0.574   3.910  15.299
   34ARG     NE 6494  -0.712   3.918  15.146
   34ARG     HE 6495  -0.660   3.986  15.092
   34ARG     CZ 6496  -0.834   3.904  15.091
   34ARG    NH1 6497  -0.916   3.807  15.133
   34ARG   HH11 6498  -1.011   3.811  15.100
   34ARG   HH12 6499  -0.885   3.745  15.207
   34ARG    NH2 6500  -0.873   3.992  14.998
   34ARG   HH21 6501  -0.973   4.001  14.988
   34ARG   HH22 6502  -0.810   4.067  14.975
   34ARG      C 6503  -0.470   3.410  15.163
   34ARG      O 6504  -0.459   3.381  15.044
   35GLY      N 6505  -0.526   3.328  15.252
   35GLY      H 6506  -0.536   3.358  15.348
   35GLY     CA 6507  -0.579   3.197  15.220
   35GLY    HA1 6508  -0.648   3.202  15.136
   35GLY    HA2 6509  -0.631   3.166  15.311
   35GLY      C 6510  -0.467   3.100  15.185
   35GLY      O 6511  -0.349   3.130  15.171
   36GLY      N 6512  -0.502   2.971  15.173
   36GLY      H 6513  -0.601   2.954  15.173
   36GLY     CA 6514  -0.408   2.865  15.143
   36GLY    HA1 6515  -0.330   2.865  15.219
   36GLY    HA2 6516  -0.366   2.893  15.047
   36GLY      C 6517  -0.473   2.727  15.137
   36GLY      O 6518  -0.557   2.694  15.220
   37ASP      N 6519  -0.429   2.640  15.046
   37ASP      H 6520  -0.486   2.557  15.048
   37ASP     CA 6521  -0.324   2.660  14.948
   37ASP     HA 6522  -0.247   2.714  15.001
   37ASP     CB 6523  -0.272   2.527  14.895
   37ASP    HB1 6524  -0.212   2.543  14.805
   37ASP    HB2 6525  -0.216   2.474  14.972
   37ASP     CG 6526  -0.382   2.430  14.854
   37ASP    OD1 6527  -0.433   2.362  14.945
   37ASP    OD2 6528  -0.406   2.414  14.732
   37ASP      C 6529  -0.370   2.756  14.839
   37ASP      O 6530  -0.489   2.774  14.815
   38ARG      N 6531  -0.279   2.823  14.767
   38ARG      H 6532  -0.321   2.871  14.689
   38ARG     CA 6533  -0.141   2.856  14.793
   38ARG     HA 6534  -0.099   2.774  14.852
   38ARG     CB 6535  -0.071   2.883  14.661
   38ARG    HB1 6536   0.032   2.912  14.682
   38ARG    HB2 6537  -0.119   2.969  14.615
   38ARG     CG 6538  -0.061   2.752  14.583
   38ARG    HG1 6539   0.026   2.690  14.603
   38ARG    HG2 6540  -0.151   2.693  14.596
   38ARG     CD 6541  -0.056   2.797  14.437
   38ARG    HD1 6542  -0.143   2.858  14.415
   38ARG    HD2 6543  -0.070   2.713  14.369
   38ARG     NE 6544   0.057   2.879  14.392
   38ARG     HE 6545   0.034   2.969  14.353
   38ARG     CZ 6546   0.180   2.835  14.364
   38ARG    NH1 6547   0.229   2.715  14.398
   38ARG   HH11 6548   0.328   2.696  14.391
   38ARG   HH12 6549   0.171   2.635  14.419
   38ARG    NH2 6550   0.262   2.914  14.294
   38ARG   HH21 6551   0.355   2.883  14.270
   38ARG   HH22 6552   0.225   2.997  14.249
   38ARG      C 6553  -0.138   2.981  14.879
   38ARG      O 6554  -0.230   3.062  14.884
   39GLY      N 6555  -0.035   3.010  14.959
   39GLY      H 6556  -0.051   3.092  15.016
   39GLY     CA 6557   0.085   2.933  14.980
   39GLY    HA1 6558   0.117   2.890  14.885
   39GLY    HA2 6559   0.054   2.852  15.047
   39GLY      C 6560   0.208   3.006  15.033
   39GLY      O 6561   0.187   3.115  15.085
   40GLY      N 6562   0.328   2.950  15.014
   40GLY      H 6563   0.325   2.870  14.953
   40GLY     CA 6564   0.455   3.008  15.055
   40GLY    HA1 6565   0.464   3.100  14.998
   40GLY    HA2 6566   0.453   3.042  15.158
   40GLY      C 6567   0.578   2.924  15.025
   40GLY      O 6568   0.676   2.981  14.976
   41PHE      N 6569   0.584   2.795  15.058
   41PHE      H 6570   0.497   2.757  15.092
   41PHE     CA 6571   0.699   2.706  15.060
   41PHE     HA 6572   0.785   2.772  15.046
   41PHE     CB 6573   0.693   2.599  14.952
   41PHE    HB1 6574   0.794   2.557  14.949
   41PHE    HB2 6575   0.668   2.655  14.862
   41PHE     CG 6576   0.594   2.486  14.968
   41PHE    CD1 6577   0.468   2.485  14.906
   41PHE    HD1 6578   0.446   2.575  14.850
   41PHE    CE1 6579   0.383   2.375  14.920
   41PHE    HE1 6580   0.292   2.371  14.862
   41PHE     CZ 6581   0.422   2.259  14.988
   41PHE     HZ 6582   0.356   2.174  14.985
   41PHE    CE2 6583   0.540   2.268  15.064
   41PHE    HE2 6584   0.566   2.177  15.115
   41PHE    CD2 6585   0.625   2.378  15.050
   41PHE    HD2 6586   0.722   2.370  15.097
   41PHE      C 6587   0.726   2.643  15.196
   41PHE      O 6588   0.834   2.591  15.220
   42ARG      N 6589   0.632   2.658  15.290
   42ARG      H 6590   0.544   2.691  15.251
   42ARG     CA 6591   0.636   2.618  15.429
   42ARG     HA 6592   0.555   2.668  15.481
   42ARG     CB 6593   0.632   2.466  15.440
   42ARG    HB1 6594   0.567   2.435  15.359
   42ARG    HB2 6595   0.731   2.428  15.416
   42ARG     CG 6596   0.586   2.405  15.572
   42ARG    HG1 6597   0.478   2.414  15.588
   42ARG    HG2 6598   0.626   2.463  15.655
   42ARG     CD 6599   0.626   2.258  15.574
   42ARG    HD1 6600   0.735   2.255  15.571
   42ARG    HD2 6601   0.590   2.213  15.481
   42ARG     NE 6602   0.587   2.184  15.694
   42ARG     HE 6603   0.603   2.220  15.787
   42ARG     CZ 6604   0.561   2.053  15.708
   42ARG    NH1 6605   0.544   1.977  15.600
   42ARG   HH11 6606   0.559   2.012  15.506
   42ARG   HH12 6607   0.534   1.876  15.598
   42ARG    NH2 6608   0.543   1.992  15.826
   42ARG   HH21 6609   0.530   1.892  15.831
   42ARG   HH22 6610   0.548   2.030  15.920
   42ARG      C 6611   0.756   2.675  15.503
   42ARG      O 6612   0.844   2.600  15.545
   43GLY      N 6613   0.768   2.805  15.531
   43GLY      H 6614   0.845   2.833  15.590
   43GLY     CA 6615   0.687   2.917  15.487
   43GLY    HA1 6616   0.583   2.883  15.487
   43GLY    HA2 6617   0.694   2.988  15.570
   43GLY      C 6618   0.718   2.988  15.357
   43GLY      O 6619   0.771   2.925  15.265
   44GLY      N 6620   0.685   3.117  15.347
   44GLY      H 6621   0.634   3.159  15.424
   44GLY     CA 6622   0.733   3.206  15.243
   44GLY    HA1 6623   0.749   3.141  15.157
   44GLY    HA2 6624   0.652   3.276  15.224
   44GLY      C 6625   0.862   3.283  15.265
   44GLY      O 6626   0.928   3.276  15.369
   45ARG      N 6627   0.897   3.371  15.171
   45ARG      H 6628   0.836   3.387  15.092
   45ARG     CA 6629   1.013   3.458  15.174
   45ARG     HA 6630   1.032   3.462  15.281
   45ARG     CB 6631   1.134   3.396  15.105
   45ARG    HB1 6632   1.176   3.312  15.159
   45ARG    HB2 6633   1.205   3.478  15.116
   45ARG     CG 6634   1.136   3.373  14.954
   45ARG    HG1 6635   1.239   3.387  14.921
   45ARG    HG2 6636   1.078   3.449  14.902
   45ARG     CD 6637   1.073   3.241  14.909
   45ARG    HD1 6638   1.069   3.249  14.800
   45ARG    HD2 6639   0.977   3.218  14.955
   45ARG     NE 6640   1.167   3.133  14.935
   45ARG     HE 6641   1.147   3.076  15.016
   45ARG     CZ 6642   1.259   3.089  14.848
   45ARG    NH1 6643   1.331   2.980  14.882
   45ARG   HH11 6644   1.318   2.948  14.977
   45ARG   HH12 6645   1.407   2.955  14.820
   45ARG    NH2 6646   1.286   3.138  14.727
   45ARG   HH21 6647   1.222   3.204  14.685
   45ARG   HH22 6648   1.353   3.089  14.669
   45ARG      C 6649   0.986   3.599  15.124
   45ARG      O 6650   0.918   3.610  15.022
   46GLY      N 6651   1.036   3.709  15.181
   46GLY      H 6652   1.006   3.799  15.146
   46GLY     CA 6653   1.106   3.717  15.307
   46GLY    HA1 6654   1.113   3.825  15.322
   46GLY    HA2 6655   1.038   3.683  15.386
   46GLY      C 6656   1.243   3.650  15.312
   46GLY      O 6657   1.259   3.552  15.383
   47GLY      N 6658   1.336   3.696  15.228
   47GLY      H 6659   1.318   3.783  15.180
   47GLY     CA 6660   1.472   3.650  15.211
   47GLY    HA1 6661   1.469   3.542  15.198
   47GLY    HA2 6662   1.520   3.667  15.307
   47GLY      C 6663   1.546   3.714  15.094
   47GLY      O 6664   1.484   3.746  14.993
   48GLY      N 6665   1.679   3.710  15.099
   48GLY      H 6666   1.724   3.647  15.164
   48GLY     CA 6667   1.756   3.825  15.056
   48GLY    HA1 6668   1.857   3.809  15.093
   48GLY    HA2 6669   1.703   3.912  15.095
   48GLY      C 6670   1.761   3.838  14.904
   48GLY      O 6671   1.720   3.943  14.854
   49ASP      N 6672   1.815   3.739  14.833
   49ASP      H 6673   1.877   3.674  14.879
   49ASP     CA 6674   1.840   3.742  14.690
   49ASP     HA 6675   1.800   3.836  14.652
   49ASP     CB 6676   1.990   3.741  14.664
   49ASP    HB1 6677   2.002   3.736  14.556
   49ASP    HB2 6678   2.022   3.840  14.696
   49ASP     CG 6679   2.066   3.623  14.722
   49ASP    OD1 6680   2.065   3.598  14.844
   49ASP    OD2 6681   2.137   3.559  14.641
   49ASP      C 6682   1.767   3.626  14.624
   49ASP      O 6683   1.747   3.523  14.688
   50ARG      N 6684   1.737   3.629  14.494
   50ARG      H 6685   1.781   3.706  14.445
   50ARG     CA 6686   1.676   3.525  14.414
   50ARG     HA 6687   1.624   3.582  14.337
   50ARG     CB 6688   1.783   3.445  14.340
   50ARG    HB1 6689   1.739   3.372  14.272
   50ARG    HB2 6690   1.848   3.510  14.281
   50ARG     CG 6691   1.873   3.370  14.438
   50ARG    HG1 6692   1.925   3.443  14.500
   50ARG    HG2 6693   1.818   3.316  14.515
   50ARG     CD 6694   1.967   3.281  14.357
   50ARG    HD1 6695   2.044   3.349  14.320
   50ARG    HD2 6696   1.909   3.232  14.279
   50ARG     NE 6697   2.036   3.187  14.445
   50ARG     HE 6698   2.046   3.208  14.544
   50ARG     CZ 6699   2.105   3.077  14.413
   50ARG    NH1 6700   2.157   2.990  14.502
   50ARG   HH11 6701   2.136   2.983  14.600
   50ARG   HH12 6702   2.216   2.915  14.470
   50ARG    NH2 6703   2.133   3.045  14.286
   50ARG   HH21 6704   2.111   3.114  14.215
   50ARG   HH22 6705   2.177   2.958  14.259
   50ARG      C 6706   1.563   3.443  14.475
   50ARG      O 6707   1.554   3.321  14.462
   51GLY      N 6708   1.477   3.515  14.547
   51GLY      H 6709   1.499   3.613  14.558
   51GLY     CA 6710   1.365   3.458  14.619
   51GLY    HA1 6711   1.396   3.374  14.681
   51GLY    HA2 6712   1.338   3.541  14.683
   51GLY      C 6713   1.242   3.426  14.535
   51GLY      O 6714   1.145   3.374  14.591
   52GLY      N 6715   1.243   3.449  14.404
   52GLY      H 6716   1.320   3.503  14.366
   52GLY     CA 6717   1.137   3.420  14.310
   52GLY    HA1 6718   1.069   3.504  14.298
   52GLY    HA2 6719   1.074   3.342  14.353
   52GLY      C 6720   1.178   3.375  14.171
   52GLY      O 6721   1.296   3.377  14.136
   53PHE      N 6722   1.081   3.360  14.080
   53PHE      H 6723   0.987   3.387  14.105
   53PHE     CA 6724   1.100   3.311  13.945
   53PHE     HA 6725   1.171   3.228  13.945
   53PHE     CB 6726   0.962   3.269  13.893
   53PHE    HB1 6727   0.895   3.235  13.972
   53PHE    HB2 6728   0.897   3.349  13.857
   53PHE     CG 6729   0.974   3.164  13.785
   53PHE    CD1 6730   0.971   3.208  13.652
   53PHE    HD1 6731   0.958   3.312  13.627
   53PHE    CE1 6732   0.991   3.116  13.549
   53PHE    HE1 6733   0.987   3.152  13.447
   53PHE     CZ 6734   1.001   2.978  13.571
   53PHE     HZ 6735   1.010   2.906  13.491
   53PHE    CE2 6736   0.990   2.932  13.703
   53PHE    HE2 6737   1.002   2.826  13.721
   53PHE    CD2 6738   0.981   3.026  13.806
   53PHE    HD2 6739   0.969   2.988  13.906
   53PHE      C 6740   1.162   3.412  13.850
   53PHE      O 6741   1.246   3.373  13.769
   54GLY      N 6742   1.146   3.544  13.853
   54GLY      H 6743   1.212   3.590  13.792
   54GLY     CA 6744   1.046   3.624  13.921
   54GLY    HA1 6745   1.044   3.617  14.030
   54GLY    HA2 6746   0.947   3.599  13.883
   54GLY      C 6747   1.075   3.770  13.890
   54GLY      O 6748   0.998   3.833  13.818
   55PRO      N 6749   1.178   3.830  13.951
   55PRO     CD 6750   1.281   3.771  14.033
   55PRO    HD1 6751   1.236   3.728  14.123
   55PRO    HD2 6752   1.339   3.704  13.971
   55PRO     CG 6753   1.377   3.884  14.071
   55PRO    HG1 6754   1.347   3.933  14.164
   55PRO    HG2 6755   1.475   3.839  14.086
   55PRO     CB 6756   1.364   3.976  13.950
   55PRO    HB1 6757   1.394   4.077  13.980
   55PRO    HB2 6758   1.424   3.943  13.865
   55PRO     CA 6759   1.215   3.967  13.921
   55PRO     HA 6760   1.199   3.994  13.816
   55PRO      C 6761   1.137   4.072  13.999
   55PRO      O 6762   1.159   4.192  13.990
   56GLY      N 6763   1.052   4.033  14.095
   56GLY      H 6764   1.051   3.935  14.120
   56GLY     CA 6765   0.977   4.123  14.180
   56GLY    HA1 6766   0.939   4.203  14.116
   56GLY    HA2 6767   0.889   4.071  14.218
   56GLY      C 6768   1.063   4.181  14.292
   56GLY      O 6769   1.176   4.142  14.317
   57LYS      N 6770   1.005   4.277  14.365
   57LYS      H 6771   0.922   4.320  14.327
   57LYS     CA 6772   1.047   4.343  14.487
   57LYS     HA 6773   1.136   4.285  14.513
   57LYS     CB 6774   1.099   4.485  14.469
   57LYS    HB1 6775   1.050   4.532  14.384
   57LYS    HB2 6776   1.079   4.552  14.553
   57LYS     CG 6777   1.250   4.490  14.448
   57LYS    HG1 6778   1.288   4.433  14.363
   57LYS    HG2 6779   1.289   4.437  14.535
   57LYS     CD 6780   1.299   4.635  14.442
   57LYS    HD1 6781   1.408   4.632  14.443
   57LYS    HD2 6782   1.270   4.689  14.532
   57LYS     CE 6783   1.256   4.712  14.317
   57LYS    HE1 6784   1.293   4.654  14.232
   57LYS    HE2 6785   1.148   4.718  14.309
   57LYS     NZ 6786   1.311   4.848  14.312
   57LYS    HZ1 6787   1.317   4.869  14.213
   57LYS    HZ2 6788   1.264   4.914  14.373
   57LYS    HZ3 6789   1.408   4.851  14.341
   57LYS      C 6790   0.950   4.323  14.603
   57LYS      O 6791   0.989   4.252  14.695
   58MET      N 6792   0.830   4.380  14.614
   58MET      H 6793   0.784   4.355  14.701
   58MET     CA 6794   0.760   4.477  14.533
   58MET     HA 6795   0.827   4.495  14.449
   58MET     CB 6796   0.752   4.615  14.599
   58MET    HB1 6797   0.686   4.618  14.686
   58MET    HB2 6798   0.853   4.634  14.635
   58MET     CG 6799   0.711   4.725  14.501
   58MET    HG1 6800   0.749   4.702  14.402
   58MET    HG2 6801   0.604   4.742  14.512
   58MET     SD 6802   0.805   4.878  14.528
   58MET     CE 6803   0.729   4.914  14.689
   58MET    HE1 6804   0.755   5.017  14.715
   58MET    HE2 6805   0.770   4.845  14.762
   58MET    HE3 6806   0.622   4.909  14.670
   58MET      C 6807   0.622   4.427  14.493
   58MET      O 6808   0.538   4.418  14.582
   59ASP      N 6809   0.599   4.378  14.371
   59ASP      H 6810   0.676   4.363  14.307
   59ASP     CA 6811   0.480   4.309  14.326
   59ASP     HA 6812   0.399   4.360  14.378
   59ASP     CB 6813   0.492   4.160  14.357
   59ASP    HB1 6814   0.525   4.145  14.460
   59ASP    HB2 6815   0.562   4.106  14.293
   59ASP     CG 6816   0.364   4.078  14.358
   59ASP    OD1 6817   0.255   4.140  14.355
   59ASP    OD2 6818   0.368   3.956  14.333
   59ASP      C 6819   0.456   4.330  14.177
   59ASP      O 6820   0.545   4.313  14.093
   60SER      N 6821   0.332   4.369  14.149
   60SER      H 6822   0.263   4.365  14.223
   60SER     CA 6823   0.290   4.416  14.018
   60SER     HA 6824   0.328   4.347  13.942
   60SER     CB 6825   0.345   4.554  13.984
   60SER    HB1 6826   0.453   4.560  13.992
   60SER    HB2 6827   0.320   4.601  13.889
   60SER     OG 6828   0.284   4.645  14.074
   60SER     HG 6829   0.301   4.733  14.040
   60SER      C 6830   0.140   4.412  13.994
   60SER      O 6831   0.087   4.441  13.887
   61ARG      N 6832   0.061   4.389  14.099
   61ARG      H 6833   0.108   4.385  14.188
   61ARG     CA 6834  -0.082   4.372  14.086
   61ARG     HA 6835  -0.127   4.434  14.009
   61ARG     CB 6836  -0.146   4.427  14.213
   61ARG    HB1 6837  -0.094   4.385  14.299
   61ARG    HB2 6838  -0.129   4.533  14.197
   61ARG     CG 6839  -0.297   4.406  14.210
   61ARG    HG1 6840  -0.316   4.300  14.195
   61ARG    HG2 6841  -0.344   4.462  14.130
   61ARG     CD 6842  -0.356   4.445  14.346
   61ARG    HD1 6843  -0.350   4.552  14.365
   61ARG    HD2 6844  -0.305   4.391  14.426
   61ARG     NE 6845  -0.491   4.390  14.359
   61ARG     HE 6846  -0.496   4.289  14.362
   61ARG     CZ 6847  -0.605   4.455  14.385
   61ARG    NH1 6848  -0.612   4.588  14.397
   61ARG   HH11 6849  -0.693   4.624  14.446
   61ARG   HH12 6850  -0.537   4.650  14.370
   61ARG    NH2 6851  -0.715   4.382  14.407
   61ARG   HH21 6852  -0.797   4.431  14.440
   61ARG   HH22 6853  -0.712   4.281  14.409
   61ARG      C 6854  -0.121   4.233  14.037
   61ARG      O 6855  -0.093   4.134  14.103
   62GLY      N 6856  -0.208   4.232  13.936
   62GLY      H 6857  -0.245   4.315  13.892
   62GLY     CA 6858  -0.287   4.113  13.915
   62GLY    HA1 6859  -0.253   4.029  13.975
   62GLY    HA2 6860  -0.286   4.089  13.808
   62GLY      C 6861  -0.430   4.143  13.958
   62GLY      O 6862  -0.461   4.256  13.995
   63GLU      N 6863  -0.517   4.042  13.963
   63GLU      H 6864  -0.494   3.950  13.929
   63GLU     CA 6865  -0.659   4.065  13.978
   63GLU     HA 6866  -0.678   4.161  14.025
   63GLU     CB 6867  -0.716   3.967  14.080
   63GLU    HB1 6868  -0.816   4.003  14.104
   63GLU    HB2 6869  -0.715   3.872  14.026
   63GLU     CG 6870  -0.633   3.945  14.207
   63GLU    HG1 6871  -0.536   3.898  14.192
   63GLU    HG2 6872  -0.687   3.870  14.265
   63GLU     CD 6873  -0.627   4.068  14.296
   63GLU    OE1 6874  -0.513   4.100  14.336
   63GLU    OE2 6875  -0.727   4.115  14.353
   63GLU      C 6876  -0.739   4.057  13.849
   63GLU      O 6877  -0.858   4.088  13.843
   64HIS      N 6878  -0.683   4.011  13.737
   64HIS      H 6879  -0.585   3.989  13.747
   64HIS     CA 6880  -0.725   3.994  13.599
   64HIS     HA 6881  -0.643   3.942  13.549
   64HIS     CB 6882  -0.734   4.129  13.529
   64HIS    HB1 6883  -0.818   4.179  13.577
   64HIS    HB2 6884  -0.754   4.114  13.423
   64HIS     CG 6885  -0.611   4.213  13.547
   64HIS    ND1 6886  -0.503   4.205  13.458
   64HIS    CE1 6887  -0.414   4.294  13.503
   64HIS    HE1 6888  -0.316   4.310  13.462
   64HIS    NE2 6889  -0.462   4.357  13.611
   64HIS    HE2 6890  -0.407   4.430  13.655
   64HIS    CD2 6891  -0.585   4.304  13.646
   64HIS    HD2 6892  -0.650   4.330  13.728
   64HIS      C 6893  -0.861   3.928  13.581
   64HIS      O 6894  -0.956   3.972  13.516
   65ARG      N 6895  -0.871   3.817  13.654
   65ARG      H 6896  -0.783   3.789  13.693
   65ARG     CA 6897  -0.991   3.743  13.690
   65ARG     HA 6898  -1.058   3.740  13.605
   65ARG     CB 6899  -1.067   3.810  13.804
   65ARG    HB1 6900  -1.108   3.908  13.781
   65ARG    HB2 6901  -1.005   3.822  13.892
   65ARG     CG 6902  -1.196   3.736  13.838
   65ARG    HG1 6903  -1.175   3.642  13.889
   65ARG    HG2 6904  -1.250   3.804  13.903
   65ARG     CD 6905  -1.291   3.698  13.725
   65ARG    HD1 6906  -1.244   3.633  13.651
   65ARG    HD2 6907  -1.374   3.645  13.772
   65ARG     NE 6908  -1.343   3.813  13.652
   65ARG     HE 6909  -1.332   3.908  13.684
   65ARG     CZ 6910  -1.386   3.805  13.525
   65ARG    NH1 6911  -1.399   3.921  13.459
   65ARG   HH11 6912  -1.390   4.005  13.514
   65ARG   HH12 6913  -1.444   3.915  13.369
   65ARG    NH2 6914  -1.407   3.694  13.454
   65ARG   HH21 6915  -1.405   3.604  13.499
   65ARG   HH22 6916  -1.414   3.701  13.353
   65ARG      C 6917  -0.942   3.601  13.714
   65ARG      O 6918  -0.928   3.561  13.829
   66GLN      N 6919  -0.926   3.514  13.613
   66GLN      H 6920  -0.908   3.420  13.643
   66GLN     CA 6921  -0.939   3.532  13.470
   66GLN     HA 6922  -0.904   3.633  13.449
   66GLN     CB 6923  -1.082   3.515  13.421
   66GLN    HB1 6924  -1.147   3.579  13.481
   66GLN    HB2 6925  -1.117   3.415  13.447
   66GLN     CG 6926  -1.105   3.563  13.278
   66GLN    HG1 6927  -1.211   3.583  13.265
   66GLN    HG2 6928  -1.051   3.657  13.277
   66GLN     CD 6929  -1.064   3.458  13.175
   66GLN    OE1 6930  -1.079   3.338  13.196
   66GLN    NE2 6931  -1.017   3.485  13.054
   66GLN   HE21 6932  -1.008   3.582  13.025
   66GLN   HE22 6933  -1.005   3.407  12.991
   66GLN      C 6934  -0.845   3.443  13.389
   66GLN      O 6935  -0.773   3.495  13.304
   67ASP      N 6936  -0.841   3.311  13.410
   67ASP      H 6937  -0.905   3.271  13.477
   67ASP     CA 6938  -0.789   3.209  13.322
   67ASP     HA 6939  -0.786   3.246  13.220
   67ASP     CB 6940  -0.884   3.090  13.337
   67ASP    HB1 6941  -0.983   3.100  13.293
   67ASP    HB2 6942  -0.844   3.009  13.277
   67ASP     CG 6943  -0.915   3.064  13.484
   67ASP    OD1 6944  -0.833   3.001  13.554
   67ASP    OD2 6945  -1.024   3.104  13.530
   67ASP      C 6946  -0.645   3.165  13.347
   67ASP      O 6947  -0.603   3.054  13.313
   68ARG      N 6948  -0.573   3.253  13.417
   68ARG      H 6949  -0.625   3.331  13.454
   68ARG     CA 6950  -0.430   3.249  13.439
   68ARG     HA 6951  -0.382   3.157  13.406
   68ARG     CB 6952  -0.367   3.371  13.371
   68ARG    HB1 6953  -0.395   3.358  13.267
   68ARG    HB2 6954  -0.259   3.369  13.384
   68ARG     CG 6955  -0.418   3.507  13.418
   68ARG    HG1 6956  -0.523   3.507  13.446
   68ARG    HG2 6957  -0.427   3.553  13.320
   68ARG     CD 6958  -0.324   3.587  13.508
   68ARG    HD1 6959  -0.385   3.675  13.529
   68ARG    HD2 6960  -0.317   3.522  13.595
   68ARG     NE 6961  -0.203   3.617  13.433
   68ARG     HE 6962  -0.204   3.654  13.339
   68ARG     CZ 6963  -0.079   3.588  13.474
   68ARG    NH1 6964  -0.043   3.526  13.587
   68ARG   HH11 6965  -0.103   3.497  13.662
   68ARG   HH12 6966   0.056   3.513  13.602
   68ARG    NH2 6967   0.015   3.631  13.390
   68ARG   HH21 6968  -0.014   3.656  13.296
   68ARG   HH22 6969   0.113   3.624  13.414
   68ARG      C 6970  -0.412   3.249  13.590
   68ARG      O 6971  -0.502   3.290  13.663
   69ARG      N 6972  -0.296   3.210  13.644
   69ARG      H 6973  -0.301   3.210  13.745
   69ARG     CA 6974  -0.193   3.132  13.578
   69ARG     HA 6975  -0.188   3.163  13.473
   69ARG     CB 6976  -0.225   2.983  13.578
   69ARG    HB1 6977  -0.327   2.969  13.542
   69ARG    HB2 6978  -0.159   2.931  13.508
   69ARG     CG 6979  -0.213   2.922  13.717
   69ARG    HG1 6980  -0.271   2.978  13.791
   69ARG    HG2 6981  -0.111   2.918  13.756
   69ARG     CD 6982  -0.249   2.773  13.712
   69ARG    HD1 6983  -0.196   2.724  13.630
   69ARG    HD2 6984  -0.223   2.723  13.805
   69ARG     NE 6985  -0.393   2.757  13.694
   69ARG     HE 6986  -0.429   2.808  13.615
   69ARG     CZ 6987  -0.475   2.663  13.743
   69ARG    NH1 6988  -0.444   2.560  13.823
   69ARG   HH11 6989  -0.345   2.547  13.839
   69ARG   HH12 6990  -0.512   2.502  13.869
   69ARG    NH2 6991  -0.606   2.671  13.717
   69ARG   HH21 6992  -0.662   2.593  13.748
   69ARG   HH22 6993  -0.628   2.744  13.651
   69ARG      C 6994  -0.055   3.161  13.632
   69ARG      O 6995   0.032   3.127  13.553
   70GLU      N 6996  -0.032   3.220  13.749
   70GLU      H 6997  -0.112   3.242  13.806
   70GLU     CA 6998   0.095   3.212  13.819
   70GLU     HA 6999   0.106   3.109  13.853
   70GLU     CB 7000   0.104   3.298  13.945
   70GLU    HB1 7001   0.206   3.301  13.982
   70GLU    HB2 7002   0.081   3.402  13.920
   70GLU     CG 7003   0.024   3.268  14.071
   70GLU    HG1 7004   0.028   3.361  14.127
   70GLU    HG2 7005  -0.077   3.243  14.042
   70GLU     CD 7006   0.084   3.152  14.149
   70GLU    OE1 7007   0.014   3.093  14.235
   70GLU    OE2 7008   0.198   3.111  14.120
   70GLU      C 7009   0.210   3.252  13.729
   70GLU      O 7010   0.197   3.343  13.648
   71ARG      N 7011   0.323   3.182  13.743
   71ARG      H 7012   0.326   3.106  13.810
   71ARG     CA 7013   0.439   3.198  13.657
   71ARG     HA 7014   0.397   3.207  13.557
   71ARG     CB 7015   0.508   3.330  13.692
   71ARG    HB1 7016   0.439   3.407  13.659
   71ARG    HB2 7017   0.507   3.339  13.801
   71ARG     CG 7018   0.649   3.351  13.636
   71ARG    HG1 7019   0.687   3.431  13.699
   71ARG    HG2 7020   0.708   3.261  13.654
   71ARG     CD 7021   0.633   3.386  13.489
   71ARG    HD1 7022   0.551   3.328  13.445
   71ARG    HD2 7023   0.627   3.493  13.471
   71ARG     NE 7024   0.753   3.343  13.416
   71ARG     HE 7025   0.734   3.274  13.346
   71ARG     CZ 7026   0.866   3.415  13.405
   71ARG    NH1 7027   0.967   3.375  13.326
   71ARG   HH11 7028   1.046   3.434  13.305
   71ARG   HH12 7029   0.954   3.291  13.272
   71ARG    NH2 7030   0.897   3.513  13.490
   71ARG   HH21 7031   0.824   3.544  13.553
   71ARG   HH22 7032   0.992   3.547  13.486
   71ARG      C 7033   0.522   3.072  13.669
   71ARG      O 7034   0.567   3.044  13.780
   72PRO      N 7035   0.553   2.998  13.562
   72PRO     CD 7036   0.522   3.026  13.423
   72PRO    HD1 7037   0.573   3.116  13.389
   72PRO    HD2 7038   0.417   3.038  13.399
   72PRO     CG 7039   0.580   2.908  13.344
   72PRO    HG1 7040   0.616   2.938  13.246
   72PRO    HG2 7041   0.507   2.829  13.326
   72PRO     CB 7042   0.697   2.864  13.432
   72PRO    HB1 7043   0.782   2.931  13.424
   72PRO    HB2 7044   0.728   2.761  13.413
   72PRO     CA 7045   0.638   2.881  13.572
   72PRO     HA 7046   0.720   2.897  13.642
   72PRO      C 7047   0.565   2.755  13.616
   72PRO      O 7048   0.575   2.650  13.553
   73TYR      N 7049   0.476   2.759  13.715
   73TYR      H 7050   0.461   2.853  13.749
   73TYR     CA 7051   0.379   2.658  13.752
   73TYR     HA 7052   0.413   2.571  13.695
   73TYR     CB 7053   0.242   2.698  13.699
   73TYR    HB1 7054   0.179   2.614  13.728
   73TYR    HB2 7055   0.209   2.789  13.751
   73TYR     CG 7056   0.224   2.726  13.552
   73TYR    CD1 7057   0.233   2.615  13.467
   73TYR    HD1 7058   0.239   2.516  13.512
   73TYR    CE1 7059   0.219   2.624  13.328
   73TYR    HE1 7060   0.221   2.542  13.258
   73TYR     CZ 7061   0.216   2.752  13.269
   73TYR     OH 7062   0.214   2.779  13.135
   73TYR     HH 7063   0.240   2.705  13.080
   73TYR    CE2 7064   0.211   2.863  13.355
   73TYR    HE2 7065   0.207   2.961  13.310
   73TYR    CD2 7066   0.205   2.852  13.494
   73TYR    HD2 7067   0.192   2.942  13.552
   73TYR      C 7068   0.384   2.625  13.901
   73TYR    OC1 7069   0.354   2.702  13.994
   73TYR    OC2 7070   0.416   2.508  13.930
    1GLY      N 7071   0.027   9.785  17.918
    1GLY     H1 7072  -0.058   9.740  17.888
    1GLY     H2 7073   0.003   9.883  17.916
    1GLY     H3 7074   0.058   9.763  18.011
    1GLY     CA 7075   0.137   9.764  17.823
    1GLY    HA1 7076   0.119   9.799  17.722
    1GLY    HA2 7077   0.166   9.659  17.823
    1GLY      C 7078   0.266   9.823  17.880
    1GLY      O 7079   0.264   9.856  17.998
    2PRO      N 7080   0.369   9.845  17.798
    2PRO     CD 7081   0.496   9.862  17.866
    2PRO    HD1 7082   0.513   9.779  17.935
    2PRO    HD2 7083   0.513   9.957  17.917
    2PRO     CG 7084   0.598   9.856  17.752
    2PRO    HG1 7085   0.682   9.924  17.769
    2PRO    HG2 7086   0.639   9.756  17.740
    2PRO     CB 7087   0.518   9.893  17.627
    2PRO    HB1 7088   0.523  10.001  17.616
    2PRO    HB2 7089   0.564   9.851  17.537
    2PRO     CA 7090   0.376   9.845  17.654
    2PRO     HA 7091   0.368   9.744  17.613
    2PRO      C 7092   0.277   9.928  17.574
    2PRO      O 7093   0.243   9.885  17.464
    3GLY      N 7094   0.222  10.038  17.626
    3GLY      H 7095   0.261  10.081  17.709
    3GLY     CA 7096   0.113  10.103  17.557
    3GLY    HA1 7097   0.071  10.193  17.603
    3GLY    HA2 7098   0.152  10.132  17.459
    3GLY      C 7099  -0.012  10.017  17.541
    3GLY      O 7100  -0.042   9.934  17.627
    4GLY      N 7101  -0.090  10.037  17.435
    4GLY      H 7102  -0.065  10.098  17.359
    4GLY     CA 7103  -0.214   9.965  17.417
    4GLY    HA1 7104  -0.192   9.864  17.450
    4GLY    HA2 7105  -0.242   9.982  17.313
    4GLY      C 7106  -0.335  10.010  17.498
    4GLY      O 7107  -0.329  10.121  17.549
    5GLY      N 7108  -0.432   9.922  17.524
    5GLY      H 7109  -0.431   9.845  17.459
    5GLY     CA 7110  -0.549   9.953  17.604
    5GLY    HA1 7111  -0.528   9.961  17.711
    5GLY    HA2 7112  -0.582  10.051  17.570
    5GLY      C 7113  -0.667   9.862  17.574
    5GLY      O 7114  -0.672   9.812  17.462
    6PRO      N 7115  -0.755   9.832  17.670
    6PRO     CD 7116  -0.787   9.912  17.786
    6PRO    HD1 7117  -0.817  10.011  17.753
    6PRO    HD2 7118  -0.699   9.927  17.849
    6PRO     CG 7119  -0.896   9.836  17.862
    6PRO    HG1 7120  -0.846   9.761  17.924
    6PRO    HG2 7121  -0.960   9.905  17.917
    6PRO     CB 7122  -0.968   9.767  17.746
    6PRO    HB1 7123  -1.021   9.684  17.791
    6PRO    HB2 7124  -1.039   9.831  17.695
    6PRO     CA 7125  -0.857   9.731  17.648
    6PRO     HA 7126  -0.900   9.748  17.549
    6PRO      C 7127  -0.813   9.586  17.659
    6PRO      O 7128  -0.730   9.549  17.742
    7GLY      N 7129  -0.868   9.501  17.571
    7GLY      H 7130  -0.951   9.533  17.523
    7GLY     CA 7131  -0.832   9.361  17.565
    7GLY    HA1 7132  -0.917   9.308  17.523
    7GLY    HA2 7133  -0.818   9.322  17.666
    7GLY      C 7134  -0.704   9.323  17.492
    7GLY      O 7135  -0.636   9.398  17.423
    8GLY      N 7136  -0.672   9.193  17.492
    8GLY      H 7137  -0.735   9.127  17.537
    8GLY     CA 7138  -0.565   9.140  17.410
    8GLY    HA1 7139  -0.518   9.050  17.450
    8GLY    HA2 7140  -0.486   9.215  17.413
    8GLY      C 7141  -0.601   9.112  17.265
    8GLY      O 7142  -0.716   9.090  17.228
    9SER      N 7143  -0.495   9.115  17.183
    9SER      H 7144  -0.410   9.145  17.228
    9SER     CA 7145  -0.485   9.093  17.041
    9SER     HA 7146  -0.412   9.163  17.001
    9SER     CB 7147  -0.438   8.948  17.028
    9SER    HB1 7148  -0.432   8.922  16.922
    9SER    HB2 7149  -0.509   8.881  17.076
    9SER     OG 7150  -0.310   8.924  17.081
    9SER     HG 7151  -0.320   8.939  17.175
    9SER      C 7152  -0.607   9.123  16.955
    9SER      O 7153  -0.665   9.031  16.898
   10HIS      N 7154  -0.661   9.245  16.948
   10HIS      H 7155  -0.757   9.239  16.917
   10HIS     CA 7156  -0.596   9.372  16.972
   10HIS     HA 7157  -0.492   9.369  17.006
   10HIS     CB 7158  -0.664   9.452  17.082
   10HIS    HB1 7159  -0.610   9.546  17.095
   10HIS    HB2 7160  -0.641   9.407  17.179
   10HIS     CG 7161  -0.810   9.488  17.073
   10HIS    ND1 7162  -0.915   9.408  17.030
   10HIS    CE1 7163  -1.027   9.478  17.050
   10HIS    HE1 7164  -1.131   9.457  17.027
   10HIS    NE2 7165  -0.998   9.594  17.111
   10HIS    HE2 7166  -1.063   9.670  17.128
   10HIS    CD2 7167  -0.861   9.606  17.119
   10HIS    HD2 7168  -0.798   9.680  17.167
   10HIS      C 7169  -0.595   9.452  16.843
   10HIS      O 7170  -0.702   9.479  16.789
   11MET      N 7171  -0.479   9.481  16.783
   11MET      H 7172  -0.393   9.457  16.830
   11MET     CA 7173  -0.466   9.547  16.654
   11MET     HA 7174  -0.359   9.564  16.648
   11MET     CB 7175  -0.493   9.457  16.534
   11MET    HB1 7176  -0.601   9.443  16.523
   11MET    HB2 7177  -0.446   9.361  16.556
   11MET     CG 7178  -0.429   9.517  16.410
   11MET    HG1 7179  -0.484   9.481  16.323
   11MET    HG2 7180  -0.447   9.624  16.415
   11MET     SD 7181  -0.249   9.511  16.390
   11MET     CE 7182  -0.239   9.577  16.222
   11MET    HE1 7183  -0.264   9.495  16.154
   11MET    HE2 7184  -0.142   9.622  16.200
   11MET    HE3 7185  -0.315   9.653  16.206
   11MET      C 7186  -0.536   9.682  16.649
   11MET      O 7187  -0.616   9.702  16.558
   12GLY      N 7188  -0.504   9.780  16.734
   12GLY      H 7189  -0.563   9.862  16.730
   12GLY     CA 7190  -0.401   9.775  16.836
   12GLY    HA1 7191  -0.338   9.862  16.815
   12GLY    HA2 7192  -0.334   9.689  16.824
   12GLY      C 7193  -0.454   9.767  16.978
   12GLY      O 7194  -0.575   9.769  16.999
   13GLY      N 7195  -0.383   9.742  17.088
   13GLY      H 7196  -0.434   9.705  17.167
   13GLY     CA 7197  -0.239   9.731  17.096
   13GLY    HA1 7198  -0.192   9.742  16.998
   13GLY    HA2 7199  -0.204   9.818  17.152
   13GLY      C 7200  -0.181   9.609  17.166
   13GLY      O 7201  -0.237   9.500  17.159
   14ASN      N 7202  -0.068   9.627  17.234
   14ASN      H 7203  -0.027   9.718  17.222
   14ASN     CA 7204  -0.017   9.541  17.339
   14ASN     HA 7205  -0.101   9.493  17.387
   14ASN     CB 7206   0.040   9.632  17.448
   14ASN    HB1 7207  -0.036   9.707  17.468
   14ASN    HB2 7208   0.125   9.684  17.404
   14ASN     CG 7209   0.064   9.560  17.579
   14ASN    OD1 7210   0.180   9.556  17.619
   14ASN    ND2 7211  -0.048   9.515  17.637
   14ASN   HD21 7212  -0.030   9.453  17.715
   14ASN   HD22 7213  -0.137   9.526  17.592
   14ASN      C 7214   0.071   9.425  17.296
   14ASN      O 7215   0.109   9.340  17.376
   15TYR      N 7216   0.120   9.425  17.172
   15TYR      H 7217   0.075   9.486  17.106
   15TYR     CA 7218   0.214   9.327  17.120
   15TYR     HA 7219   0.176   9.235  17.163
   15TYR     CB 7220   0.355   9.359  17.169
   15TYR    HB1 7221   0.363   9.346  17.277
   15TYR    HB2 7222   0.426   9.295  17.116
   15TYR     CG 7223   0.393   9.504  17.147
   15TYR    CD1 7224   0.395   9.590  17.258
   15TYR    HD1 7225   0.348   9.562  17.351
   15TYR    CE1 7226   0.444   9.720  17.246
   15TYR    HE1 7227   0.437   9.784  17.333
   15TYR     CZ 7228   0.491   9.763  17.120
   15TYR     OH 7229   0.517   9.895  17.100
   15TYR     HH 7230   0.507   9.943  17.183
   15TYR    CE2 7231   0.508   9.672  17.014
   15TYR    HE2 7232   0.556   9.703  16.922
   15TYR    CD2 7233   0.457   9.542  17.029
   15TYR    HD2 7234   0.476   9.475  16.947
   15TYR      C 7235   0.194   9.314  16.969
   15TYR      O 7236   0.151   9.408  16.902
   16GLY      N 7237   0.218   9.201  16.902
   16GLY      H 7238   0.199   9.204  16.803
   16GLY     CA 7239   0.237   9.069  16.959
   16GLY    HA1 7240   0.215   9.071  17.066
   16GLY    HA2 7241   0.164   9.004  16.911
   16GLY      C 7242   0.377   9.012  16.943
   16GLY      O 7243   0.410   8.915  17.012
   17ASP      N 7244   0.457   9.075  16.857
   17ASP      H 7245   0.414   9.161  16.826
   17ASP     CA 7246   0.587   9.031  16.811
   17ASP     HA 7247   0.617   9.092  16.726
   17ASP     CB 7248   0.688   9.044  16.925
   17ASP    HB1 7249   0.680   8.956  16.989
   17ASP    HB2 7250   0.782   9.041  16.871
   17ASP     CG 7251   0.694   9.176  17.000
   17ASP    OD1 7252   0.734   9.176  17.118
   17ASP    OD2 7253   0.676   9.282  16.935
   17ASP      C 7254   0.572   8.894  16.746
   17ASP      O 7255   0.631   8.798  16.796
   18ASP      N 7256   0.501   8.890  16.634
   18ASP      H 7257   0.478   8.976  16.586
   18ASP     CA 7258   0.470   8.770  16.559
   18ASP     HA 7259   0.445   8.808  16.460
   18ASP     CB 7260   0.344   8.699  16.606
   18ASP    HB1 7261   0.328   8.613  16.541
   18ASP    HB2 7262   0.364   8.645  16.698
   18ASP     CG 7263   0.216   8.781  16.613
   18ASP    OD1 7264   0.209   8.884  16.542
   18ASP    OD2 7265   0.120   8.728  16.673
   18ASP      C 7266   0.590   8.682  16.524
   18ASP      O 7267   0.593   8.565  16.563
   19ARG      N 7268   0.689   8.744  16.460
   19ARG      H 7269   0.680   8.835  16.418
   19ARG     CA 7270   0.819   8.681  16.446
   19ARG     HA 7271   0.834   8.623  16.537
   19ARG     CB 7272   0.927   8.788  16.456
   19ARG    HB1 7273   0.916   8.853  16.369
   19ARG    HB2 7274   1.019   8.731  16.444
   19ARG     CG 7275   0.918   8.879  16.579
   19ARG    HG1 7276   0.826   8.937  16.576
   19ARG    HG2 7277   0.997   8.954  16.573
   19ARG     CD 7278   0.945   8.819  16.717
   19ARG    HD1 7279   0.904   8.891  16.788
   19ARG    HD2 7280   0.894   8.724  16.732
   19ARG     NE 7281   1.088   8.808  16.743
   19ARG     HE 7282   1.152   8.808  16.665
   19ARG     CZ 7283   1.148   8.817  16.863
   19ARG    NH1 7284   1.281   8.798  16.858
   19ARG   HH11 7285   1.334   8.793  16.773
   19ARG   HH12 7286   1.330   8.783  16.945
   19ARG    NH2 7287   1.090   8.835  16.982
   19ARG   HH21 7288   1.143   8.847  17.067
   19ARG   HH22 7289   0.991   8.855  16.975
   19ARG      C 7290   0.831   8.580  16.332
   19ARG      O 7291   0.929   8.595  16.259
   20ARG      N 7292   0.740   8.483  16.334
   20ARG      H 7293   0.676   8.475  16.412
   20ARG     CA 7294   0.728   8.382  16.231
   20ARG     HA 7295   0.830   8.372  16.195
   20ARG     CB 7296   0.642   8.429  16.115
   20ARG    HB1 7297   0.673   8.527  16.078
   20ARG    HB2 7298   0.677   8.369  16.031
   20ARG     CG 7299   0.490   8.420  16.126
   20ARG    HG1 7300   0.443   8.470  16.041
   20ARG    HG2 7301   0.453   8.318  16.126
   20ARG     CD 7302   0.434   8.491  16.249
   20ARG    HD1 7303   0.460   8.597  16.241
   20ARG    HD2 7304   0.480   8.452  16.340
   20ARG     NE 7305   0.288   8.491  16.255
   20ARG     HE 7306   0.234   8.573  16.229
   20ARG     CZ 7307   0.218   8.403  16.328
   20ARG    NH1 7308   0.087   8.421  16.348
   20ARG   HH11 7309   0.029   8.354  16.396
   20ARG   HH12 7310   0.052   8.510  16.314
   20ARG    NH2 7311   0.279   8.293  16.374
   20ARG   HH21 7312   0.376   8.275  16.354
   20ARG   HH22 7313   0.228   8.238  16.441
   20ARG      C 7314   0.678   8.244  16.272
   20ARG      O 7315   0.603   8.230  16.368
   21GLY      N 7316   0.716   8.141  16.195
   21GLY      H 7317   0.778   8.158  16.117
   21GLY     CA 7318   0.667   8.005  16.205
   21GLY    HA1 7319   0.644   7.963  16.107
   21GLY    HA2 7320   0.572   7.995  16.258
   21GLY      C 7321   0.766   7.902  16.257
   21GLY      O 7322   0.879   7.940  16.287
   22GLY      N 7323   0.725   7.779  16.287
   22GLY      H 7324   0.628   7.755  16.272
   22GLY     CA 7325   0.805   7.672  16.345
   22GLY    HA1 7326   0.868   7.717  16.421
   22GLY    HA2 7327   0.733   7.598  16.380
   22GLY      C 7328   0.890   7.594  16.246
   22GLY      O 7329   0.869   7.591  16.125
   23ARG      N 7330   1.000   7.541  16.300
   23ARG      H 7331   1.018   7.583  16.390
   23ARG     CA 7332   1.104   7.471  16.227
   23ARG     HA 7333   1.053   7.392  16.171
   23ARG     CB 7334   1.203   7.404  16.322
   23ARG    HB1 7335   1.148   7.339  16.390
   23ARG    HB2 7336   1.272   7.349  16.258
   23ARG     CG 7337   1.285   7.505  16.401
   23ARG    HG1 7338   1.223   7.580  16.450
   23ARG    HG2 7339   1.351   7.562  16.335
   23ARG     CD 7340   1.373   7.435  16.504
   23ARG    HD1 7341   1.441   7.371  16.448
   23ARG    HD2 7342   1.303   7.379  16.566
   23ARG     NE 7343   1.447   7.529  16.589
   23ARG     HE 7344   1.481   7.615  16.550
   23ARG     CZ 7345   1.461   7.547  16.721
   23ARG    NH1 7346   1.536   7.650  16.763
   23ARG   HH11 7347   1.563   7.652  16.860
   23ARG   HH12 7348   1.565   7.722  16.698
   23ARG    NH2 7349   1.410   7.457  16.806
   23ARG   HH21 7350   1.363   7.375  16.771
   23ARG   HH22 7351   1.437   7.459  16.903
   23ARG      C 7352   1.166   7.555  16.116
   23ARG      O 7353   1.205   7.671  16.132
   24GLY      N 7354   1.172   7.517  15.989
   24GLY      H 7355   1.225   7.573  15.924
   24GLY     CA 7356   1.116   7.396  15.931
   24GLY    HA1 7357   1.015   7.387  15.971
   24GLY    HA2 7358   1.168   7.313  15.978
   24GLY      C 7359   1.116   7.396  15.779
   24GLY      O 7360   1.212   7.449  15.724
   25GLY      N 7361   1.012   7.346  15.711
   25GLY      H 7362   0.922   7.339  15.756
   25GLY     CA 7363   1.008   7.334  15.566
   25GLY    HA1 7364   0.942   7.253  15.536
   25GLY    HA2 7365   1.109   7.312  15.531
   25GLY      C 7366   0.940   7.457  15.508
   25GLY      O 7367   0.932   7.564  15.569
   26TYR      N 7368   0.889   7.436  15.386
   26TYR      H 7369   0.914   7.351  15.338
   26TYR     CA 7370   0.817   7.528  15.301
   26TYR     HA 7371   0.837   7.629  15.335
   26TYR     CB 7372   0.666   7.502  15.307
   26TYR    HB1 7373   0.625   7.515  15.407
   26TYR    HB2 7374   0.613   7.572  15.242
   26TYR     CG 7375   0.623   7.367  15.256
   26TYR    CD1 7376   0.574   7.349  15.126
   26TYR    HD1 7377   0.551   7.438  15.068
   26TYR    CE1 7378   0.542   7.219  15.087
   26TYR    HE1 7379   0.495   7.221  14.989
   26TYR     CZ 7380   0.567   7.103  15.163
   26TYR     OH 7381   0.515   6.981  15.128
   26TYR     HH 7382   0.538   6.911  15.189
   26TYR    CE2 7383   0.616   7.125  15.292
   26TYR    HE2 7384   0.630   7.045  15.363
   26TYR    CD2 7385   0.640   7.255  15.339
   26TYR    HD2 7386   0.666   7.268  15.443
   26TYR      C 7387   0.858   7.535  15.155
   26TYR      O 7388   0.936   7.453  15.106
   27ASP      N 7389   0.823   7.646  15.089
   27ASP      H 7390   0.770   7.708  15.149
   27ASP     CA 7391   0.841   7.678  14.949
   27ASP     HA 7392   0.920   7.611  14.915
   27ASP     CB 7393   0.900   7.817  14.931
   27ASP    HB1 7394   0.894   7.850  14.827
   27ASP    HB2 7395   0.841   7.896  14.979
   27ASP     CG 7396   1.041   7.829  14.986
   27ASP    OD1 7397   1.141   7.773  14.936
   27ASP    OD2 7398   1.061   7.900  15.087
   27ASP      C 7399   0.719   7.657  14.860
   27ASP      O 7400   0.738   7.595  14.756
   28ARG      N 7401   0.606   7.721  14.892
   28ARG      H 7402   0.608   7.774  14.978
   28ARG     CA 7403   0.491   7.727  14.804
   28ARG     HA 7404   0.472   7.630  14.758
   28ARG     CB 7405   0.367   7.759  14.886
   28ARG    HB1 7406   0.360   7.868  14.895
   28ARG    HB2 7407   0.380   7.717  14.986
   28ARG     CG 7408   0.238   7.706  14.824
   28ARG    HG1 7409   0.223   7.742  14.722
   28ARG    HG2 7410   0.241   7.597  14.824
   28ARG     CD 7411   0.117   7.759  14.901
   28ARG    HD1 7412   0.127   7.731  15.006
   28ARG    HD2 7413   0.030   7.705  14.863
   28ARG     NE 7414   0.079   7.899  14.882
   28ARG     HE 7415   0.144   7.963  14.839
   28ARG     CZ 7416  -0.038   7.954  14.914
   28ARG    NH1 7417  -0.128   7.883  14.982
   28ARG   HH11 7418  -0.107   7.787  15.006
   28ARG   HH12 7419  -0.215   7.925  15.011
   28ARG    NH2 7420  -0.066   8.076  14.866
   28ARG   HH21 7421  -0.155   8.114  14.891
   28ARG   HH22 7422  -0.001   8.127  14.807
   28ARG      C 7423   0.502   7.816  14.681
   28ARG      O 7424   0.421   7.899  14.642
   29GLY      N 7425   0.612   7.797  14.608
   29GLY      H 7426   0.665   7.716  14.637
   29GLY     CA 7427   0.648   7.852  14.479
   29GLY    HA1 7428   0.570   7.906  14.426
   29GLY    HA2 7429   0.727   7.923  14.502
   29GLY      C 7430   0.712   7.746  14.390
   29GLY      O 7431   0.687   7.627  14.405
   30GLY      N 7432   0.804   7.794  14.305
   30GLY      H 7433   0.829   7.891  14.316
   30GLY     CA 7434   0.855   7.717  14.195
   30GLY    HA1 7435   0.889   7.622  14.234
   30GLY    HA2 7436   0.935   7.775  14.148
   30GLY      C 7437   0.747   7.709  14.088
   30GLY      O 7438   0.664   7.800  14.084
   31TYR      N 7439   0.745   7.616  13.992
   31TYR      H 7440   0.823   7.552  13.991
   31TYR     CA 7441   0.635   7.590  13.901
   31TYR     HA 7442   0.590   7.685  13.874
   31TYR     CB 7443   0.533   7.495  13.962
   31TYR    HB1 7444   0.452   7.482  13.891
   31TYR    HB2 7445   0.502   7.546  14.053
   31TYR     CG 7446   0.594   7.364  14.006
   31TYR    CD1 7447   0.574   7.248  13.931
   31TYR    HD1 7448   0.521   7.262  13.838
   31TYR    CE1 7449   0.615   7.122  13.975
   31TYR    HE1 7450   0.585   7.030  13.926
   31TYR     CZ 7451   0.683   7.118  14.098
   31TYR     OH 7452   0.723   6.996  14.146
   31TYR     HH 7453   0.688   6.926  14.091
   31TYR    CE2 7454   0.701   7.231  14.180
   31TYR    HE2 7455   0.754   7.212  14.271
   31TYR    CD2 7456   0.652   7.353  14.133
   31TYR    HD2 7457   0.671   7.442  14.191
   31TYR      C 7458   0.684   7.537  13.767
   31TYR      O 7459   0.631   7.581  13.665
   32ARG      N 7460   0.783   7.447  13.766
   32ARG      H 7461   0.805   7.403  13.854
   32ARG     CA 7462   0.839   7.386  13.647
   32ARG     HA 7463   0.817   7.434  13.552
   32ARG     CB 7464   0.780   7.247  13.627
   32ARG    HB1 7465   0.795   7.235  13.519
   32ARG    HB2 7466   0.673   7.255  13.649
   32ARG     CG 7467   0.839   7.137  13.714
   32ARG    HG1 7468   0.942   7.128  13.678
   32ARG    HG2 7469   0.843   7.161  13.820
   32ARG     CD 7470   0.774   7.000  13.699
   32ARG    HD1 7471   0.823   6.935  13.772
   32ARG    HD2 7472   0.668   7.010  13.721
   32ARG     NE 7473   0.815   6.951  13.567
   32ARG     HE 7474   0.850   7.015  13.497
   32ARG     CZ 7475   0.770   6.834  13.518
   32ARG    NH1 7476   0.787   6.807  13.388
   32ARG   HH11 7477   0.840   6.871  13.331
   32ARG   HH12 7478   0.743   6.721  13.360
   32ARG    NH2 7479   0.702   6.743  13.589
   32ARG   HH21 7480   0.674   6.657  13.544
   32ARG   HH22 7481   0.683   6.756  13.687
   32ARG      C 7482   0.990   7.377  13.665
   32ARG      O 7483   1.037   7.373  13.779
   33GLY      N 7484   1.063   7.395  13.555
   33GLY      H 7485   1.008   7.421  13.474
   33GLY     CA 7486   1.200   7.439  13.566
   33GLY    HA1 7487   1.248   7.376  13.641
   33GLY    HA2 7488   1.251   7.425  13.471
   33GLY      C 7489   1.217   7.586  13.603
   33GLY      O 7490   1.123   7.661  13.629
   34ARG      N 7491   1.344   7.621  13.623
   34ARG      H 7492   1.418   7.553  13.614
   34ARG     CA 7493   1.380   7.761  13.631
   34ARG     HA 7494   1.316   7.807  13.706
   34ARG     CB 7495   1.517   7.761  13.699
   34ARG    HB1 7496   1.524   7.677  13.768
   34ARG    HB2 7497   1.524   7.857  13.749
   34ARG     CG 7498   1.633   7.747  13.601
   34ARG    HG1 7499   1.625   7.649  13.554
   34ARG    HG2 7500   1.636   7.832  13.533
   34ARG     CD 7501   1.765   7.752  13.679
   34ARG    HD1 7502   1.762   7.668  13.747
   34ARG    HD2 7503   1.761   7.835  13.750
   34ARG     NE 7504   1.884   7.761  13.594
   34ARG     HE 7505   1.887   7.832  13.522
   34ARG     CZ 7506   1.999   7.695  13.612
   34ARG    NH1 7507   2.004   7.603  13.709
   34ARG   HH11 7508   2.087   7.550  13.733
   34ARG   HH12 7509   1.920   7.568  13.752
   34ARG    NH2 7510   2.104   7.712  13.531
   34ARG   HH21 7511   2.162   7.630  13.521
   34ARG   HH22 7512   2.074   7.771  13.455
   34ARG      C 7513   1.373   7.833  13.497
   34ARG      O 7514   1.405   7.767  13.398
   35GLY      N 7515   1.350   7.964  13.483
   35GLY      H 7516   1.349   7.985  13.384
   35GLY     CA 7517   1.347   8.067  13.584
   35GLY    HA1 7518   1.339   8.031  13.687
   35GLY    HA2 7519   1.439   8.125  13.579
   35GLY      C 7520   1.240   8.174  13.568
   35GLY      O 7521   1.202   8.233  13.669
   36GLY      N 7522   1.192   8.207  13.448
   36GLY      H 7523   1.224   8.144  13.376
   36GLY     CA 7524   1.088   8.302  13.415
   36GLY    HA1 7525   1.077   8.367  13.502
   36GLY    HA2 7526   1.112   8.369  13.332
   36GLY      C 7527   0.949   8.241  13.400
   36GLY      O 7528   0.930   8.132  13.347
   37ASP      N 7529   0.850   8.319  13.444
   37ASP      H 7530   0.877   8.405  13.490
   37ASP     CA 7531   0.707   8.297  13.438
   37ASP     HA 7532   0.651   8.364  13.503
   37ASP     CB 7533   0.655   8.344  13.302
   37ASP    HB1 7534   0.549   8.322  13.291
   37ASP    HB2 7535   0.660   8.453  13.297
   37ASP     CG 7536   0.729   8.285  13.183
   37ASP    OD1 7537   0.713   8.166  13.148
   37ASP    OD2 7538   0.805   8.360  13.119
   37ASP      C 7539   0.655   8.160  13.480
   37ASP      O 7540   0.537   8.137  13.457
   38ARG      N 7541   0.735   8.066  13.532
   38ARG      H 7542   0.834   8.089  13.533
   38ARG     CA 7543   0.696   7.932  13.568
   38ARG     HA 7544   0.625   7.891  13.495
   38ARG     CB 7545   0.818   7.840  13.555
   38ARG    HB1 7546   0.822   7.780  13.646
   38ARG    HB2 7547   0.907   7.902  13.565
   38ARG     CG 7548   0.810   7.741  13.440
   38ARG    HG1 7549   0.881   7.660  13.455
   38ARG    HG2 7550   0.710   7.699  13.451
   38ARG     CD 7551   0.827   7.799  13.300
   38ARG    HD1 7552   0.915   7.863  13.298
   38ARG    HD2 7553   0.835   7.720  13.225
   38ARG     NE 7554   0.716   7.882  13.253
   38ARG     HE 7555   0.739   7.980  13.264
   38ARG     CZ 7556   0.594   7.848  13.209
   38ARG    NH1 7557   0.514   7.950  13.174
   38ARG   HH11 7558   0.415   7.931  13.171
   38ARG   HH12 7559   0.552   8.043  13.187
   38ARG    NH2 7560   0.541   7.726  13.198
   38ARG   HH21 7561   0.598   7.644  13.215
   38ARG   HH22 7562   0.453   7.703  13.153
   38ARG      C 7563   0.626   7.926  13.703
   38ARG      O 7564   0.507   7.896  13.706
   39GLY      N 7565   0.681   7.962  13.819
   39GLY      H 7566   0.610   7.960  13.891
   39GLY     CA 7567   0.818   7.994  13.853
   39GLY    HA1 7568   0.827   7.967  13.958
   39GLY    HA2 7569   0.888   7.930  13.798
   39GLY      C 7570   0.859   8.138  13.826
   39GLY      O 7571   0.788   8.215  13.762
   40GLY      N 7572   0.971   8.187  13.879
   40GLY      H 7573   0.990   8.285  13.866
   40GLY     CA 7574   1.078   8.109  13.939
   40GLY    HA1 7575   1.098   8.020  13.879
   40GLY    HA2 7576   1.169   8.165  13.922
   40GLY      C 7577   1.061   8.082  14.088
   40GLY      O 7578   0.952   8.104  14.141
   41PHE      N 7579   1.155   8.026  14.165
   41PHE      H 7580   1.130   8.040  14.261
   41PHE     CA 7581   1.285   7.968  14.137
   41PHE     HA 7582   1.315   7.932  14.234
   41PHE     CB 7583   1.390   8.067  14.087
   41PHE    HB1 7584   1.373   8.158  14.145
   41PHE    HB2 7585   1.377   8.098  13.983
   41PHE     CG 7586   1.534   8.024  14.099
   41PHE    CD1 7587   1.609   8.022  13.981
   41PHE    HD1 7588   1.572   8.062  13.888
   41PHE    CE1 7589   1.743   7.981  13.989
   41PHE    HE1 7590   1.807   7.989  13.902
   41PHE     CZ 7591   1.792   7.928  14.109
   41PHE     HZ 7592   1.893   7.891  14.120
   41PHE    CE2 7593   1.716   7.932  14.226
   41PHE    HE2 7594   1.765   7.893  14.313
   41PHE    CD2 7595   1.585   7.982  14.223
   41PHE    HD2 7596   1.532   7.987  14.316
   41PHE      C 7597   1.282   7.842  14.052
   41PHE      O 7598   1.208   7.841  13.954
   42ARG      N 7599   1.359   7.743  14.100
   42ARG      H 7600   1.408   7.758  14.187
   42ARG     CA 7601   1.347   7.606  14.055
   42ARG     HA 7602   1.325   7.599  13.949
   42ARG     CB 7603   1.484   7.539  14.064
   42ARG    HB1 7604   1.487   7.443  14.012
   42ARG    HB2 7605   1.555   7.603  14.012
   42ARG     CG 7606   1.522   7.515  14.210
   42ARG    HG1 7607   1.518   7.608  14.265
   42ARG    HG2 7608   1.450   7.444  14.250
   42ARG     CD 7609   1.657   7.449  14.234
   42ARG    HD1 7610   1.670   7.367  14.164
   42ARG    HD2 7611   1.737   7.517  14.207
   42ARG     NE 7612   1.683   7.403  14.370
   42ARG     HE 7613   1.720   7.471  14.435
   42ARG     CZ 7614   1.653   7.284  14.423
   42ARG    NH1 7615   1.585   7.187  14.360
   42ARG   HH11 7616   1.577   7.101  14.413
   42ARG   HH12 7617   1.525   7.204  14.281
   42ARG    NH2 7618   1.691   7.263  14.550
   42ARG   HH21 7619   1.686   7.170  14.590
   42ARG   HH22 7620   1.762   7.329  14.579
   42ARG      C 7621   1.234   7.521  14.113
   42ARG      O 7622   1.176   7.554  14.216
   43GLY      N 7623   1.208   7.402  14.057
   43GLY      H 7624   1.261   7.384  13.973
   43GLY     CA 7625   1.142   7.287  14.115
   43GLY    HA1 7626   1.080   7.225  14.050
   43GLY    HA2 7627   1.066   7.326  14.183
   43GLY      C 7628   1.241   7.197  14.186
   43GLY      O 7629   1.361   7.221  14.195
   44GLY      N 7630   1.200   7.083  14.241
   44GLY      H 7631   1.273   7.030  14.288
   44GLY     CA 7632   1.067   7.027  14.238
   44GLY    HA1 7633   1.003   7.114  14.253
   44GLY    HA2 7634   1.052   6.984  14.140
   44GLY      C 7635   1.046   6.918  14.343
   44GLY      O 7636   1.127   6.827  14.362
   45ARG      N 7637   0.924   6.922  14.397
   45ARG      H 7638   0.862   6.993  14.361
   45ARG     CA 7639   0.870   6.813  14.475
   45ARG     HA 7640   0.905   6.717  14.438
   45ARG     CB 7641   0.901   6.826  14.624
   45ARG    HB1 7642   1.009   6.831  14.639
   45ARG    HB2 7643   0.867   6.926  14.650
   45ARG     CG 7644   0.846   6.718  14.717
   45ARG    HG1 7645   0.760   6.673  14.666
   45ARG    HG2 7646   0.927   6.655  14.753
   45ARG     CD 7647   0.786   6.780  14.842
   45ARG    HD1 7648   0.743   6.695  14.896
   45ARG    HD2 7649   0.863   6.831  14.899
   45ARG     NE 7650   0.674   6.870  14.815
   45ARG     HE 7651   0.585   6.827  14.798
   45ARG     CZ 7652   0.685   7.004  14.824
   45ARG    NH1 7653   0.587   7.073  14.765
   45ARG   HH11 7654   0.510   7.034  14.712
   45ARG   HH12 7655   0.605   7.171  14.750
   45ARG    NH2 7656   0.780   7.073  14.888
   45ARG   HH21 7657   0.840   7.026  14.954
   45ARG   HH22 7658   0.790   7.171  14.867
   45ARG      C 7659   0.719   6.825  14.460
   45ARG      O 7660   0.667   6.932  14.491
   46GLY      N 7661   0.649   6.718  14.423
   46GLY      H 7662   0.550   6.739  14.422
   46GLY     CA 7663   0.698   6.585  14.390
   46GLY    HA1 7664   0.779   6.549  14.452
   46GLY    HA2 7665   0.737   6.592  14.288
   46GLY      C 7666   0.597   6.472  14.385
   46GLY      O 7667   0.504   6.485  14.306
   47GLY      N 7668   0.601   6.363  14.463
   47GLY      H 7669   0.535   6.289  14.445
   47GLY     CA 7670   0.715   6.314  14.537
   47GLY    HA1 7671   0.742   6.370  14.627
   47GLY    HA2 7672   0.804   6.318  14.474
   47GLY      C 7673   0.694   6.168  14.575
   47GLY      O 7674   0.612   6.096  14.519
   48GLY      N 7675   0.770   6.134  14.680
   48GLY      H 7676   0.830   6.207  14.717
   48GLY     CA 7677   0.768   6.000  14.735
   48GLY    HA1 7678   0.715   5.929  14.671
   48GLY    HA2 7679   0.872   5.979  14.710
   48GLY      C 7680   0.739   5.969  14.881
   48GLY      O 7681   0.712   5.853  14.913
   49ASP      N 7682   0.742   6.068  14.970
   49ASP      H 7683   0.757   6.159  14.928
   49ASP     CA 7684   0.703   6.056  15.109
   49ASP     HA 7685   0.754   5.969  15.150
   49ASP     CB 7686   0.757   6.177  15.186
   49ASP    HB1 7687   0.712   6.185  15.285
   49ASP    HB2 7688   0.862   6.160  15.209
   49ASP     CG 7689   0.735   6.309  15.114
   49ASP    OD1 7690   0.830   6.360  15.051
   49ASP    OD2 7691   0.624   6.365  15.122
   49ASP      C 7692   0.554   6.042  15.135
   49ASP      O 7693   0.509   6.005  15.244
   50ARG      N 7694   0.464   6.070  15.041
   50ARG      H 7695   0.503   6.122  14.964
   50ARG     CA 7696   0.324   6.031  15.048
   50ARG     HA 7697   0.288   6.005  15.147
   50ARG     CB 7698   0.233   6.146  15.007
   50ARG    HB1 7699   0.264   6.182  14.909
   50ARG    HB2 7700   0.130   6.112  15.001
   50ARG     CG 7701   0.230   6.267  15.100
   50ARG    HG1 7702   0.323   6.324  15.097
   50ARG    HG2 7703   0.152   6.336  15.067
   50ARG     CD 7704   0.200   6.233  15.245
   50ARG    HD1 7705   0.216   6.319  15.310
   50ARG    HD2 7706   0.267   6.153  15.278
   50ARG     NE 7707   0.059   6.196  15.260
   50ARG     HE 7708  -0.006   6.228  15.189
   50ARG     CZ 7709   0.002   6.148  15.371
   50ARG    NH1 7710  -0.129   6.131  15.386
   50ARG   HH11 7711  -0.161   6.088  15.472
   50ARG   HH12 7712  -0.192   6.146  15.308
   50ARG    NH2 7713   0.074   6.116  15.479
   50ARG   HH21 7714   0.024   6.132  15.565
   50ARG   HH22 7715   0.174   6.130  15.470
   50ARG      C 7716   0.302   5.906  14.963
   50ARG      O 7717   0.242   5.813  15.015
   51GLY      N 7718   0.353   5.888  14.841
   51GLY      H 7719   0.355   5.791  14.814
   51GLY     CA 7720   0.401   5.980  14.740
   51GLY    HA1 7721   0.447   6.069  14.785
   51GLY    HA2 7722   0.482   5.939  14.679
   51GLY      C 7723   0.296   6.033  14.643
   51GLY      O 7724   0.285   6.152  14.616
   52GLY      N 7725   0.205   5.946  14.598
   52GLY      H 7726   0.217   5.850  14.628
   52GLY     CA 7727   0.091   5.977  14.515
   52GLY    HA1 7728   0.049   6.064  14.565
   52GLY    HA2 7729   0.025   5.891  14.524
   52GLY      C 7730   0.120   6.005  14.368
   52GLY      O 7731   0.240   6.011  14.339
   53PHE      N 7732   0.020   6.024  14.282
   53PHE      H 7733  -0.075   6.038  14.311
   53PHE     CA 7734   0.040   6.070  14.147
   53PHE     HA 7735   0.137   6.037  14.109
   53PHE     CB 7736   0.039   6.222  14.135
   53PHE    HB1 7737   0.104   6.250  14.052
   53PHE    HB2 7738  -0.062   6.248  14.104
   53PHE     CG 7739   0.057   6.301  14.262
   53PHE    CD1 7740  -0.055   6.313  14.345
   53PHE    HD1 7741  -0.149   6.264  14.331
   53PHE    CE1 7742  -0.032   6.387  14.462
   53PHE    HE1 7743  -0.111   6.392  14.534
   53PHE     CZ 7744   0.088   6.452  14.494
   53PHE     HZ 7745   0.094   6.501  14.590
   53PHE    CE2 7746   0.189   6.451  14.397
   53PHE    HE2 7747   0.283   6.504  14.406
   53PHE    CD2 7748   0.176   6.371  14.283
   53PHE    HD2 7749   0.258   6.358  14.215
   53PHE      C 7750  -0.072   6.002  14.071
   53PHE      O 7751  -0.185   6.012  14.117
   54GLY      N 7752  -0.065   5.962  13.944
   54GLY      H 7753  -0.153   5.925  13.913
   54GLY     CA 7754   0.056   5.938  13.868
   54GLY    HA1 7755   0.037   5.863  13.791
   54GLY    HA2 7756   0.125   5.886  13.934
   54GLY      C 7757   0.123   6.062  13.812
   54GLY      O 7758   0.079   6.177  13.821
   55PRO      N 7759   0.244   6.038  13.761
   55PRO     CD 7760   0.301   5.916  13.710
   55PRO    HD1 7761   0.289   5.829  13.775
   55PRO    HD2 7762   0.252   5.882  13.619
   55PRO     CG 7763   0.447   5.948  13.678
   55PRO    HG1 7764   0.508   5.947  13.768
   55PRO    HG2 7765   0.494   5.877  13.611
   55PRO     CB 7766   0.424   6.086  13.616
   55PRO    HB1 7767   0.367   6.087  13.523
   55PRO    HB2 7768   0.519   6.137  13.600
   55PRO     CA 7769   0.327   6.148  13.716
   55PRO     HA 7770   0.264   6.222  13.667
   55PRO      C 7771   0.393   6.232  13.824
   55PRO      O 7772   0.453   6.335  13.793
   56GLY      N 7773   0.397   6.188  13.950
   56GLY      H 7774   0.343   6.106  13.973
   56GLY     CA 7775   0.478   6.244  14.057
   56GLY    HA1 7776   0.483   6.353  14.063
   56GLY    HA2 7777   0.442   6.215  14.155
   56GLY      C 7778   0.614   6.178  14.045
   56GLY      O 7779   0.698   6.210  13.961
   57LYS      N 7780   0.633   6.081  14.134
   57LYS      H 7781   0.552   6.039  14.179
   57LYS     CA 7782   0.762   6.027  14.171
   57LYS     HA 7783   0.744   5.973  14.263
   57LYS     CB 7784   0.818   5.931  14.067
   57LYS    HB1 7785   0.917   5.900  14.101
   57LYS    HB2 7786   0.835   5.981  13.972
   57LYS     CG 7787   0.731   5.806  14.049
   57LYS    HG1 7788   0.757   5.761  13.953
   57LYS    HG2 7789   0.628   5.839  14.035
   57LYS     CD 7790   0.738   5.709  14.166
   57LYS    HD1 7791   0.681   5.751  14.247
   57LYS    HD2 7792   0.686   5.621  14.128
   57LYS     CE 7793   0.879   5.664  14.204
   57LYS    HE1 7794   0.924   5.616  14.117
   57LYS    HE2 7795   0.950   5.745  14.222
   57LYS     NZ 7796   0.872   5.566  14.312
   57LYS    HZ1 7797   0.821   5.480  14.296
   57LYS    HZ2 7798   0.862   5.598  14.407
   57LYS    HZ3 7799   0.968   5.538  14.324
   57LYS      C 7800   0.870   6.126  14.214
   57LYS      O 7801   0.892   6.139  14.333
   58MET      N 7802   0.939   6.188  14.118
   58MET      H 7803   0.914   6.160  14.024
   58MET     CA 7804   1.033   6.298  14.129
   58MET     HA 7805   1.059   6.315  14.024
   58MET     CB 7806   1.157   6.248  14.203
   58MET    HB1 7807   1.123   6.224  14.303
   58MET    HB2 7808   1.195   6.152  14.169
   58MET     CG 7809   1.262   6.359  14.203
   58MET    HG1 7810   1.354   6.323  14.248
   58MET    HG2 7811   1.234   6.441  14.269
   58MET     SD 7812   1.309   6.431  14.044
   58MET     CE 7813   1.408   6.297  13.973
   58MET    HE1 7814   1.337   6.217  13.953
   58MET    HE2 7815   1.481   6.261  14.045
   58MET    HE3 7816   1.471   6.323  13.888
   58MET      C 7817   0.967   6.425  14.180
   58MET      O 7818   0.973   6.452  14.298
   59ASP      N 7819   0.908   6.515  14.101
   59ASP      H 7820   0.851   6.589  14.140
   59ASP     CA 7821   0.888   6.505  13.957
   59ASP     HA 7822   0.907   6.405  13.918
   59ASP     CB 7823   0.744   6.549  13.934
   59ASP    HB1 7824   0.719   6.531  13.829
   59ASP    HB2 7825   0.683   6.472  13.981
   59ASP     CG 7826   0.700   6.691  13.965
   59ASP    OD1 7827   0.678   6.764  13.867
   59ASP    OD2 7828   0.668   6.716  14.084
   59ASP      C 7829   0.991   6.597  13.894
   59ASP      O 7830   1.038   6.689  13.960
   60SER      N 7831   1.033   6.580  13.768
   60SER      H 7832   1.107   6.642  13.737
   60SER     CA 7833   0.999   6.478  13.672
   60SER     HA 7834   0.896   6.443  13.684
   60SER     CB 7835   1.084   6.357  13.712
   60SER    HB1 7836   1.064   6.264  13.659
   60SER    HB2 7837   1.060   6.323  13.813
   60SER     OG 7838   1.221   6.378  13.690
   60SER     HG 7839   1.257   6.291  13.674
   60SER      C 7840   1.014   6.515  13.525
   60SER      O 7841   0.919   6.490  13.452
   61ARG      N 7842   1.128   6.574  13.489
   61ARG      H 7843   1.182   6.601  13.570
   61ARG     CA 7844   1.163   6.619  13.355
   61ARG     HA 7845   1.104   6.569  13.278
   61ARG     CB 7846   1.310   6.588  13.331
   61ARG    HB1 7847   1.365   6.608  13.423
   61ARG    HB2 7848   1.357   6.647  13.252
   61ARG     CG 7849   1.328   6.439  13.303
   61ARG    HG1 7850   1.271   6.407  13.216
   61ARG    HG2 7851   1.281   6.378  13.381
   61ARG     CD 7852   1.474   6.402  13.282
   61ARG    HD1 7853   1.480   6.314  13.217
   61ARG    HD2 7854   1.514   6.492  13.235
   61ARG     NE 7855   1.534   6.372  13.412
   61ARG     HE 7856   1.544   6.445  13.481
   61ARG     CZ 7857   1.581   6.255  13.459
   61ARG    NH1 7858   1.589   6.143  13.387
   61ARG   HH11 7859   1.536   6.142  13.301
   61ARG   HH12 7860   1.630   6.062  13.431
   61ARG    NH2 7861   1.619   6.252  13.587
   61ARG   HH21 7862   1.597   6.335  13.641
   61ARG   HH22 7863   1.653   6.171  13.637
   61ARG      C 7864   1.142   6.768  13.333
   61ARG      O 7865   1.113   6.835  13.432
   62GLY      N 7866   1.147   6.825  13.212
   62GLY      H 7867   1.134   6.925  13.210
   62GLY     CA 7868   1.152   6.753  13.086
   62GLY    HA1 7869   1.252   6.759  13.044
   62GLY    HA2 7870   1.140   6.646  13.101
   62GLY      C 7871   1.062   6.806  12.975
   62GLY      O 7872   1.076   6.758  12.863
   63GLU      N 7873   0.975   6.904  13.004
   63GLU      H 7874   0.951   6.923  13.100
   63GLU     CA 7875   0.893   6.981  12.912
   63GLU     HA 7876   0.939   6.986  12.813
   63GLU     CB 7877   0.879   7.127  12.954
   63GLU    HB1 7878   0.980   7.165  12.966
   63GLU    HB2 7879   0.816   7.177  12.881
   63GLU     CG 7880   0.817   7.148  13.092
   63GLU    HG1 7881   0.772   7.247  13.088
   63GLU    HG2 7882   0.734   7.079  13.101
   63GLU     CD 7883   0.914   7.125  13.207
   63GLU    OE1 7884   0.917   7.012  13.260
   63GLU    OE2 7885   0.989   7.220  13.238
   63GLU      C 7886   0.759   6.913  12.892
   63GLU      O 7887   0.722   6.823  12.967
   64HIS      N 7888   0.683   6.958  12.791
   64HIS      H 7889   0.717   7.025  12.724
   64HIS     CA 7890   0.546   6.920  12.766
   64HIS     HA 7891   0.514   6.855  12.847
   64HIS     CB 7892   0.529   6.831  12.643
   64HIS    HB1 7893   0.589   6.742  12.662
   64HIS    HB2 7894   0.421   6.814  12.646
   64HIS     CG 7895   0.566   6.897  12.513
   64HIS    ND1 7896   0.492   6.992  12.443
   64HIS    CE1 7897   0.563   7.018  12.333
   64HIS    HE1 7898   0.541   7.092  12.257
   64HIS    NE2 7899   0.675   6.945  12.334
   64HIS    HE2 7900   0.749   6.956  12.265
   64HIS    CD2 7901   0.681   6.864  12.446
   64HIS    HD2 7902   0.752   6.788  12.476
   64HIS      C 7903   0.463   7.047  12.775
   64HIS      O 7904   0.485   7.126  12.867
   65ARG      N 7905   0.368   7.071  12.684
   65ARG      H 7906   0.371   7.012  12.602
   65ARG     CA 7907   0.261   7.168  12.687
   65ARG     HA 7908   0.206   7.155  12.594
   65ARG     CB 7909   0.305   7.314  12.686
   65ARG    HB1 7910   0.219   7.379  12.697
   65ARG    HB2 7911   0.371   7.340  12.769
   65ARG     CG 7912   0.392   7.356  12.567
   65ARG    HG1 7913   0.354   7.453  12.536
   65ARG    HG2 7914   0.382   7.287  12.483
   65ARG     CD 7915   0.541   7.362  12.597
   65ARG    HD1 7916   0.585   7.263  12.614
   65ARG    HD2 7917   0.553   7.416  12.691
   65ARG     NE 7918   0.612   7.435  12.493
   65ARG     HE 7919   0.591   7.427  12.394
   65ARG     CZ 7920   0.709   7.525  12.517
   65ARG    NH1 7921   0.740   7.572  12.639
   65ARG   HH11 7922   0.826   7.621  12.659
   65ARG   HH12 7923   0.681   7.547  12.717
   65ARG    NH2 7924   0.778   7.572  12.412
   65ARG   HH21 7925   0.762   7.524  12.325
   65ARG   HH22 7926   0.850   7.642  12.416
   65ARG      C 7927   0.162   7.132  12.797
   65ARG      O 7928   0.114   7.219  12.869
   66GLN      N 7929   0.137   7.003  12.820
   66GLN      H 7930   0.171   6.935  12.753
   66GLN     CA 7931   0.046   6.961  12.924
   66GLN     HA 7932   0.065   7.036  13.001
   66GLN     CB 7933   0.077   6.822  12.981
   66GLN    HB1 7934   0.184   6.815  12.999
   66GLN    HB2 7935   0.052   6.752  12.902
   66GLN     CG 7936   0.004   6.787  13.110
   66GLN    HG1 7937   0.037   6.685  13.130
   66GLN    HG2 7938  -0.103   6.785  13.092
   66GLN     CD 7939   0.041   6.877  13.227
   66GLN    OE1 7940  -0.017   6.979  13.261
   66GLN    NE2 7941   0.149   6.844  13.298
   66GLN   HE21 7942   0.160   6.887  13.389
   66GLN   HE22 7943   0.191   6.752  13.288
   66GLN      C 7944  -0.099   6.986  12.889
   66GLN      O 7945  -0.166   6.902  12.828
   67ASP      N 7946  -0.146   7.101  12.938
   67ASP      H 7947  -0.085   7.164  12.987
   67ASP     CA 7948  -0.278   7.153  12.908
   67ASP     HA 7949  -0.298   7.238  12.972
   67ASP     CB 7950  -0.275   7.207  12.766
   67ASP    HB1 7951  -0.259   7.125  12.695
   67ASP    HB2 7952  -0.374   7.239  12.734
   67ASP     CG 7953  -0.176   7.320  12.739
   67ASP    OD1 7954  -0.119   7.326  12.628
   67ASP    OD2 7955  -0.161   7.411  12.823
   67ASP      C 7956  -0.399   7.062  12.926
   67ASP      O 7957  -0.493   7.050  12.847
   68ARG      N 7958  -0.428   6.991  13.036
   68ARG      H 7959  -0.522   6.955  13.039
   68ARG     CA 7960  -0.347   6.962  13.153
   68ARG     HA 7961  -0.243   6.981  13.127
   68ARG     CB 7962  -0.353   6.816  13.195
   68ARG    HB1 7963  -0.337   6.748  13.111
   68ARG    HB2 7964  -0.271   6.807  13.267
   68ARG     CG 7965  -0.480   6.771  13.267
   68ARG    HG1 7966  -0.468   6.666  13.294
   68ARG    HG2 7967  -0.492   6.830  13.358
   68ARG     CD 7968  -0.611   6.785  13.191
   68ARG    HD1 7969  -0.620   6.886  13.151
   68ARG    HD2 7970  -0.686   6.771  13.269
   68ARG     NE 7971  -0.630   6.690  13.081
   68ARG     HE 7972  -0.608   6.724  12.988
   68ARG     CZ 7973  -0.668   6.563  13.100
   68ARG    NH1 7974  -0.683   6.480  12.995
   68ARG   HH11 7975  -0.702   6.384  13.018
   68ARG   HH12 7976  -0.663   6.507  12.900
   68ARG    NH2 7977  -0.669   6.504  13.220
   68ARG   HH21 7978  -0.667   6.556  13.307
   68ARG   HH22 7979  -0.684   6.404  13.220
   68ARG      C 7980  -0.375   7.053  13.272
   68ARG      O 7981  -0.486   7.104  13.281
   69ARG      N 7982  -0.278   7.074  13.361
   69ARG      H 7983  -0.191   7.029  13.336
   69ARG     CA 7984  -0.293   7.132  13.493
   69ARG     HA 7985  -0.366   7.211  13.474
   69ARG     CB 7986  -0.163   7.198  13.537
   69ARG    HB1 7987  -0.136   7.264  13.454
   69ARG    HB2 7988  -0.088   7.120  13.542
   69ARG     CG 7989  -0.168   7.278  13.667
   69ARG    HG1 7990  -0.199   7.216  13.752
   69ARG    HG2 7991  -0.247   7.352  13.657
   69ARG     CD 7992  -0.048   7.363  13.703
   69ARG    HD1 7993   0.039   7.302  13.727
   69ARG    HD2 7994  -0.023   7.430  13.621
   69ARG     NE 7995  -0.072   7.438  13.826
   69ARG     HE 7996  -0.165   7.422  13.863
   69ARG     CZ 7997   0.021   7.500  13.898
   69ARG    NH1 7998   0.147   7.520  13.857
   69ARG   HH11 7999   0.208   7.570  13.919
   69ARG   HH12 8000   0.169   7.501  13.760
   69ARG    NH2 8001  -0.005   7.542  14.023
   69ARG   HH21 8002   0.074   7.587  14.067
   69ARG   HH22 8003  -0.091   7.529  14.073
   69ARG      C 8004  -0.350   7.042  13.602
   69ARG      O 8005  -0.455   7.073  13.658
   70GLU      N 8006  -0.298   6.923  13.634
   70GLU      H 8007  -0.343   6.872  13.708
   70GLU     CA 8008  -0.173   6.871  13.582
   70GLU     HA 8009  -0.157   6.903  13.479
   70GLU     CB 8010  -0.188   6.720  13.597
   70GLU    HB1 8011  -0.211   6.693  13.700
   70GLU    HB2 8012  -0.095   6.670  13.570
   70GLU     CG 8013  -0.291   6.643  13.515
   70GLU    HG1 8014  -0.261   6.651  13.411
   70GLU    HG2 8015  -0.390   6.690  13.516
   70GLU     CD 8016  -0.304   6.496  13.555
   70GLU    OE1 8017  -0.248   6.414  13.479
   70GLU    OE2 8018  -0.370   6.471  13.658
   70GLU      C 8019  -0.052   6.905  13.666
   70GLU      O 8020   0.056   6.904  13.608
   71ARG      N 8021  -0.073   6.938  13.794
   71ARG      H 8022  -0.171   6.956  13.812
   71ARG     CA 8023   0.022   6.955  13.900
   71ARG     HA 8024   0.116   6.980  13.850
   71ARG     CB 8025   0.048   6.824  13.975
   71ARG    HB1 8026   0.081   6.747  13.905
   71ARG    HB2 8027   0.127   6.852  14.045
   71ARG     CG 8028  -0.062   6.764  14.063
   71ARG    HG1 8029  -0.086   6.825  14.149
   71ARG    HG2 8030  -0.154   6.753  14.008
   71ARG     CD 8031  -0.017   6.624  14.102
   71ARG    HD1 8032   0.047   6.627  14.190
   71ARG    HD2 8033   0.030   6.578  14.014
   71ARG     NE 8034  -0.139   6.561  14.149
   71ARG     HE 8035  -0.178   6.578  14.239
   71ARG     CZ 8036  -0.212   6.475  14.076
   71ARG    NH1 8037  -0.177   6.440  13.951
   71ARG   HH11 8038  -0.107   6.490  13.899
   71ARG   HH12 8039  -0.243   6.387  13.895
   71ARG    NH2 8040  -0.324   6.423  14.127
   71ARG   HH21 8041  -0.373   6.348  14.079
   71ARG   HH22 8042  -0.370   6.466  14.206
   71ARG      C 8043  -0.006   7.063  14.003
   71ARG      O 8044  -0.124   7.094  14.010
   72PRO      N 8045   0.096   7.119  14.068
   72PRO     CD 8046   0.225   7.146  14.009
   72PRO    HD1 8047   0.229   7.153  13.900
   72PRO    HD2 8048   0.285   7.060  14.039
   72PRO     CG 8049   0.290   7.266  14.077
   72PRO    HG1 8050   0.299   7.357  14.018
   72PRO    HG2 8051   0.388   7.239  14.115
   72PRO     CB 8052   0.204   7.282  14.202
   72PRO    HB1 8053   0.185   7.383  14.238
   72PRO    HB2 8054   0.254   7.216  14.271
   72PRO     CA 8055   0.068   7.221  14.168
   72PRO     HA 8056   0.012   7.297  14.115
   72PRO      C 8057  -0.011   7.180  14.291
   72PRO      O 8058  -0.018   7.064  14.331
   73TYR      N 8059  -0.060   7.283  14.360
   73TYR      H 8060  -0.048   7.376  14.322
   73TYR     CA 8061  -0.119   7.285  14.492
   73TYR     HA 8062  -0.122   7.183  14.531
   73TYR     CB 8063  -0.041   7.368  14.592
   73TYR    HB1 8064  -0.085   7.353  14.690
   73TYR    HB2 8065   0.058   7.323  14.596
   73TYR     CG 8066  -0.020   7.515  14.564
   73TYR    CD1 8067  -0.098   7.613  14.625
   73TYR    HD1 8068  -0.174   7.586  14.697
   73TYR    CE1 8069  -0.075   7.746  14.589
   73TYR    HE1 8070  -0.134   7.821  14.640
   73TYR     CZ 8071   0.028   7.789  14.504
   73TYR     OH 8072   0.051   7.920  14.476
   73TYR     HH 8073  -0.010   7.984  14.514
   73TYR    CE2 8074   0.096   7.688  14.434
   73TYR    HE2 8075   0.176   7.710  14.364
   73TYR    CD2 8076   0.076   7.554  14.469
   73TYR    HD2 8077   0.134   7.474  14.425
   73TYR      C 8078  -0.264   7.329  14.498
   73TYR    OC1 8079  -0.328   7.274  14.590
   73TYR    OC2 8080  -0.308   7.428  14.434
    1GLY      N 8081   4.193  -0.749  13.121
    1GLY     H1 8082   4.281  -0.726  13.165
    1GLY     H2 8083   4.166  -0.844  13.141
    1GLY     H3 8084   4.207  -0.752  13.021
    1GLY     CA 8085   4.094  -0.652  13.171
    1GLY    HA1 8086   4.125  -0.550  13.148
    1GLY    HA2 8087   4.001  -0.677  13.119
    1GLY      C 8088   4.077  -0.672  13.320
    1GLY      O 8089   4.171  -0.702  13.394
    2PRO      N 8090   3.952  -0.672  13.366
    2PRO     CD 8091   3.833  -0.670  13.283
    2PRO    HD1 8092   3.843  -0.738  13.199
    2PRO    HD2 8093   3.817  -0.565  13.257
    2PRO     CG 8094   3.716  -0.722  13.366
    2PRO    HG1 8095   3.717  -0.831  13.366
    2PRO    HG2 8096   3.623  -0.677  13.332
    2PRO     CB 8097   3.760  -0.677  13.505
    2PRO    HB1 8098   3.734  -0.574  13.531
    2PRO    HB2 8099   3.724  -0.736  13.589
    2PRO     CA 8100   3.913  -0.681  13.506
    2PRO     HA 8101   3.943  -0.782  13.533
    2PRO      C 8102   3.977  -0.581  13.601
    2PRO      O 8103   4.013  -0.623  13.710
    3GLY      N 8104   3.995  -0.451  13.573
    3GLY      H 8105   4.042  -0.391  13.640
    3GLY     CA 8106   3.943  -0.381  13.458
    3GLY    HA1 8107   3.920  -0.282  13.498
    3GLY    HA2 8108   3.855  -0.433  13.421
    3GLY      C 8109   4.048  -0.355  13.351
    3GLY      O 8110   4.162  -0.401  13.361
    4GLY      N 8111   4.008  -0.305  13.234
    4GLY      H 8112   4.083  -0.295  13.167
    4GLY     CA 8113   3.882  -0.243  13.200
    4GLY    HA1 8114   3.809  -0.299  13.142
    4GLY    HA2 8115   3.827  -0.227  13.293
    4GLY      C 8116   3.916  -0.108  13.137
    4GLY      O 8117   3.972  -0.027  13.209
    5GLY      N 8118   3.881  -0.094  13.009
    5GLY      H 8119   3.831  -0.165  12.958
    5GLY     CA 8120   3.927   0.012  12.922
    5GLY    HA1 8121   4.032   0.003  12.895
    5GLY    HA2 8122   3.869  -0.001  12.831
    5GLY      C 8123   3.897   0.150  12.979
    5GLY      O 8124   3.785   0.168  13.026
    6PRO      N 8125   3.985   0.250  12.968
    6PRO     CD 8126   4.106   0.236  12.889
    6PRO    HD1 8127   4.176   0.176  12.948
    6PRO    HD2 8128   4.100   0.186  12.792
    6PRO     CG 8129   4.157   0.378  12.866
    6PRO    HG1 8130   4.266   0.381  12.858
    6PRO    HG2 8131   4.116   0.411  12.771
    6PRO     CB 8132   4.094   0.455  12.982
    6PRO    HB1 8133   4.156   0.452  13.071
    6PRO    HB2 8134   4.075   0.560  12.960
    6PRO     CA 8135   3.958   0.388  13.002
    6PRO     HA 8136   3.895   0.421  12.919
    6PRO      C 8137   3.900   0.417  13.139
    6PRO      O 8138   3.811   0.501  13.143
    7GLY      N 8139   3.938   0.354  13.251
    7GLY      H 8140   3.880   0.379  13.330
    7GLY     CA 8141   4.054   0.273  13.281
    7GLY    HA1 8142   4.019   0.200  13.353
    7GLY    HA2 8143   4.093   0.230  13.189
    7GLY      C 8144   4.171   0.339  13.354
    7GLY      O 8145   4.197   0.459  13.344
    8GLY      N 8146   4.224   0.262  13.449
    8GLY      H 8147   4.185   0.170  13.464
    8GLY     CA 8148   4.335   0.304  13.531
    8GLY    HA1 8149   4.327   0.411  13.554
    8GLY    HA2 8150   4.337   0.256  13.629
    8GLY      C 8151   4.467   0.282  13.458
    8GLY      O 8152   4.472   0.216  13.354
    9SER      N 8153   4.577   0.337  13.508
    9SER      H 8154   4.665   0.319  13.462
    9SER     CA 8155   4.578   0.417  13.630
    9SER     HA 8156   4.490   0.482  13.630
    9SER     CB 8157   4.697   0.512  13.630
    9SER    HB1 8158   4.721   0.560  13.725
    9SER    HB2 8159   4.670   0.595  13.565
    9SER     OG 8160   4.818   0.449  13.591
    9SER     HG 8161   4.888   0.514  13.577
    9SER      C 8162   4.574   0.337  13.759
    9SER      O 8163   4.491   0.355  13.848
   10HIS      N 8164   4.666   0.242  13.775
   10HIS      H 8165   4.733   0.222  13.702
   10HIS     CA 8166   4.682   0.167  13.898
   10HIS     HA 8167   4.581   0.153  13.936
   10HIS     CB 8168   4.768   0.241  14.000
   10HIS    HB1 8169   4.765   0.191  14.097
   10HIS    HB2 8170   4.730   0.343  14.007
   10HIS     CG 8171   4.911   0.261  13.960
   10HIS    ND1 8172   4.958   0.358  13.872
   10HIS    CE1 8173   5.090   0.363  13.886
   10HIS    HE1 8174   5.161   0.421  13.829
   10HIS    NE2 8175   5.128   0.272  13.978
   10HIS    HE2 8176   5.224   0.249  14.002
   10HIS    CD2 8177   5.016   0.216  14.036
   10HIS    HD2 8178   5.019   0.151  14.122
   10HIS      C 8179   4.745   0.033  13.865
   10HIS      O 8180   4.826   0.024  13.772
   11MET      N 8181   4.706  -0.069  13.942
   11MET      H 8182   4.630  -0.052  14.006
   11MET     CA 8183   4.768  -0.200  13.934
   11MET     HA 8184   4.721  -0.257  14.014
   11MET     CB 8185   4.917  -0.195  13.968
   11MET    HB1 8186   4.961  -0.294  13.973
   11MET    HB2 8187   4.973  -0.131  13.900
   11MET     CG 8188   4.945  -0.129  14.102
   11MET    HG1 8189   5.053  -0.114  14.100
   11MET    HG2 8190   4.899  -0.030  14.106
   11MET     SD 8191   4.898  -0.209  14.258
   11MET     CE 8192   4.821  -0.069  14.343
   11MET    HE1 8193   4.750  -0.099  14.420
   11MET    HE2 8194   4.774   0.000  14.272
   11MET    HE3 8195   4.897  -0.020  14.403
   11MET      C 8196   4.743  -0.270  13.801
   11MET      O 8197   4.841  -0.314  13.742
   12GLY      N 8198   4.616  -0.292  13.766
   12GLY      H 8199   4.545  -0.256  13.829
   12GLY     CA 8200   4.571  -0.340  13.638
   12GLY    HA1 8201   4.648  -0.394  13.582
   12GLY    HA2 8202   4.532  -0.255  13.582
   12GLY      C 8203   4.444  -0.424  13.650
   12GLY      O 8204   4.334  -0.375  13.672
   13GLY      N 8205   4.472  -0.555  13.650
   13GLY      H 8206   4.564  -0.590  13.627
   13GLY     CA 8207   4.376  -0.663  13.653
   13GLY    HA1 8208   4.388  -0.716  13.558
   13GLY    HA2 8209   4.283  -0.608  13.666
   13GLY      C 8210   4.393  -0.762  13.767
   13GLY      O 8211   4.373  -0.735  13.885
   14ASN      N 8212   4.424  -0.888  13.736
   14ASN      H 8213   4.437  -0.906  13.637
   14ASN     CA 8214   4.450  -0.996  13.829
   14ASN     HA 8215   4.443  -0.954  13.930
   14ASN     CB 8216   4.595  -1.036  13.802
   14ASN    HB1 8217   4.652  -0.943  13.804
   14ASN    HB2 8218   4.613  -1.078  13.703
   14ASN     CG 8219   4.653  -1.125  13.911
   14ASN    OD1 8220   4.617  -1.242  13.920
   14ASN    ND2 8221   4.738  -1.080  14.003
   14ASN   HD21 8222   4.789  -1.150  14.055
   14ASN   HD22 8223   4.771  -0.984  13.999
   14ASN      C 8224   4.356  -1.115  13.818
   14ASN      O 8225   4.328  -1.182  13.917
   15TYR      N 8226   4.285  -1.157  13.713
   15TYR      H 8227   4.221  -1.230  13.740
   15TYR     CA 8228   4.274  -1.128  13.572
   15TYR     HA 8229   4.242  -1.221  13.525
   15TYR     CB 8230   4.171  -1.019  13.542
   15TYR    HB1 8231   4.206  -0.930  13.594
   15TYR    HB2 8232   4.167  -0.992  13.437
   15TYR     CG 8233   4.030  -1.049  13.589
   15TYR    CD1 8234   3.946  -1.141  13.525
   15TYR    HD1 8235   3.989  -1.192  13.440
   15TYR    CE1 8236   3.813  -1.161  13.563
   15TYR    HE1 8237   3.748  -1.224  13.505
   15TYR     CZ 8238   3.761  -1.084  13.669
   15TYR     OH 8239   3.634  -1.112  13.710
   15TYR     HH 8240   3.603  -1.061  13.785
   15TYR    CE2 8241   3.848  -1.000  13.741
   15TYR    HE2 8242   3.809  -0.950  13.829
   15TYR    CD2 8243   3.982  -0.986  13.704
   15TYR    HD2 8244   4.044  -0.921  13.764
   15TYR      C 8245   4.403  -1.101  13.496
   15TYR      O 8246   4.429  -0.986  13.461
   16GLY      N 8247   4.481  -1.205  13.466
   16GLY      H 8248   4.452  -1.300  13.486
   16GLY     CA 8249   4.609  -1.194  13.399
   16GLY    HA1 8250   4.678  -1.125  13.448
   16GLY    HA2 8251   4.655  -1.292  13.389
   16GLY      C 8252   4.590  -1.151  13.255
   16GLY      O 8253   4.480  -1.156  13.199
   17ASP      N 8254   4.704  -1.118  13.194
   17ASP      H 8255   4.788  -1.098  13.246
   17ASP     CA 8256   4.714  -1.082  13.054
   17ASP     HA 8257   4.616  -1.076  13.005
   17ASP     CB 8258   4.794  -1.185  12.975
   17ASP    HB1 8259   4.724  -1.264  12.949
   17ASP    HB2 8260   4.845  -1.137  12.891
   17ASP     CG 8261   4.903  -1.244  13.064
   17ASP    OD1 8262   5.004  -1.175  13.089
   17ASP    OD2 8263   4.892  -1.365  13.094
   17ASP      C 8264   4.784  -0.950  13.028
   17ASP      O 8265   4.856  -0.907  13.117
   18ASP      N 8266   4.766  -0.884  12.913
   18ASP      H 8267   4.709  -0.921  12.838
   18ASP     CA 8268   4.827  -0.755  12.886
   18ASP     HA 8269   4.930  -0.758  12.922
   18ASP     CB 8270   4.833  -0.732  12.735
   18ASP    HB1 8271   4.872  -0.632  12.718
   18ASP    HB2 8272   4.731  -0.725  12.698
   18ASP     CG 8273   4.920  -0.835  12.664
   18ASP    OD1 8274   4.867  -0.929  12.601
   18ASP    OD2 8275   5.043  -0.812  12.658
   18ASP      C 8276   4.751  -0.640  12.951
   18ASP      O 8277   4.628  -0.643  12.952
   19ARG      N 8278   4.838  -0.544  12.981
   19ARG      H 8279   4.936  -0.566  12.966
   19ARG     CA 8280   4.821  -0.419  13.052
   19ARG     HA 8281   4.897  -0.342  13.036
   19ARG     CB 8282   4.823  -0.440  13.203
   19ARG    HB1 8283   4.798  -0.345  13.251
   19ARG    HB2 8284   4.750  -0.518  13.225
   19ARG     CG 8285   4.956  -0.480  13.266
   19ARG    HG1 8286   4.993  -0.570  13.216
   19ARG    HG2 8287   4.934  -0.502  13.371
   19ARG     CD 8288   5.064  -0.373  13.258
   19ARG    HD1 8289   5.152  -0.414  13.308
   19ARG    HD2 8290   5.086  -0.360  13.152
   19ARG     NE 8291   5.033  -0.249  13.330
   19ARG     HE 8292   4.934  -0.227  13.329
   19ARG     CZ 8293   5.118  -0.164  13.389
   19ARG    NH1 8294   5.079  -0.054  13.455
   19ARG   HH11 8295   5.138  -0.012  13.526
   19ARG   HH12 8296   4.982  -0.028  13.444
   19ARG    NH2 8297   5.248  -0.191  13.407
   19ARG   HH21 8298   5.308  -0.131  13.461
   19ARG   HH22 8299   5.288  -0.278  13.376
   19ARG      C 8300   4.702  -0.337  13.004
   19ARG      O 8301   4.610  -0.308  13.081
   20ARG      N 8302   4.695  -0.306  12.874
   20ARG      H 8303   4.773  -0.331  12.815
   20ARG     CA 8304   4.582  -0.235  12.817
   20ARG     HA 8305   4.524  -0.187  12.895
   20ARG     CB 8306   4.487  -0.333  12.749
   20ARG    HB1 8307   4.396  -0.277  12.726
   20ARG    HB2 8308   4.465  -0.412  12.821
   20ARG     CG 8309   4.531  -0.389  12.613
   20ARG    HG1 8310   4.452  -0.457  12.582
   20ARG    HG2 8311   4.530  -0.310  12.539
   20ARG     CD 8312   4.668  -0.455  12.606
   20ARG    HD1 8313   4.672  -0.521  12.693
   20ARG    HD2 8314   4.743  -0.377  12.613
   20ARG     NE 8315   4.690  -0.536  12.487
   20ARG     HE 8316   4.615  -0.562  12.424
   20ARG     CZ 8317   4.810  -0.578  12.443
   20ARG    NH1 8318   4.930  -0.536  12.485
   20ARG   HH11 8319   5.015  -0.582  12.455
   20ARG   HH12 8320   4.939  -0.454  12.544
   20ARG    NH2 8321   4.806  -0.675  12.351
   20ARG   HH21 8322   4.890  -0.725  12.325
   20ARG   HH22 8323   4.718  -0.704  12.310
   20ARG      C 8324   4.632  -0.130  12.719
   20ARG      O 8325   4.741  -0.145  12.664
   21GLY      N 8326   4.550  -0.027  12.696
   21GLY      H 8327   4.459  -0.035  12.738
   21GLY     CA 8328   4.581   0.093  12.621
   21GLY    HA1 8329   4.686   0.121  12.633
   21GLY    HA2 8330   4.533   0.179  12.667
   21GLY      C 8331   4.547   0.092  12.473
   21GLY      O 8332   4.479   0.002  12.424
   22GLY      N 8333   4.591   0.191  12.395
   22GLY      H 8334   4.576   0.183  12.296
   22GLY     CA 8335   4.657   0.314  12.434
   22GLY    HA1 8336   4.621   0.347  12.531
   22GLY    HA2 8337   4.634   0.387  12.356
   22GLY      C 8338   4.807   0.291  12.437
   22GLY      O 8339   4.851   0.184  12.396
   23ARG      N 8340   4.893   0.390  12.462
   23ARG      H 8341   4.985   0.355  12.484
   23ARG     CA 8342   4.861   0.528  12.495
   23ARG     HA 8343   4.764   0.517  12.543
   23ARG     CB 8344   4.855   0.618  12.372
   23ARG    HB1 8345   4.855   0.726  12.391
   23ARG    HB2 8346   4.758   0.598  12.327
   23ARG     CG 8347   4.946   0.585  12.254
   23ARG    HG1 8348   4.938   0.664  12.180
   23ARG    HG2 8349   4.929   0.489  12.205
   23ARG     CD 8350   5.093   0.577  12.292
   23ARG    HD1 8351   5.118   0.484  12.342
   23ARG    HD2 8352   5.156   0.581  12.203
   23ARG     NE 8353   5.147   0.689  12.370
   23ARG     HE 8354   5.092   0.771  12.390
   23ARG     CZ 8355   5.270   0.692  12.424
   23ARG    NH1 8356   5.319   0.790  12.501
   23ARG   HH11 8357   5.416   0.791  12.529
   23ARG   HH12 8358   5.261   0.873  12.511
   23ARG    NH2 8359   5.355   0.591  12.400
   23ARG   HH21 8360   5.335   0.521  12.330
   23ARG   HH22 8361   5.448   0.588  12.438
   23ARG      C 8362   4.954   0.585  12.601
   23ARG      O 8363   5.057   0.529  12.638
   24GLY      N 8364   4.928   0.706  12.650
   24GLY      H 8365   4.843   0.748  12.615
   24GLY     CA 8366   5.002   0.772  12.755
   24GLY    HA1 8367   5.110   0.786  12.748
   24GLY    HA2 8368   4.968   0.876  12.761
   24GLY      C 8369   4.989   0.697  12.887
   24GLY      O 8370   4.924   0.594  12.902
   25GLY      N 8371   5.042   0.744  13.000
   25GLY      H 8372   5.035   0.677  13.075
   25GLY     CA 8373   5.108   0.868  13.037
   25GLY    HA1 8374   5.048   0.886  13.126
   25GLY    HA2 8375   5.088   0.956  12.976
   25GLY      C 8376   5.256   0.866  13.073
   25GLY      O 8377   5.297   0.925  13.173
   26TYR      N 8378   5.336   0.786  13.003
   26TYR      H 8379   5.302   0.719  12.935
   26TYR     CA 8380   5.480   0.785  13.020
   26TYR     HA 8381   5.507   0.701  12.957
   26TYR     CB 8382   5.556   0.900  12.954
   26TYR    HB1 8383   5.557   0.882  12.847
   26TYR    HB2 8384   5.659   0.897  12.989
   26TYR     CG 8385   5.499   1.036  12.987
   26TYR    CD1 8386   5.548   1.113  13.093
   26TYR    HD1 8387   5.632   1.075  13.150
   26TYR    CE1 8388   5.501   1.244  13.110
   26TYR    HE1 8389   5.555   1.313  13.173
   26TYR     CZ 8390   5.397   1.298  13.031
   26TYR     OH 8391   5.363   1.430  13.037
   26TYR     HH 8392   5.305   1.455  12.964
   26TYR    CE2 8393   5.348   1.216  12.928
   26TYR    HE2 8394   5.261   1.252  12.875
   26TYR    CD2 8395   5.399   1.088  12.904
   26TYR    HD2 8396   5.349   1.022  12.834
   26TYR      C 8397   5.531   0.753  13.160
   26TYR      O 8398   5.644   0.780  13.198
   27ASP      N 8399   5.453   0.685  13.245
   27ASP      H 8400   5.364   0.656  13.207
   27ASP     CA 8401   5.497   0.607  13.358
   27ASP     HA 8402   5.581   0.545  13.326
   27ASP     CB 8403   5.391   0.505  13.398
   27ASP    HB1 8404   5.402   0.450  13.492
   27ASP    HB2 8405   5.390   0.419  13.330
   27ASP     CG 8406   5.248   0.557  13.394
   27ASP    OD1 8407   5.165   0.497  13.323
   27ASP    OD2 8408   5.209   0.656  13.459
   27ASP      C 8409   5.532   0.691  13.480
   27ASP      O 8410   5.534   0.645  13.594
   28ARG      N 8411   5.561   0.819  13.453
   28ARG      H 8412   5.566   0.846  13.356
   28ARG     CA 8413   5.575   0.935  13.539
   28ARG     HA 8414   5.487   0.908  13.598
   28ARG     CB 8415   5.540   1.067  13.471
   28ARG    HB1 8416   5.474   1.045  13.387
   28ARG    HB2 8417   5.626   1.124  13.435
   28ARG     CG 8418   5.447   1.149  13.560
   28ARG    HG1 8419   5.352   1.096  13.572
   28ARG    HG2 8420   5.491   1.165  13.658
   28ARG     CD 8421   5.415   1.283  13.495
   28ARG    HD1 8422   5.324   1.323  13.539
   28ARG    HD2 8423   5.409   1.272  13.387
   28ARG     NE 8424   5.520   1.377  13.534
   28ARG     HE 8425   5.580   1.348  13.610
   28ARG     CZ 8426   5.549   1.490  13.468
   28ARG    NH1 8427   5.655   1.563  13.505
   28ARG   HH11 8428   5.684   1.643  13.451
   28ARG   HH12 8429   5.698   1.538  13.593
   28ARG    NH2 8430   5.482   1.523  13.356
   28ARG   HH21 8431   5.514   1.604  13.305
   28ARG   HH22 8432   5.395   1.474  13.346
   28ARG      C 8433   5.690   0.937  13.639
   28ARG      O 8434   5.686   1.015  13.733
   29GLY      N 8435   5.806   0.873  13.621
   29GLY      H 8436   5.867   0.875  13.702
   29GLY     CA 8437   5.850   0.799  13.504
   29GLY    HA1 8438   5.813   0.697  13.514
   29GLY    HA2 8439   5.804   0.843  13.415
   29GLY      C 8440   5.998   0.781  13.473
   29GLY      O 8441   6.083   0.868  13.488
   30GLY      N 8442   6.032   0.663  13.420
   30GLY      H 8443   5.964   0.589  13.415
   30GLY     CA 8444   6.165   0.617  13.386
   30GLY    HA1 8445   6.180   0.516  13.425
   30GLY    HA2 8446   6.248   0.668  13.436
   30GLY      C 8447   6.202   0.608  13.239
   30GLY      O 8448   6.133   0.669  13.158
   31TYR      N 8449   6.318   0.551  13.206
   31TYR      H 8450   6.373   0.515  13.283
   31TYR     CA 8451   6.379   0.539  13.075
   31TYR     HA 8452   6.297   0.514  13.008
   31TYR     CB 8453   6.435   0.672  13.025
   31TYR    HB1 8454   6.429   0.677  12.916
   31TYR    HB2 8455   6.364   0.752  13.042
   31TYR     CG 8456   6.573   0.717  13.068
   31TYR    CD1 8457   6.688   0.706  12.989
   31TYR    HD1 8458   6.665   0.685  12.886
   31TYR    CE1 8459   6.819   0.727  13.035
   31TYR    HE1 8460   6.907   0.713  12.974
   31TYR     CZ 8461   6.833   0.764  13.170
   31TYR     OH 8462   6.960   0.767  13.220
   31TYR     HH 8463   6.960   0.818  13.302
   31TYR    CE2 8464   6.721   0.767  13.255
   31TYR    HE2 8465   6.737   0.789  13.360
   31TYR    CD2 8466   6.593   0.753  13.202
   31TYR    HD2 8467   6.508   0.766  13.268
   31TYR      C 8468   6.479   0.427  13.045
   31TYR      O 8469   6.543   0.427  12.940
   32ARG      N 8470   6.484   0.323  13.129
   32ARG      H 8471   6.431   0.332  13.214
   32ARG     CA 8472   6.551   0.196  13.114
   32ARG     HA 8473   6.653   0.209  13.078
   32ARG     CB 8474   6.560   0.128  13.250
   32ARG    HB1 8475   6.609   0.197  13.320
   32ARG    HB2 8476   6.460   0.103  13.285
   32ARG     CG 8477   6.625  -0.010  13.254
   32ARG    HG1 8478   6.560  -0.082  13.205
   32ARG    HG2 8479   6.632  -0.028  13.361
   32ARG     CD 8480   6.760  -0.018  13.184
   32ARG    HD1 8481   6.791  -0.121  13.167
   32ARG    HD2 8482   6.751   0.023  13.083
   32ARG     NE 8483   6.868   0.056  13.249
   32ARG     HE 8484   6.881   0.151  13.216
   32ARG     CZ 8485   6.952  -0.002  13.336
   32ARG    NH1 8486   7.053   0.072  13.384
   32ARG   HH11 8487   7.092   0.040  13.472
   32ARG   HH12 8488   7.075   0.163  13.347
   32ARG    NH2 8489   6.937  -0.126  13.384
   32ARG   HH21 8490   6.854  -0.177  13.356
   32ARG   HH22 8491   6.990  -0.166  13.460
   32ARG      C 8492   6.489   0.109  13.005
   32ARG      O 8493   6.562   0.049  12.927
   33GLY      N 8494   6.356   0.114  12.992
   33GLY      H 8495   6.308   0.163  13.066
   33GLY     CA 8496   6.266   0.046  12.901
   33GLY    HA1 8497   6.174   0.023  12.954
   33GLY    HA2 8498   6.311  -0.050  12.876
   33GLY      C 8499   6.232   0.122  12.773
   33GLY      O 8500   6.280   0.232  12.749
   34ARG      N 8501   6.142   0.064  12.692
   34ARG      H 8502   6.132  -0.036  12.701
   34ARG     CA 8503   6.084   0.141  12.584
   34ARG     HA 8504   6.164   0.207  12.549
   34ARG     CB 8505   6.031   0.057  12.469
   34ARG    HB1 8506   5.981   0.130  12.405
   34ARG    HB2 8507   6.116   0.013  12.416
   34ARG     CG 8508   5.923  -0.049  12.491
   34ARG    HG1 8509   5.950  -0.100  12.583
   34ARG    HG2 8510   5.931  -0.126  12.415
   34ARG     CD 8511   5.779   0.003  12.492
   34ARG    HD1 8512   5.777   0.090  12.557
   34ARG    HD2 8513   5.752   0.043  12.395
   34ARG     NE 8514   5.687  -0.096  12.550
   34ARG     HE 8515   5.623  -0.138  12.484
   34ARG     CZ 8516   5.667  -0.128  12.678
   34ARG    NH1 8517   5.577  -0.222  12.707
   34ARG   HH11 8518   5.579  -0.274  12.794
   34ARG   HH12 8519   5.521  -0.259  12.631
   34ARG    NH2 8520   5.739  -0.072  12.776
   34ARG   HH21 8521   5.822  -0.019  12.755
   34ARG   HH22 8522   5.731  -0.107  12.871
   34ARG      C 8523   5.982   0.240  12.638
   34ARG      O 8524   5.901   0.199  12.720
   35GLY      N 8525   5.990   0.367  12.595
   35GLY      H 8526   6.073   0.388  12.541
   35GLY     CA 8527   5.938   0.482  12.665
   35GLY    HA1 8528   5.956   0.569  12.602
   35GLY    HA2 8529   5.830   0.466  12.672
   35GLY      C 8530   5.998   0.509  12.802
   35GLY      O 8531   6.100   0.447  12.830
   36GLY      N 8532   5.940   0.590  12.892
   36GLY      H 8533   5.991   0.604  12.978
   36GLY     CA 8534   5.833   0.683  12.862
   36GLY    HA1 8535   5.809   0.742  12.951
   36GLY    HA2 8536   5.749   0.623  12.829
   36GLY      C 8537   5.855   0.775  12.743
   36GLY      O 8538   5.968   0.820  12.725
   37ASP      N 8539   5.754   0.815  12.665
   37ASP      H 8540   5.664   0.772  12.679
   37ASP     CA 8541   5.764   0.893  12.543
   37ASP     HA 8542   5.854   0.954  12.541
   37ASP     CB 8543   5.775   0.799  12.424
   37ASP    HB1 8544   5.767   0.855  12.331
   37ASP    HB2 8545   5.871   0.748  12.429
   37ASP     CG 8546   5.670   0.692  12.400
   37ASP    OD1 8547   5.642   0.658  12.283
   37ASP    OD2 8548   5.610   0.644  12.498
   37ASP      C 8549   5.646   0.989  12.530
   37ASP      O 8550   5.538   0.966  12.583
   38ARG      N 8551   5.676   1.100  12.462
   38ARG      H 8552   5.768   1.104  12.421
   38ARG     CA 8553   5.594   1.219  12.449
   38ARG     HA 8554   5.513   1.214  12.521
   38ARG     CB 8555   5.527   1.232  12.313
   38ARG    HB1 8556   5.474   1.327  12.305
   38ARG    HB2 8557   5.601   1.227  12.234
   38ARG     CG 8558   5.448   1.102  12.297
   38ARG    HG1 8559   5.531   1.032  12.284
   38ARG    HG2 8560   5.396   1.076  12.389
   38ARG     CD 8561   5.348   1.105  12.182
   38ARG    HD1 8562   5.404   1.140  12.095
   38ARG    HD2 8563   5.316   1.002  12.167
   38ARG     NE 8564   5.233   1.193  12.202
   38ARG     HE 8565   5.165   1.152  12.263
   38ARG     CZ 8566   5.196   1.301  12.131
   38ARG    NH1 8567   5.068   1.341  12.135
   38ARG   HH11 8568   5.001   1.308  12.202
   38ARG   HH12 8569   5.040   1.421  12.081
   38ARG    NH2 8570   5.278   1.351  12.037
   38ARG   HH21 8571   5.247   1.433  11.986
   38ARG   HH22 8572   5.369   1.307  12.039
   38ARG      C 8573   5.668   1.348  12.484
   38ARG      O 8574   5.698   1.429  12.397
   39GLY      N 8575   5.702   1.373  12.611
   39GLY      H 8576   5.760   1.453  12.629
   39GLY     CA 8577   5.662   1.295  12.727
   39GLY    HA1 8578   5.571   1.239  12.710
   39GLY    HA2 8579   5.655   1.372  12.804
   39GLY      C 8580   5.782   1.215  12.776
   39GLY      O 8581   5.850   1.144  12.701
   40GLY      N 8582   5.798   1.213  12.908
   40GLY      H 8583   5.744   1.272  12.970
   40GLY     CA 8584   5.904   1.135  12.970
   40GLY    HA1 8585   5.878   1.132  13.076
   40GLY    HA2 8586   5.894   1.032  12.937
   40GLY      C 8587   6.046   1.180  12.938
   40GLY      O 8588   6.066   1.293  12.894
   41PHE      N 8589   6.143   1.092  12.962
   41PHE      H 8590   6.113   1.002  12.996
   41PHE     CA 8591   6.285   1.119  12.954
   41PHE     HA 8592   6.342   1.030  12.983
   41PHE     CB 8593   6.334   1.231  13.045
   41PHE    HB1 8594   6.296   1.324  13.002
   41PHE    HB2 8595   6.441   1.237  13.063
   41PHE     CG 8596   6.273   1.226  13.183
   41PHE    CD1 8597   6.320   1.121  13.264
   41PHE    HD1 8598   6.382   1.048  13.213
   41PHE    CE1 8599   6.282   1.103  13.397
   41PHE    HE1 8600   6.316   1.018  13.454
   41PHE     CZ 8601   6.183   1.191  13.444
   41PHE     HZ 8602   6.149   1.182  13.546
   41PHE    CE2 8603   6.140   1.300  13.369
   41PHE    HE2 8604   6.071   1.376  13.403
   41PHE    CD2 8605   6.182   1.317  13.236
   41PHE    HD2 8606   6.144   1.400  13.178
   41PHE      C 8607   6.333   1.142  12.811
   41PHE      O 8608   6.264   1.179  12.717
   42ARG      N 8609   6.466   1.144  12.793
   42ARG      H 8610   6.521   1.110  12.871
   42ARG     CA 8611   6.536   1.165  12.669
   42ARG     HA 8612   6.641   1.190  12.685
   42ARG     CB 8613   6.559   1.031  12.600
   42ARG    HB1 8614   6.610   1.051  12.506
   42ARG    HB2 8615   6.632   0.971  12.655
   42ARG     CG 8616   6.441   0.945  12.556
   42ARG    HG1 8617   6.390   0.898  12.640
   42ARG    HG2 8618   6.367   1.007  12.504
   42ARG     CD 8619   6.497   0.836  12.466
   42ARG    HD1 8620   6.546   0.761  12.529
   42ARG    HD2 8621   6.575   0.881  12.404
   42ARG     NE 8622   6.403   0.766  12.378
   42ARG     HE 8623   6.305   0.788  12.392
   42ARG     CZ 8624   6.436   0.693  12.271
   42ARG    NH1 8625   6.341   0.665  12.181
   42ARG   HH11 8626   6.256   0.720  12.183
   42ARG   HH12 8627   6.351   0.595  12.109
   42ARG    NH2 8628   6.558   0.640  12.256
   42ARG   HH21 8629   6.629   0.675  12.319
   42ARG   HH22 8630   6.597   0.608  12.169
   42ARG      C 8631   6.487   1.284  12.588
   42ARG      O 8632   6.473   1.264  12.467
   43GLY      N 8633   6.475   1.408  12.636
   43GLY      H 8634   6.439   1.451  12.552
   43GLY     CA 8635   6.478   1.454  12.773
   43GLY    HA1 8636   6.386   1.428  12.825
   43GLY    HA2 8637   6.486   1.563  12.768
   43GLY      C 8638   6.598   1.423  12.861
   43GLY      O 8639   6.576   1.407  12.981
   44GLY      N 8640   6.717   1.419  12.800
   44GLY      H 8641   6.712   1.431  12.700
   44GLY     CA 8642   6.850   1.393  12.852
   44GLY    HA1 8643   6.851   1.430  12.954
   44GLY    HA2 8644   6.920   1.448  12.789
   44GLY      C 8645   6.883   1.244  12.855
   44GLY      O 8646   6.794   1.164  12.881
   45ARG      N 8647   7.005   1.212  12.811
   45ARG      H 8648   7.072   1.288  12.804
   45ARG     CA 8649   7.063   1.086  12.768
   45ARG     HA 8650   7.167   1.101  12.798
   45ARG     CB 8651   7.061   1.090  12.616
   45ARG    HB1 8652   7.113   1.000  12.581
   45ARG    HB2 8653   7.116   1.180  12.589
   45ARG     CG 8654   6.929   1.097  12.541
   45ARG    HG1 8655   6.872   1.004  12.530
   45ARG    HG2 8656   6.865   1.161  12.602
   45ARG     CD 8657   6.947   1.159  12.403
   45ARG    HD1 8658   6.991   1.095  12.327
   45ARG    HD2 8659   7.011   1.248  12.408
   45ARG     NE 8660   6.814   1.180  12.346
   45ARG     HE 8661   6.774   1.264  12.386
   45ARG     CZ 8662   6.752   1.127  12.240
   45ARG    NH1 8663   6.799   1.024  12.167
   45ARG   HH11 8664   6.738   1.003  12.089
   45ARG   HH12 8665   6.889   0.981  12.182
   45ARG    NH2 8666   6.628   1.168  12.211
   45ARG   HH21 8667   6.576   1.240  12.261
   45ARG   HH22 8668   6.587   1.116  12.135
   45ARG      C 8669   7.013   0.960  12.838
   45ARG      O 8670   6.946   0.878  12.776
   46GLY      N 8671   7.041   0.947  12.968
   46GLY      H 8672   7.004   0.864  13.011
   46GLY     CA 8673   7.088   1.042  13.067
   46GLY    HA1 8674   7.045   1.142  13.053
   46GLY    HA2 8675   7.034   1.010  13.156
   46GLY      C 8676   7.232   1.056  13.112
   46GLY      O 8677   7.268   1.153  13.179
   47GLY      N 8678   7.316   0.959  13.075
   47GLY      H 8679   7.290   0.899  12.998
   47GLY     CA 8680   7.455   0.950  13.114
   47GLY    HA1 8681   7.501   0.856  13.082
   47GLY    HA2 8682   7.514   1.031  13.071
   47GLY      C 8683   7.475   0.959  13.265
   47GLY      O 8684   7.566   1.028  13.310
   48GLY      N 8685   7.406   0.881  13.349
   48GLY      H 8686   7.443   0.886  13.442
   48GLY     CA 8687   7.293   0.792  13.330
   48GLY    HA1 8688   7.240   0.757  13.418
   48GLY    HA2 8689   7.215   0.849  13.279
   48GLY      C 8690   7.316   0.663  13.253
   48GLY      O 8691   7.432   0.626  13.235
   49ASP      N 8692   7.208   0.603  13.201
   49ASP      H 8693   7.117   0.643  13.220
   49ASP     CA 8694   7.221   0.517  13.085
   49ASP     HA 8695   7.301   0.445  13.105
   49ASP     CB 8696   7.087   0.445  13.077
   49ASP    HB1 8697   7.015   0.524  13.056
   49ASP    HB2 8698   7.091   0.376  12.993
   49ASP     CG 8699   7.044   0.362  13.197
   49ASP    OD1 8700   7.129   0.323  13.280
   49ASP    OD2 8701   6.926   0.320  13.201
   49ASP      C 8702   7.252   0.591  12.956
   49ASP      O 8703   7.205   0.704  12.944
   50ARG      N 8704   7.317   0.528  12.858
   50ARG      H 8705   7.280   0.563  12.771
   50ARG     CA 8706   7.406   0.414  12.849
   50ARG     HA 8707   7.390   0.366  12.752
   50ARG     CB 8708   7.548   0.469  12.839
   50ARG    HB1 8709   7.545   0.535  12.752
   50ARG    HB2 8710   7.618   0.388  12.818
   50ARG     CG 8711   7.603   0.548  12.957
   50ARG    HG1 8712   7.691   0.603  12.924
   50ARG    HG2 8713   7.529   0.617  12.999
   50ARG     CD 8714   7.642   0.472  13.084
   50ARG    HD1 8715   7.696   0.543  13.147
   50ARG    HD2 8716   7.551   0.424  13.119
   50ARG     NE 8717   7.738   0.363  13.069
   50ARG     HE 8718   7.752   0.329  12.975
   50ARG     CZ 8719   7.812   0.307  13.166
   50ARG    NH1 8720   7.892   0.206  13.131
   50ARG   HH11 8721   7.883   0.175  13.035
   50ARG   HH12 8722   7.956   0.160  13.194
   50ARG    NH2 8723   7.785   0.339  13.293
   50ARG   HH21 8724   7.840   0.285  13.359
   50ARG   HH22 8725   7.707   0.395  13.325
   50ARG      C 8726   7.381   0.286  12.927
   50ARG      O 8727   7.469   0.222  12.983
   51GLY      N 8728   7.257   0.238  12.912
   51GLY      H 8729   7.198   0.294  12.852
   51GLY     CA 8730   7.208   0.116  12.974
   51GLY    HA1 8731   7.275   0.033  12.955
   51GLY    HA2 8732   7.197   0.122  13.082
   51GLY      C 8733   7.079   0.064  12.913
   51GLY      O 8734   7.052  -0.054  12.933
   52GLY      N 8735   7.004   0.138  12.831
   52GLY      H 8736   7.034   0.231  12.805
   52GLY     CA 8737   6.902   0.087  12.742
   52GLY    HA1 8738   6.842   0.016  12.800
   52GLY    HA2 8739   6.841   0.168  12.702
   52GLY      C 8740   6.954   0.017  12.617
   52GLY      O 8741   7.069   0.041  12.581
   53PHE      N 8742   6.872  -0.072  12.561
   53PHE      H 8743   6.782  -0.095  12.600
   53PHE     CA 8744   6.909  -0.130  12.433
   53PHE     HA 8745   7.010  -0.103  12.403
   53PHE     CB 8746   6.827  -0.062  12.324
   53PHE    HB1 8747   6.848  -0.096  12.222
   53PHE    HB2 8748   6.723  -0.085  12.345
   53PHE     CG 8749   6.833   0.089  12.326
   53PHE    CD1 8750   6.731   0.161  12.390
   53PHE    HD1 8751   6.643   0.110  12.426
   53PHE    CE1 8752   6.742   0.299  12.407
   53PHE    HE1 8753   6.665   0.360  12.452
   53PHE     CZ 8754   6.859   0.364  12.367
   53PHE     HZ 8755   6.853   0.472  12.372
   53PHE    CE2 8756   6.963   0.294  12.304
   53PHE    HE2 8757   7.053   0.340  12.266
   53PHE    CD2 8758   6.950   0.155  12.287
   53PHE    HD2 8759   7.035   0.099  12.250
   53PHE      C 8760   6.894  -0.281  12.436
   53PHE      O 8761   6.814  -0.333  12.359
   54GLY      N 8762   6.965  -0.354  12.523
   54GLY      H 8763   6.956  -0.452  12.499
   54GLY     CA 8764   7.057  -0.327  12.632
   54GLY    HA1 8765   7.056  -0.220  12.655
   54GLY    HA2 8766   7.158  -0.357  12.604
   54GLY      C 8767   7.026  -0.398  12.762
   54GLY      O 8768   7.108  -0.478  12.807
   55PRO      N 8769   6.906  -0.387  12.819
   55PRO     CD 8770   6.789  -0.312  12.777
   55PRO    HD1 8771   6.811  -0.206  12.789
   55PRO    HD2 8772   6.735  -0.348  12.689
   55PRO     CG 8773   6.696  -0.312  12.897
   55PRO    HG1 8774   6.589  -0.300  12.877
   55PRO    HG2 8775   6.730  -0.241  12.972
   55PRO     CB 8776   6.729  -0.449  12.955
   55PRO    HB1 8777   6.705  -0.448  13.061
   55PRO    HB2 8778   6.679  -0.524  12.894
   55PRO     CA 8779   6.880  -0.464  12.940
   55PRO     HA 8780   6.901  -0.568  12.917
   55PRO      C 8781   6.969  -0.435  13.060
   55PRO      O 8782   6.999  -0.523  13.140
   56GLY      N 8783   7.029  -0.316  13.066
   56GLY      H 8784   7.003  -0.242  13.002
   56GLY     CA 8785   7.143  -0.285  13.150
   56GLY    HA1 8786   7.131  -0.314  13.254
   56GLY    HA2 8787   7.150  -0.177  13.141
   56GLY      C 8788   7.276  -0.343  13.104
   56GLY      O 8789   7.319  -0.312  12.993
   57LYS      N 8790   7.344  -0.420  13.189
   57LYS      H 8791   7.304  -0.444  13.278
   57LYS     CA 8792   7.481  -0.466  13.171
   57LYS     HA 8793   7.523  -0.476  13.271
   57LYS     CB 8794   7.493  -0.606  13.110
   57LYS    HB1 8795   7.600  -0.611  13.090
   57LYS    HB2 8796   7.448  -0.614  13.011
   57LYS     CG 8797   7.434  -0.714  13.200
   57LYS    HG1 8798   7.326  -0.701  13.212
   57LYS    HG2 8799   7.475  -0.705  13.301
   57LYS     CD 8800   7.474  -0.855  13.158
   57LYS    HD1 8801   7.410  -0.921  13.217
   57LYS    HD2 8802   7.443  -0.881  13.057
   57LYS     CE 8803   7.623  -0.884  13.175
   57LYS    HE1 8804   7.683  -0.807  13.127
   57LYS    HE2 8805   7.648  -0.892  13.281
   57LYS     NZ 8806   7.653  -1.010  13.106
   57LYS    HZ1 8807   7.616  -1.087  13.161
   57LYS    HZ2 8808   7.752  -1.028  13.093
   57LYS    HZ3 8809   7.614  -1.010  13.013
   57LYS      C 8810   7.568  -0.360  13.105
   57LYS      O 8811   7.626  -0.383  12.999
   58MET      N 8812   7.586  -0.239  13.159
   58MET      H 8813   7.633  -0.172  13.101
   58MET     CA 8814   7.575  -0.188  13.294
   58MET     HA 8815   7.645  -0.105  13.286
   58MET     CB 8816   7.435  -0.138  13.329
   58MET    HB1 8817   7.363  -0.218  13.341
   58MET    HB2 8818   7.448  -0.095  13.428
   58MET     CG 8819   7.379  -0.024  13.243
   58MET    HG1 8820   7.275  -0.021  13.276
   58MET    HG2 8821   7.387  -0.050  13.138
   58MET     SD 8822   7.459   0.134  13.280
   58MET     CE 8823   7.396   0.169  13.446
   58MET    HE1 8824   7.451   0.099  13.509
   58MET    HE2 8825   7.288   0.152  13.446
   58MET    HE3 8826   7.423   0.271  13.473
   58MET      C 8827   7.632  -0.280  13.401
   58MET      O 8828   7.593  -0.284  13.517
   59ASP      N 8829   7.731  -0.362  13.363
   59ASP      H 8830   7.752  -0.381  13.266
   59ASP     CA 8831   7.811  -0.439  13.456
   59ASP     HA 8832   7.804  -0.393  13.554
   59ASP     CB 8833   7.741  -0.573  13.479
   59ASP    HB1 8834   7.806  -0.648  13.523
   59ASP    HB2 8835   7.705  -0.609  13.382
   59ASP     CG 8836   7.618  -0.564  13.568
   59ASP    OD1 8837   7.504  -0.573  13.517
   59ASP    OD2 8838   7.630  -0.556  13.692
   59ASP      C 8839   7.960  -0.436  13.429
   59ASP      O 8840   8.025  -0.540  13.436
   60SER      N 8841   8.035  -0.331  13.392
   60SER      H 8842   8.133  -0.356  13.388
   60SER     CA 8843   7.993  -0.193  13.381
   60SER     HA 8844   7.910  -0.180  13.450
   60SER     CB 8845   7.945  -0.164  13.239
   60SER    HB1 8846   7.893  -0.069  13.229
   60SER    HB2 8847   7.868  -0.235  13.208
   60SER     OG 8848   8.050  -0.179  13.147
   60SER     HG 8849   8.051  -0.272  13.123
   60SER      C 8850   8.089  -0.084  13.427
   60SER      O 8851   8.056   0.008  13.501
   61ARG      N 8852   8.213  -0.093  13.378
   61ARG      H 8853   8.229  -0.176  13.323
   61ARG     CA 8854   8.307   0.016  13.359
   61ARG     HA 8855   8.353   0.037  13.455
   61ARG     CB 8856   8.417  -0.030  13.264
   61ARG    HB1 8857   8.466  -0.108  13.321
   61ARG    HB2 8858   8.494   0.047  13.257
   61ARG     CG 8859   8.380  -0.079  13.124
   61ARG    HG1 8860   8.347   0.002  13.058
   61ARG    HG2 8861   8.311  -0.163  13.131
   61ARG     CD 8862   8.500  -0.137  13.050
   61ARG    HD1 8863   8.470  -0.181  12.955
   61ARG    HD2 8864   8.561  -0.052  13.018
   61ARG     NE 8865   8.586  -0.231  13.120
   61ARG     HE 8866   8.543  -0.312  13.161
   61ARG     CZ 8867   8.720  -0.227  13.133
   61ARG    NH1 8868   8.798  -0.144  13.062
   61ARG   HH11 8869   8.756  -0.084  12.993
   61ARG   HH12 8870   8.897  -0.140  13.081
   61ARG    NH2 8871   8.777  -0.316  13.215
   61ARG   HH21 8872   8.875  -0.312  13.240
   61ARG   HH22 8873   8.717  -0.382  13.261
   61ARG      C 8874   8.252   0.147  13.305
   61ARG      O 8875   8.153   0.143  13.232
   62GLY      N 8876   8.319   0.258  13.336
   62GLY      H 8877   8.409   0.254  13.381
   62GLY     CA 8878   8.281   0.391  13.292
   62GLY    HA1 8879   8.197   0.429  13.350
   62GLY    HA2 8880   8.368   0.448  13.326
   62GLY      C 8881   8.257   0.414  13.144
   62GLY      O 8882   8.326   0.361  13.057
   63GLU      N 8883   8.151   0.492  13.117
   63GLU      H 8884   8.110   0.537  13.198
   63GLU     CA 8885   8.095   0.532  12.990
   63GLU     HA 8886   8.016   0.605  13.006
   63GLU     CB 8887   8.200   0.611  12.913
[truncated: 690,917 more chars]
