# Supplementary material for: Dynamic yet well-defined organization of the FUS RGG3 dense phase
Source: Commun Chem. 2026 Mar 21;9:177. doi: 10.1038/s42004-026-01974-z (PMC13172571; doi:10.1038/s42004-026-01974-z)
Supplement: Supplementary file 4 — Supplementary Data 1 [file 42004_2026_1974_MOESM4_ESM.zip › supplemetary_data/RGG3_single_1_1us_nowater_fin.gro]

Generated by trjconv : Protein in water t= 1000000.00000
 1010
    1GLY      N    1   5.228   6.692   5.522
    1GLY     H1    2   5.190   6.603   5.550
    1GLY     H2    3   5.201   6.768   5.582
    1GLY     H3    4   5.199   6.713   5.427
    1GLY     CA    5   5.375   6.688   5.524
    1GLY    HA1    6   5.400   6.660   5.626
    1GLY    HA2    7   5.417   6.785   5.496
    1GLY      C    8   5.422   6.583   5.424
    1GLY      O    9   5.346   6.543   5.337
    2PRO      N   10   5.543   6.529   5.441
    2PRO     CD   11   5.657   6.603   5.492
    2PRO    HD1   12   5.673   6.579   5.597
    2PRO    HD2   13   5.650   6.710   5.474
    2PRO     CG   14   5.777   6.552   5.413
    2PRO    HG1   15   5.857   6.540   5.487
    2PRO    HG2   16   5.811   6.617   5.333
    2PRO     CB   17   5.739   6.412   5.367
    2PRO    HB1   18   5.777   6.346   5.445
    2PRO    HB2   19   5.774   6.394   5.266
    2PRO     CA   20   5.587   6.407   5.375
    2PRO     HA   21   5.541   6.411   5.276
    2PRO      C   22   5.529   6.293   5.459
    2PRO      O   23   5.494   6.309   5.575
    3GLY      N   24   5.514   6.183   5.385
    3GLY      H   25   5.538   6.180   5.287
    3GLY     CA   26   5.436   6.075   5.441
    3GLY    HA1   27   5.419   6.001   5.363
    3GLY    HA2   28   5.345   6.119   5.481
    3GLY      C   29   5.497   6.006   5.563
    3GLY      O   30   5.611   6.028   5.604
    4GLY      N   31   5.418   5.923   5.631
    4GLY      H   32   5.336   5.886   5.585
    4GLY     CA   33   5.462   5.843   5.744
    4GLY    HA1   34   5.373   5.796   5.786
    4GLY    HA2   35   5.501   5.900   5.828
    4GLY      C   36   5.553   5.730   5.699
    4GLY      O   37   5.558   5.692   5.583
    5GLY      N   38   5.614   5.677   5.806
    5GLY      H   39   5.575   5.701   5.896
    5GLY     CA   40   5.693   5.556   5.803
    5GLY    HA1   41   5.645   5.486   5.735
    5GLY    HA2   42   5.704   5.516   5.904
    5GLY      C   43   5.834   5.571   5.746
    5GLY      O   44   5.883   5.677   5.709
    6PRO      N   45   5.906   5.459   5.746
    6PRO     CD   46   6.027   5.445   5.667
    6PRO    HD1   47   6.121   5.461   5.719
    6PRO    HD2   48   6.017   5.506   5.578
    6PRO     CG   49   6.035   5.300   5.618
    6PRO    HG1   50   6.139   5.276   5.597
    6PRO    HG2   51   5.967   5.306   5.533
    6PRO     CB   52   5.971   5.229   5.737
    6PRO    HB1   53   6.052   5.208   5.807
    6PRO    HB2   54   5.913   5.143   5.704
    6PRO     CA   55   5.868   5.327   5.791
    6PRO     HA   56   5.770   5.314   5.744
    6PRO      C   57   5.863   5.313   5.943
    6PRO      O   58   5.925   5.390   6.015
    7GLY      N   59   5.792   5.209   5.988
    7GLY      H   60   5.766   5.146   5.914
    7GLY     CA   61   5.772   5.169   6.126
    7GLY    HA1   62   5.868   5.141   6.169
    7GLY    HA2   63   5.706   5.083   6.131
    7GLY      C   64   5.709   5.276   6.214
    7GLY      O   65   5.609   5.336   6.174
    8GLY      N   66   5.757   5.299   6.336
    8GLY      H   67   5.823   5.230   6.368
    8GLY     CA   68   5.735   5.416   6.419
    8GLY    HA1   69   5.685   5.487   6.352
    8GLY    HA2   70   5.835   5.441   6.454
    8GLY      C   71   5.642   5.389   6.536
    8GLY      O   72   5.581   5.283   6.537
    9SER      N   73   5.608   5.485   6.622
    9SER      H   74   5.665   5.568   6.613
    9SER     CA   75   5.516   5.476   6.734
    9SER     HA   76   5.448   5.391   6.723
    9SER     CB   77   5.597   5.461   6.862
    9SER    HB1   78   5.527   5.439   6.942
    9SER    HB2   79   5.661   5.547   6.884
    9SER     OG   80   5.682   5.349   6.846
    9SER     HG   81   5.629   5.276   6.880
    9SER      C   82   5.434   5.604   6.748
    9SER      O   83   5.321   5.599   6.797
   10HIS      N   84   5.488   5.722   6.715
   10HIS      H   85   5.578   5.720   6.669
   10HIS     CA   86   5.423   5.849   6.737
   10HIS     HA   87   5.318   5.829   6.715
   10HIS     CB   88   5.446   5.890   6.882
   10HIS    HB1   89   5.553   5.894   6.905
   10HIS    HB2   90   5.395   5.812   6.938
   10HIS     CG   91   5.400   6.026   6.928
   10HIS    ND1   92   5.266   6.061   6.934
   10HIS    CE1   93   5.268   6.192   6.963
   10HIS    HE1   94   5.181   6.252   6.985
   10HIS    NE2   95   5.393   6.236   6.982
   10HIS    HE2   96   5.423   6.329   7.007
   10HIS    CD2   97   5.481   6.133   6.956
   10HIS    HD2   98   5.589   6.136   6.958
   10HIS      C   99   5.462   5.950   6.630
   10HIS      O  100   5.373   6.006   6.566
   11MET      N  101   5.591   5.968   6.601
   11MET      H  102   5.658   5.924   6.662
   11MET     CA  103   5.638   6.041   6.485
   11MET     HA  104   5.745   6.060   6.490
   11MET     CB  105   5.612   5.961   6.357
   11MET    HB1  106   5.666   6.017   6.281
   11MET    HB2  107   5.505   5.963   6.334
   11MET     CG  108   5.664   5.818   6.355
   11MET    HG1  109   5.608   5.764   6.432
   11MET    HG2  110   5.769   5.824   6.383
   11MET     SD  111   5.660   5.725   6.200
   11MET     CE  112   5.836   5.725   6.161
   11MET    HE1  113   5.890   5.662   6.232
   11MET    HE2  114   5.851   5.680   6.063
   11MET    HE3  115   5.877   5.826   6.167
   11MET      C  116   5.584   6.183   6.473
   11MET      O  117   5.541   6.222   6.365
   12GLY      N  118   5.571   6.263   6.579
   12GLY      H  119   5.603   6.230   6.670
   12GLY     CA  120   5.526   6.400   6.577
   12GLY    HA1  121   5.594   6.460   6.516
   12GLY    HA2  122   5.531   6.441   6.678
   12GLY      C  123   5.380   6.423   6.539
   12GLY      O  124   5.339   6.537   6.520
   13GLY      N  125   5.300   6.316   6.529
   13GLY      H  126   5.339   6.225   6.548
   13GLY     CA  127   5.167   6.317   6.471
   13GLY    HA1  128   5.135   6.418   6.447
   13GLY    HA2  129   5.097   6.286   6.549
   13GLY      C  130   5.150   6.230   6.347
   13GLY      O  131   5.037   6.193   6.314
   14ASN      N  132   5.262   6.196   6.282
   14ASN      H  133   5.343   6.244   6.318
   14ASN     CA  134   5.261   6.128   6.155
   14ASN     HA  135   5.169   6.164   6.109
   14ASN     CB  136   5.382   6.172   6.074
   14ASN    HB1  137   5.466   6.110   6.104
   14ASN    HB2  138   5.402   6.275   6.104
   14ASN     CG  139   5.357   6.163   5.924
   14ASN    OD1  140   5.247   6.156   5.869
   14ASN    ND2  141   5.468   6.175   5.851
   14ASN   HD21  142   5.555   6.179   5.902
   14ASN   HD22  143   5.472   6.207   5.755
   14ASN      C  144   5.258   5.976   6.166
   14ASN      O  145   5.342   5.904   6.113
   15TYR      N  146   5.167   5.919   6.245
   15TYR      H  147   5.093   5.978   6.282
   15TYR     CA  148   5.162   5.781   6.288
   15TYR     HA  149   5.181   5.718   6.201
   15TYR     CB  150   5.269   5.745   6.390
   15TYR    HB1  151   5.247   5.808   6.477
   15TYR    HB2  152   5.366   5.783   6.357
   15TYR     CG  153   5.272   5.596   6.415
   15TYR    CD1  154   5.369   5.509   6.363
   15TYR    HD1  155   5.451   5.550   6.305
   15TYR    CE1  156   5.356   5.371   6.381
   15TYR    HE1  157   5.427   5.308   6.329
   15TYR     CZ  158   5.256   5.314   6.463
   15TYR     OH  159   5.248   5.179   6.478
   15TYR     HH  160   5.169   5.152   6.526
   15TYR    CE2  161   5.167   5.402   6.529
   15TYR    HE2  162   5.094   5.365   6.599
   15TYR    CD2  163   5.188   5.539   6.511
   15TYR    HD2  164   5.131   5.601   6.579
   15TYR      C  165   5.022   5.752   6.340
   15TYR      O  166   4.968   5.830   6.418
   16GLY      N  167   4.961   5.639   6.302
   16GLY      H  168   5.020   5.580   6.244
   16GLY     CA  169   4.834   5.591   6.351
   16GLY    HA1  170   4.762   5.673   6.342
   16GLY    HA2  171   4.833   5.561   6.456
   16GLY      C  172   4.780   5.470   6.277
   16GLY      O  173   4.846   5.413   6.191
   17ASP      N  174   4.653   5.440   6.306
   17ASP      H  175   4.599   5.501   6.365
   17ASP     CA  176   4.574   5.336   6.242
   17ASP     HA  177   4.638   5.269   6.184
   17ASP     CB  178   4.514   5.253   6.355
   17ASP    HB1  179   4.467   5.166   6.311
   17ASP    HB2  180   4.434   5.316   6.394
   17ASP     CG  181   4.609   5.214   6.468
   17ASP    OD1  182   4.732   5.237   6.468
   17ASP    OD2  183   4.570   5.139   6.560
   17ASP      C  184   4.463   5.371   6.144
   17ASP      O  185   4.426   5.291   6.058
   18ASP      N  186   4.416   5.496   6.148
   18ASP      H  187   4.446   5.568   6.212
   18ASP     CA  188   4.318   5.549   6.055
   18ASP     HA  189   4.313   5.477   5.974
   18ASP     CB  190   4.183   5.553   6.126
   18ASP    HB1  191   4.148   5.450   6.133
   18ASP    HB2  192   4.118   5.614   6.062
   18ASP     CG  193   4.183   5.615   6.265
   18ASP    OD1  194   4.133   5.728   6.281
   18ASP    OD2  195   4.228   5.554   6.365
   18ASP      C  196   4.363   5.686   6.006
   18ASP      O  197   4.424   5.764   6.078
   19ARG      N  198   4.318   5.724   5.886
   19ARG      H  199   4.292   5.651   5.822
   19ARG     CA  200   4.324   5.858   5.832
   19ARG     HA  201   4.430   5.886   5.837
   19ARG     CB  202   4.294   5.868   5.683
   19ARG    HB1  203   4.326   5.967   5.649
   19ARG    HB2  204   4.189   5.862   5.656
   19ARG     CG  205   4.384   5.782   5.596
   19ARG    HG1  206   4.355   5.802   5.493
   19ARG    HG2  207   4.367   5.676   5.616
   19ARG     CD  208   4.537   5.786   5.599
   19ARG    HD1  209   4.592   5.718   5.534
   19ARG    HD2  210   4.574   5.778   5.701
   19ARG     NE  211   4.582   5.922   5.568
   19ARG     HE  212   4.517   6.000   5.567
   19ARG     CZ  213   4.709   5.956   5.544
   19ARG    NH1  214   4.804   5.864   5.563
   19ARG   HH11  215   4.780   5.777   5.609
   19ARG   HH12  216   4.897   5.887   5.530
   19ARG    NH2  217   4.737   6.069   5.477
   19ARG   HH21  218   4.664   6.137   5.463
   19ARG   HH22  219   4.832   6.102   5.465
   19ARG      C  220   4.236   5.958   5.907
   19ARG      O  221   4.115   5.937   5.915
   20ARG      N  222   4.288   6.063   5.970
   20ARG      H  223   4.387   6.076   5.954
   20ARG     CA  224   4.219   6.146   6.067
   20ARG     HA  225   4.111   6.147   6.057
   20ARG     CB  226   4.256   6.076   6.198
   20ARG    HB1  227   4.362   6.095   6.213
   20ARG    HB2  228   4.227   5.972   6.186
   20ARG     CG  229   4.185   6.138   6.318
   20ARG    HG1  230   4.077   6.121   6.315
   20ARG    HG2  231   4.205   6.245   6.317
   20ARG     CD  232   4.238   6.077   6.448
   20ARG    HD1  233   4.176   6.119   6.528
   20ARG    HD2  234   4.343   6.096   6.466
   20ARG     NE  235   4.204   5.935   6.458
   20ARG     HE  236   4.219   5.879   6.376
   20ARG     CZ  237   4.212   5.868   6.574
   20ARG    NH1  238   4.206   5.931   6.692
   20ARG   HH11  239   4.196   6.031   6.686
   20ARG   HH12  240   4.204   5.879   6.778
   20ARG    NH2  241   4.200   5.735   6.589
   20ARG   HH21  242   4.202   5.667   6.513
   20ARG   HH22  243   4.225   5.699   6.679
   20ARG      C  244   4.263   6.291   6.063
   20ARG      O  245   4.380   6.326   6.048
   21GLY      N  246   4.177   6.382   6.111
   21GLY      H  247   4.090   6.345   6.147
   21GLY     CA  248   4.199   6.524   6.126
   21GLY    HA1  249   4.104   6.569   6.156
   21GLY    HA2  250   4.225   6.561   6.027
   21GLY      C  251   4.308   6.557   6.227
   21GLY      O  252   4.308   6.510   6.340
   22GLY      N  253   4.409   6.635   6.185
   22GLY      H  254   4.400   6.675   6.093
   22GLY     CA  255   4.537   6.652   6.251
   22GLY    HA1  256   4.512   6.667   6.356
   22GLY    HA2  257   4.586   6.745   6.221
   22GLY      C  258   4.641   6.541   6.247
   22GLY      O  259   4.750   6.568   6.297
   23ARG      N  260   4.613   6.418   6.205
   23ARG      H  261   4.522   6.398   6.165
   23ARG     CA  262   4.689   6.297   6.230
   23ARG     HA  263   4.788   6.331   6.259
   23ARG     CB  264   4.619   6.229   6.347
   23ARG    HB1  265   4.540   6.158   6.324
   23ARG    HB2  266   4.584   6.313   6.407
   23ARG     CG  267   4.717   6.148   6.431
   23ARG    HG1  268   4.788   6.214   6.480
   23ARG    HG2  269   4.775   6.084   6.364
   23ARG     CD  270   4.647   6.063   6.536
   23ARG    HD1  271   4.711   5.987   6.582
   23ARG    HD2  272   4.571   6.001   6.489
   23ARG     NE  273   4.593   6.148   6.642
   23ARG     HE  274   4.627   6.242   6.650
   23ARG     CZ  275   4.525   6.108   6.750
   23ARG    NH1  276   4.509   5.976   6.771
   23ARG   HH11  277   4.528   5.901   6.706
   23ARG   HH12  278   4.469   5.950   6.860
   23ARG    NH2  279   4.491   6.189   6.851
   23ARG   HH21  280   4.511   6.287   6.834
   23ARG   HH22  281   4.443   6.159   6.935
   23ARG      C  282   4.708   6.197   6.117
   23ARG      O  283   4.615   6.155   6.049
   24GLY      N  284   4.834   6.155   6.099
   24GLY      H  285   4.905   6.197   6.158
   24GLY     CA  286   4.881   6.054   6.006
   24GLY    HA1  287   4.990   6.057   6.011
   24GLY    HA2  288   4.831   6.069   5.911
   24GLY      C  289   4.832   5.917   6.050
   24GLY      O  290   4.791   5.889   6.162
   25GLY      N  291   4.825   5.831   5.948
   25GLY      H  292   4.858   5.859   5.857
   25GLY     CA  293   4.751   5.707   5.961
   25GLY    HA1  294   4.646   5.737   5.960
   25GLY    HA2  295   4.766   5.669   6.062
   25GLY      C  296   4.782   5.604   5.853
   25GLY      O  297   4.832   5.640   5.747
   26TYR      N  298   4.737   5.481   5.879
   26TYR      H  299   4.700   5.475   5.973
   26TYR     CA  300   4.726   5.376   5.779
   26TYR     HA  301   4.807   5.399   5.708
   26TYR     CB  302   4.751   5.242   5.847
   26TYR    HB1  303   4.675   5.239   5.925
   26TYR    HB2  304   4.846   5.246   5.899
   26TYR     CG  305   4.739   5.124   5.752
   26TYR    CD1  306   4.617   5.057   5.735
   26TYR    HD1  307   4.540   5.073   5.809
   26TYR    CE1  308   4.595   4.973   5.626
   26TYR    HE1  309   4.507   4.911   5.616
   26TYR     CZ  310   4.705   4.936   5.546
   26TYR     OH  311   4.685   4.852   5.440
   26TYR     HH  312   4.767   4.830   5.395
   26TYR    CE2  313   4.827   5.005   5.561
   26TYR    HE2  314   4.910   4.993   5.493
   26TYR    CD2  315   4.841   5.105   5.658
   26TYR    HD2  316   4.929   5.168   5.656
   26TYR      C  317   4.603   5.387   5.691
   26TYR      O  318   4.498   5.432   5.737
   27ASP      N  319   4.611   5.348   5.564
   27ASP      H  320   4.696   5.297   5.543
   27ASP     CA  321   4.501   5.339   5.469
   27ASP     HA  322   4.411   5.295   5.513
   27ASP     CB  323   4.466   5.474   5.406
   27ASP    HB1  324   4.409   5.540   5.472
   27ASP    HB2  325   4.406   5.442   5.321
   27ASP     CG  326   4.582   5.554   5.348
   27ASP    OD1  327   4.703   5.522   5.359
   27ASP    OD2  328   4.552   5.654   5.279
   27ASP      C  329   4.541   5.245   5.356
   27ASP      O  330   4.466   5.157   5.315
   28ARG      N  331   4.662   5.261   5.303
   28ARG      H  332   4.716   5.338   5.341
   28ARG     CA  333   4.711   5.195   5.183
   28ARG     HA  334   4.652   5.110   5.150
   28ARG     CB  335   4.714   5.306   5.078
   28ARG    HB1  336   4.783   5.278   4.999
   28ARG    HB2  337   4.755   5.392   5.132
   28ARG     CG  338   4.578   5.344   5.022
   28ARG    HG1  339   4.507   5.362   5.103
   28ARG    HG2  340   4.532   5.263   4.964
   28ARG     CD  341   4.592   5.463   4.928
   28ARG    HD1  342   4.497   5.481   4.877
   28ARG    HD2  343   4.680   5.449   4.865
   28ARG     NE  344   4.612   5.584   5.007
   28ARG     HE  345   4.598   5.583   5.107
   28ARG     CZ  346   4.639   5.710   4.968
   28ARG    NH1  347   4.680   5.745   4.846
   28ARG   HH11  348   4.688   5.677   4.772
   28ARG   HH12  349   4.696   5.842   4.821
   28ARG    NH2  350   4.615   5.806   5.058
   28ARG   HH21  351   4.616   5.784   5.156
   28ARG   HH22  352   4.630   5.904   5.037
   28ARG      C  353   4.856   5.153   5.198
   28ARG      O  354   4.928   5.209   5.281
   29GLY      N  355   4.894   5.050   5.122
   29GLY      H  356   4.818   5.008   5.070
   29GLY     CA  357   5.025   4.989   5.118
   29GLY    HA1  358   5.097   5.060   5.158
   29GLY    HA2  359   5.065   4.969   5.018
   29GLY      C  360   5.035   4.872   5.214
   29GLY      O  361   4.938   4.833   5.278
   30GLY      N  362   5.153   4.810   5.217
   30GLY      H  363   5.213   4.849   5.145
   30GLY     CA  364   5.193   4.703   5.307
   30GLY    HA1  365   5.141   4.732   5.399
   30GLY    HA2  366   5.300   4.715   5.320
   30GLY      C  367   5.148   4.561   5.280
   30GLY      O  368   5.211   4.471   5.336
   31TYR      N  369   5.046   4.537   5.197
   31TYR      H  370   4.987   4.611   5.160
   31TYR     CA  371   5.008   4.400   5.168
   31TYR     HA  372   5.074   4.338   5.229
   31TYR     CB  373   4.868   4.375   5.221
   31TYR    HB1  374   4.852   4.269   5.202
   31TYR    HB2  375   4.795   4.429   5.161
   31TYR     CG  376   4.851   4.408   5.368
   31TYR    CD1  377   4.878   4.301   5.454
   31TYR    HD1  378   4.921   4.210   5.415
   31TYR    CE1  379   4.895   4.329   5.590
   31TYR    HE1  380   4.928   4.257   5.663
   31TYR     CZ  381   4.852   4.455   5.638
   31TYR     OH  382   4.870   4.482   5.770
   31TYR     HH  383   4.870   4.577   5.782
   31TYR    CE2  384   4.804   4.554   5.551
   31TYR    HE2  385   4.786   4.652   5.594
   31TYR    CD2  386   4.812   4.535   5.412
   31TYR    HD2  387   4.797   4.610   5.336
   31TYR      C  388   5.008   4.347   5.026
   31TYR      O  389   4.974   4.423   4.936
   32ARG      N  390   5.053   4.222   5.010
   32ARG      H  391   5.056   4.164   5.093
   32ARG     CA  392   5.075   4.149   4.887
   32ARG     HA  393   5.080   4.214   4.799
   32ARG     CB  394   5.213   4.088   4.904
   32ARG    HB1  395   5.212   4.015   4.985
   32ARG    HB2  396   5.288   4.159   4.940
   32ARG     CG  397   5.270   4.021   4.779
   32ARG    HG1  398   5.292   4.101   4.708
   32ARG    HG2  399   5.199   3.949   4.739
   32ARG     CD  400   5.405   3.951   4.796
   32ARG    HD1  401   5.396   3.868   4.866
   32ARG    HD2  402   5.481   4.015   4.840
   32ARG     NE  403   5.462   3.898   4.672
   32ARG     HE  404   5.411   3.924   4.589
   32ARG     CZ  405   5.578   3.832   4.657
   32ARG    NH1  406   5.650   3.791   4.763
   32ARG   HH11  407   5.613   3.798   4.857
   32ARG   HH12  408   5.747   3.766   4.756
   32ARG    NH2  409   5.624   3.820   4.531
   32ARG   HH21  410   5.585   3.879   4.458
   32ARG   HH22  411   5.707   3.764   4.520
   32ARG      C  412   4.965   4.055   4.839
   32ARG      O  413   4.938   4.040   4.720
   33GLY      N  414   4.917   3.972   4.932
   33GLY      H  415   4.945   3.982   5.028
   33GLY     CA  416   4.811   3.877   4.906
   33GLY    HA1  417   4.833   3.780   4.951
   33GLY    HA2  418   4.796   3.857   4.800
   33GLY      C  419   4.678   3.933   4.954
   33GLY      O  420   4.664   4.055   4.962
   34ARG      N  421   4.588   3.845   5.000
   34ARG      H  422   4.603   3.746   4.994
   34ARG     CA  423   4.452   3.869   5.043
   34ARG     HA  424   4.442   3.976   5.063
   34ARG     CB  425   4.338   3.845   4.945
   34ARG    HB1  426   4.244   3.860   4.999
   34ARG    HB2  427   4.336   3.746   4.899
   34ARG     CG  428   4.352   3.943   4.829
   34ARG    HG1  429   4.444   3.933   4.771
   34ARG    HG2  430   4.360   4.043   4.870
   34ARG     CD  431   4.235   3.915   4.734
   34ARG    HD1  432   4.143   3.888   4.785
   34ARG    HD2  433   4.261   3.827   4.676
   34ARG     NE  434   4.215   4.029   4.644
   34ARG     HE  435   4.297   4.063   4.596
   34ARG     CZ  436   4.096   4.068   4.597
   34ARG    NH1  437   3.979   4.023   4.645
   34ARG   HH11  438   3.983   3.970   4.731
   34ARG   HH12  439   3.889   4.038   4.603
   34ARG    NH2  440   4.082   4.167   4.507
   34ARG   HH21  441   4.158   4.222   4.469
   34ARG   HH22  442   3.987   4.183   4.475
   34ARG      C  443   4.437   3.805   5.180
   34ARG      O  444   4.523   3.732   5.229
   35GLY      N  445   4.321   3.826   5.242
   35GLY      H  446   4.254   3.874   5.183
   35GLY     CA  447   4.279   3.768   5.368
   35GLY    HA1  448   4.278   3.659   5.372
   35GLY    HA2  449   4.178   3.804   5.385
   35GLY      C  450   4.372   3.815   5.480
   35GLY      O  451   4.416   3.736   5.563
   36GLY      N  452   4.415   3.941   5.480
   36GLY      H  453   4.378   4.009   5.415
   36GLY     CA  454   4.516   3.986   5.575
   36GLY    HA1  455   4.576   4.069   5.539
   36GLY    HA2  456   4.585   3.904   5.595
   36GLY      C  457   4.463   4.048   5.703
   36GLY      O  458   4.342   4.073   5.707
   37ASP      N  459   4.554   4.085   5.793
   37ASP      H  460   4.650   4.056   5.779
   37ASP     CA  461   4.517   4.127   5.927
   37ASP     HA  462   4.445   4.057   5.970
   37ASP     CB  463   4.650   4.141   6.000
   37ASP    HB1  464   4.706   4.229   5.967
   37ASP    HB2  465   4.709   4.051   5.984
   37ASP     CG  466   4.631   4.157   6.150
   37ASP    OD1  467   4.643   4.274   6.192
   37ASP    OD2  468   4.585   4.062   6.217
   37ASP      C  469   4.454   4.265   5.923
   37ASP      O  470   4.384   4.302   6.018
   38ARG      N  471   4.478   4.343   5.817
   38ARG      H  472   4.535   4.305   5.743
   38ARG     CA  473   4.432   4.478   5.796
   38ARG     HA  474   4.342   4.484   5.858
   38ARG     CB  475   4.540   4.579   5.834
   38ARG    HB1  476   4.507   4.679   5.805
   38ARG    HB2  477   4.632   4.558   5.779
   38ARG     CG  478   4.555   4.566   5.985
   38ARG    HG1  479   4.640   4.500   6.003
   38ARG    HG2  480   4.471   4.523   6.040
   38ARG     CD  481   4.591   4.690   6.067
   38ARG    HD1  482   4.532   4.779   6.047
   38ARG    HD2  483   4.693   4.719   6.044
   38ARG     NE  484   4.588   4.663   6.211
   38ARG     HE  485   4.641   4.587   6.251
   38ARG     CZ  486   4.523   4.728   6.309
   38ARG    NH1  487   4.474   4.852   6.289
   38ARG   HH11  488   4.483   4.894   6.198
   38ARG   HH12  489   4.413   4.895   6.357
   38ARG    NH2  490   4.529   4.680   6.433
   38ARG   HH21  491   4.556   4.583   6.447
   38ARG   HH22  492   4.504   4.743   6.508
   38ARG      C  493   4.405   4.489   5.647
   38ARG      O  494   4.481   4.427   5.573
   39GLY      N  495   4.303   4.570   5.616
   39GLY      H  496   4.242   4.600   5.690
   39GLY     CA  497   4.246   4.587   5.484
   39GLY    HA1  498   4.275   4.509   5.413
   39GLY    HA2  499   4.272   4.686   5.446
   39GLY      C  500   4.094   4.594   5.489
   39GLY      O  501   4.030   4.617   5.591
   40GLY      N  502   4.031   4.568   5.374
   40GLY      H  503   3.931   4.567   5.390
   40GLY     CA  504   4.067   4.504   5.249
   40GLY    HA1  505   4.113   4.407   5.267
   40GLY    HA2  506   4.142   4.572   5.209
   40GLY      C  507   3.943   4.481   5.164
   40GLY      O  508   3.857   4.566   5.142
   41PHE      N  509   3.934   4.354   5.126
   41PHE      H  510   4.007   4.291   5.157
   41PHE     CA  511   3.814   4.288   5.078
   41PHE     HA  512   3.727   4.352   5.094
   41PHE     CB  513   3.828   4.252   4.931
   41PHE    HB1  514   3.742   4.188   4.909
   41PHE    HB2  515   3.917   4.189   4.925
   41PHE     CG  516   3.845   4.363   4.831
   41PHE    CD1  517   3.741   4.451   4.796
   41PHE    HD1  518   3.647   4.456   4.849
   41PHE    CE1  519   3.755   4.537   4.687
   41PHE    HE1  520   3.668   4.598   4.668
   41PHE     CZ  521   3.880   4.552   4.625
   41PHE     HZ  522   3.892   4.624   4.546
   41PHE    CE2  523   3.986   4.471   4.666
   41PHE    HE2  524   4.082   4.487   4.618
   41PHE    CD2  525   3.968   4.374   4.765
   41PHE    HD2  526   4.050   4.309   4.792
   41PHE      C  527   3.785   4.163   5.160
   41PHE      O  528   3.878   4.107   5.218
   42ARG      N  529   3.662   4.113   5.160
   42ARG      H  530   3.593   4.162   5.105
   42ARG     CA  531   3.621   3.985   5.213
   42ARG     HA  532   3.686   3.963   5.298
   42ARG     CB  533   3.478   3.995   5.265
   42ARG    HB1  534   3.462   4.088   5.320
   42ARG    HB2  535   3.472   3.905   5.326
   42ARG     CG  536   3.375   3.977   5.153
   42ARG    HG1  537   3.371   3.872   5.125
   42ARG    HG2  538   3.390   4.041   5.067
   42ARG     CD  539   3.238   4.016   5.208
   42ARG    HD1  540   3.245   4.112   5.260
   42ARG    HD2  541   3.216   3.944   5.287
   42ARG     NE  542   3.138   3.999   5.103
   42ARG     HE  543   3.158   4.039   5.013
   42ARG     CZ  544   3.023   3.930   5.103
   42ARG    NH1  545   2.951   3.888   5.208
   42ARG   HH11  546   3.003   3.882   5.294
   42ARG   HH12  547   2.863   3.839   5.198
   42ARG    NH2  548   2.968   3.917   4.982
   42ARG   HH21  549   3.007   3.962   4.900
   42ARG   HH22  550   2.877   3.875   4.976
   42ARG      C  551   3.651   3.875   5.112
   42ARG      O  552   3.660   3.903   4.993
   43GLY      N  553   3.660   3.750   5.159
   43GLY      H  554   3.621   3.735   5.251
   43GLY     CA  555   3.692   3.635   5.077
   43GLY    HA1  556   3.723   3.551   5.139
   43GLY    HA2  557   3.778   3.657   5.013
   43GLY      C  558   3.575   3.592   4.989
   43GLY      O  559   3.462   3.640   4.986
   44GLY      N  560   3.602   3.483   4.918
   44GLY      H  561   3.698   3.453   4.925
   44GLY     CA  562   3.510   3.418   4.827
   44GLY    HA1  563   3.409   3.457   4.842
   44GLY    HA2  564   3.508   3.313   4.857
   44GLY      C  565   3.558   3.430   4.684
   44GLY      O  566   3.623   3.527   4.645
   45ARG      N  567   3.512   3.341   4.595
   45ARG      H  568   3.547   3.356   4.502
   45ARG     CA  569   3.430   3.222   4.610
   45ARG     HA  570   3.429   3.189   4.714
   45ARG     CB  571   3.290   3.258   4.562
   45ARG    HB1  572   3.248   3.336   4.625
   45ARG    HB2  573   3.217   3.179   4.584
   45ARG     CG  574   3.285   3.297   4.415
   45ARG    HG1  575   3.293   3.201   4.364
   45ARG    HG2  576   3.366   3.363   4.385
   45ARG     CD  577   3.152   3.360   4.375
   45ARG    HD1  578   3.134   3.445   4.440
   45ARG    HD2  579   3.064   3.295   4.381
   45ARG     NE  580   3.160   3.401   4.235
   45ARG     HE  581   3.184   3.498   4.217
   45ARG     CZ  582   3.159   3.326   4.124
   45ARG    NH1  583   3.147   3.192   4.129
   45ARG   HH11  584   3.108   3.147   4.210
   45ARG   HH12  585   3.132   3.147   4.040
   45ARG    NH2  586   3.176   3.376   4.001
   45ARG   HH21  587   3.186   3.477   3.994
   45ARG   HH22  588   3.198   3.317   3.923
   45ARG      C  589   3.494   3.104   4.538
   45ARG      O  590   3.566   3.112   4.439
   46GLY      N  591   3.452   2.984   4.579
   46GLY      H  592   3.387   2.985   4.656
   46GLY     CA  593   3.468   2.857   4.512
   46GLY    HA1  594   3.412   2.778   4.562
   46GLY    HA2  595   3.571   2.821   4.505
   46GLY      C  596   3.413   2.869   4.371
   46GLY      O  597   3.310   2.929   4.340
   47GLY      N  598   3.488   2.807   4.279
   47GLY      H  599   3.578   2.781   4.315
   47GLY     CA  600   3.455   2.804   4.138
   47GLY    HA1  601   3.350   2.788   4.116
   47GLY    HA2  602   3.507   2.717   4.098
   47GLY      C  603   3.503   2.924   4.058
   47GLY      O  604   3.507   2.920   3.935
   48GLY      N  605   3.533   3.033   4.129
   48GLY      H  606   3.527   3.028   4.230
   48GLY     CA  607   3.558   3.163   4.070
   48GLY    HA1  608   3.499   3.241   4.118
   48GLY    HA2  609   3.516   3.152   3.969
   48GLY      C  610   3.705   3.199   4.054
   48GLY      O  611   3.787   3.117   4.095
   49ASP      N  612   3.735   3.309   3.985
   49ASP      H  613   3.661   3.362   3.941
   49ASP     CA  614   3.869   3.344   3.942
   49ASP     HA  615   3.940   3.268   3.975
   49ASP     CB  616   3.880   3.341   3.790
   49ASP    HB1  617   3.984   3.360   3.764
   49ASP    HB2  618   3.823   3.430   3.762
   49ASP     CG  619   3.831   3.211   3.728
   49ASP    OD1  620   3.735   3.206   3.648
   49ASP    OD2  621   3.907   3.114   3.748
   49ASP      C  622   3.921   3.480   3.988
   49ASP      O  623   3.842   3.572   4.003
   50ARG      N  624   4.050   3.486   4.021
   50ARG      H  625   4.100   3.401   3.999
   50ARG     CA  626   4.121   3.599   4.078
   50ARG     HA  627   4.203   3.560   4.138
   50ARG     CB  628   4.188   3.681   3.968
   50ARG    HB1  629   4.263   3.619   3.918
   50ARG    HB2  630   4.248   3.757   4.017
   50ARG     CG  631   4.097   3.745   3.864
   50ARG    HG1  632   3.999   3.775   3.901
   50ARG    HG2  633   4.087   3.676   3.780
   50ARG     CD  634   4.173   3.865   3.809
   50ARG    HD1  635   4.264   3.830   3.760
   50ARG    HD2  636   4.204   3.933   3.888
   50ARG     NE  637   4.094   3.937   3.709
   50ARG     HE  638   4.002   3.903   3.684
   50ARG     CZ  639   4.141   4.050   3.656
   50ARG    NH1  640   4.269   4.090   3.666
   50ARG   HH11  641   4.339   4.038   3.716
   50ARG   HH12  642   4.291   4.189   3.660
   50ARG    NH2  643   4.059   4.122   3.578
   50ARG   HH21  644   3.964   4.088   3.582
   50ARG   HH22  645   4.086   4.215   3.552
   50ARG      C  646   4.041   3.690   4.169
   50ARG      O  647   4.026   3.812   4.159
   51GLY      N  648   3.976   3.626   4.267
   51GLY      H  649   4.012   3.535   4.292
   51GLY     CA  650   3.905   3.680   4.381
   51GLY    HA1  651   3.801   3.647   4.374
   51GLY    HA2  652   3.892   3.788   4.378
   51GLY      C  653   3.957   3.643   4.519
   51GLY      O  654   4.075   3.609   4.529
   52GLY      N  655   3.877   3.662   4.624
   52GLY      H  656   3.784   3.693   4.598
   52GLY     CA  657   3.916   3.626   4.759
   52GLY    HA1  658   3.846   3.678   4.824
   52GLY    HA2  659   4.013   3.674   4.770
   52GLY      C  660   3.929   3.478   4.790
   52GLY      O  661   3.876   3.429   4.890
   53PHE      N  662   3.985   3.398   4.699
   53PHE      H  663   4.051   3.426   4.628
   53PHE     CA  664   3.986   3.253   4.711
   53PHE     HA  665   3.975   3.214   4.812
   53PHE     CB  666   3.864   3.198   4.638
   53PHE    HB1  667   3.835   3.240   4.541
   53PHE    HB2  668   3.774   3.239   4.685
   53PHE     CG  669   3.857   3.048   4.631
   53PHE    CD1  670   3.895   2.980   4.514
   53PHE    HD1  671   3.931   3.027   4.424
   53PHE    CE1  672   3.885   2.840   4.514
   53PHE    HE1  673   3.928   2.786   4.432
   53PHE     CZ  674   3.840   2.771   4.627
   53PHE     HZ  675   3.857   2.664   4.631
   53PHE    CE2  676   3.790   2.839   4.738
   53PHE    HE2  677   3.748   2.790   4.824
   53PHE    CD2  678   3.804   2.979   4.740
   53PHE    HD2  679   3.767   3.029   4.828
   53PHE      C  680   4.111   3.199   4.641
   53PHE      O  681   4.161   3.252   4.542
   54GLY      N  682   4.166   3.092   4.699
   54GLY      H  683   4.124   3.053   4.782
   54GLY     CA  684   4.294   3.037   4.660
   54GLY    HA1  685   4.291   3.019   4.553
   54GLY    HA2  686   4.308   2.935   4.697
   54GLY      C  687   4.416   3.123   4.689
   54GLY      O  688   4.398   3.235   4.736
   55PRO      N  689   4.536   3.070   4.664
   55PRO     CD  690   4.571   2.932   4.639
   55PRO    HD1  691   4.531   2.902   4.542
   55PRO    HD2  692   4.522   2.881   4.723
   55PRO     CG  693   4.722   2.920   4.633
   55PRO    HG1  694   4.749   2.909   4.527
   55PRO    HG2  695   4.768   2.838   4.688
   55PRO     CB  696   4.772   3.053   4.688
   55PRO    HB1  697   4.864   3.091   4.644
   55PRO    HB2  698   4.787   3.030   4.793
   55PRO     CA  699   4.656   3.151   4.670
   55PRO     HA  700   4.645   3.218   4.754
   55PRO      C  701   4.663   3.248   4.552
   55PRO      O  702   4.595   3.231   4.452
   56GLY      N  703   4.744   3.353   4.567
   56GLY      H  704   4.796   3.367   4.652
   56GLY     CA  705   4.750   3.464   4.474
   56GLY    HA1  706   4.793   3.547   4.530
   56GLY    HA2  707   4.649   3.493   4.446
   56GLY      C  708   4.843   3.443   4.356
   56GLY      O  709   4.945   3.375   4.363
   57LYS      N  710   4.791   3.487   4.241
   57LYS      H  711   4.704   3.539   4.246
   57LYS     CA  712   4.847   3.462   4.110
   57LYS     HA  713   4.943   3.411   4.114
   57LYS     CB  714   4.743   3.375   4.039
   57LYS    HB1  715   4.777   3.362   3.937
   57LYS    HB2  716   4.655   3.438   4.046
   57LYS     CG  717   4.727   3.234   4.096
   57LYS    HG1  718   4.649   3.173   4.051
   57LYS    HG2  719   4.709   3.238   4.204
   57LYS     CD  720   4.853   3.152   4.070
   57LYS    HD1  721   4.940   3.203   4.113
   57LYS    HD2  722   4.859   3.137   3.962
   57LYS     CE  723   4.832   3.018   4.140
   57LYS    HE1  724   4.800   3.041   4.241
   57LYS    HE2  725   4.922   2.957   4.153
   57LYS     NZ  726   4.735   2.927   4.078
   57LYS    HZ1  727   4.766   2.878   3.995
   57LYS    HZ2  728   4.707   2.856   4.145
   57LYS    HZ3  729   4.643   2.964   4.060
   57LYS      C  730   4.877   3.590   4.034
   57LYS      O  731   4.834   3.697   4.075
   58MET      N  732   4.950   3.587   3.922
   58MET      H  733   4.983   3.496   3.894
   58MET     CA  734   4.983   3.704   3.843
   58MET     HA  735   5.032   3.774   3.910
   58MET     CB  736   5.091   3.667   3.741
   58MET    HB1  737   5.181   3.627   3.787
   58MET    HB2  738   5.114   3.750   3.675
   58MET     CG  739   5.045   3.559   3.644
   58MET    HG1  740   4.949   3.588   3.602
   58MET    HG2  741   5.023   3.467   3.698
   58MET     SD  742   5.166   3.514   3.516
   58MET     CE  743   5.075   3.390   3.421
   58MET    HE1  744   5.054   3.296   3.472
   58MET    HE2  745   4.982   3.437   3.389
   58MET    HE3  746   5.130   3.352   3.335
   58MET      C  747   4.867   3.774   3.775
   58MET      O  748   4.755   3.730   3.801
   59ASP      N  749   4.891   3.886   3.707
   59ASP      H  750   4.985   3.923   3.703
   59ASP     CA  751   4.785   3.970   3.655
   59ASP     HA  752   4.706   3.961   3.729
   59ASP     CB  753   4.834   4.115   3.654
   59ASP    HB1  754   4.910   4.127   3.576
   59ASP    HB2  755   4.871   4.133   3.754
   59ASP     CG  756   4.723   4.213   3.619
   59ASP    OD1  757   4.731   4.267   3.506
   59ASP    OD2  758   4.629   4.246   3.695
   59ASP      C  759   4.723   3.928   3.522
   59ASP      O  760   4.611   3.960   3.485
   60SER      N  761   4.802   3.855   3.442
   60SER      H  762   4.898   3.843   3.472
   60SER     CA  763   4.748   3.793   3.323
   60SER     HA  764   4.695   3.865   3.260
   60SER     CB  765   4.861   3.763   3.225
   60SER    HB1  766   4.828   3.721   3.130
   60SER    HB2  767   4.928   3.701   3.284
   60SER     OG  768   4.933   3.881   3.194
   60SER     HG  769   4.985   3.903   3.272
   60SER      C  770   4.659   3.671   3.344
   60SER      O  771   4.664   3.599   3.443
   61ARG      N  772   4.578   3.637   3.244
   61ARG      H  773   4.579   3.702   3.167
   61ARG     CA  774   4.468   3.545   3.263
   61ARG     HA  775   4.436   3.563   3.366
   61ARG     CB  776   4.348   3.582   3.176
   61ARG    HB1  777   4.378   3.591   3.071
   61ARG    HB2  778   4.309   3.678   3.210
   61ARG     CG  779   4.233   3.483   3.191
   61ARG    HG1  780   4.203   3.475   3.296
   61ARG    HG2  781   4.269   3.386   3.159
   61ARG     CD  782   4.113   3.545   3.119
   61ARG    HD1  783   4.144   3.545   3.015
   61ARG    HD2  784   4.098   3.646   3.158
   61ARG     NE  785   4.000   3.457   3.148
   61ARG     HE  786   4.015   3.368   3.195
   61ARG     CZ  787   3.873   3.493   3.128
   61ARG    NH1  788   3.831   3.604   3.065
   61ARG   HH11  789   3.900   3.674   3.042
   61ARG   HH12  790   3.735   3.616   3.037
   61ARG    NH2  791   3.776   3.410   3.168
   61ARG   HH21  792   3.797   3.324   3.217
   61ARG   HH22  793   3.684   3.451   3.178
   61ARG      C  794   4.517   3.402   3.250
   61ARG      O  795   4.576   3.362   3.150
   62GLY      N  796   4.471   3.321   3.347
   62GLY      H  797   4.428   3.362   3.429
   62GLY     CA  798   4.496   3.179   3.349
   62GLY    HA1  799   4.483   3.142   3.248
   62GLY    HA2  800   4.419   3.137   3.414
   62GLY      C  801   4.633   3.136   3.402
   62GLY      O  802   4.718   3.221   3.426
   63GLU      N  803   4.660   3.006   3.415
   63GLU      H  804   4.585   2.941   3.396
   63GLU     CA  805   4.791   2.947   3.437
   63GLU     HA  806   4.867   3.024   3.427
   63GLU     CB  807   4.808   2.893   3.579
   63GLU    HB1  808   4.803   2.981   3.643
   63GLU    HB2  809   4.911   2.861   3.594
   63GLU     CG  810   4.716   2.778   3.618
   63GLU    HG1  811   4.728   2.693   3.551
   63GLU    HG2  812   4.613   2.813   3.609
   63GLU     CD  813   4.726   2.718   3.757
   63GLU    OE1  814   4.658   2.615   3.778
   63GLU    OE2  815   4.787   2.778   3.848
   63GLU      C  816   4.841   2.850   3.330
   63GLU      O  817   4.942   2.782   3.347
   64HIS      N  818   4.763   2.830   3.224
   64HIS      H  819   4.679   2.886   3.216
   64HIS     CA  820   4.793   2.742   3.113
   64HIS     HA  821   4.893   2.699   3.110
   64HIS     CB  822   4.703   2.619   3.124
   64HIS    HB1  823   4.604   2.651   3.093
   64HIS    HB2  824   4.699   2.591   3.230
   64HIS     CG  825   4.752   2.508   3.035
   64HIS    ND1  826   4.758   2.507   2.896
   64HIS    CE1  827   4.809   2.389   2.861
   64HIS    HE1  828   4.833   2.361   2.759
   64HIS    NE2  829   4.837   2.317   2.970
   64HIS    HE2  830   4.845   2.216   2.965
   64HIS    CD2  831   4.787   2.383   3.081
   64HIS    HD2  832   4.801   2.364   3.186
   64HIS      C  833   4.767   2.810   2.979
   64HIS      O  834   4.668   2.880   2.959
   65ARG      N  835   4.852   2.801   2.876
   65ARG      H  836   4.913   2.720   2.884
   65ARG     CA  837   4.845   2.880   2.755
   65ARG     HA  838   4.802   2.978   2.770
   65ARG     CB  839   4.985   2.901   2.698
   65ARG    HB1  840   5.051   2.941   2.775
   65ARG    HB2  841   4.976   2.983   2.627
   65ARG     CG  842   5.039   2.774   2.632
   65ARG    HG1  843   4.984   2.763   2.539
   65ARG    HG2  844   5.025   2.684   2.693
   65ARG     CD  845   5.190   2.768   2.608
   65ARG    HD1  846   5.220   2.667   2.581
   65ARG    HD2  847   5.233   2.789   2.706
   65ARG     NE  848   5.223   2.871   2.509
   65ARG     HE  849   5.143   2.924   2.480
   65ARG     CZ  850   5.343   2.913   2.466
   65ARG    NH1  851   5.460   2.861   2.505
   65ARG   HH11  852   5.460   2.774   2.556
   65ARG   HH12  853   5.546   2.892   2.461
   65ARG    NH2  854   5.344   3.005   2.369
   65ARG   HH21  855   5.264   3.065   2.358
   65ARG   HH22  856   5.429   3.044   2.332
   65ARG      C  857   4.748   2.820   2.654
   65ARG      O  858   4.741   2.865   2.540
   66GLN      N  859   4.685   2.709   2.692
   66GLN      H  860   4.712   2.668   2.780
   66GLN     CA  861   4.586   2.639   2.612
   66GLN     HA  862   4.567   2.696   2.521
   66GLN     CB  863   4.642   2.502   2.573
   66GLN    HB1  864   4.565   2.450   2.516
   66GLN    HB2  865   4.652   2.438   2.661
   66GLN     CG  866   4.774   2.504   2.497
   66GLN    HG1  867   4.810   2.404   2.477
   66GLN    HG2  868   4.857   2.558   2.544
   66GLN     CD  869   4.754   2.579   2.366
   66GLN    OE1  870   4.648   2.585   2.305
   66GLN    NE2  871   4.860   2.637   2.309
   66GLN   HE21  872   4.951   2.646   2.351
   66GLN   HE22  873   4.843   2.680   2.219
   66GLN      C  874   4.452   2.621   2.682
   66GLN      O  875   4.373   2.535   2.644
   67ASP      N  876   4.420   2.696   2.788
   67ASP      H  877   4.478   2.778   2.796
   67ASP     CA  878   4.293   2.707   2.856
   67ASP     HA  879   4.219   2.638   2.815
   67ASP     CB  880   4.318   2.689   3.005
   67ASP    HB1  881   4.404   2.750   3.033
   67ASP    HB2  882   4.337   2.583   3.023
   67ASP     CG  883   4.197   2.723   3.090
   67ASP    OD1  884   4.098   2.647   3.095
   67ASP    OD2  885   4.190   2.834   3.149
   67ASP      C  886   4.234   2.845   2.832
   67ASP      O  887   4.293   2.946   2.872
   68ARG      N  888   4.121   2.851   2.760
   68ARG      H  889   4.080   2.763   2.734
   68ARG     CA  890   4.062   2.975   2.716
   68ARG     HA  891   4.098   3.056   2.780
   68ARG     CB  892   4.100   3.011   2.572
   68ARG    HB1  893   4.042   2.950   2.502
   68ARG    HB2  894   4.206   2.986   2.566
   68ARG     CG  895   4.069   3.150   2.517
   68ARG    HG1  896   4.134   3.229   2.557
   68ARG    HG2  897   3.968   3.169   2.552
   68ARG     CD  898   4.073   3.153   2.365
   68ARG    HD1  899   4.031   3.249   2.333
   68ARG    HD2  900   4.009   3.072   2.332
   68ARG     NE  901   4.209   3.140   2.314
   68ARG     HE  902   4.285   3.137   2.382
   68ARG     CZ  903   4.247   3.119   2.188
   68ARG    NH1  904   4.158   3.093   2.090
   68ARG   HH11  905   4.060   3.076   2.109
   68ARG   HH12  906   4.184   3.109   1.994
   68ARG    NH2  907   4.374   3.115   2.147
   68ARG   HH21  908   4.451   3.112   2.213
   68ARG   HH22  909   4.389   3.080   2.054
   68ARG      C  910   3.913   2.963   2.744
   68ARG      O  911   3.849   2.873   2.691
   69ARG      N  912   3.859   3.057   2.822
   69ARG      H  913   3.922   3.128   2.856
   69ARG     CA  914   3.725   3.057   2.878
   69ARG     HA  915   3.667   2.982   2.824
   69ARG     CB  916   3.734   3.010   3.023
   69ARG    HB1  917   3.643   3.024   3.081
   69ARG    HB2  918   3.823   3.056   3.067
   69ARG     CG  919   3.760   2.860   3.034
   69ARG    HG1  920   3.853   2.834   2.984
   69ARG    HG2  921   3.690   2.802   2.974
   69ARG     CD  922   3.758   2.808   3.178
   69ARG    HD1  923   3.722   2.705   3.174
   69ARG    HD2  924   3.689   2.873   3.230
   69ARG     NE  925   3.890   2.805   3.241
   69ARG     HE  926   3.975   2.798   3.186
   69ARG     CZ  927   3.921   2.791   3.371
   69ARG    NH1  928   3.829   2.781   3.467
   69ARG   HH11  929   3.735   2.784   3.430
   69ARG   HH12  930   3.846   2.765   3.565
   69ARG    NH2  931   4.047   2.781   3.414
   69ARG   HH21  932   4.115   2.806   3.343
   69ARG   HH22  933   4.072   2.769   3.511
   69ARG      C  934   3.658   3.191   2.853
   69ARG      O  935   3.714   3.299   2.873
   70GLU      N  936   3.533   3.171   2.811
   70GLU      H  937   3.499   3.077   2.822
   70GLU     CA  938   3.445   3.272   2.755
   70GLU     HA  939   3.507   3.340   2.697
   70GLU     CB  940   3.332   3.218   2.667
   70GLU    HB1  941   3.271   3.297   2.622
   70GLU    HB2  942   3.272   3.163   2.739
   70GLU     CG  943   3.389   3.119   2.566
   70GLU    HG1  944   3.416   3.030   2.623
   70GLU    HG2  945   3.467   3.166   2.506
   70GLU     CD  946   3.281   3.078   2.468
   70GLU    OE1  947   3.309   3.079   2.346
   70GLU    OE2  948   3.161   3.055   2.497
   70GLU      C  949   3.385   3.370   2.855
   70GLU      O  950   3.356   3.482   2.812
   71ARG      N  951   3.373   3.329   2.981
   71ARG      H  952   3.411   3.237   3.000
   71ARG     CA  953   3.325   3.412   3.090
   71ARG     HA  954   3.231   3.460   3.065
   71ARG     CB  955   3.293   3.319   3.206
   71ARG    HB1  956   3.226   3.238   3.176
   71ARG    HB2  957   3.233   3.362   3.286
   71ARG     CG  958   3.418   3.258   3.268
   71ARG    HG1  959   3.492   3.334   3.295
   71ARG    HG2  960   3.471   3.189   3.201
   71ARG     CD  961   3.367   3.181   3.389
   71ARG    HD1  962   3.287   3.114   3.357
   71ARG    HD2  963   3.320   3.256   3.453
   71ARG     NE  964   3.466   3.118   3.476
   71ARG     HE  965   3.561   3.148   3.459
   71ARG     CZ  966   3.439   3.036   3.579
   71ARG    NH1  967   3.316   2.996   3.612
   71ARG   HH11  968   3.233   3.015   3.558
   71ARG   HH12  969   3.315   2.936   3.693
   71ARG    NH2  970   3.536   3.002   3.665
   71ARG   HH21  971   3.631   3.035   3.658
   71ARG   HH22  972   3.516   2.966   3.758
   71ARG      C  973   3.419   3.523   3.135
   71ARG      O  974   3.535   3.512   3.096
   72PRO      N  975   3.385   3.627   3.212
   72PRO     CD  976   3.243   3.652   3.231
   72PRO    HD1  977   3.205   3.596   3.316
   72PRO    HD2  978   3.181   3.647   3.142
   72PRO     CG  979   3.245   3.800   3.268
   72PRO    HG1  980   3.153   3.819   3.324
   72PRO    HG2  981   3.253   3.856   3.175
   72PRO     CB  982   3.371   3.810   3.354
   72PRO    HB1  983   3.354   3.756   3.447
   72PRO    HB2  984   3.402   3.913   3.372
   72PRO     CA  985   3.470   3.726   3.274
   72PRO     HA  986   3.507   3.785   3.190
   72PRO      C  987   3.595   3.684   3.350
   72PRO      O  988   3.614   3.570   3.394
   73TYR      N  989   3.694   3.772   3.368
   73TYR      H  990   3.672   3.866   3.338
   73TYR     CA  991   3.808   3.761   3.455
   73TYR     HA  992   3.799   3.672   3.518
   73TYR     CB  993   3.939   3.744   3.378
   73TYR    HB1  994   3.985   3.836   3.344
   73TYR    HB2  995   3.921   3.690   3.285
   73TYR     CG  996   4.050   3.683   3.460
   73TYR    CD1  997   4.047   3.549   3.503
   73TYR    HD1  998   3.956   3.493   3.487
   73TYR    CE1  999   4.157   3.488   3.564
   73TYR    HE1 1000   4.147   3.385   3.593
   73TYR     CZ 1001   4.272   3.565   3.592
   73TYR     OH 1002   4.368   3.510   3.672
   73TYR     HH 1003   4.347   3.421   3.701
   73TYR    CE2 1004   4.284   3.694   3.539
   73TYR    HE2 1005   4.366   3.762   3.558
   73TYR    CD2 1006   4.172   3.750   3.477
   73TYR    HD2 1007   4.184   3.850   3.437
   73TYR      C 1008   3.819   3.885   3.543
   73TYR    OC1 1009   3.832   3.870   3.667
   73TYR    OC2 1010   3.818   4.000   3.495
   9.00131   9.00131   9.00131
