# Supplementary material for: Dynamic yet well-defined organization of the FUS RGG3 dense phase
Source: Commun Chem. 2026 Mar 21;9:177. doi: 10.1038/s42004-026-01974-z (PMC13172571; doi:10.1038/s42004-026-01974-z)
Supplement: Supplementary file 4 — Supplementary Data 1 [file 42004_2026_1974_MOESM4_ESM.zip › supplemetary_data/RGG3_single_1_1us_nowater_start.gro]

Generated by trjconv : Protein in water t=   0.00000
 1010
    1GLY      N    1   2.834   5.288   4.978
    1GLY     H1    2   2.762   5.235   4.930
    1GLY     H2    3   2.888   5.223   5.034
    1GLY     H3    4   2.777   5.335   5.047
    1GLY     CA    5   2.927   5.385   4.921
    1GLY    HA1    6   2.977   5.436   5.004
    1GLY    HA2    7   2.870   5.458   4.863
    1GLY      C    8   3.026   5.327   4.821
    1GLY      O    9   2.997   5.224   4.760
    2PRO      N   10   3.140   5.393   4.800
    2PRO     CD   11   3.171   5.526   4.850
    2PRO    HD1   12   3.149   5.535   4.956
    2PRO    HD2   13   3.115   5.600   4.792
    2PRO     CG   14   3.321   5.540   4.824
    2PRO    HG1   15   3.378   5.502   4.908
    2PRO    HG2   16   3.351   5.645   4.820
    2PRO     CB   17   3.337   5.459   4.695
    2PRO    HB1   18   3.441   5.438   4.671
    2PRO    HB2   19   3.289   5.512   4.613
    2PRO     CA   20   3.244   5.340   4.714
    2PRO     HA   21   3.214   5.309   4.614
    2PRO      C   22   3.313   5.218   4.774
    2PRO      O   23   3.285   5.179   4.887
    3GLY      N   24   3.398   5.159   4.691
    3GLY      H   25   3.394   5.192   4.595
    3GLY     CA   26   3.497   5.060   4.728
    3GLY    HA1   27   3.510   4.984   4.651
    3GLY    HA2   28   3.459   5.008   4.816
    3GLY      C   29   3.633   5.114   4.770
    3GLY      O   30   3.663   5.233   4.759
    4GLY      N   31   3.721   5.024   4.814
    4GLY      H   32   3.693   4.927   4.812
    4GLY     CA   33   3.861   5.041   4.847
    4GLY    HA1   34   3.887   5.147   4.840
    4GLY    HA2   35   3.910   4.994   4.762
    4GLY      C   36   3.914   4.995   4.982
    4GLY      O   37   4.035   4.983   5.001
    5GLY      N   38   3.818   4.956   5.066
    5GLY      H   39   3.723   4.978   5.040
    5GLY     CA   40   3.846   4.901   5.198
    5GLY    HA1   41   3.757   4.880   5.258
    5GLY    HA2   42   3.904   4.976   5.251
    5GLY      C   43   3.919   4.769   5.177
    5GLY      O   44   3.870   4.685   5.101
    6PRO      N   45   4.027   4.737   5.248
    6PRO     CD   46   4.087   4.606   5.254
    6PRO    HD1   47   4.133   4.567   5.163
    6PRO    HD2   48   4.011   4.535   5.285
    6PRO     CG   49   4.191   4.608   5.366
    6PRO    HG1   50   4.294   4.623   5.334
    6PRO    HG2   51   4.184   4.521   5.431
    6PRO     CB   52   4.138   4.725   5.449
    6PRO    HB1   53   4.217   4.767   5.511
    6PRO    HB2   54   4.051   4.702   5.511
    6PRO     CA   55   4.091   4.825   5.344
    6PRO     HA   56   4.017   4.882   5.401
    6PRO      C   57   4.191   4.923   5.285
    6PRO      O   58   4.278   4.892   5.204
    7GLY      N   59   4.196   5.047   5.334
    7GLY      H   60   4.122   5.072   5.397
    7GLY     CA   61   4.278   5.157   5.285
    7GLY    HA1   62   4.383   5.132   5.275
    7GLY    HA2   63   4.283   5.235   5.361
    7GLY      C   64   4.251   5.205   5.143
    7GLY      O   65   4.314   5.171   5.043
    8GLY      N   66   4.145   5.284   5.127
    8GLY      H   67   4.094   5.306   5.212
    8GLY     CA   68   4.086   5.321   5.000
    8GLY    HA1   69   3.977   5.330   5.009
    8GLY    HA2   70   4.094   5.230   4.940
    8GLY      C   71   4.143   5.441   4.927
    8GLY      O   72   4.263   5.464   4.940
    9SER      N   73   4.072   5.503   4.833
    9SER      H   74   3.975   5.473   4.826
    9SER     CA   75   4.128   5.602   4.744
    9SER     HA   76   4.224   5.557   4.715
    9SER     CB   77   4.038   5.624   4.623
    9SER    HB1   78   4.078   5.706   4.565
    9SER    HB2   79   3.942   5.669   4.650
    9SER     OG   80   4.016   5.506   4.549
    9SER     HG   81   3.945   5.530   4.489
    9SER      C   82   4.151   5.739   4.807
    9SER      O   83   4.236   5.814   4.762
   10HIS      N   84   4.079   5.769   4.915
   10HIS      H   85   4.017   5.695   4.944
   10HIS     CA   86   4.077   5.890   4.996
   10HIS     HA   87   4.158   5.955   4.961
   10HIS     CB   88   3.949   5.965   4.964
   10HIS    HB1   89   3.859   5.914   4.999
   10HIS    HB2   90   3.953   5.991   4.858
   10HIS     CG   91   3.943   6.101   5.029
   10HIS    ND1   92   3.841   6.137   5.117
   10HIS    CE1   93   3.865   6.262   5.156
   10HIS    HE1   94   3.811   6.307   5.238
   10HIS    NE2   95   3.975   6.308   5.094
   10HIS    HE2   96   4.009   6.403   5.100
   10HIS    CD2   97   4.035   6.203   5.028
   10HIS    HD2   98   4.129   6.198   4.976
   10HIS      C   99   4.096   5.865   5.145
   10HIS      O  100   4.179   5.931   5.207
   11MET      N  101   4.027   5.763   5.198
   11MET      H  102   3.978   5.703   5.134
   11MET     CA  103   4.044   5.702   5.328
   11MET     HA  104   3.949   5.649   5.341
   11MET     CB  105   4.151   5.594   5.329
   11MET    HB1  106   4.118   5.511   5.266
   11MET    HB2  107   4.162   5.552   5.429
   11MET     CG  108   4.287   5.641   5.276
   11MET    HG1  109   4.312   5.741   5.310
   11MET    HG2  110   4.297   5.651   5.168
   11MET     SD  111   4.418   5.528   5.330
   11MET     CE  112   4.558   5.588   5.233
   11MET    HE1  113   4.635   5.512   5.227
   11MET    HE2  114   4.528   5.608   5.130
   11MET    HE3  115   4.588   5.686   5.271
   11MET      C  116   4.055   5.798   5.446
   11MET      O  117   4.155   5.817   5.515
   12GLY      N  118   3.943   5.868   5.466
   12GLY      H  119   3.870   5.853   5.398
   12GLY     CA  120   3.911   5.947   5.583
   12GLY    HA1  121   3.812   5.991   5.571
   12GLY    HA2  122   3.975   6.034   5.599
   12GLY      C  123   3.909   5.877   5.719
   12GLY      O  124   3.957   5.765   5.730
   13GLY      N  125   3.857   5.948   5.819
   13GLY      H  126   3.831   6.043   5.795
   13GLY     CA  127   3.845   5.904   5.957
   13GLY    HA1  128   3.813   5.800   5.964
   13GLY    HA2  129   3.771   5.960   6.013
   13GLY      C  130   3.982   5.932   6.018
   13GLY      O  131   4.025   6.043   6.047
   14ASN      N  132   4.055   5.822   6.038
   14ASN      H  133   4.029   5.732   6.000
   14ASN     CA  134   4.182   5.816   6.108
   14ASN     HA  135   4.171   5.873   6.200
   14ASN     CB  136   4.216   5.671   6.144
   14ASN    HB1  137   4.129   5.639   6.200
   14ASN    HB2  138   4.293   5.680   6.221
   14ASN     CG  139   4.257   5.571   6.037
   14ASN    OD1  140   4.268   5.602   5.919
   14ASN    ND2  141   4.285   5.447   6.079
   14ASN   HD21  142   4.284   5.430   6.179
   14ASN   HD22  143   4.305   5.378   6.009
   14ASN      C  144   4.298   5.892   6.046
   14ASN      O  145   4.400   5.907   6.113
   15TYR      N  146   4.294   5.937   5.920
   15TYR      H  147   4.212   5.906   5.870
   15TYR     CA  148   4.404   5.975   5.833
   15TYR     HA  149   4.485   6.011   5.896
   15TYR     CB  150   4.435   5.853   5.746
   15TYR    HB1  151   4.345   5.831   5.688
   15TYR    HB2  152   4.450   5.759   5.798
   15TYR     CG  153   4.547   5.867   5.646
   15TYR    CD1  154   4.517   5.891   5.511
   15TYR    HD1  155   4.416   5.878   5.474
   15TYR    CE1  156   4.614   5.925   5.416
   15TYR    HE1  157   4.594   5.944   5.312
   15TYR     CZ  158   4.747   5.936   5.463
   15TYR     OH  159   4.847   5.970   5.377
   15TYR     HH  160   4.935   5.974   5.414
   15TYR    CE2  161   4.777   5.901   5.596
   15TYR    HE2  162   4.877   5.912   5.636
   15TYR    CD2  163   4.680   5.860   5.688
   15TYR    HD2  164   4.705   5.859   5.793
   15TYR      C  165   4.357   6.085   5.739
   15TYR      O  166   4.244   6.081   5.689
   16GLY      N  167   4.441   6.186   5.719
   16GLY      H  168   4.521   6.191   5.780
   16GLY     CA  169   4.398   6.301   5.642
   16GLY    HA1  170   4.322   6.354   5.700
   16GLY    HA2  171   4.359   6.265   5.547
   16GLY      C  172   4.512   6.391   5.595
   16GLY      O  173   4.504   6.513   5.603
   17ASP      N  174   4.620   6.330   5.547
   17ASP      H  175   4.602   6.233   5.525
   17ASP     CA  176   4.740   6.392   5.495
   17ASP     HA  177   4.789   6.443   5.578
   17ASP     CB  178   4.822   6.272   5.448
   17ASP    HB1  179   4.756   6.209   5.390
   17ASP    HB2  180   4.860   6.216   5.533
   17ASP     CG  181   4.952   6.311   5.378
   17ASP    OD1  182   5.034   6.377   5.445
   17ASP    OD2  183   4.989   6.271   5.265
   17ASP      C  184   4.720   6.497   5.387
   17ASP      O  185   4.795   6.594   5.377
   18ASP      N  186   4.611   6.486   5.310
   18ASP      H  187   4.553   6.405   5.325
   18ASP     CA  188   4.567   6.593   5.223
   18ASP     HA  189   4.596   6.694   5.252
   18ASP     CB  190   4.647   6.584   5.093
   18ASP    HB1  191   4.616   6.489   5.050
   18ASP    HB2  192   4.751   6.587   5.125
   18ASP     CG  193   4.638   6.696   4.991
   18ASP    OD1  194   4.576   6.798   5.029
   18ASP    OD2  195   4.679   6.687   4.873
   18ASP      C  196   4.415   6.589   5.214
   18ASP      O  197   4.357   6.481   5.222
   19ARG      N  198   4.348   6.700   5.179
   19ARG      H  199   4.408   6.780   5.170
   19ARG     CA  200   4.203   6.698   5.175
   19ARG     HA  201   4.176   6.630   5.256
   19ARG     CB  202   4.154   6.830   5.234
   19ARG    HB1  203   4.198   6.907   5.171
   19ARG    HB2  204   4.187   6.827   5.338
   19ARG     CG  205   4.003   6.846   5.237
   19ARG    HG1  206   3.960   6.777   5.310
   19ARG    HG2  207   3.964   6.828   5.137
   19ARG     CD  208   3.955   6.986   5.276
   19ARG    HD1  209   4.001   7.060   5.210
   19ARG    HD2  210   3.984   7.000   5.380
   19ARG     NE  211   3.809   6.998   5.280
   19ARG     HE  212   3.753   6.922   5.245
   19ARG     CZ  213   3.748   7.117   5.282
   19ARG    NH1  214   3.808   7.236   5.292
   19ARG   HH11  215   3.905   7.246   5.317
   19ARG   HH12  216   3.757   7.321   5.312
   19ARG    NH2  217   3.616   7.109   5.258
   19ARG   HH21  218   3.570   7.019   5.254
   19ARG   HH22  219   3.566   7.187   5.217
   19ARG      C  220   4.135   6.659   5.044
   19ARG      O  221   4.019   6.620   5.052
   20ARG      N  222   4.206   6.663   4.931
   20ARG      H  223   4.293   6.713   4.941
   20ARG     CA  224   4.155   6.631   4.800
   20ARG     HA  225   4.047   6.642   4.803
   20ARG     CB  226   4.226   6.709   4.689
   20ARG    HB1  227   4.218   6.817   4.703
   20ARG    HB2  228   4.185   6.676   4.594
   20ARG     CG  229   4.377   6.691   4.678
   20ARG    HG1  230   4.403   6.591   4.643
   20ARG    HG2  231   4.434   6.714   4.768
   20ARG     CD  232   4.421   6.783   4.565
   20ARG    HD1  233   4.527   6.808   4.567
   20ARG    HD2  234   4.375   6.881   4.577
   20ARG     NE  235   4.393   6.731   4.431
   20ARG     HE  236   4.311   6.764   4.382
   20ARG     CZ  237   4.479   6.672   4.347
   20ARG    NH1  238   4.600   6.629   4.384
   20ARG   HH11  239   4.638   6.657   4.473
   20ARG   HH12  240   4.668   6.595   4.317
   20ARG    NH2  241   4.458   6.656   4.216
   20ARG   HH21  242   4.371   6.683   4.171
   20ARG   HH22  243   4.537   6.633   4.157
   20ARG      C  244   4.165   6.481   4.775
   20ARG      O  245   4.274   6.425   4.788
   21GLY      N  246   4.057   6.418   4.729
   21GLY      H  247   3.980   6.473   4.695
   21GLY     CA  248   4.060   6.278   4.689
   21GLY    HA1  249   3.955   6.259   4.668
   21GLY    HA2  250   4.100   6.216   4.769
   21GLY      C  251   4.134   6.251   4.559
   21GLY      O  252   4.153   6.132   4.533
   22GLY      N  253   4.176   6.355   4.487
   22GLY      H  254   4.136   6.446   4.507
   22GLY     CA  255   4.240   6.337   4.359
   22GLY    HA1  256   4.221   6.420   4.291
   22GLY    HA2  257   4.190   6.248   4.319
   22GLY      C  258   4.386   6.295   4.359
   22GLY      O  259   4.464   6.323   4.268
   23ARG      N  260   4.425   6.215   4.458
   23ARG      H  261   4.359   6.176   4.525
   23ARG     CA  262   4.559   6.161   4.458
   23ARG     HA  263   4.635   6.214   4.400
   23ARG     CB  264   4.604   6.162   4.604
   23ARG    HB1  265   4.697   6.108   4.624
   23ARG    HB2  266   4.534   6.116   4.674
   23ARG     CG  267   4.638   6.301   4.655
   23ARG    HG1  268   4.551   6.366   4.654
   23ARG    HG2  269   4.717   6.340   4.590
   23ARG     CD  270   4.671   6.279   4.803
   23ARG    HD1  271   4.688   6.174   4.827
   23ARG    HD2  272   4.579   6.295   4.859
   23ARG     NE  273   4.785   6.363   4.839
   23ARG     HE  274   4.792   6.443   4.778
   23ARG     CZ  275   4.870   6.351   4.942
   23ARG    NH1  276   4.860   6.243   5.021
   23ARG   HH11  277   4.781   6.181   5.030
   23ARG   HH12  278   4.923   6.251   5.099
   23ARG    NH2  279   4.954   6.448   4.979
   23ARG   HH21  280   4.967   6.529   4.921
   23ARG   HH22  281   5.011   6.448   5.063
   23ARG      C  282   4.555   6.020   4.400
   23ARG      O  283   4.453   5.952   4.391
   24GLY      N  284   4.673   5.979   4.353
   24GLY      H  285   4.755   6.025   4.390
   24GLY     CA  286   4.692   5.845   4.301
   24GLY    HA1  287   4.637   5.780   4.370
   24GLY    HA2  288   4.796   5.815   4.311
   24GLY      C  289   4.640   5.806   4.163
   24GLY      O  290   4.598   5.692   4.143
   25GLY      N  291   4.615   5.907   4.080
   25GLY      H  292   4.651   5.999   4.102
   25GLY     CA  293   4.545   5.895   3.954
   25GLY    HA1  294   4.585   5.814   3.894
   25GLY    HA2  295   4.562   5.988   3.900
   25GLY      C  296   4.393   5.893   3.961
   25GLY      O  297   4.328   5.994   3.984
   26TYR      N  298   4.336   5.773   3.944
   26TYR      H  299   4.402   5.697   3.935
   26TYR     CA  300   4.199   5.737   3.974
   26TYR     HA  301   4.163   5.792   4.061
   26TYR     CB  302   4.115   5.763   3.848
   26TYR    HB1  303   4.129   5.866   3.816
   26TYR    HB2  304   4.011   5.755   3.877
   26TYR     CG  305   4.132   5.669   3.731
   26TYR    CD1  306   4.235   5.695   3.639
   26TYR    HD1  307   4.294   5.785   3.640
   26TYR    CE1  308   4.257   5.608   3.532
   26TYR    HE1  309   4.330   5.631   3.456
   26TYR     CZ  310   4.180   5.490   3.520
   26TYR     OH  311   4.192   5.412   3.409
   26TYR     HH  312   4.142   5.331   3.417
   26TYR    CE2  313   4.076   5.467   3.613
   26TYR    HE2  314   4.017   5.378   3.600
   26TYR    CD2  315   4.053   5.554   3.719
   26TYR    HD2  316   3.969   5.546   3.787
   26TYR      C  317   4.190   5.593   4.022
   26TYR      O  318   4.280   5.512   4.004
   27ASP      N  319   4.090   5.561   4.105
   27ASP      H  320   4.009   5.621   4.105
   27ASP     CA  321   4.076   5.441   4.185
   27ASP     HA  322   4.004   5.468   4.262
   27ASP     CB  323   4.012   5.326   4.108
   27ASP    HB1  324   3.993   5.236   4.166
   27ASP    HB2  325   4.072   5.298   4.021
   27ASP     CG  326   3.878   5.350   4.038
   27ASP    OD1  327   3.770   5.365   4.099
   27ASP    OD2  328   3.873   5.339   3.914
   27ASP      C  329   4.189   5.396   4.275
   27ASP      O  330   4.206   5.279   4.307
   28ARG      N  331   4.274   5.496   4.303
   28ARG      H  332   4.250   5.588   4.268
   28ARG     CA  333   4.408   5.469   4.351
   28ARG     HA  334   4.454   5.567   4.337
   28ARG     CB  335   4.406   5.463   4.503
   28ARG    HB1  336   4.352   5.376   4.540
   28ARG    HB2  337   4.344   5.547   4.532
   28ARG     CG  338   4.532   5.491   4.586
   28ARG    HG1  339   4.571   5.589   4.558
   28ARG    HG2  340   4.599   5.409   4.562
   28ARG     CD  341   4.495   5.491   4.734
   28ARG    HD1  342   4.431   5.406   4.755
   28ARG    HD2  343   4.449   5.584   4.767
   28ARG     NE  344   4.621   5.482   4.809
   28ARG     HE  345   4.706   5.496   4.756
   28ARG     CZ  346   4.646   5.405   4.915
   28ARG    NH1  347   4.543   5.368   4.992
   28ARG   HH11  348   4.456   5.417   4.975
   28ARG   HH12  349   4.559   5.302   5.067
   28ARG    NH2  350   4.769   5.364   4.951
   28ARG   HH21  351   4.852   5.387   4.898
   28ARG   HH22  352   4.773   5.309   5.035
   28ARG      C  353   4.485   5.364   4.273
   28ARG      O  354   4.541   5.275   4.336
   29GLY      N  355   4.471   5.356   4.140
   29GLY      H  356   4.432   5.434   4.090
   29GLY     CA  357   4.524   5.245   4.063
   29GLY    HA1  358   4.606   5.201   4.120
   29GLY    HA2  359   4.562   5.280   3.967
   29GLY      C  360   4.434   5.126   4.033
   29GLY      O  361   4.485   5.038   3.964
   30GLY      N  362   4.318   5.104   4.095
   30GLY      H  363   4.288   5.173   4.162
   30GLY     CA  364   4.221   4.999   4.072
   30GLY    HA1  365   4.250   4.948   3.980
   30GLY    HA2  366   4.118   5.034   4.080
   30GLY      C  367   4.231   4.897   4.184
   30GLY      O  368   4.304   4.799   4.176
   31TYR      N  369   4.144   4.910   4.285
   31TYR      H  370   4.079   4.987   4.273
   31TYR     CA  371   4.135   4.828   4.404
   31TYR     HA  372   4.231   4.819   4.455
   31TYR     CB  373   4.044   4.891   4.509
   31TYR    HB1  374   4.092   4.986   4.530
   31TYR    HB2  375   4.049   4.843   4.606
   31TYR     CG  376   3.896   4.915   4.485
   31TYR    CD1  377   3.804   4.813   4.512
   31TYR    HD1  378   3.837   4.721   4.558
   31TYR    CE1  379   3.668   4.841   4.496
   31TYR    HE1  380   3.588   4.776   4.530
   31TYR     CZ  381   3.628   4.960   4.432
   31TYR     OH  382   3.496   4.975   4.400
   31TYR     HH  383   3.484   5.069   4.383
   31TYR    CE2  384   3.723   5.058   4.398
   31TYR    HE2  385   3.694   5.146   4.343
   31TYR    CD2  386   3.859   5.035   4.425
   31TYR    HD2  387   3.936   5.107   4.403
   31TYR      C  388   4.085   4.686   4.384
   31TYR      O  389   4.125   4.597   4.458
   32ARG      N  390   4.013   4.661   4.274
   32ARG      H  391   3.990   4.737   4.211
   32ARG     CA  392   3.974   4.527   4.235
   32ARG     HA  393   3.928   4.482   4.323
   32ARG     CB  394   3.874   4.532   4.119
   32ARG    HB1  395   3.850   4.431   4.087
   32ARG    HB2  396   3.936   4.581   4.044
   32ARG     CG  397   3.745   4.602   4.160
   32ARG    HG1  398   3.767   4.707   4.182
   32ARG    HG2  399   3.709   4.548   4.248
   32ARG     CD  400   3.627   4.594   4.064
   32ARG    HD1  401   3.624   4.678   3.994
   32ARG    HD2  402   3.538   4.606   4.126
   32ARG     NE  403   3.613   4.473   3.984
   32ARG     HE  404   3.557   4.395   4.017
   32ARG     CZ  405   3.664   4.449   3.862
   32ARG    NH1  406   3.723   4.546   3.791
   32ARG   HH11  407   3.720   4.641   3.826
   32ARG   HH12  408   3.777   4.526   3.708
   32ARG    NH2  409   3.644   4.324   3.819
   32ARG   HH21  410   3.597   4.258   3.879
   32ARG   HH22  411   3.671   4.298   3.725
   32ARG      C  412   4.087   4.433   4.197
   32ARG      O  413   4.064   4.312   4.196
   33GLY      N  414   4.206   4.488   4.171
   33GLY      H  415   4.219   4.586   4.190
   33GLY     CA  416   4.326   4.412   4.143
   33GLY    HA1  417   4.382   4.451   4.058
   33GLY    HA2  418   4.294   4.312   4.114
   33GLY      C  419   4.409   4.406   4.271
   33GLY      O  420   4.497   4.320   4.276
   34ARG      N  421   4.390   4.493   4.370
   34ARG      H  422   4.318   4.564   4.364
   34ARG     CA  423   4.485   4.517   4.477
   34ARG     HA  424   4.581   4.508   4.427
   34ARG     CB  425   4.467   4.660   4.529
   34ARG    HB1  426   4.368   4.668   4.574
   34ARG    HB2  427   4.470   4.730   4.446
   34ARG     CG  428   4.574   4.715   4.624
   34ARG    HG1  429   4.586   4.653   4.712
   34ARG    HG2  430   4.550   4.814   4.663
   34ARG     CD  431   4.714   4.717   4.563
   34ARG    HD1  432   4.707   4.763   4.464
   34ARG    HD2  433   4.732   4.613   4.536
   34ARG     NE  434   4.812   4.771   4.657
   34ARG     HE  435   4.783   4.817   4.742
   34ARG     CZ  436   4.945   4.780   4.638
   34ARG    NH1  437   5.013   4.726   4.536
   34ARG   HH11  438   4.964   4.690   4.455
   34ARG   HH12  439   5.114   4.730   4.543
   34ARG    NH2  440   5.023   4.826   4.737
   34ARG   HH21  441   4.983   4.848   4.827
   34ARG   HH22  442   5.123   4.820   4.723
   34ARG      C  443   4.492   4.413   4.588
   34ARG      O  444   4.582   4.401   4.670
   35GLY      N  445   4.381   4.338   4.594
   35GLY      H  446   4.314   4.343   4.519
   35GLY     CA  447   4.364   4.221   4.677
   35GLY    HA1  448   4.276   4.168   4.642
   35GLY    HA2  449   4.355   4.258   4.779
   35GLY      C  450   4.477   4.119   4.675
   35GLY      O  451   4.507   4.055   4.776
   36GLY      N  452   4.554   4.106   4.566
   36GLY      H  453   4.530   4.160   4.484
   36GLY     CA  454   4.679   4.034   4.560
   36GLY    HA1  455   4.715   4.036   4.457
   36GLY    HA2  456   4.661   3.928   4.579
   36GLY      C  457   4.805   4.074   4.636
   36GLY      O  458   4.904   4.001   4.634
   37ASP      N  459   4.794   4.183   4.712
   37ASP      H  460   4.712   4.242   4.706
   37ASP     CA  461   4.902   4.232   4.795
   37ASP     HA  462   4.979   4.155   4.803
   37ASP     CB  463   4.976   4.352   4.734
   37ASP    HB1  464   5.068   4.372   4.789
   37ASP    HB2  465   4.912   4.438   4.754
   37ASP     CG  466   5.002   4.350   4.584
   37ASP    OD1  467   5.108   4.294   4.548
   37ASP    OD2  468   4.920   4.388   4.499
   37ASP      C  469   4.856   4.257   4.937
   37ASP      O  470   4.941   4.299   5.015
   38ARG      N  471   4.738   4.204   4.972
   38ARG      H  472   4.686   4.147   4.907
   38ARG     CA  473   4.682   4.224   5.104
   38ARG     HA  474   4.719   4.316   5.151
   38ARG     CB  475   4.534   4.255   5.087
   38ARG    HB1  476   4.497   4.276   5.188
   38ARG    HB2  477   4.483   4.168   5.046
   38ARG     CG  478   4.505   4.379   5.003
   38ARG    HG1  479   4.523   4.348   4.900
   38ARG    HG2  480   4.581   4.456   5.020
   38ARG     CD  481   4.363   4.431   5.025
   38ARG    HD1  482   4.363   4.474   5.125
   38ARG    HD2  483   4.300   4.343   5.012
   38ARG     NE  484   4.316   4.523   4.922
   38ARG     HE  485   4.371   4.607   4.909
   38ARG     CZ  486   4.206   4.509   4.846
   38ARG    NH1  487   4.135   4.396   4.838
   38ARG   HH11  488   4.147   4.311   4.891
   38ARG   HH12  489   4.048   4.404   4.787
   38ARG    NH2  490   4.161   4.612   4.773
   38ARG   HH21  491   4.196   4.706   4.783
   38ARG   HH22  492   4.065   4.600   4.745
   38ARG      C  493   4.699   4.104   5.196
   38ARG      O  494   4.696   3.991   5.149
   39GLY      N  495   4.695   4.127   5.327
   39GLY      H  496   4.675   4.220   5.361
   39GLY     CA  497   4.724   4.023   5.424
   39GLY    HA1  498   4.769   3.933   5.381
   39GLY    HA2  499   4.632   3.993   5.474
   39GLY      C  500   4.813   4.067   5.539
   39GLY      O  501   4.874   4.173   5.543
   40GLY      N  502   4.823   3.996   5.652
   40GLY      H  503   4.887   4.025   5.725
   40GLY     CA  504   4.768   3.869   5.694
   40GLY    HA1  505   4.664   3.861   5.663
   40GLY    HA2  506   4.779   3.849   5.801
   40GLY      C  507   4.844   3.752   5.634
   40GLY      O  508   4.967   3.750   5.633
   41PHE      N  509   4.771   3.660   5.571
   41PHE      H  510   4.672   3.674   5.554
   41PHE     CA  511   4.816   3.567   5.470
   41PHE     HA  512   4.910   3.522   5.503
   41PHE     CB  513   4.728   3.443   5.460
   41PHE    HB1  514   4.646   3.465   5.392
   41PHE    HB2  515   4.676   3.428   5.555
   41PHE     CG  516   4.786   3.315   5.403
   41PHE    CD1  517   4.829   3.210   5.485
   41PHE    HD1  518   4.805   3.206   5.590
   41PHE    CE1  519   4.898   3.101   5.430
   41PHE    HE1  520   4.934   3.016   5.487
   41PHE     CZ  521   4.934   3.102   5.295
   41PHE     HZ  522   4.987   3.027   5.238
   41PHE    CE2  523   4.898   3.210   5.214
   41PHE    HE2  524   4.932   3.215   5.111
   41PHE    CD2  525   4.825   3.316   5.269
   41PHE    HD2  526   4.786   3.399   5.211
   41PHE      C  527   4.843   3.634   5.336
   41PHE      O  528   4.752   3.700   5.287
   42ARG      N  529   4.968   3.623   5.289
   42ARG      H  530   5.020   3.553   5.341
   42ARG     CA  531   5.025   3.704   5.184
   42ARG     HA  532   5.009   3.807   5.216
   42ARG     CB  533   5.173   3.678   5.161
   42ARG    HB1  534   5.207   3.711   5.063
   42ARG    HB2  535   5.178   3.569   5.166
   42ARG     CG  536   5.274   3.710   5.271
   42ARG    HG1  537   5.363   3.653   5.243
   42ARG    HG2  538   5.237   3.678   5.368
   42ARG     CD  539   5.312   3.858   5.266
   42ARG    HD1  540   5.226   3.918   5.296
   42ARG    HD2  541   5.339   3.885   5.164
   42ARG     NE  542   5.421   3.887   5.360
   42ARG     HE  543   5.405   3.875   5.459
   42ARG     CZ  544   5.549   3.911   5.328
   42ARG    NH1  545   5.597   3.923   5.204
   42ARG   HH11  546   5.538   3.905   5.124
   42ARG   HH12  547   5.697   3.932   5.192
   42ARG    NH2  548   5.635   3.945   5.425
   42ARG   HH21  549   5.603   3.939   5.521
   42ARG   HH22  550   5.725   3.986   5.404
   42ARG      C  551   4.947   3.691   5.053
   42ARG      O  552   4.973   3.601   4.974
   43GLY      N  553   4.860   3.788   5.024
   43GLY      H  554   4.825   3.842   5.102
   43GLY     CA  555   4.786   3.814   4.902
   43GLY    HA1  556   4.853   3.796   4.818
   43GLY    HA2  557   4.754   3.918   4.902
   43GLY      C  558   4.663   3.729   4.875
   43GLY      O  559   4.660   3.611   4.912
   44GLY      N  560   4.556   3.791   4.826
   44GLY      H  561   4.549   3.891   4.836
   44GLY     CA  562   4.431   3.727   4.788
   44GLY    HA1  563   4.453   3.621   4.779
   44GLY    HA2  564   4.387   3.776   4.702
   44GLY      C  565   4.327   3.754   4.896
   44GLY      O  566   4.343   3.842   4.979
   45ARG      N  567   4.212   3.686   4.899
   45ARG      H  568   4.157   3.705   4.982
   45ARG     CA  569   4.163   3.581   4.812
   45ARG     HA  570   4.060   3.559   4.841
   45ARG     CB  571   4.150   3.633   4.669
   45ARG    HB1  572   4.251   3.630   4.629
   45ARG    HB2  573   4.122   3.738   4.665
   45ARG     CG  574   4.045   3.560   4.585
   45ARG    HG1  575   3.946   3.555   4.630
   45ARG    HG2  576   4.069   3.454   4.573
   45ARG     CD  577   4.044   3.622   4.446
   45ARG    HD1  578   4.046   3.730   4.463
   45ARG    HD2  579   3.952   3.596   4.393
   45ARG     NE  580   4.160   3.575   4.370
   45ARG     HE  581   4.246   3.585   4.422
   45ARG     CZ  582   4.166   3.541   4.241
   45ARG    NH1  583   4.058   3.546   4.162
   45ARG   HH11  584   3.963   3.569   4.187
   45ARG   HH12  585   4.069   3.522   4.064
   45ARG    NH2  586   4.279   3.506   4.177
   45ARG   HH21  587   4.368   3.506   4.224
   45ARG   HH22  588   4.284   3.472   4.082
   45ARG      C  589   4.242   3.453   4.836
   45ARG      O  590   4.231   3.368   4.747
   46GLY      N  591   4.313   3.434   4.947
   46GLY      H  592   4.304   3.491   5.030
   46GLY     CA  593   4.375   3.305   4.971
   46GLY    HA1  594   4.313   3.222   4.937
   46GLY    HA2  595   4.380   3.279   5.077
   46GLY      C  596   4.516   3.290   4.916
   46GLY      O  597   4.557   3.364   4.828
   47GLY      N  598   4.592   3.191   4.963
   47GLY      H  599   4.550   3.139   5.039
   47GLY     CA  600   4.728   3.164   4.920
   47GLY    HA1  601   4.787   3.252   4.947
   47GLY    HA2  602   4.734   3.157   4.811
   47GLY      C  603   4.804   3.042   4.969
   47GLY      O  604   4.906   3.005   4.910
   48GLY      N  605   4.742   2.966   5.060
   48GLY      H  606   4.655   2.996   5.100
   48GLY     CA  607   4.787   2.831   5.089
   48GLY    HA1  608   4.885   2.807   5.048
   48GLY    HA2  609   4.719   2.761   5.041
   48GLY      C  610   4.792   2.791   5.235
   48GLY      O  611   4.722   2.858   5.311
   49ASP      N  612   4.860   2.681   5.268
   49ASP      H  613   4.919   2.643   5.195
   49ASP     CA  614   4.871   2.619   5.398
   49ASP     HA  615   4.934   2.534   5.373
   49ASP     CB  616   4.943   2.710   5.497
   49ASP    HB1  617   4.943   2.675   5.600
   49ASP    HB2  618   4.883   2.800   5.509
   49ASP     CG  619   5.088   2.739   5.460
   49ASP    OD1  620   5.148   2.637   5.419
   49ASP    OD2  621   5.133   2.855   5.447
   49ASP      C  622   4.739   2.575   5.459
   49ASP      O  623   4.704   2.601   5.574
   50ARG      N  624   4.660   2.503   5.379
   50ARG      H  625   4.695   2.492   5.285
   50ARG     CA  626   4.526   2.459   5.411
   50ARG     HA  627   4.495   2.493   5.510
   50ARG     CB  628   4.426   2.512   5.309
   50ARG    HB1  629   4.323   2.492   5.340
   50ARG    HB2  630   4.438   2.442   5.226
   50ARG     CG  631   4.428   2.658   5.266
   50ARG    HG1  632   4.348   2.679   5.195
   50ARG    HG2  633   4.523   2.676   5.217
   50ARG     CD  634   4.418   2.759   5.381
   50ARG    HD1  635   4.465   2.850   5.344
   50ARG    HD2  636   4.479   2.724   5.464
   50ARG     NE  637   4.282   2.794   5.422
   50ARG     HE  638   4.210   2.731   5.389
   50ARG     CZ  639   4.252   2.904   5.492
   50ARG    NH1  640   4.347   2.991   5.528
   50ARG   HH11  641   4.444   2.977   5.504
   50ARG   HH12  642   4.321   3.074   5.579
   50ARG    NH2  643   4.126   2.943   5.516
   50ARG   HH21  644   4.053   2.874   5.521
   50ARG   HH22  645   4.109   3.037   5.549
   50ARG      C  646   4.504   2.308   5.418
   50ARG      O  647   4.576   2.233   5.352
   51GLY      N  648   4.407   2.259   5.495
   51GLY      H  649   4.361   2.322   5.558
   51GLY     CA  650   4.398   2.115   5.513
   51GLY    HA1  651   4.357   2.099   5.613
   51GLY    HA2  652   4.495   2.067   5.526
   51GLY      C  653   4.306   2.049   5.412
   51GLY      O  654   4.194   2.092   5.385
   52GLY      N  655   4.359   1.946   5.346
   52GLY      H  656   4.455   1.915   5.357
   52GLY     CA  657   4.283   1.874   5.247
   52GLY    HA1  658   4.191   1.853   5.301
   52GLY    HA2  659   4.332   1.778   5.231
   52GLY      C  660   4.266   1.937   5.109
   52GLY      O  661   4.253   1.860   5.015
   53PHE      N  662   4.287   2.069   5.100
   53PHE      H  663   4.325   2.111   5.184
   53PHE     CA  664   4.264   2.152   4.984
   53PHE     HA  665   4.175   2.115   4.933
   53PHE     CB  666   4.252   2.294   5.039
   53PHE    HB1  667   4.339   2.321   5.099
   53PHE    HB2  668   4.169   2.320   5.104
   53PHE     CG  669   4.236   2.397   4.929
   53PHE    CD1  670   4.114   2.410   4.861
   53PHE    HD1  671   4.027   2.354   4.890
   53PHE    CE1  672   4.107   2.507   4.761
   53PHE    HE1  673   4.013   2.531   4.714
   53PHE     CZ  674   4.222   2.572   4.712
   53PHE     HZ  675   4.223   2.641   4.629
   53PHE    CE2  676   4.342   2.549   4.780
   53PHE    HE2  677   4.429   2.595   4.735
   53PHE    CD2  678   4.350   2.470   4.895
   53PHE    HD2  679   4.445   2.462   4.947
   53PHE      C  680   4.382   2.133   4.890
   53PHE      O  681   4.497   2.137   4.932
   54GLY      N  682   4.360   2.124   4.758
   54GLY      H  683   4.266   2.125   4.721
   54GLY     CA  684   4.463   2.130   4.656
   54GLY    HA1  685   4.525   2.218   4.668
   54GLY    HA2  686   4.420   2.134   4.556
   54GLY      C  687   4.564   2.017   4.648
   54GLY      O  688   4.559   1.917   4.720
   55PRO      N  689   4.674   2.030   4.573
   55PRO     CD  690   4.709   2.147   4.496
   55PRO    HD1  691   4.698   2.237   4.557
   55PRO    HD2  692   4.644   2.153   4.409
   55PRO     CG  693   4.855   2.128   4.455
   55PRO    HG1  694   4.925   2.137   4.538
   55PRO    HG2  695   4.882   2.189   4.369
   55PRO     CB  696   4.848   1.978   4.431
   55PRO    HB1  697   4.946   1.930   4.429
   55PRO    HB2  698   4.793   1.950   4.341
   55PRO     CA  699   4.776   1.928   4.556
   55PRO     HA  700   4.734   1.830   4.534
   55PRO      C  701   4.866   1.919   4.679
   55PRO      O  702   4.861   2.005   4.766
   56GLY      N  703   4.947   1.814   4.694
   56GLY      H  704   4.942   1.740   4.625
   56GLY     CA  705   5.029   1.775   4.806
   56GLY    HA1  706   5.031   1.666   4.803
   56GLY    HA2  707   4.985   1.812   4.899
   56GLY      C  708   5.165   1.843   4.799
   56GLY      O  709   5.269   1.778   4.787
   57LYS      N  710   5.162   1.976   4.800
   57LYS      H  711   5.078   2.025   4.828
   57LYS     CA  712   5.278   2.056   4.765
   57LYS     HA  713   5.371   2.015   4.804
   57LYS     CB  714   5.310   2.048   4.616
   57LYS    HB1  715   5.335   1.947   4.584
   57LYS    HB2  716   5.402   2.106   4.607
   57LYS     CG  717   5.206   2.114   4.527
   57LYS    HG1  718   5.201   2.218   4.560
   57LYS    HG2  719   5.114   2.057   4.536
   57LYS     CD  720   5.252   2.119   4.381
   57LYS    HD1  721   5.263   2.023   4.331
   57LYS    HD2  722   5.356   2.150   4.376
   57LYS     CE  723   5.165   2.217   4.304
   57LYS    HE1  724   5.151   2.308   4.361
   57LYS    HE2  725   5.066   2.172   4.288
   57LYS     NZ  726   5.231   2.256   4.178
   57LYS    HZ1  727   5.313   2.310   4.206
   57LYS    HZ2  728   5.263   2.181   4.119
   57LYS    HZ3  729   5.170   2.316   4.125
   57LYS      C  730   5.270   2.193   4.829
   57LYS      O  731   5.170   2.264   4.816
   58MET      N  732   5.384   2.230   4.889
   58MET      H  733   5.458   2.162   4.891
   58MET     CA  734   5.395   2.348   4.972
   58MET     HA  735   5.305   2.346   5.033
   58MET     CB  736   5.517   2.341   5.064
   58MET    HB1  737   5.528   2.430   5.126
   58MET    HB2  738   5.611   2.333   5.010
   58MET     CG  739   5.498   2.225   5.162
   58MET    HG1  740   5.405   2.223   5.219
   58MET    HG2  741   5.572   2.225   5.242
   58MET     SD  742   5.528   2.060   5.095
   58MET     CE  743   5.366   1.981   5.108
   58MET    HE1  744   5.377   1.894   5.044
   58MET    HE2  745   5.357   1.953   5.213
   58MET    HE3  746   5.289   2.054   5.082
   58MET      C  747   5.396   2.477   4.890
   58MET      O  748   5.432   2.489   4.773
   59ASP      N  749   5.357   2.583   4.960
   59ASP      H  750   5.323   2.572   5.055
   59ASP     CA  751   5.367   2.721   4.916
   59ASP     HA  752   5.302   2.730   4.829
   59ASP     CB  753   5.308   2.808   5.026
   59ASP    HB1  754   5.385   2.814   5.102
   59ASP    HB2  755   5.220   2.758   5.068
   59ASP     CG  756   5.266   2.945   4.974
   59ASP    OD1  757   5.241   3.031   5.061
   59ASP    OD2  758   5.272   2.976   4.853
   59ASP      C  759   5.502   2.772   4.866
   59ASP      O  760   5.600   2.769   4.939
   60SER      N  761   5.503   2.829   4.745
   60SER      H  762   5.416   2.839   4.694
   60SER     CA  763   5.630   2.856   4.682
   60SER     HA  764   5.704   2.779   4.703
   60SER     CB  765   5.625   2.850   4.530
   60SER    HB1  766   5.588   2.752   4.499
   60SER    HB2  767   5.725   2.866   4.490
   60SER     OG  768   5.537   2.945   4.474
   60SER     HG  769   5.506   2.907   4.391
   60SER      C  770   5.689   2.991   4.722
   60SER      O  771   5.809   3.013   4.727
   61ARG      N  772   5.593   3.083   4.735
   61ARG      H  773   5.501   3.056   4.766
   61ARG     CA  774   5.607   3.227   4.735
   61ARG     HA  775   5.510   3.275   4.725
   61ARG     CB  776   5.653   3.269   4.875
   61ARG    HB1  777   5.657   3.378   4.878
   61ARG    HB2  778   5.755   3.233   4.884
   61ARG     CG  779   5.570   3.227   4.995
   61ARG    HG1  780   5.467   3.223   4.960
   61ARG    HG2  781   5.582   3.299   5.076
   61ARG     CD  782   5.598   3.088   5.052
   61ARG    HD1  783   5.706   3.076   5.052
   61ARG    HD2  784   5.547   3.025   4.979
   61ARG     NE  785   5.540   3.073   5.185
   61ARG     HE  786   5.452   3.023   5.182
   61ARG     CZ  787   5.559   3.145   5.296
   61ARG    NH1  788   5.674   3.212   5.315
   61ARG   HH11  789   5.741   3.218   5.240
   61ARG   HH12  790   5.680   3.276   5.393
   61ARG    NH2  791   5.477   3.150   5.402
   61ARG   HH21  792   5.387   3.105   5.392
   61ARG   HH22  793   5.490   3.206   5.485
   61ARG      C  794   5.685   3.281   4.616
   61ARG      O  795   5.761   3.376   4.636
   62GLY      N  796   5.656   3.228   4.497
   62GLY      H  797   5.594   3.149   4.508
   62GLY     CA  798   5.722   3.256   4.371
   62GLY    HA1  799   5.712   3.173   4.302
   62GLY    HA2  800   5.826   3.261   4.403
   62GLY      C  801   5.695   3.389   4.301
   62GLY      O  802   5.589   3.449   4.315
   63GLU      N  803   5.786   3.449   4.224
   63GLU      H  804   5.876   3.403   4.224
   63GLU     CA  805   5.786   3.590   4.188
   63GLU     HA  806   5.759   3.645   4.278
   63GLU     CB  807   5.930   3.628   4.158
   63GLU    HB1  808   5.934   3.723   4.104
   63GLU    HB2  809   5.973   3.559   4.085
   63GLU     CG  810   6.020   3.627   4.281
   63GLU    HG1  811   6.038   3.523   4.309
   63GLU    HG2  812   5.975   3.678   4.366
   63GLU     CD  813   6.147   3.706   4.250
   63GLU    OE1  814   6.165   3.811   4.314
   63GLU    OE2  815   6.225   3.662   4.163
   63GLU      C  816   5.693   3.631   4.075
   63GLU      O  817   5.614   3.725   4.090
   64HIS      N  818   5.681   3.554   3.967
   64HIS      H  819   5.755   3.487   3.953
   64HIS     CA  820   5.580   3.576   3.866
   64HIS     HA  821   5.569   3.684   3.853
   64HIS     CB  822   5.617   3.516   3.731
   64HIS    HB1  823   5.522   3.505   3.679
   64HIS    HB2  824   5.672   3.423   3.744
   64HIS     CG  825   5.704   3.610   3.652
   64HIS    ND1  826   5.774   3.719   3.705
   64HIS    CE1  827   5.818   3.781   3.595
   64HIS    HE1  828   5.876   3.872   3.600
   64HIS    NE2  829   5.798   3.708   3.484
   64HIS    HE2  830   5.826   3.735   3.391
   64HIS    CD2  831   5.714   3.603   3.516
   64HIS    HD2  832   5.685   3.522   3.451
   64HIS      C  833   5.441   3.539   3.917
   64HIS      O  834   5.342   3.577   3.855
   65ARG      N  835   5.424   3.474   4.032
   65ARG      H  836   5.511   3.438   4.068
   65ARG     CA  837   5.299   3.450   4.102
   65ARG     HA  838   5.229   3.439   4.020
   65ARG     CB  839   5.311   3.316   4.174
   65ARG    HB1  840   5.362   3.341   4.267
   65ARG    HB2  841   5.378   3.246   4.123
   65ARG     CG  842   5.186   3.234   4.205
   65ARG    HG1  843   5.164   3.190   4.108
   65ARG    HG2  844   5.102   3.297   4.233
   65ARG     CD  845   5.210   3.125   4.308
   65ARG    HD1  846   5.290   3.060   4.274
   65ARG    HD2  847   5.119   3.068   4.326
   65ARG     NE  848   5.241   3.178   4.441
   65ARG     HE  849   5.244   3.278   4.453
   65ARG     CZ  850   5.237   3.110   4.557
   65ARG    NH1  851   5.218   2.978   4.568
   65ARG   HH11  852   5.220   2.920   4.485
   65ARG   HH12  853   5.200   2.945   4.662
   65ARG    NH2  854   5.254   3.175   4.673
   65ARG   HH21  855   5.231   3.273   4.670
   65ARG   HH22  856   5.258   3.117   4.755
   65ARG      C  857   5.249   3.565   4.189
   65ARG      O  858   5.135   3.553   4.232
   66GLN      N  859   5.336   3.662   4.219
   66GLN      H  860   5.431   3.658   4.184
   66GLN     CA  861   5.282   3.788   4.265
   66GLN     HA  862   5.234   3.763   4.360
   66GLN     CB  863   5.400   3.879   4.297
   66GLN    HB1  864   5.355   3.972   4.334
   66GLN    HB2  865   5.460   3.890   4.207
   66GLN     CG  866   5.492   3.833   4.409
   66GLN    HG1  867   5.507   3.725   4.404
   66GLN    HG2  868   5.437   3.841   4.503
   66GLN     CD  869   5.627   3.904   4.409
   66GLN    OE1  870   5.669   3.973   4.317
   66GLN    NE2  871   5.716   3.874   4.504
   66GLN   HE21  872   5.703   3.794   4.565
   66GLN   HE22  873   5.807   3.917   4.494
   66GLN      C  874   5.186   3.853   4.166
   66GLN      O  875   5.099   3.934   4.199
   67ASP      N  876   5.202   3.819   4.038
   67ASP      H  877   5.290   3.779   4.009
   67ASP     CA  878   5.118   3.863   3.929
   67ASP     HA  879   5.070   3.959   3.949
   67ASP     CB  880   5.197   3.898   3.803
   67ASP    HB1  881   5.127   3.936   3.729
   67ASP    HB2  882   5.239   3.805   3.765
   67ASP     CG  883   5.299   4.008   3.831
   67ASP    OD1  884   5.251   4.106   3.892
   67ASP    OD2  885   5.421   3.990   3.810
   67ASP      C  886   5.007   3.762   3.901
   67ASP      O  887   4.926   3.782   3.812
   68ARG      N  888   4.986   3.654   3.977
   68ARG      H  889   5.039   3.645   4.063
   68ARG     CA  890   4.887   3.555   3.942
   68ARG     HA  891   4.880   3.554   3.833
   68ARG     CB  892   4.920   3.409   3.972
   68ARG    HB1  893   4.913   3.404   4.081
   68ARG    HB2  894   5.027   3.395   3.954
   68ARG     CG  895   4.847   3.295   3.902
   68ARG    HG1  896   4.854   3.316   3.795
   68ARG    HG2  897   4.745   3.314   3.934
   68ARG     CD  898   4.897   3.154   3.936
   68ARG    HD1  899   5.006   3.146   3.935
   68ARG    HD2  900   4.845   3.082   3.873
   68ARG     NE  901   4.861   3.123   4.074
   68ARG     HE  902   4.811   3.188   4.134
   68ARG     CZ  903   4.897   3.011   4.139
   68ARG    NH1  904   4.967   2.917   4.076
   68ARG   HH11  905   4.974   2.921   3.975
   68ARG   HH12  906   4.991   2.827   4.116
   68ARG    NH2  907   4.861   3.003   4.268
   68ARG   HH21  908   4.808   3.081   4.304
   68ARG   HH22  909   4.884   2.922   4.324
   68ARG      C  910   4.749   3.593   3.996
   68ARG      O  911   4.697   3.534   4.090
   69ARG      N  912   4.693   3.700   3.940
   69ARG      H  913   4.748   3.728   3.860
   69ARG     CA  914   4.569   3.766   3.976
   69ARG     HA  915   4.522   3.711   4.057
   69ARG     CB  916   4.591   3.895   4.055
   69ARG    HB1  917   4.660   3.873   4.137
   69ARG    HB2  918   4.497   3.931   4.097
   69ARG     CG  919   4.666   4.000   3.974
   69ARG    HG1  920   4.607   4.027   3.886
   69ARG    HG2  921   4.762   3.966   3.936
   69ARG     CD  922   4.686   4.128   4.056
   69ARG    HD1  923   4.590   4.159   4.097
   69ARG    HD2  924   4.719   4.207   3.989
   69ARG     NE  925   4.791   4.106   4.155
   69ARG     HE  926   4.860   4.035   4.134
   69ARG     CZ  927   4.826   4.178   4.263
   69ARG    NH1  928   4.765   4.287   4.311
   69ARG   HH11  929   4.680   4.324   4.271
   69ARG   HH12  930   4.822   4.334   4.379
   69ARG    NH2  931   4.945   4.150   4.318
   69ARG   HH21  932   5.009   4.078   4.286
   69ARG   HH22  933   4.989   4.223   4.372
   69ARG      C  934   4.468   3.775   3.862
   69ARG      O  935   4.383   3.863   3.863
   70GLU      N  936   4.490   3.699   3.754
   70GLU      H  937   4.563   3.630   3.760
   70GLU     CA  938   4.408   3.677   3.637
   70GLU     HA  939   4.468   3.630   3.559
   70GLU     CB  940   4.291   3.583   3.664
   70GLU    HB1  941   4.212   3.595   3.590
   70GLU    HB2  942   4.240   3.611   3.756
   70GLU     CG  943   4.333   3.437   3.680
   70GLU    HG1  944   4.402   3.407   3.601
   70GLU    HG2  945   4.242   3.377   3.684
   70GLU     CD  946   4.405   3.399   3.809
   70GLU    OE1  947   4.518   3.346   3.801
   70GLU    OE2  948   4.355   3.417   3.922
   70GLU      C  949   4.369   3.808   3.569
   70GLU      O  950   4.255   3.828   3.529
   71ARG      N  951   4.467   3.898   3.561
   71ARG      H  952   4.555   3.872   3.603
   71ARG     CA  953   4.471   4.022   3.485
   71ARG     HA  954   4.559   4.077   3.520
   71ARG     CB  955   4.503   3.993   3.339
   71ARG    HB1  956   4.502   4.085   3.280
   71ARG    HB2  957   4.422   3.936   3.292
   71ARG     CG  958   4.628   3.912   3.305
   71ARG    HG1  959   4.622   3.822   3.366
   71ARG    HG2  960   4.722   3.962   3.329
   71ARG     CD  961   4.630   3.875   3.157
   71ARG    HD1  962   4.537   3.822   3.137
   71ARG    HD2  963   4.695   3.787   3.153
   71ARG     NE  964   4.664   3.987   3.068
   71ARG     HE  965   4.699   4.070   3.114
   71ARG     CZ  966   4.656   3.987   2.935
   71ARG    NH1  967   4.602   3.891   2.858
   71ARG   HH11  968   4.586   3.798   2.894
   71ARG   HH12  969   4.571   3.917   2.766
   71ARG    NH2  970   4.700   4.099   2.876
   71ARG   HH21  971   4.750   4.165   2.933
   71ARG   HH22  972   4.697   4.090   2.775
   71ARG      C  973   4.356   4.120   3.504
   71ARG      O  974   4.271   4.136   3.417
   72PRO      N  975   4.348   4.186   3.620
   72PRO     CD  976   4.446   4.183   3.727
   72PRO    HD1  977   4.538   4.237   3.710
   72PRO    HD2  978   4.463   4.077   3.749
   72PRO     CG  979   4.389   4.252   3.851
   72PRO    HG1  980   4.408   4.359   3.843
   72PRO    HG2  981   4.416   4.213   3.949
   72PRO     CB  982   4.243   4.212   3.832
   72PRO    HB1  983   4.171   4.276   3.884
   72PRO    HB2  984   4.230   4.107   3.856
   72PRO     CA  985   4.228   4.237   3.682
   72PRO     HA  986   4.141   4.181   3.647
   72PRO      C  987   4.204   4.383   3.645
   72PRO      O  988   4.132   4.457   3.712
   73TYR      N  989   4.267   4.432   3.538
   73TYR      H  990   4.324   4.364   3.489
   73TYR     CA  991   4.289   4.571   3.503
   73TYR     HA  992   4.205   4.629   3.541
   73TYR     CB  993   4.411   4.625   3.578
   73TYR    HB1  994   4.503   4.592   3.530
   73TYR    HB2  995   4.409   4.589   3.681
   73TYR     CG  996   4.412   4.776   3.587
   73TYR    CD1  997   4.510   4.847   3.517
   73TYR    HD1  998   4.578   4.787   3.457
   73TYR    CE1  999   4.513   4.987   3.520
   73TYR    HE1 1000   4.586   5.039   3.460
   73TYR     CZ 1001   4.424   5.058   3.604
   73TYR     OH 1002   4.428   5.195   3.605
   73TYR     HH 1003   4.381   5.234   3.679
   73TYR    CE2 1004   4.323   4.986   3.670
   73TYR    HE2 1005   4.253   5.027   3.741
   73TYR    CD2 1006   4.313   4.847   3.655
   73TYR    HD2 1007   4.227   4.794   3.694
   73TYR      C 1008   4.282   4.600   3.354
   73TYR    OC1 1009   4.219   4.701   3.318
   73TYR    OC2 1010   4.352   4.539   3.269
   8.98671   8.98671   8.98671
