# Supplementary material for: Dynamic yet well-defined organization of the FUS RGG3 dense phase
Source: Commun Chem. 2026 Mar 21;9:177. doi: 10.1038/s42004-026-01974-z (PMC13172571; doi:10.1038/s42004-026-01974-z)
Supplement: Supplementary file 4 — Supplementary Data 1 [file 42004_2026_1974_MOESM4_ESM.zip › supplemetary_data/RGG3_single_2_1us_nowater_fin.gro]

Generated by trjconv : Protein in water t= 1000000.00000
 1010
    1GLY      N    1   4.587   5.530   2.300
    1GLY     H1    2   4.511   5.463   2.296
    1GLY     H2    3   4.539   5.615   2.327
    1GLY     H3    4   4.630   5.538   2.209
    1GLY     CA    5   4.669   5.500   2.418
    1GLY    HA1    6   4.603   5.511   2.504
    1GLY    HA2    7   4.748   5.575   2.421
    1GLY      C    8   4.714   5.354   2.409
    1GLY      O    9   4.705   5.293   2.303
    2PRO      N   10   4.745   5.291   2.523
    2PRO     CD   11   4.749   5.364   2.648
    2PRO    HD1   12   4.650   5.357   2.693
    2PRO    HD2   13   4.777   5.469   2.649
    2PRO     CG   14   4.837   5.281   2.742
    2PRO    HG1   15   4.812   5.285   2.848
    2PRO    HG2   16   4.943   5.302   2.729
    2PRO     CB   17   4.814   5.139   2.691
    2PRO    HB1   18   4.721   5.102   2.735
    2PRO    HB2   19   4.896   5.071   2.714
    2PRO     CA   20   4.794   5.156   2.541
    2PRO     HA   21   4.891   5.143   2.492
    2PRO      C   22   4.700   5.049   2.489
    2PRO      O   23   4.578   5.056   2.500
    3GLY      N   24   4.759   4.938   2.443
    3GLY      H   25   4.860   4.934   2.446
    3GLY     CA   26   4.692   4.819   2.394
    3GLY    HA1   27   4.756   4.775   2.319
    3GLY    HA2   28   4.602   4.851   2.342
    3GLY      C   29   4.659   4.720   2.505
    3GLY      O   30   4.593   4.619   2.483
    4GLY      N   31   4.712   4.745   2.625
    4GLY      H   32   4.758   4.835   2.632
    4GLY     CA   33   4.677   4.683   2.751
    4GLY    HA1   34   4.714   4.581   2.747
    4GLY    HA2   35   4.568   4.680   2.751
    4GLY      C   36   4.721   4.761   2.875
    4GLY      O   37   4.792   4.861   2.863
    5GLY      N   38   4.694   4.703   2.992
    5GLY      H   39   4.640   4.618   2.992
    5GLY     CA   40   4.729   4.768   3.116
    5GLY    HA1   41   4.693   4.871   3.110
    5GLY    HA2   42   4.837   4.783   3.120
    5GLY      C   43   4.700   4.693   3.245
    5GLY      O   44   4.663   4.576   3.247
    6PRO      N   45   4.699   4.769   3.355
    6PRO     CD   46   4.656   4.711   3.481
    6PRO    HD1   47   4.738   4.652   3.521
    6PRO    HD2   48   4.567   4.651   3.464
    6PRO     CG   49   4.626   4.826   3.577
    6PRO    HG1   50   4.662   4.814   3.679
    6PRO    HG2   51   4.521   4.854   3.583
    6PRO     CB   52   4.718   4.937   3.527
    6PRO    HB1   53   4.818   4.929   3.570
    6PRO    HB2   54   4.678   5.037   3.541
    6PRO     CA   55   4.736   4.907   3.379
    6PRO     HA   56   4.668   4.972   3.324
    6PRO      C   57   4.877   4.942   3.333
    6PRO      O   58   4.963   4.855   3.346
    7GLY      N   59   4.904   5.066   3.292
    7GLY      H   60   4.832   5.136   3.289
    7GLY     CA   61   5.030   5.106   3.233
    7GLY    HA1   62   5.010   5.198   3.177
    7GLY    HA2   63   5.063   5.029   3.163
    7GLY      C   64   5.142   5.129   3.333
    7GLY      O   65   5.121   5.113   3.453
    8GLY      N   66   5.255   5.174   3.277
    8GLY      H   67   5.250   5.207   3.182
    8GLY     CA   68   5.372   5.211   3.354
    8GLY    HA1   69   5.441   5.249   3.279
    8GLY    HA2   70   5.426   5.126   3.396
    8GLY      C   71   5.359   5.315   3.466
    8GLY      O   72   5.255   5.376   3.485
    9SER      N   73   5.471   5.331   3.537
    9SER      H   74   5.543   5.261   3.528
    9SER     CA   75   5.480   5.410   3.658
    9SER     HA   76   5.379   5.427   3.694
    9SER     CB   77   5.540   5.329   3.773
    9SER    HB1   78   5.534   5.381   3.868
    9SER    HB2   79   5.643   5.312   3.743
    9SER     OG   80   5.479   5.202   3.788
    9SER     HG   81   5.493   5.151   3.708
    9SER      C   82   5.554   5.541   3.633
    9SER      O   83   5.640   5.552   3.546
   10HIS      N   84   5.542   5.643   3.718
   10HIS      H   85   5.485   5.634   3.801
   10HIS     CA   86   5.605   5.773   3.706
   10HIS     HA   87   5.637   5.780   3.602
   10HIS     CB   88   5.509   5.889   3.734
   10HIS    HB1   89   5.406   5.878   3.699
   10HIS    HB2   90   5.547   5.975   3.679
   10HIS     CG   91   5.481   5.921   3.878
   10HIS    ND1   92   5.453   5.829   3.978
   10HIS    CE1   93   5.438   5.899   4.090
   10HIS    HE1   94   5.438   5.846   4.184
   10HIS    NE2   95   5.440   6.030   4.060
   10HIS    HE2   96   5.411   6.103   4.124
   10HIS    CD2   97   5.463   6.049   3.925
   10HIS    HD2   98   5.474   6.142   3.873
   10HIS      C   99   5.735   5.794   3.781
   10HIS      O  100   5.805   5.888   3.745
   11MET      N  101   5.763   5.705   3.877
   11MET      H  102   5.685   5.644   3.898
   11MET     CA  103   5.883   5.695   3.958
   11MET     HA  104   5.962   5.753   3.911
   11MET     CB  105   5.871   5.754   4.098
   11MET    HB1  106   5.952   5.722   4.164
   11MET    HB2  107   5.779   5.717   4.142
   11MET     CG  108   5.869   5.906   4.084
   11MET    HG1  109   5.787   5.937   4.020
   11MET    HG2  110   5.959   5.941   4.033
   11MET     SD  111   5.860   5.990   4.244
   11MET     CE  112   5.793   6.152   4.200
   11MET    HE1  113   5.696   6.151   4.150
   11MET    HE2  114   5.775   6.213   4.289
   11MET    HE3  115   5.863   6.208   4.138
   11MET      C  116   5.917   5.547   3.973
   11MET      O  117   5.837   5.455   3.977
   12GLY      N  118   6.049   5.525   3.978
   12GLY      H  119   6.102   5.611   3.971
   12GLY     CA  120   6.117   5.405   4.022
   12GLY    HA1  121   6.209   5.392   3.966
   12GLY    HA2  122   6.050   5.323   3.997
   12GLY      C  123   6.147   5.402   4.171
   12GLY      O  124   6.263   5.380   4.203
   13GLY      N  125   6.052   5.427   4.262
   13GLY      H  126   5.959   5.444   4.227
   13GLY     CA  127   6.074   5.406   4.404
   13GLY    HA1  128   5.977   5.430   4.449
   13GLY    HA2  129   6.149   5.475   4.442
   13GLY      C  130   6.101   5.260   4.438
   13GLY      O  131   6.104   5.173   4.351
   14ASN      N  132   6.115   5.232   4.567
   14ASN      H  133   6.123   5.314   4.625
   14ASN     CA  134   6.125   5.097   4.620
   14ASN     HA  135   6.218   5.051   4.586
   14ASN     CB  136   6.134   5.102   4.772
   14ASN    HB1  137   6.132   5.000   4.811
   14ASN    HB2  138   6.058   5.162   4.822
   14ASN     CG  139   6.268   5.158   4.816
   14ASN    OD1  140   6.274   5.276   4.851
   14ASN    ND2  141   6.381   5.087   4.828
   14ASN   HD21  142   6.371   4.996   4.787
   14ASN   HD22  143   6.467   5.137   4.847
   14ASN      C  144   6.010   5.007   4.579
   14ASN      O  145   5.898   5.058   4.582
   15TYR      N  146   6.029   4.876   4.560
   15TYR      H  147   6.121   4.835   4.569
   15TYR     CA  148   5.922   4.780   4.543
   15TYR     HA  149   5.839   4.815   4.604
   15TYR     CB  150   5.869   4.782   4.400
   15TYR    HB1  151   5.839   4.885   4.381
   15TYR    HB2  152   5.776   4.724   4.400
   15TYR     CG  153   5.975   4.750   4.298
   15TYR    CD1  154   5.953   4.635   4.220
   15TYR    HD1  155   5.856   4.589   4.222
   15TYR    CE1  156   6.040   4.602   4.115
   15TYR    HE1  157   6.019   4.510   4.061
   15TYR     CZ  158   6.148   4.686   4.081
   15TYR     OH  159   6.233   4.648   3.982
   15TYR     HH  160   6.205   4.567   3.939
   15TYR    CE2  161   6.172   4.800   4.161
   15TYR    HE2  162   6.257   4.861   4.135
   15TYR    CD2  163   6.089   4.825   4.271
   15TYR    HD2  164   6.115   4.914   4.326
   15TYR      C  165   5.960   4.636   4.575
   15TYR      O  166   6.076   4.596   4.575
   16GLY      N  167   5.859   4.552   4.601
   16GLY      H  168   5.766   4.592   4.597
   16GLY     CA  169   5.871   4.411   4.631
   16GLY    HA1  170   5.793   4.385   4.702
   16GLY    HA2  171   5.969   4.403   4.680
   16GLY      C  172   5.853   4.326   4.506
   16GLY      O  173   5.752   4.331   4.436
   17ASP      N  174   5.962   4.258   4.472
   17ASP      H  175   6.028   4.241   4.546
   17ASP     CA  176   5.989   4.193   4.345
   17ASP     HA  177   5.948   4.254   4.265
   17ASP     CB  178   6.141   4.193   4.325
   17ASP    HB1  179   6.196   4.160   4.413
   17ASP    HB2  180   6.167   4.298   4.317
   17ASP     CG  181   6.173   4.122   4.194
   17ASP    OD1  182   6.137   4.175   4.086
   17ASP    OD2  183   6.245   4.020   4.196
   17ASP      C  184   5.925   4.056   4.326
   17ASP      O  185   5.943   3.971   4.413
   18ASP      N  186   5.852   4.020   4.220
   18ASP      H  187   5.827   4.094   4.156
   18ASP     CA  188   5.789   3.891   4.200
   18ASP     HA  189   5.788   3.841   4.297
   18ASP     CB  190   5.646   3.912   4.149
   18ASP    HB1  191   5.653   3.982   4.066
   18ASP    HB2  192   5.584   3.954   4.228
   18ASP     CG  193   5.594   3.779   4.099
   18ASP    OD1  194   5.595   3.680   4.176
   18ASP    OD2  195   5.549   3.776   3.982
   18ASP      C  196   5.870   3.801   4.109
   18ASP      O  197   5.892   3.839   3.994
   19ARG      N  198   5.908   3.677   4.141
   19ARG      H  199   5.880   3.647   4.234
   19ARG     CA  200   5.973   3.576   4.060
   19ARG     HA  201   5.989   3.613   3.959
   19ARG     CB  202   6.107   3.540   4.124
   19ARG    HB1  203   6.149   3.453   4.074
   19ARG    HB2  204   6.088   3.504   4.224
   19ARG     CG  205   6.197   3.664   4.134
   19ARG    HG1  206   6.284   3.630   4.191
   19ARG    HG2  207   6.146   3.745   4.187
   19ARG     CD  208   6.239   3.717   3.998
   19ARG    HD1  209   6.149   3.740   3.940
   19ARG    HD2  210   6.288   3.635   3.944
   19ARG     NE  211   6.329   3.831   3.998
   19ARG     HE  212   6.319   3.888   4.081
   19ARG     CZ  213   6.395   3.880   3.892
   19ARG    NH1  214   6.402   3.820   3.772
   19ARG   HH11  215   6.349   3.737   3.755
   19ARG   HH12  216   6.445   3.864   3.692
   19ARG    NH2  217   6.467   3.994   3.895
   19ARG   HH21  218   6.491   4.038   3.983
   19ARG   HH22  219   6.514   4.028   3.813
   19ARG      C  220   5.883   3.458   4.028
   19ARG      O  221   5.766   3.454   4.066
   20ARG      N  222   5.925   3.355   3.954
   20ARG      H  223   6.020   3.363   3.920
   20ARG     CA  224   5.852   3.237   3.913
   20ARG     HA  225   5.750   3.267   3.889
   20ARG     CB  226   5.914   3.180   3.786
   20ARG    HB1  227   5.997   3.112   3.801
   20ARG    HB2  228   5.956   3.261   3.727
   20ARG     CG  229   5.819   3.097   3.699
   20ARG    HG1  230   5.732   3.160   3.686
   20ARG    HG2  231   5.795   2.998   3.738
   20ARG     CD  232   5.873   3.079   3.558
   20ARG    HD1  233   5.936   3.161   3.524
   20ARG    HD2  234   5.787   3.071   3.492
   20ARG     NE  235   5.963   2.964   3.544
   20ARG     HE  236   5.944   2.894   3.614
   20ARG     CZ  237   6.031   2.942   3.430
   20ARG    NH1  238   6.054   3.041   3.343
   20ARG   HH11  239   6.019   3.135   3.359
   20ARG   HH12  240   6.094   3.021   3.253
   20ARG    NH2  241   6.064   2.816   3.399
   20ARG   HH21  242   6.063   2.741   3.467
   20ARG   HH22  243   6.073   2.786   3.303
   20ARG      C  244   5.840   3.134   4.025
   20ARG      O  245   5.933   3.057   4.046
   21GLY      N  246   5.728   3.135   4.097
   21GLY      H  247   5.670   3.215   4.075
   21GLY     CA  248   5.694   3.039   4.200
   21GLY    HA1  249   5.697   3.102   4.290
   21GLY    HA2  250   5.771   2.964   4.218
   21GLY      C  251   5.559   2.971   4.187
   21GLY      O  252   5.517   2.938   4.076
   22GLY      N  253   5.478   2.960   4.293
   22GLY      H  254   5.512   2.997   4.381
   22GLY     CA  255   5.337   2.930   4.294
   22GLY    HA1  256   5.303   2.916   4.397
   22GLY    HA2  257   5.323   2.840   4.234
   22GLY      C  258   5.252   3.044   4.240
   22GLY      O  259   5.299   3.157   4.230
   23ARG      N  260   5.132   3.006   4.196
   23ARG      H  261   5.095   2.914   4.218
   23ARG     CA  262   5.067   3.090   4.097
   23ARG     HA  263   5.122   3.182   4.076
   23ARG     CB  264   5.063   3.014   3.965
   23ARG    HB1  265   4.989   3.064   3.902
   23ARG    HB2  266   5.014   2.918   3.980
   23ARG     CG  267   5.197   3.016   3.893
   23ARG    HG1  268   5.252   2.938   3.944
   23ARG    HG2  269   5.252   3.110   3.891
   23ARG     CD  270   5.167   2.967   3.752
   23ARG    HD1  271   5.104   2.878   3.755
   23ARG    HD2  272   5.264   2.946   3.707
   23ARG     NE  273   5.088   3.055   3.665
   23ARG     HE  274   5.145   3.136   3.647
   23ARG     CZ  275   4.978   3.040   3.589
   23ARG    NH1  276   4.903   2.929   3.580
   23ARG   HH11  277   4.922   2.842   3.627
   23ARG   HH12  278   4.839   2.919   3.503
   23ARG    NH2  279   4.934   3.143   3.516
   23ARG   HH21  280   4.991   3.227   3.519
   23ARG   HH22  281   4.855   3.132   3.455
   23ARG      C  282   4.929   3.135   4.140
   23ARG      O  283   4.872   3.078   4.233
   24GLY      N  284   4.873   3.244   4.087
   24GLY      H  285   4.933   3.306   4.033
   24GLY     CA  286   4.744   3.297   4.124
   24GLY    HA1  287   4.682   3.209   4.143
   24GLY    HA2  288   4.703   3.342   4.033
   24GLY      C  289   4.758   3.399   4.236
   24GLY      O  290   4.854   3.383   4.312
   25GLY      N  291   4.669   3.495   4.255
   25GLY      H  292   4.583   3.494   4.202
   25GLY     CA  293   4.687   3.596   4.358
   25GLY    HA1  294   4.639   3.690   4.330
   25GLY    HA2  295   4.793   3.615   4.369
   25GLY      C  296   4.634   3.558   4.496
   25GLY      O  297   4.570   3.640   4.562
   26TYR      N  298   4.645   3.429   4.529
   26TYR      H  299   4.707   3.366   4.481
   26TYR     CA  300   4.589   3.368   4.648
   26TYR     HA  301   4.582   3.444   4.725
   26TYR     CB  302   4.455   3.306   4.609
   26TYR    HB1  303   4.379   3.377   4.575
   26TYR    HB2  304   4.410   3.254   4.694
   26TYR     CG  305   4.454   3.206   4.496
   26TYR    CD1  306   4.418   3.249   4.367
   26TYR    HD1  307   4.392   3.353   4.356
   26TYR    CE1  308   4.423   3.162   4.258
   26TYR    HE1  309   4.408   3.189   4.155
   26TYR     CZ  310   4.451   3.025   4.278
   26TYR     OH  311   4.472   2.936   4.178
   26TYR     HH  312   4.469   2.986   4.096
   26TYR    CE2  313   4.482   2.981   4.409
   26TYR    HE2  314   4.501   2.876   4.426
   26TYR    CD2  315   4.488   3.072   4.515
   26TYR    HD2  316   4.507   3.038   4.616
   26TYR      C  317   4.674   3.258   4.711
   26TYR      O  318   4.766   3.199   4.656
   27ASP      N  319   4.654   3.239   4.842
   27ASP      H  320   4.578   3.285   4.890
   27ASP     CA  321   4.735   3.148   4.920
   27ASP     HA  322   4.776   3.071   4.855
   27ASP     CB  323   4.855   3.226   4.972
   27ASP    HB1  324   4.834   3.308   5.041
   27ASP    HB2  325   4.904   3.268   4.884
   27ASP     CG  326   4.964   3.145   5.041
   27ASP    OD1  327   4.971   3.022   5.020
   27ASP    OD2  328   5.055   3.200   5.108
   27ASP      C  329   4.659   3.082   5.033
   27ASP      O  330   4.564   3.142   5.082
   28ARG      N  331   4.706   2.962   5.070
   28ARG      H  332   4.794   2.941   5.026
   28ARG     CA  333   4.651   2.895   5.187
   28ARG     HA  334   4.545   2.878   5.167
   28ARG     CB  335   4.702   2.752   5.194
   28ARG    HB1  336   4.666   2.707   5.101
   28ARG    HB2  337   4.649   2.714   5.282
   28ARG     CG  338   4.852   2.737   5.216
   28ARG    HG1  339   4.876   2.767   5.318
   28ARG    HG2  340   4.896   2.797   5.136
   28ARG     CD  341   4.880   2.588   5.211
   28ARG    HD1  342   4.841   2.539   5.122
   28ARG    HD2  343   4.824   2.539   5.290
   28ARG     NE  344   5.022   2.551   5.205
   28ARG     HE  345   5.088   2.587   5.137
   28ARG     CZ  346   5.082   2.493   5.309
   28ARG    NH1  347   5.207   2.446   5.309
   28ARG   HH11  348   5.261   2.445   5.223
   28ARG   HH12  349   5.258   2.441   5.395
   28ARG    NH2  350   5.025   2.471   5.429
   28ARG   HH21  351   4.925   2.481   5.437
   28ARG   HH22  352   5.069   2.412   5.498
   28ARG      C  353   4.672   2.970   5.318
   28ARG      O  354   4.763   3.049   5.337
   29GLY      N  355   4.581   2.941   5.412
   29GLY      H  356   4.497   2.891   5.384
   29GLY     CA  357   4.600   2.982   5.549
   29GLY    HA1  358   4.504   2.985   5.600
   29GLY    HA2  359   4.639   3.083   5.545
   29GLY      C  360   4.697   2.900   5.634
   29GLY      O  361   4.753   2.799   5.591
   30GLY      N  362   4.719   2.943   5.758
   30GLY      H  363   4.672   3.028   5.787
   30GLY     CA  364   4.765   2.861   5.868
   30GLY    HA1  365   4.715   2.765   5.865
   30GLY    HA2  366   4.746   2.921   5.957
   30GLY      C  367   4.914   2.835   5.876
   30GLY      O  368   4.967   2.742   5.936
   31TYR      N  369   4.991   2.919   5.805
   31TYR      H  370   4.951   2.998   5.756
   31TYR     CA  371   5.134   2.903   5.790
   31TYR     HA  372   5.174   2.880   5.889
   31TYR     CB  373   5.179   2.794   5.694
   31TYR    HB1  374   5.128   2.699   5.706
   31TYR    HB2  375   5.279   2.775   5.731
   31TYR     CG  376   5.176   2.814   5.544
   31TYR    CD1  377   5.272   2.749   5.466
   31TYR    HD1  378   5.357   2.701   5.513
   31TYR    CE1  379   5.280   2.777   5.329
   31TYR    HE1  380   5.357   2.730   5.270
   31TYR     CZ  381   5.179   2.853   5.266
   31TYR     OH  382   5.182   2.874   5.131
   31TYR     HH  383   5.113   2.934   5.100
   31TYR    CE2  384   5.085   2.921   5.346
   31TYR    HE2  385   5.025   2.996   5.296
   31TYR    CD2  386   5.085   2.901   5.484
   31TYR    HD2  387   5.003   2.944   5.541
   31TYR      C  388   5.197   3.035   5.749
   31TYR      O  389   5.125   3.133   5.737
   32ARG      N  390   5.329   3.038   5.724
   32ARG      H  391   5.362   2.943   5.728
   32ARG     CA  392   5.405   3.157   5.691
   32ARG     HA  393   5.359   3.231   5.757
   32ARG     CB  394   5.551   3.135   5.731
   32ARG    HB1  395   5.545   3.097   5.833
   32ARG    HB2  396   5.610   3.226   5.734
   32ARG     CG  397   5.642   3.041   5.652
   32ARG    HG1  398   5.677   3.090   5.562
   32ARG    HG2  399   5.583   2.953   5.625
   32ARG     CD  400   5.761   2.986   5.729
   32ARG    HD1  401   5.719   2.922   5.806
   32ARG    HD2  402   5.824   3.064   5.773
   32ARG     NE  403   5.841   2.905   5.637
   32ARG     HE  404   5.859   2.936   5.543
   32ARG     CZ  405   5.894   2.787   5.673
   32ARG    NH1  406   5.897   2.735   5.796
   32ARG   HH11  407   5.881   2.798   5.873
   32ARG   HH12  408   5.934   2.642   5.810
   32ARG    NH2  409   5.946   2.712   5.575
   32ARG   HH21  410   5.945   2.734   5.477
   32ARG   HH22  411   5.994   2.629   5.607
   32ARG      C  412   5.399   3.213   5.550
   32ARG      O  413   5.465   3.311   5.517
   33GLY      N  414   5.308   3.159   5.469
   33GLY      H  415   5.240   3.096   5.508
   33GLY     CA  416   5.287   3.198   5.331
   33GLY    HA1  417   5.304   3.305   5.321
   33GLY    HA2  418   5.186   3.174   5.298
   33GLY      C  419   5.382   3.136   5.228
   33GLY      O  420   5.488   3.088   5.267
   34ARG      N  421   5.344   3.139   5.100
   34ARG      H  422   5.254   3.181   5.080
   34ARG     CA  423   5.414   3.060   5.001
   34ARG     HA  424   5.417   2.958   5.038
   34ARG     CB  425   5.334   3.057   4.871
   34ARG    HB1  426   5.237   3.014   4.895
   34ARG    HB2  427   5.389   2.991   4.805
   34ARG     CG  428   5.294   3.191   4.808
   34ARG    HG1  429   5.390   3.235   4.782
   34ARG    HG2  430   5.229   3.252   4.871
   34ARG     CD  431   5.223   3.171   4.675
   34ARG    HD1  432   5.126   3.126   4.693
   34ARG    HD2  433   5.288   3.100   4.622
   34ARG     NE  434   5.200   3.292   4.596
   34ARG     HE  435   5.256   3.375   4.611
   34ARG     CZ  436   5.104   3.306   4.504
   34ARG    NH1  437   5.025   3.203   4.468
   34ARG   HH11  438   5.038   3.110   4.504
   34ARG   HH12  439   4.953   3.224   4.401
   34ARG    NH2  440   5.101   3.426   4.444
   34ARG   HH21  441   5.175   3.490   4.470
   34ARG   HH22  442   5.036   3.441   4.369
   34ARG      C  443   5.559   3.099   4.973
   34ARG      O  444   5.645   3.012   4.983
   35GLY      N  445   5.583   3.230   4.970
   35GLY      H  446   5.505   3.291   4.947
   35GLY     CA  447   5.717   3.275   4.940
   35GLY    HA1  448   5.730   3.382   4.929
   35GLY    HA2  449   5.749   3.239   4.842
   35GLY      C  450   5.835   3.240   5.030
   35GLY      O  451   5.828   3.210   5.149
   36GLY      N  452   5.953   3.246   4.968
   36GLY      H  453   5.951   3.269   4.870
   36GLY     CA  454   6.080   3.196   5.018
   36GLY    HA1  455   6.143   3.194   4.928
   36GLY    HA2  456   6.076   3.095   5.059
   36GLY      C  457   6.150   3.289   5.116
   36GLY      O  458   6.237   3.252   5.194
   37ASP      N  459   6.110   3.416   5.121
   37ASP      H  460   6.021   3.434   5.076
   37ASP     CA  461   6.161   3.519   5.210
   37ASP     HA  462   6.186   3.482   5.309
   37ASP     CB  463   6.290   3.584   5.161
   37ASP    HB1  464   6.369   3.510   5.174
   37ASP    HB2  465   6.322   3.673   5.214
   37ASP     CG  466   6.282   3.617   5.012
   37ASP    OD1  467   6.238   3.729   4.978
   37ASP    OD2  468   6.311   3.523   4.935
   37ASP      C  469   6.052   3.623   5.229
   37ASP      O  470   5.979   3.648   5.133
   38ARG      N  471   6.056   3.695   5.341
   38ARG      H  472   6.106   3.660   5.421
   38ARG     CA  473   5.957   3.795   5.376
   38ARG     HA  474   5.903   3.819   5.285
   38ARG     CB  475   5.862   3.747   5.485
   38ARG    HB1  476   5.787   3.824   5.505
   38ARG    HB2  477   5.911   3.716   5.577
   38ARG     CG  478   5.787   3.622   5.442
   38ARG    HG1  479   5.863   3.545   5.425
   38ARG    HG2  480   5.745   3.628   5.341
   38ARG     CD  481   5.675   3.576   5.534
   38ARG    HD1  482   5.625   3.496   5.480
   38ARG    HD2  483   5.603   3.657   5.543
   38ARG     NE  484   5.723   3.535   5.666
   38ARG     HE  485   5.823   3.530   5.679
   38ARG     CZ  486   5.643   3.518   5.772
   38ARG    NH1  487   5.510   3.507   5.761
   38ARG   HH11  488   5.467   3.484   5.673
   38ARG   HH12  489   5.449   3.500   5.841
   38ARG    NH2  490   5.701   3.509   5.893
   38ARG   HH21  491   5.801   3.521   5.902
   38ARG   HH22  492   5.642   3.499   5.974
   38ARG      C  493   6.021   3.926   5.422
   38ARG      O  494   6.126   3.926   5.486
   39GLY      N  495   5.955   4.037   5.389
   39GLY      H  496   5.869   4.037   5.336
   39GLY     CA  497   6.001   4.169   5.426
   39GLY    HA1  498   5.956   4.242   5.358
   39GLY    HA2  499   6.110   4.170   5.420
   39GLY      C  500   5.957   4.208   5.566
   39GLY      O  501   5.869   4.139   5.618
   40GLY      N  502   6.009   4.306   5.641
   40GLY      H  503   5.968   4.317   5.733
   40GLY     CA  504   6.101   4.409   5.600
   40GLY    HA1  505   6.186   4.357   5.555
   40GLY    HA2  506   6.137   4.470   5.683
   40GLY      C  507   6.052   4.508   5.494
   40GLY      O  508   5.955   4.486   5.423
   41PHE      N  509   6.116   4.625   5.491
   41PHE      H  510   6.186   4.639   5.563
   41PHE     CA  511   6.087   4.729   5.394
   41PHE     HA  512   5.986   4.762   5.419
   41PHE     CB  513   6.189   4.840   5.418
   41PHE    HB1  514   6.291   4.809   5.396
   41PHE    HB2  515   6.187   4.882   5.519
   41PHE     CG  516   6.167   4.949   5.316
   41PHE    CD1  517   6.042   5.011   5.312
   41PHE    HD1  518   5.956   4.978   5.368
   41PHE    CE1  519   6.029   5.134   5.245
   41PHE    HE1  520   5.931   5.181   5.245
   41PHE     CZ  521   6.135   5.182   5.168
   41PHE     HZ  522   6.110   5.263   5.101
   41PHE    CE2  523   6.256   5.111   5.163
   41PHE    HE2  524   6.339   5.151   5.107
   41PHE    CD2  525   6.276   4.998   5.244
   41PHE    HD2  526   6.372   4.949   5.253
   41PHE      C  527   6.098   4.680   5.250
   41PHE      O  528   6.209   4.664   5.200
   42ARG      N  529   5.984   4.669   5.182
   42ARG      H  530   5.902   4.671   5.241
   42ARG     CA  531   5.984   4.642   5.040
   42ARG     HA  532   6.084   4.651   4.998
   42ARG     CB  533   5.929   4.501   5.017
   42ARG    HB1  534   5.920   4.496   4.909
   42ARG    HB2  535   5.828   4.486   5.056
   42ARG     CG  536   6.021   4.388   5.063
   42ARG    HG1  537   6.028   4.391   5.171
   42ARG    HG2  538   6.117   4.399   5.013
   42ARG     CD  539   5.955   4.256   5.023
   42ARG    HD1  540   5.946   4.262   4.915
   42ARG    HD2  541   5.851   4.246   5.055
   42ARG     NE  542   6.038   4.146   5.071
   42ARG     HE  543   6.126   4.179   5.109
   42ARG     CZ  544   6.027   4.013   5.061
   42ARG    NH1  545   5.927   3.956   4.992
   42ARG   HH11  546   5.846   4.007   4.959
   42ARG   HH12  547   5.928   3.857   4.970
   42ARG    NH2  548   6.128   3.936   5.104
   42ARG   HH21  549   6.215   3.981   5.129
   42ARG   HH22  550   6.145   3.846   5.062
   42ARG      C  551   5.915   4.753   4.963
   42ARG      O  552   5.930   4.761   4.841
   43GLY      N  553   5.846   4.840   5.036
   43GLY      H  554   5.840   4.815   5.134
   43GLY     CA  555   5.795   4.969   4.994
   43GLY    HA1  556   5.869   5.031   4.942
   43GLY    HA2  557   5.757   5.023   5.081
   43GLY      C  558   5.675   4.946   4.903
   43GLY      O  559   5.571   4.905   4.955
   44GLY      N  560   5.689   4.973   4.773
   44GLY      H  561   5.777   4.977   4.725
   44GLY     CA  562   5.582   4.974   4.676
   44GLY    HA1  563   5.615   5.042   4.597
   44GLY    HA2  564   5.485   5.006   4.716
   44GLY      C  565   5.569   4.834   4.618
   44GLY      O  566   5.614   4.736   4.676
   45ARG      N  567   5.510   4.810   4.501
   45ARG      H  568   5.511   4.717   4.462
   45ARG     CA  569   5.443   4.907   4.415
   45ARG     HA  570   5.489   5.005   4.430
   45ARG     CB  571   5.455   4.872   4.267
   45ARG    HB1  572   5.383   4.930   4.209
   45ARG    HB2  573   5.412   4.773   4.258
   45ARG     CG  574   5.592   4.884   4.202
   45ARG    HG1  575   5.650   4.796   4.231
   45ARG    HG2  576   5.637   4.977   4.238
   45ARG     CD  577   5.583   4.904   4.051
   45ARG    HD1  578   5.548   5.003   4.023
   45ARG    HD2  579   5.509   4.832   4.018
   45ARG     NE  580   5.715   4.887   3.989
   45ARG     HE  581   5.786   4.958   4.001
   45ARG     CZ  582   5.757   4.780   3.921
   45ARG    NH1  583   5.681   4.669   3.916
   45ARG   HH11  584   5.586   4.679   3.946
   45ARG   HH12  585   5.709   4.584   3.870
   45ARG    NH2  586   5.875   4.778   3.858
   45ARG   HH21  587   5.941   4.853   3.870
   45ARG   HH22  588   5.911   4.690   3.823
   45ARG      C  589   5.301   4.934   4.461
   45ARG      O  590   5.239   4.848   4.523
   46GLY      N  591   5.245   5.050   4.424
   46GLY      H  592   5.294   5.122   4.374
   46GLY     CA  593   5.121   5.095   4.484
   46GLY    HA1  594   5.138   5.086   4.591
   46GLY    HA2  595   5.048   5.021   4.451
   46GLY      C  596   5.087   5.238   4.446
   46GLY      O  597   5.178   5.313   4.411
   47GLY      N  598   4.957   5.268   4.434
   47GLY      H  599   4.886   5.199   4.451
   47GLY     CA  600   4.911   5.406   4.432
   47GLY    HA1  601   4.805   5.409   4.410
   47GLY    HA2  602   4.968   5.459   4.356
   47GLY      C  603   4.942   5.479   4.563
   47GLY      O  604   5.013   5.426   4.648
   48GLY      N  605   4.885   5.599   4.572
   48GLY      H  606   4.829   5.623   4.490
   48GLY     CA  607   4.899   5.694   4.680
   48GLY    HA1  608   4.849   5.785   4.647
   48GLY    HA2  609   5.002   5.717   4.707
   48GLY      C  610   4.843   5.651   4.816
   48GLY      O  611   4.862   5.540   4.866
   49ASP      N  612   4.781   5.750   4.880
   49ASP      H  613   4.761   5.832   4.825
   49ASP     CA  614   4.714   5.746   5.008
   49ASP     HA  615   4.739   5.657   5.067
   49ASP     CB  616   4.774   5.853   5.098
   49ASP    HB1  617   4.882   5.846   5.112
   49ASP    HB2  618   4.736   5.837   5.199
   49ASP     CG  619   4.737   5.994   5.053
   49ASP    OD1  620   4.808   6.052   4.969
   49ASP    OD2  621   4.653   6.055   5.123
   49ASP      C  622   4.563   5.767   5.008
   49ASP      O  623   4.497   5.737   5.106
   50ARG      N  624   4.507   5.818   4.898
   50ARG      H  625   4.563   5.828   4.815
   50ARG     CA  626   4.365   5.845   4.887
   50ARG     HA  627   4.340   5.894   4.981
   50ARG     CB  628   4.335   5.933   4.766
   50ARG    HB1  629   4.230   5.924   4.735
   50ARG    HB2  630   4.375   5.889   4.675
   50ARG     CG  631   4.371   6.081   4.776
   50ARG    HG1  632   4.371   6.123   4.675
   50ARG    HG2  633   4.468   6.095   4.825
   50ARG     CD  634   4.269   6.166   4.852
   50ARG    HD1  635   4.258   6.117   4.949
   50ARG    HD2  636   4.174   6.148   4.801
   50ARG     NE  637   4.311   6.304   4.873
   50ARG     HE  638   4.365   6.326   4.956
   50ARG     CZ  639   4.298   6.405   4.786
   50ARG    NH1  640   4.235   6.383   4.670
   50ARG   HH11  641   4.200   6.290   4.652
   50ARG   HH12  642   4.236   6.446   4.590
   50ARG    NH2  643   4.355   6.524   4.805
   50ARG   HH21  644   4.410   6.541   4.888
   50ARG   HH22  645   4.352   6.588   4.727
   50ARG      C  646   4.276   5.721   4.888
   50ARG      O  647   4.170   5.726   4.949
   51GLY      N  648   4.318   5.624   4.807
   51GLY      H  649   4.409   5.646   4.770
   51GLY     CA  650   4.242   5.504   4.778
   51GLY    HA1  651   4.223   5.447   4.868
   51GLY    HA2  652   4.304   5.451   4.705
   51GLY      C  653   4.106   5.523   4.711
   51GLY      O  654   4.072   5.638   4.683
   52GLY      N  655   4.034   5.417   4.672
   52GLY      H  656   4.065   5.330   4.712
   52GLY     CA  657   3.913   5.420   4.594
   52GLY    HA1  658   3.862   5.323   4.598
   52GLY    HA2  659   3.935   5.456   4.493
   52GLY      C  660   3.803   5.512   4.646
   52GLY      O  661   3.804   5.563   4.758
   53PHE      N  662   3.708   5.536   4.556
   53PHE      H  663   3.723   5.490   4.467
   53PHE     CA  664   3.619   5.650   4.562
   53PHE     HA  665   3.670   5.733   4.611
   53PHE     CB  666   3.564   5.686   4.425
   53PHE    HB1  667   3.514   5.782   4.436
   53PHE    HB2  668   3.481   5.617   4.405
   53PHE     CG  669   3.658   5.675   4.307
   53PHE    CD1  670   3.619   5.608   4.191
   53PHE    HD1  671   3.517   5.573   4.186
   53PHE    CE1  672   3.702   5.595   4.079
   53PHE    HE1  673   3.677   5.550   3.984
   53PHE     CZ  674   3.833   5.642   4.095
   53PHE     HZ  675   3.907   5.627   4.019
   53PHE    CE2  676   3.880   5.711   4.208
   53PHE    HE2  677   3.978   5.755   4.216
   53PHE    CD2  678   3.787   5.729   4.311
   53PHE    HD2  679   3.820   5.785   4.398
   53PHE      C  680   3.500   5.640   4.658
   53PHE      O  681   3.425   5.736   4.674
   54GLY      N  682   3.481   5.520   4.713
   54GLY      H  683   3.531   5.441   4.676
   54GLY     CA  684   3.383   5.485   4.813
   54GLY    HA1  685   3.381   5.379   4.841
   54GLY    HA2  686   3.288   5.504   4.762
   54GLY      C  687   3.383   5.568   4.941
   54GLY      O  688   3.468   5.654   4.963
   55PRO      N  689   3.281   5.551   5.025
   55PRO     CD  690   3.161   5.474   4.996
   55PRO    HD1  691   3.183   5.368   5.001
   55PRO    HD2  692   3.127   5.501   4.896
   55PRO     CG  693   3.061   5.508   5.105
   55PRO    HG1  694   3.008   5.417   5.137
   55PRO    HG2  695   3.001   5.594   5.075
   55PRO     CB  696   3.149   5.547   5.223
   55PRO    HB1  697   3.183   5.457   5.273
   55PRO    HB2  698   3.080   5.607   5.283
   55PRO     CA  699   3.267   5.616   5.153
   55PRO     HA  700   3.256   5.724   5.142
   55PRO      C  701   3.392   5.598   5.238
   55PRO      O  702   3.460   5.496   5.245
   56GLY      N  703   3.414   5.707   5.311
   56GLY      H  704   3.372   5.793   5.277
   56GLY     CA  705   3.522   5.731   5.405
   56GLY    HA1  706   3.513   5.837   5.429
   56GLY    HA2  707   3.622   5.724   5.364
   56GLY      C  708   3.525   5.648   5.532
   56GLY      O  709   3.629   5.639   5.596
   57LYS      N  710   3.427   5.562   5.561
   57LYS      H  711   3.347   5.560   5.499
   57LYS     CA  712   3.436   5.460   5.664
   57LYS     HA  713   3.540   5.427   5.665
   57LYS     CB  714   3.403   5.514   5.803
   57LYS    HB1  715   3.474   5.591   5.832
   57LYS    HB2  716   3.425   5.439   5.879
   57LYS     CG  717   3.258   5.558   5.821
   57LYS    HG1  718   3.195   5.469   5.830
   57LYS    HG2  719   3.229   5.615   5.733
   57LYS     CD  720   3.231   5.651   5.939
   57LYS    HD1  721   3.276   5.747   5.918
   57LYS    HD2  722   3.263   5.603   6.032
   57LYS     CE  723   3.078   5.661   5.944
   57LYS    HE1  724   3.040   5.561   5.961
   57LYS    HE2  725   3.037   5.714   5.857
   57LYS     NZ  726   3.053   5.739   6.066
   57LYS    HZ1  727   3.074   5.838   6.055
   57LYS    HZ2  728   2.959   5.724   6.100
   57LYS    HZ3  729   3.102   5.710   6.150
   57LYS      C  730   3.377   5.325   5.627
   57LYS      O  731   3.270   5.328   5.567
   58MET      N  732   3.441   5.216   5.670
   58MET      H  733   3.520   5.230   5.732
   58MET     CA  734   3.372   5.089   5.662
   58MET     HA  735   3.347   5.080   5.557
   58MET     CB  736   3.458   4.976   5.719
   58MET    HB1  737   3.400   4.888   5.690
   58MET    HB2  738   3.460   4.991   5.827
   58MET     CG  739   3.598   4.967   5.659
   58MET    HG1  740   3.645   5.066   5.653
   58MET    HG2  741   3.583   4.938   5.555
   58MET     SD  742   3.714   4.856   5.743
   58MET     CE  743   3.722   4.939   5.904
   58MET    HE1  744   3.794   4.884   5.963
   58MET    HE2  745   3.758   5.042   5.898
   58MET    HE3  746   3.627   4.937   5.957
   58MET      C  747   3.239   5.092   5.737
   58MET      O  748   3.226   5.175   5.827
   59ASP      N  749   3.152   4.999   5.697
   59ASP      H  750   3.183   4.924   5.636
   59ASP     CA  751   3.026   4.982   5.766
   59ASP     HA  752   3.011   5.065   5.834
   59ASP     CB  753   2.915   4.971   5.662
   59ASP    HB1  754   2.822   4.977   5.718
   59ASP    HB2  755   2.927   4.875   5.611
   59ASP     CG  756   2.912   5.083   5.560
   59ASP    OD1  757   2.945   5.058   5.442
   59ASP    OD2  758   2.868   5.194   5.598
   59ASP      C  759   3.012   4.860   5.857
   59ASP      O  760   2.914   4.856   5.931
   60SER      N  761   3.111   4.770   5.860
   60SER      H  762   3.188   4.794   5.801
   60SER     CA  763   3.122   4.651   5.943
   60SER     HA  764   3.029   4.595   5.937
   60SER     CB  765   3.238   4.572   5.885
   60SER    HB1  766   3.198   4.521   5.797
   60SER    HB2  767   3.255   4.484   5.947
   60SER     OG  768   3.358   4.639   5.852
   60SER     HG  769   3.338   4.664   5.762
   60SER      C  770   3.151   4.679   6.090
   60SER      O  771   3.201   4.787   6.123
   61ARG      N  772   3.135   4.573   6.169
   61ARG      H  773   3.099   4.492   6.120
   61ARG     CA  774   3.165   4.567   6.310
   61ARG     HA  775   3.233   4.650   6.329
   61ARG     CB  776   3.031   4.578   6.382
   61ARG    HB1  777   3.036   4.528   6.479
   61ARG    HB2  778   2.960   4.511   6.334
   61ARG     CG  779   2.963   4.714   6.366
   61ARG    HG1  780   2.937   4.723   6.261
   61ARG    HG2  781   3.035   4.793   6.390
   61ARG     CD  782   2.853   4.728   6.471
   61ARG    HD1  783   2.887   4.709   6.573
   61ARG    HD2  784   2.777   4.652   6.452
   61ARG     NE  785   2.789   4.859   6.460
   61ARG     HE  786   2.853   4.933   6.483
   61ARG     CZ  787   2.667   4.888   6.414
   61ARG    NH1  788   2.572   4.800   6.379
   61ARG   HH11  789   2.582   4.700   6.387
   61ARG   HH12  790   2.487   4.842   6.343
   61ARG    NH2  791   2.639   5.013   6.373
   61ARG   HH21  792   2.716   5.078   6.381
   61ARG   HH22  793   2.550   5.032   6.329
   61ARG      C  794   3.231   4.437   6.354
   61ARG      O  795   3.252   4.347   6.274
   62GLY      N  796   3.281   4.425   6.478
   62GLY      H  797   3.272   4.503   6.541
   62GLY     CA  798   3.363   4.317   6.529
   62GLY    HA1  799   3.314   4.220   6.515
   62GLY    HA2  800   3.366   4.331   6.637
   62GLY      C  801   3.505   4.307   6.476
   62GLY      O  802   3.551   4.401   6.412
   63GLU      N  803   3.579   4.203   6.516
   63GLU      H  804   3.539   4.131   6.574
   63GLU     CA  805   3.713   4.177   6.467
   63GLU     HA  806   3.773   4.267   6.477
   63GLU     CB  807   3.792   4.072   6.545
   63GLU    HB1  808   3.886   4.071   6.490
   63GLU    HB2  809   3.737   3.979   6.535
   63GLU     CG  810   3.818   4.125   6.685
   63GLU    HG1  811   3.728   4.102   6.741
   63GLU    HG2  812   3.830   4.233   6.698
   63GLU     CD  813   3.943   4.059   6.742
   63GLU    OE1  814   3.943   3.934   6.749
   63GLU    OE2  815   4.032   4.132   6.791
   63GLU      C  816   3.706   4.139   6.320
   63GLU      O  817   3.611   4.073   6.278
   64HIS      N  818   3.819   4.154   6.251
   64HIS      H  819   3.894   4.201   6.300
   64HIS     CA  820   3.842   4.104   6.117
   64HIS     HA  821   3.762   4.035   6.091
   64HIS     CB  822   3.826   4.226   6.026
   64HIS    HB1  823   3.908   4.294   6.048
   64HIS    HB2  824   3.731   4.276   6.043
   64HIS     CG  825   3.823   4.191   5.880
   64HIS    ND1  826   3.740   4.096   5.821
   64HIS    CE1  827   3.775   4.078   5.693
   64HIS    HE1  828   3.721   4.011   5.628
   64HIS    NE2  829   3.890   4.145   5.675
   64HIS    HE2  830   3.939   4.151   5.587
   64HIS    CD2  831   3.923   4.215   5.789
   64HIS    HD2  832   4.013   4.269   5.811
   64HIS      C  833   3.975   4.033   6.094
   64HIS      O  834   4.065   4.030   6.177
   65ARG      N  835   3.990   3.959   5.983
   65ARG      H  836   3.924   3.971   5.908
   65ARG     CA  837   4.105   3.872   5.972
   65ARG     HA  838   4.133   3.843   6.073
   65ARG     CB  839   4.068   3.738   5.910
   65ARG    HB1  840   4.153   3.676   5.882
   65ARG    HB2  841   4.014   3.761   5.819
   65ARG     CG  842   3.989   3.671   6.023
   65ARG    HG1  843   3.908   3.739   6.047
   65ARG    HG2  844   4.048   3.650   6.113
   65ARG     CD  845   3.929   3.538   5.978
   65ARG    HD1  846   4.010   3.469   5.953
   65ARG    HD2  847   3.862   3.554   5.894
   65ARG     NE  848   3.865   3.468   6.089
   65ARG     HE  849   3.846   3.518   6.174
   65ARG     CZ  850   3.818   3.342   6.090
   65ARG    NH1  851   3.811   3.262   5.983
   65ARG   HH11  852   3.841   3.295   5.893
   65ARG   HH12  853   3.776   3.169   5.999
   65ARG    NH2  854   3.780   3.292   6.208
   65ARG   HH21  855   3.822   3.318   6.297
   65ARG   HH22  856   3.742   3.198   6.202
   65ARG      C  857   4.232   3.935   5.917
   65ARG      O  858   4.335   3.869   5.926
   66GLN      N  859   4.234   4.057   5.861
   66GLN      H  860   4.146   4.106   5.861
   66GLN     CA  861   4.350   4.131   5.819
   66GLN     HA  862   4.438   4.081   5.858
   66GLN     CB  863   4.367   4.127   5.667
   66GLN    HB1  864   4.280   4.171   5.618
   66GLN    HB2  865   4.390   4.022   5.647
   66GLN     CG  866   4.493   4.190   5.609
   66GLN    HG1  867   4.582   4.151   5.660
   66GLN    HG2  868   4.497   4.298   5.624
   66GLN     CD  869   4.513   4.169   5.460
   66GLN    OE1  870   4.454   4.097   5.380
   66GLN    NE2  871   4.621   4.232   5.412
   66GLN   HE21  872   4.670   4.297   5.472
   66GLN   HE22  873   4.645   4.225   5.315
   66GLN      C  874   4.349   4.274   5.871
   66GLN      O  875   4.238   4.324   5.890
   67ASP      N  876   4.463   4.339   5.899
   67ASP      H  877   4.553   4.294   5.891
   67ASP     CA  878   4.471   4.481   5.928
   67ASP     HA  879   4.414   4.519   6.013
   67ASP     CB  880   4.619   4.512   5.947
   67ASP    HB1  881   4.680   4.470   5.868
   67ASP    HB2  882   4.649   4.459   6.038
   67ASP     CG  883   4.647   4.659   5.976
   67ASP    OD1  884   4.610   4.701   6.088
   67ASP    OD2  885   4.713   4.734   5.901
   67ASP      C  886   4.426   4.577   5.819
   67ASP      O  887   4.464   4.565   5.702
   68ARG      N  888   4.337   4.668   5.857
   68ARG      H  889   4.293   4.653   5.947
   68ARG     CA  890   4.278   4.770   5.773
   68ARG     HA  891   4.342   4.779   5.685
   68ARG     CB  892   4.154   4.706   5.709
   68ARG    HB1  893   4.178   4.616   5.653
   68ARG    HB2  894   4.103   4.771   5.638
   68ARG     CG  895   4.051   4.662   5.812
   68ARG    HG1  896   4.006   4.752   5.856
   68ARG    HG2  897   4.090   4.604   5.895
   68ARG     CD  898   3.939   4.582   5.745
   68ARG    HD1  899   3.976   4.483   5.718
   68ARG    HD2  900   3.906   4.631   5.653
   68ARG     NE  901   3.830   4.558   5.839
   68ARG     HE  902   3.837   4.609   5.927
   68ARG     CZ  903   3.707   4.516   5.809
   68ARG    NH1  904   3.674   4.476   5.685
   68ARG   HH11  905   3.746   4.463   5.615
   68ARG   HH12  906   3.582   4.445   5.660
   68ARG    NH2  907   3.615   4.512   5.906
   68ARG   HH21  908   3.643   4.526   6.003
   68ARG   HH22  909   3.527   4.466   5.887
   68ARG      C  910   4.246   4.903   5.838
   68ARG      O  911   4.218   4.914   5.957
   69ARG      N  912   4.261   5.007   5.755
   69ARG      H  913   4.320   4.990   5.675
   69ARG     CA  914   4.204   5.139   5.770
   69ARG     HA  915   4.215   5.166   5.875
   69ARG     CB  916   4.291   5.228   5.682
   69ARG    HB1  917   4.394   5.192   5.686
   69ARG    HB2  918   4.287   5.332   5.717
   69ARG     CG  919   4.253   5.228   5.534
   69ARG    HG1  920   4.161   5.283   5.517
   69ARG    HG2  921   4.226   5.125   5.510
   69ARG     CD  922   4.372   5.273   5.450
   69ARG    HD1  923   4.441   5.191   5.430
   69ARG    HD2  924   4.413   5.359   5.504
   69ARG     NE  925   4.321   5.314   5.319
   69ARG     HE  926   4.223   5.310   5.297
   69ARG     CZ  927   4.411   5.337   5.222
   69ARG    NH1  928   4.544   5.329   5.237
   69ARG   HH11  929   4.580   5.328   5.331
   69ARG   HH12  930   4.611   5.342   5.163
   69ARG    NH2  931   4.369   5.374   5.101
   69ARG   HH21  932   4.269   5.365   5.085
   69ARG   HH22  933   4.439   5.389   5.030
   69ARG      C  934   4.056   5.146   5.734
   69ARG      O  935   4.007   5.052   5.671
   70GLU      N  936   3.982   5.253   5.765
   70GLU      H  937   4.020   5.319   5.831
   70GLU     CA  938   3.841   5.261   5.734
   70GLU     HA  939   3.808   5.158   5.739
   70GLU     CB  940   3.778   5.331   5.854
   70GLU    HB1  941   3.812   5.281   5.945
   70GLU    HB2  942   3.670   5.319   5.867
   70GLU     CG  943   3.807   5.480   5.852
   70GLU    HG1  944   3.760   5.524   5.764
   70GLU    HG2  945   3.914   5.502   5.855
   70GLU     CD  946   3.758   5.553   5.976
   70GLU    OE1  947   3.740   5.677   5.979
   70GLU    OE2  948   3.744   5.485   6.080
   70GLU      C  949   3.820   5.318   5.594
   70GLU      O  950   3.715   5.280   5.543
   71ARG      N  951   3.905   5.405   5.540
   71ARG      H  952   3.981   5.446   5.593
   71ARG     CA  953   3.880   5.459   5.408
   71ARG     HA  954   3.773   5.479   5.413
   71ARG     CB  955   3.957   5.588   5.384
   71ARG    HB1  956   3.957   5.652   5.473
   71ARG    HB2  957   3.919   5.643   5.298
   71ARG     CG  958   4.104   5.559   5.353
   71ARG    HG1  959   4.112   5.493   5.267
   71ARG    HG2  960   4.158   5.510   5.435
   71ARG     CD  961   4.174   5.691   5.325
   71ARG    HD1  962   4.153   5.754   5.412
   71ARG    HD2  963   4.132   5.741   5.238
   71ARG     NE  964   4.318   5.670   5.311
   71ARG     HE  965   4.357   5.684   5.219
   71ARG     CZ  966   4.409   5.651   5.408
   71ARG    NH1  967   4.381   5.640   5.538
   71ARG   HH11  968   4.283   5.634   5.562
   71ARG   HH12  969   4.453   5.606   5.599
   71ARG    NH2  970   4.536   5.655   5.365
   71ARG   HH21  971   4.554   5.673   5.267
   71ARG   HH22  972   4.611   5.653   5.433
   71ARG      C  973   3.904   5.349   5.306
   71ARG      O  974   3.963   5.248   5.343
   72PRO      N  975   3.865   5.361   5.179
   72PRO     CD  976   3.799   5.476   5.120
   72PRO    HD1  977   3.877   5.535   5.071
   72PRO    HD2  978   3.742   5.546   5.180
   72PRO     CG  979   3.697   5.415   5.024
   72PRO    HG1  980   3.669   5.477   4.939
   72PRO    HG2  981   3.608   5.372   5.071
   72PRO     CB  982   3.784   5.305   4.964
   72PRO    HB1  983   3.845   5.354   4.887
   72PRO    HB2  984   3.715   5.226   4.933
   72PRO     CA  985   3.875   5.258   5.077
   72PRO     HA  986   3.839   5.172   5.134
   72PRO      C  987   4.018   5.238   5.030
   72PRO      O  988   4.103   5.318   5.066
   73TYR      N  989   4.051   5.143   4.942
   73TYR      H  990   3.971   5.089   4.913
   73TYR     CA  991   4.179   5.104   4.887
   73TYR     HA  992   4.257   5.171   4.924
   73TYR     CB  993   4.202   4.960   4.932
   73TYR    HB1  994   4.280   4.915   4.871
   73TYR    HB2  995   4.106   4.909   4.925
   73TYR     CG  996   4.251   4.959   5.074
   73TYR    CD1  997   4.387   4.984   5.096
   73TYR    HD1  998   4.448   5.019   5.014
   73TYR    CE1  999   4.438   4.964   5.225
   73TYR    HE1 1000   4.541   4.973   5.255
   73TYR     CZ 1001   4.346   4.933   5.328
   73TYR     OH 1002   4.388   4.915   5.457
   73TYR     HH 1003   4.484   4.911   5.455
   73TYR    CE2 1004   4.209   4.918   5.301
   73TYR    HE2 1005   4.139   4.882   5.375
   73TYR    CD2 1006   4.154   4.940   5.174
   73TYR    HD2 1007   4.050   4.917   5.158
   73TYR      C 1008   4.181   5.109   4.735
   73TYR    OC1 1009   4.086   5.070   4.664
   73TYR    OC2 1010   4.291   5.147   4.689
   9.00019   9.00019   9.00019
