# Supplementary material for: Dynamic yet well-defined organization of the FUS RGG3 dense phase
Source: Commun Chem. 2026 Mar 21;9:177. doi: 10.1038/s42004-026-01974-z (PMC13172571; doi:10.1038/s42004-026-01974-z)
Supplement: Supplementary file 4 — Supplementary Data 1 [file 42004_2026_1974_MOESM4_ESM.zip › supplemetary_data/RGG3_single_2_1us_nowater_start.gro]

Generated by trjconv : Protein in water t=   0.00000
 1010
    1GLY      N    1   2.983   4.582   5.054
    1GLY     H1    2   3.009   4.508   4.990
    1GLY     H2    3   2.886   4.556   5.055
    1GLY     H3    4   2.996   4.672   5.011
    1GLY     CA    5   3.024   4.586   5.196
    1GLY    HA1    6   3.046   4.489   5.240
    1GLY    HA2    7   2.942   4.625   5.255
    1GLY      C    8   3.143   4.679   5.216
    1GLY      O    9   3.206   4.728   5.123
    2PRO      N   10   3.182   4.698   5.342
    2PRO     CD   11   3.100   4.676   5.459
    2PRO    HD1   12   3.071   4.571   5.466
    2PRO    HD2   13   3.021   4.751   5.468
    2PRO     CG   14   3.193   4.699   5.578
    2PRO    HG1   15   3.246   4.604   5.588
    2PRO    HG2   16   3.149   4.729   5.673
    2PRO     CB   17   3.287   4.807   5.525
    2PRO    HB1   18   3.380   4.812   5.582
    2PRO    HB2   19   3.243   4.906   5.529
    2PRO     CA   20   3.301   4.774   5.376
    2PRO     HA   21   3.296   4.868   5.321
    2PRO      C   22   3.425   4.699   5.331
    2PRO      O   23   3.418   4.578   5.308
    3GLY      N   24   3.543   4.761   5.319
    3GLY      H   25   3.550   4.860   5.337
    3GLY     CA   26   3.656   4.712   5.244
    3GLY    HA1   27   3.624   4.638   5.171
    3GLY    HA2   28   3.717   4.657   5.316
    3GLY      C   29   3.743   4.815   5.173
    3GLY      O   30   3.713   4.931   5.147
    4GLY      N   31   3.852   4.757   5.121
    4GLY      H   32   3.877   4.669   5.164
    4GLY     CA   33   3.946   4.828   5.037
    4GLY    HA1   34   3.900   4.913   4.986
    4GLY    HA2   35   3.961   4.762   4.952
    4GLY      C   36   4.077   4.859   5.107
    4GLY      O   37   4.146   4.942   5.048
    5GLY      N   38   4.112   4.801   5.222
    5GLY      H   39   4.054   4.739   5.276
    5GLY     CA   40   4.247   4.812   5.275
    5GLY    HA1   41   4.248   4.775   5.377
    5GLY    HA2   42   4.274   4.917   5.284
    5GLY      C   43   4.359   4.747   5.195
    5GLY      O   44   4.346   4.654   5.116
    6PRO      N   45   4.482   4.794   5.220
    6PRO     CD   46   4.596   4.711   5.189
    6PRO    HD1   47   4.607   4.697   5.081
    6PRO    HD2   48   4.594   4.618   5.245
    6PRO     CG   49   4.722   4.788   5.229
    6PRO    HG1   50   4.768   4.845   5.147
    6PRO    HG2   51   4.790   4.720   5.280
    6PRO     CB   52   4.676   4.887   5.335
    6PRO    HB1   53   4.732   4.978   5.355
    6PRO    HB2   54   4.678   4.826   5.425
    6PRO     CA   55   4.526   4.899   5.310
    6PRO     HA   56   4.483   4.880   5.408
    6PRO      C   57   4.490   5.034   5.250
    6PRO      O   58   4.528   5.060   5.136
    7GLY      N   59   4.420   5.116   5.328
    7GLY      H   60   4.412   5.090   5.426
    7GLY     CA   61   4.375   5.246   5.284
    7GLY    HA1   62   4.462   5.303   5.251
    7GLY    HA2   63   4.340   5.308   5.367
    7GLY      C   64   4.275   5.237   5.169
    7GLY      O   65   4.311   5.238   5.052
    8GLY      N   66   4.147   5.232   5.207
    8GLY      H   67   4.132   5.236   5.307
    8GLY     CA   68   4.033   5.239   5.117
    8GLY    HA1   69   3.946   5.223   5.181
    8GLY    HA2   70   4.029   5.159   5.043
    8GLY      C   71   4.017   5.381   5.066
    8GLY      O   72   4.068   5.478   5.123
    9SER      N   73   3.934   5.392   4.962
    9SER      H   74   3.894   5.303   4.936
    9SER     CA   75   3.886   5.512   4.897
    9SER     HA   76   3.947   5.539   4.811
    9SER     CB   77   3.753   5.485   4.826
    9SER    HB1   78   3.716   5.582   4.793
    9SER    HB2   79   3.675   5.445   4.890
    9SER     OG   80   3.776   5.404   4.713
    9SER     HG   81   3.714   5.433   4.646
    9SER      C   82   3.857   5.636   4.981
    9SER      O   83   3.854   5.748   4.930
   10HIS      N   84   3.837   5.614   5.111
   10HIS      H   85   3.831   5.520   5.146
   10HIS     CA   86   3.808   5.713   5.213
   10HIS     HA   87   3.866   5.804   5.195
   10HIS     CB   88   3.664   5.760   5.203
   10HIS    HB1   89   3.602   5.671   5.209
   10HIS    HB2   90   3.664   5.813   5.107
   10HIS     CG   91   3.623   5.860   5.308
   10HIS    ND1   92   3.498   5.856   5.368
   10HIS    CE1   93   3.496   5.956   5.457
   10HIS    HE1   94   3.417   5.970   5.529
   10HIS    NE2   95   3.616   6.016   5.453
   10HIS    HE2   96   3.655   6.075   5.526
   10HIS    CD2   97   3.703   5.957   5.364
   10HIS    HD2   98   3.805   5.982   5.338
   10HIS      C   99   3.848   5.678   5.356
   10HIS      O  100   3.926   5.758   5.408
   11MET      N  101   3.796   5.571   5.416
   11MET      H  102   3.726   5.522   5.362
   11MET     CA  103   3.812   5.540   5.557
   11MET     HA  104   3.731   5.473   5.584
   11MET     CB  105   3.942   5.464   5.581
   11MET    HB1  106   3.927   5.365   5.537
   11MET    HB2  107   3.953   5.436   5.686
   11MET     CG  108   4.074   5.532   5.546
   11MET    HG1  109   4.084   5.631   5.590
   11MET    HG2  110   4.064   5.540   5.438
   11MET     SD  111   4.228   5.442   5.573
   11MET     CE  112   4.243   5.482   5.749
   11MET    HE1  113   4.224   5.586   5.774
   11MET    HE2  114   4.175   5.417   5.804
   11MET    HE3  115   4.345   5.452   5.774
   11MET      C  116   3.792   5.644   5.667
   11MET      O  117   3.867   5.653   5.763
   12GLY      N  118   3.692   5.726   5.635
   12GLY      H  119   3.647   5.713   5.546
   12GLY     CA  120   3.636   5.825   5.725
   12GLY    HA1  121   3.536   5.843   5.686
   12GLY    HA2  122   3.698   5.915   5.724
   12GLY      C  123   3.623   5.771   5.866
   12GLY      O  124   3.588   5.657   5.896
   13GLY      N  125   3.663   5.852   5.965
   13GLY      H  126   3.689   5.944   5.934
   13GLY     CA  127   3.678   5.816   6.104
   13GLY    HA1  128   3.603   5.744   6.138
   13GLY    HA2  129   3.663   5.910   6.157
   13GLY      C  130   3.813   5.755   6.142
   13GLY      O  131   3.824   5.712   6.256
   14ASN      N  132   3.909   5.739   6.051
   14ASN      H  133   3.884   5.757   5.955
   14ASN     CA  134   4.050   5.719   6.078
   14ASN     HA  135   4.070   5.744   6.182
   14ASN     CB  136   4.096   5.574   6.059
   14ASN    HB1  137   4.089   5.547   5.954
   14ASN    HB2  138   4.036   5.504   6.117
   14ASN     CG  139   4.239   5.559   6.111
   14ASN    OD1  140   4.333   5.542   6.034
   14ASN    ND2  141   4.254   5.574   6.242
   14ASN   HD21  142   4.171   5.590   6.298
   14ASN   HD22  143   4.346   5.584   6.283
   14ASN      C  144   4.137   5.809   5.991
   14ASN      O  145   4.223   5.881   6.040
   15TYR      N  146   4.096   5.823   5.865
   15TYR      H  147   4.023   5.762   5.830
   15TYR     CA  148   4.145   5.928   5.777
   15TYR     HA  149   4.253   5.935   5.793
   15TYR     CB  150   4.124   5.874   5.636
   15TYR    HB1  151   4.028   5.824   5.630
   15TYR    HB2  152   4.197   5.797   5.609
   15TYR     CG  153   4.120   5.984   5.532
   15TYR    CD1  154   4.007   6.058   5.497
   15TYR    HD1  155   3.910   6.028   5.534
   15TYR    CE1  156   4.021   6.166   5.409
   15TYR    HE1  157   3.936   6.224   5.375
   15TYR     CZ  158   4.147   6.217   5.372
   15TYR     OH  159   4.156   6.331   5.297
   15TYR     HH  160   4.237   6.380   5.314
   15TYR    CE2  161   4.259   6.140   5.408
   15TYR    HE2  162   4.360   6.169   5.385
   15TYR    CD2  163   4.246   6.025   5.488
   15TYR    HD2  164   4.337   5.979   5.524
   15TYR      C  165   4.068   6.054   5.813
   15TYR      O  166   3.955   6.046   5.861
   16GLY      N  167   4.127   6.170   5.784
   16GLY      H  168   4.222   6.168   5.750
   16GLY     CA  169   4.077   6.306   5.782
   16GLY    HA1  170   4.022   6.328   5.874
   16GLY    HA2  171   3.995   6.294   5.711
   16GLY      C  172   4.172   6.418   5.747
   16GLY      O  173   4.246   6.458   5.837
   17ASP      N  174   4.167   6.468   5.623
   17ASP      H  175   4.095   6.432   5.563
   17ASP     CA  176   4.241   6.589   5.592
   17ASP     HA  177   4.220   6.653   5.678
   17ASP     CB  178   4.389   6.557   5.571
   17ASP    HB1  179   4.432   6.534   5.668
   17ASP    HB2  180   4.437   6.648   5.536
   17ASP     CG  181   4.419   6.448   5.469
   17ASP    OD1  182   4.490   6.353   5.508
   17ASP    OD2  183   4.400   6.470   5.348
   17ASP      C  184   4.185   6.670   5.476
   17ASP      O  185   4.208   6.790   5.470
   18ASP      N  186   4.103   6.607   5.391
   18ASP      H  187   4.081   6.509   5.392
   18ASP     CA  188   4.029   6.675   5.286
   18ASP     HA  189   4.060   6.779   5.276
   18ASP     CB  190   4.057   6.602   5.155
   18ASP    HB1  191   3.985   6.520   5.154
   18ASP    HB2  192   4.160   6.568   5.166
   18ASP     CG  193   4.034   6.678   5.025
   18ASP    OD1  194   3.967   6.783   5.032
   18ASP    OD2  195   4.082   6.633   4.919
   18ASP      C  196   3.879   6.671   5.312
   18ASP      O  197   3.819   6.563   5.313
   19ARG      N  198   3.817   6.788   5.326
   19ARG      H  199   3.873   6.871   5.336
   19ARG     CA  200   3.677   6.795   5.362
   19ARG     HA  201   3.661   6.722   5.442
   19ARG     CB  202   3.638   6.926   5.430
   19ARG    HB1  203   3.649   7.007   5.358
   19ARG    HB2  204   3.710   6.937   5.511
   19ARG     CG  205   3.504   6.937   5.501
   19ARG    HG1  206   3.502   6.863   5.581
   19ARG    HG2  207   3.424   6.926   5.427
   19ARG     CD  208   3.501   7.077   5.563
   19ARG    HD1  209   3.502   7.143   5.477
   19ARG    HD2  210   3.594   7.092   5.618
   19ARG     NE  211   3.385   7.096   5.651
   19ARG     HE  212   3.332   7.012   5.667
   19ARG     CZ  213   3.329   7.205   5.704
   19ARG    NH1  214   3.387   7.326   5.713
   19ARG   HH11  215   3.484   7.334   5.688
   19ARG   HH12  216   3.335   7.393   5.767
   19ARG    NH2  217   3.208   7.187   5.759
   19ARG   HH21  218   3.158   7.099   5.756
   19ARG   HH22  219   3.155   7.267   5.791
   19ARG      C  220   3.584   6.770   5.243
   19ARG      O  221   3.465   6.745   5.257
   20ARG      N  222   3.634   6.764   5.120
   20ARG      H  223   3.733   6.781   5.107
   20ARG     CA  224   3.557   6.750   4.998
   20ARG     HA  225   3.496   6.840   4.997
   20ARG     CB  226   3.659   6.755   4.883
   20ARG    HB1  227   3.735   6.833   4.892
   20ARG    HB2  228   3.598   6.788   4.799
   20ARG     CG  229   3.717   6.621   4.841
   20ARG    HG1  230   3.630   6.562   4.812
   20ARG    HG2  231   3.764   6.572   4.927
   20ARG     CD  232   3.823   6.626   4.732
   20ARG    HD1  233   3.847   6.521   4.712
   20ARG    HD2  234   3.907   6.685   4.769
   20ARG     NE  235   3.768   6.683   4.609
   20ARG     HE  236   3.673   6.660   4.584
   20ARG     CZ  237   3.820   6.781   4.534
   20ARG    NH1  238   3.943   6.833   4.548
   20ARG   HH11  239   3.991   6.814   4.635
   20ARG   HH12  240   3.985   6.901   4.487
   20ARG    NH2  241   3.755   6.832   4.428
   20ARG   HH21  242   3.660   6.804   4.407
   20ARG   HH22  243   3.798   6.899   4.366
   20ARG      C  244   3.457   6.636   4.989
   20ARG      O  245   3.479   6.531   5.049
   21GLY      N  246   3.358   6.649   4.900
   21GLY      H  247   3.361   6.735   4.847
   21GLY     CA  248   3.260   6.545   4.876
   21GLY    HA1  249   3.185   6.575   4.803
   21GLY    HA2  250   3.203   6.530   4.968
   21GLY      C  251   3.312   6.407   4.839
   21GLY      O  252   3.246   6.311   4.878
   22GLY      N  253   3.423   6.407   4.765
   22GLY      H  254   3.467   6.493   4.736
   22GLY     CA  255   3.466   6.278   4.714
   22GLY    HA1  256   3.392   6.236   4.645
   22GLY    HA2  257   3.473   6.208   4.797
   22GLY      C  258   3.605   6.277   4.652
   22GLY      O  259   3.641   6.370   4.580
   23ARG      N  260   3.691   6.181   4.686
   23ARG      H  261   3.654   6.117   4.754
   23ARG     CA  262   3.830   6.166   4.650
   23ARG     HA  263   3.857   6.264   4.611
   23ARG     CB  264   3.918   6.136   4.771
   23ARG    HB1  265   4.022   6.132   4.739
   23ARG    HB2  266   3.889   6.041   4.815
   23ARG     CG  267   3.904   6.253   4.868
   23ARG    HG1  268   3.802   6.285   4.887
   23ARG    HG2  269   3.958   6.333   4.819
   23ARG     CD  270   3.976   6.229   5.001
   23ARG    HD1  271   3.913   6.171   5.068
   23ARG    HD2  272   3.998   6.329   5.036
   23ARG     NE  273   4.107   6.164   4.986
   23ARG     HE  274   4.117   6.068   5.015
   23ARG     CZ  275   4.221   6.234   4.979
   23ARG    NH1  276   4.236   6.365   4.953
   23ARG   HH11  277   4.160   6.429   4.939
   23ARG   HH12  278   4.327   6.399   4.980
   23ARG    NH2  279   4.332   6.161   4.993
   23ARG   HH21  280   4.341   6.063   5.014
   23ARG   HH22  281   4.420   6.206   4.970
   23ARG      C  282   3.857   6.064   4.539
   23ARG      O  283   3.803   5.954   4.536
   24GLY      N  284   3.951   6.096   4.450
   24GLY      H  285   4.002   6.181   4.471
   24GLY     CA  286   3.978   6.036   4.321
   24GLY    HA1  287   4.026   5.940   4.340
   24GLY    HA2  288   4.047   6.096   4.263
   24GLY      C  289   3.854   6.022   4.234
   24GLY      O  290   3.852   5.929   4.154
   25GLY      N  291   3.751   6.105   4.252
   25GLY      H  292   3.768   6.176   4.321
   25GLY     CA  293   3.621   6.098   4.188
   25GLY    HA1  294   3.636   6.081   4.081
   25GLY    HA2  295   3.575   6.196   4.204
   25GLY      C  296   3.531   5.995   4.254
   25GLY      O  297   3.530   5.989   4.376
   26TYR      N  298   3.440   5.930   4.180
   26TYR      H  299   3.426   5.964   4.086
   26TYR     CA  300   3.342   5.841   4.239
   26TYR     HA  301   3.281   5.884   4.318
   26TYR     CB  302   3.234   5.795   4.141
   26TYR    HB1  303   3.188   5.886   4.103
   26TYR    HB2  304   3.154   5.754   4.202
   26TYR     CG  305   3.256   5.709   4.018
   26TYR    CD1  306   3.362   5.735   3.930
   26TYR    HD1  307   3.426   5.819   3.951
   26TYR    CE1  308   3.372   5.671   3.806
   26TYR    HE1  309   3.453   5.697   3.740
   26TYR     CZ  310   3.260   5.596   3.763
   26TYR     OH  311   3.251   5.554   3.634
   26TYR     HH  312   3.170   5.508   3.609
   26TYR    CE2  313   3.151   5.570   3.848
   26TYR    HE2  314   3.062   5.522   3.809
   26TYR    CD2  315   3.157   5.619   3.979
   26TYR    HD2  316   3.071   5.604   4.043
   26TYR      C  317   3.415   5.729   4.311
   26TYR      O  318   3.468   5.637   4.250
   27ASP      N  319   3.417   5.733   4.445
   27ASP      H  320   3.398   5.821   4.491
   27ASP     CA  321   3.469   5.629   4.532
   27ASP     HA  322   3.477   5.672   4.632
   27ASP     CB  323   3.368   5.519   4.563
   27ASP    HB1  324   3.407   5.463   4.648
   27ASP    HB2  325   3.360   5.455   4.475
   27ASP     CG  326   3.228   5.567   4.600
   27ASP    OD1  327   3.211   5.686   4.635
   27ASP    OD2  328   3.135   5.484   4.591
   27ASP      C  329   3.609   5.583   4.495
   27ASP      O  330   3.639   5.464   4.501
   28ARG      N  331   3.698   5.671   4.449
   28ARG      H  332   3.666   5.767   4.447
   28ARG     CA  333   3.833   5.644   4.406
   28ARG     HA  334   3.873   5.733   4.357
   28ARG     CB  335   3.925   5.611   4.523
   28ARG    HB1  336   3.942   5.504   4.532
   28ARG    HB2  337   3.888   5.655   4.616
   28ARG     CG  338   4.065   5.669   4.511
   28ARG    HG1  339   4.067   5.775   4.485
   28ARG    HG2  340   4.113   5.617   4.428
   28ARG     CD  341   4.152   5.657   4.636
   28ARG    HD1  342   4.094   5.705   4.715
   28ARG    HD2  343   4.253   5.693   4.617
   28ARG     NE  344   4.173   5.518   4.677
   28ARG     HE  345   4.141   5.442   4.619
   28ARG     CZ  346   4.238   5.470   4.783
   28ARG    NH1  347   4.240   5.338   4.807
   28ARG   HH11  348   4.180   5.272   4.758
   28ARG   HH12  349   4.276   5.309   4.897
   28ARG    NH2  350   4.303   5.553   4.866
   28ARG   HH21  351   4.302   5.653   4.849
   28ARG   HH22  352   4.376   5.509   4.920
   28ARG      C  353   3.840   5.541   4.294
   28ARG      O  354   3.947   5.483   4.274
   29GLY      N  355   3.730   5.504   4.228
   29GLY      H  356   3.651   5.560   4.258
   29GLY     CA  357   3.721   5.396   4.133
   29GLY    HA1  358   3.798   5.391   4.055
   29GLY    HA2  359   3.629   5.414   4.077
   29GLY      C  360   3.716   5.253   4.186
   29GLY      O  361   3.740   5.161   4.110
   30GLY      N  362   3.670   5.240   4.311
   30GLY      H  363   3.662   5.323   4.368
   30GLY     CA  364   3.662   5.113   4.381
   30GLY    HA1  365   3.626   5.030   4.319
   30GLY    HA2  366   3.592   5.123   4.464
   30GLY      C  367   3.793   5.062   4.439
   30GLY      O  368   3.883   5.144   4.452
   31TYR      N  369   3.793   4.932   4.467
   31TYR      H  370   3.708   4.877   4.467
   31TYR     CA  371   3.909   4.870   4.528
   31TYR     HA  372   4.002   4.924   4.511
   31TYR     CB  373   3.890   4.870   4.680
   31TYR    HB1  374   3.882   4.971   4.719
   31TYR    HB2  375   3.979   4.828   4.727
   31TYR     CG  376   3.770   4.803   4.742
   31TYR    CD1  377   3.770   4.663   4.750
   31TYR    HD1  378   3.840   4.605   4.692
   31TYR    CE1  379   3.667   4.596   4.817
   31TYR    HE1  380   3.673   4.490   4.837
   31TYR     CZ  381   3.573   4.669   4.892
   31TYR     OH  382   3.476   4.598   4.957
   31TYR     HH  383   3.389   4.639   4.952
   31TYR    CE2  384   3.567   4.809   4.882
   31TYR    HE2  385   3.497   4.864   4.944
   31TYR    CD2  386   3.664   4.871   4.802
   31TYR    HD2  387   3.666   4.979   4.797
   31TYR      C  388   3.924   4.732   4.465
   31TYR      O  389   4.027   4.669   4.490
   32ARG      N  390   3.831   4.681   4.385
   32ARG      H  391   3.751   4.736   4.358
   32ARG     CA  392   3.834   4.551   4.321
   32ARG     HA  393   3.863   4.473   4.392
   32ARG     CB  394   3.694   4.523   4.267
   32ARG    HB1  395   3.659   4.607   4.207
   32ARG    HB2  396   3.622   4.511   4.349
   32ARG     CG  397   3.678   4.401   4.178
   32ARG    HG1  398   3.718   4.326   4.247
   32ARG    HG2  399   3.737   4.410   4.087
   32ARG     CD  400   3.535   4.362   4.139
   32ARG    HD1  401   3.469   4.449   4.131
   32ARG    HD2  402   3.501   4.292   4.215
   32ARG     NE  403   3.527   4.289   4.013
   32ARG     HE  404   3.539   4.189   4.009
   32ARG     CZ  405   3.513   4.339   3.889
   32ARG    NH1  406   3.506   4.470   3.864
   32ARG   HH11  407   3.522   4.533   3.941
   32ARG   HH12  408   3.494   4.511   3.772
   32ARG    NH2  409   3.517   4.255   3.785
   32ARG   HH21  410   3.535   4.156   3.791
   32ARG   HH22  411   3.500   4.300   3.696
   32ARG      C  412   3.948   4.534   4.222
   32ARG      O  413   4.009   4.428   4.211
   33GLY      N  414   3.982   4.642   4.151
   33GLY      H  415   3.919   4.721   4.148
   33GLY     CA  416   4.099   4.653   4.067
   33GLY    HA1  417   4.103   4.754   4.025
   33GLY    HA2  418   4.101   4.589   3.979
   33GLY      C  419   4.234   4.630   4.133
   33GLY      O  420   4.308   4.537   4.099
   34ARG      N  421   4.259   4.703   4.241
   34ARG      H  422   4.188   4.772   4.264
   34ARG     CA  423   4.375   4.678   4.324
   34ARG     HA  424   4.467   4.689   4.267
   34ARG     CB  425   4.377   4.790   4.428
   34ARG    HB1  426   4.448   4.772   4.509
   34ARG    HB2  427   4.277   4.783   4.469
   34ARG     CG  428   4.410   4.927   4.368
   34ARG    HG1  429   4.350   4.946   4.279
   34ARG    HG2  430   4.515   4.925   4.341
   34ARG     CD  431   4.376   5.037   4.468
   34ARG    HD1  432   4.449   5.035   4.549
   34ARG    HD2  433   4.275   5.022   4.505
   34ARG     NE  434   4.374   5.169   4.403
   34ARG     HE  435   4.286   5.196   4.363
   34ARG     CZ  436   4.470   5.262   4.402
   34ARG    NH1  437   4.586   5.252   4.469
   34ARG   HH11  438   4.611   5.174   4.527
   34ARG   HH12  439   4.651   5.329   4.476
   34ARG    NH2  440   4.457   5.380   4.339
   34ARG   HH21  441   4.375   5.401   4.284
   34ARG   HH22  442   4.522   5.455   4.356
   34ARG      C  443   4.369   4.539   4.385
   34ARG      O  444   4.469   4.475   4.416
   35GLY      N  445   4.248   4.489   4.411
   35GLY      H  446   4.172   4.554   4.396
   35GLY     CA  447   4.211   4.358   4.461
   35GLY    HA1  448   4.104   4.350   4.479
   35GLY    HA2  449   4.259   4.343   4.558
   35GLY      C  450   4.242   4.245   4.364
   35GLY      O  451   4.269   4.134   4.409
   36GLY      N  452   4.277   4.274   4.239
   36GLY      H  453   4.242   4.359   4.198
   36GLY     CA  454   4.341   4.178   4.151
   36GLY    HA1  455   4.359   4.224   4.054
   36GLY    HA2  456   4.281   4.090   4.129
   36GLY      C  457   4.483   4.133   4.182
   36GLY      O  458   4.509   4.014   4.162
   37ASP      N  459   4.563   4.225   4.236
   37ASP      H  460   4.532   4.320   4.249
   37ASP     CA  461   4.701   4.202   4.274
   37ASP     HA  462   4.734   4.108   4.231
   37ASP     CB  463   4.788   4.311   4.211
   37ASP    HB1  464   4.889   4.305   4.251
   37ASP    HB2  465   4.757   4.413   4.234
   37ASP     CG  466   4.795   4.299   4.059
   37ASP    OD1  467   4.878   4.225   4.003
   37ASP    OD2  468   4.711   4.365   3.994
   37ASP      C  469   4.724   4.202   4.425
   37ASP      O  470   4.822   4.262   4.469
   38ARG      N  471   4.621   4.157   4.498
   38ARG      H  472   4.541   4.121   4.449
   38ARG     CA  473   4.626   4.136   4.641
   38ARG     HA  474   4.726   4.151   4.682
   38ARG     CB  475   4.539   4.237   4.716
   38ARG    HB1  476   4.521   4.208   4.819
   38ARG    HB2  477   4.447   4.249   4.658
   38ARG     CG  478   4.597   4.378   4.728
   38ARG    HG1  479   4.648   4.399   4.634
   38ARG    HG2  480   4.669   4.365   4.808
   38ARG     CD  481   4.495   4.482   4.774
   38ARG    HD1  482   4.450   4.439   4.863
   38ARG    HD2  483   4.415   4.493   4.700
   38ARG     NE  484   4.558   4.612   4.798
   38ARG     HE  485   4.658   4.619   4.782
   38ARG     CZ  486   4.504   4.734   4.801
   38ARG    NH1  487   4.373   4.757   4.790
   38ARG   HH11  488   4.316   4.674   4.797
   38ARG   HH12  489   4.339   4.852   4.794
   38ARG    NH2  490   4.590   4.837   4.809
   38ARG   HH21  491   4.690   4.824   4.816
   38ARG   HH22  492   4.546   4.926   4.830
   38ARG      C  493   4.570   4.003   4.688
   38ARG      O  494   4.498   3.932   4.618
   39GLY      N  495   4.617   3.955   4.803
   39GLY      H  496   4.667   4.015   4.867
   39GLY     CA  497   4.603   3.815   4.838
   39GLY    HA1  498   4.699   3.765   4.821
   39GLY    HA2  499   4.529   3.762   4.778
   39GLY      C  500   4.551   3.799   4.980
   39GLY      O  501   4.481   3.883   5.035
   40GLY      N  502   4.588   3.683   5.034
   40GLY      H  503   4.557   3.667   5.129
   40GLY     CA  504   4.669   3.574   4.981
   40GLY    HA1  505   4.635   3.544   4.882
   40GLY    HA2  506   4.644   3.489   5.044
   40GLY      C  507   4.821   3.586   4.984
   40GLY      O  508   4.878   3.694   4.994
   41PHE      N  509   4.882   3.468   4.969
   41PHE      H  510   4.821   3.391   4.946
   41PHE     CA  511   5.021   3.443   4.934
   41PHE     HA  512   5.080   3.486   5.014
   41PHE     CB  513   5.045   3.292   4.938
   41PHE    HB1  514   4.990   3.244   4.857
   41PHE    HB2  515   5.000   3.254   5.029
   41PHE     CG  516   5.188   3.248   4.916
   41PHE    CD1  517   5.286   3.315   4.991
   41PHE    HD1  518   5.261   3.379   5.074
   41PHE    CE1  519   5.418   3.272   4.980
   41PHE    HE1  520   5.502   3.315   5.034
   41PHE     CZ  521   5.457   3.187   4.876
   41PHE     HZ  522   5.563   3.168   4.864
   41PHE    CE2  523   5.362   3.124   4.795
   41PHE    HE2  524   5.390   3.044   4.728
   41PHE    CD2  525   5.228   3.149   4.826
   41PHE    HD2  526   5.149   3.098   4.772
   41PHE      C  527   5.055   3.501   4.798
   41PHE      O  528   4.967   3.517   4.713
   42ARG      N  529   5.182   3.531   4.772
   42ARG      H  530   5.249   3.509   4.845
   42ARG     CA  531   5.233   3.587   4.648
   42ARG     HA  532   5.179   3.680   4.630
   42ARG     CB  533   5.383   3.616   4.657
   42ARG    HB1  534   5.413   3.607   4.552
   42ARG    HB2  535   5.426   3.531   4.710
   42ARG     CG  536   5.415   3.755   4.710
   42ARG    HG1  537   5.381   3.771   4.812
   42ARG    HG2  538   5.374   3.836   4.650
   42ARG     CD  539   5.566   3.775   4.701
   42ARG    HD1  540   5.593   3.879   4.718
   42ARG    HD2  541   5.600   3.737   4.605
   42ARG     NE  542   5.622   3.685   4.803
   42ARG     HE  543   5.613   3.716   4.899
   42ARG     CZ  544   5.700   3.578   4.784
   42ARG    NH1  545   5.717   3.521   4.664
   42ARG   HH11  546   5.685   3.563   4.578
   42ARG   HH12  547   5.785   3.447   4.659
   42ARG    NH2  548   5.746   3.508   4.889
   42ARG   HH21  549   5.746   3.555   4.978
   42ARG   HH22  550   5.795   3.420   4.887
   42ARG      C  551   5.197   3.494   4.533
   42ARG      O  552   5.199   3.372   4.545
   43GLY      N  553   5.181   3.560   4.418
   43GLY      H  554   5.187   3.661   4.414
   43GLY     CA  555   5.122   3.482   4.311
   43GLY    HA1  556   5.138   3.374   4.309
   43GLY    HA2  557   5.172   3.510   4.218
   43GLY      C  558   4.971   3.498   4.303
   43GLY      O  559   4.909   3.544   4.398
   44GLY      N  560   4.910   3.448   4.195
   44GLY      H  561   4.968   3.413   4.120
   44GLY     CA  562   4.766   3.439   4.177
   44GLY    HA1  563   4.719   3.388   4.261
   44GLY    HA2  564   4.758   3.373   4.091
   44GLY      C  565   4.702   3.575   4.156
   44GLY      O  566   4.773   3.672   4.130
   45ARG      N  567   4.569   3.577   4.156
   45ARG      H  568   4.529   3.669   4.143
   45ARG     CA  569   4.468   3.483   4.199
   45ARG     HA  570   4.368   3.526   4.202
   45ARG     CB  571   4.464   3.362   4.105
   45ARG    HB1  572   4.527   3.280   4.138
   45ARG    HB2  573   4.504   3.392   4.008
   45ARG     CG  574   4.323   3.309   4.078
   45ARG    HG1  575   4.263   3.397   4.055
   45ARG    HG2  576   4.292   3.253   4.166
   45ARG     CD  577   4.325   3.204   3.967
   45ARG    HD1  578   4.396   3.126   3.994
   45ARG    HD2  579   4.357   3.251   3.874
   45ARG     NE  580   4.192   3.146   3.946
   45ARG     HE  581   4.173   3.064   4.001
   45ARG     CZ  582   4.086   3.200   3.884
   45ARG    NH1  583   4.109   3.311   3.812
   45ARG   HH11  584   4.203   3.348   3.811
   45ARG   HH12  585   4.039   3.349   3.750
   45ARG    NH2  586   3.961   3.153   3.884
   45ARG   HH21  587   3.935   3.060   3.913
   45ARG   HH22  588   3.890   3.195   3.826
   45ARG      C  589   4.487   3.435   4.342
   45ARG      O  590   4.429   3.333   4.379
   46GLY      N  591   4.580   3.491   4.418
   46GLY      H  592   4.619   3.581   4.394
   46GLY     CA  593   4.638   3.431   4.537
   46GLY    HA1  594   4.566   3.404   4.614
   46GLY    HA2  595   4.701   3.504   4.589
   46GLY      C  596   4.718   3.303   4.515
   46GLY      O  597   4.688   3.216   4.434
   47GLY      N  598   4.828   3.288   4.590
   47GLY      H  599   4.870   3.361   4.645
   47GLY     CA  600   4.929   3.188   4.563
   47GLY    HA1  601   5.021   3.214   4.614
   47GLY    HA2  602   4.946   3.191   4.455
   47GLY      C  603   4.887   3.051   4.615
   47GLY      O  604   4.942   2.951   4.567
   48GLY      N  605   4.791   3.039   4.707
   48GLY      H  606   4.759   3.126   4.747
   48GLY     CA  607   4.739   2.913   4.757
   48GLY    HA1  608   4.687   2.856   4.681
   48GLY    HA2  609   4.662   2.936   4.831
   48GLY      C  610   4.843   2.822   4.820
   48GLY      O  611   4.945   2.868   4.871
   49ASP      N  612   4.823   2.690   4.814
   49ASP      H  613   4.744   2.656   4.760
   49ASP     CA  614   4.904   2.588   4.877
   49ASP     HA  615   4.859   2.491   4.854
   49ASP     CB  616   5.039   2.588   4.805
   49ASP    HB1  617   5.118   2.649   4.847
   49ASP    HB2  618   5.025   2.624   4.703
   49ASP     CG  619   5.102   2.450   4.790
   49ASP    OD1  620   5.047   2.355   4.849
   49ASP    OD2  621   5.213   2.441   4.733
   49ASP      C  622   4.906   2.580   5.029
   49ASP      O  623   5.004   2.566   5.102
   50ARG      N  624   4.782   2.597   5.074
   50ARG      H  625   4.708   2.600   5.005
   50ARG     CA  626   4.739   2.578   5.211
   50ARG     HA  627   4.812   2.529   5.275
   50ARG     CB  628   4.731   2.722   5.263
   50ARG    HB1  629   4.635   2.760   5.227
   50ARG    HB2  630   4.807   2.789   5.222
   50ARG     CG  631   4.727   2.732   5.415
   50ARG    HG1  632   4.814   2.680   5.456
   50ARG    HG2  633   4.645   2.688   5.472
   50ARG     CD  634   4.739   2.880   5.449
   50ARG    HD1  635   4.646   2.925   5.415
   50ARG    HD2  636   4.834   2.904   5.402
   50ARG     NE  637   4.735   2.891   5.595
   50ARG     HE  638   4.824   2.899   5.643
   50ARG     CZ  639   4.628   2.910   5.673
   50ARG    NH1  640   4.505   2.937   5.627
   50ARG   HH11  641   4.481   2.912   5.532
   50ARG   HH12  642   4.430   2.943   5.695
   50ARG    NH2  643   4.650   2.900   5.805
   50ARG   HH21  644   4.745   2.880   5.833
   50ARG   HH22  645   4.575   2.919   5.870
   50ARG      C  646   4.610   2.501   5.233
   50ARG      O  647   4.526   2.494   5.143
   51GLY      N  648   4.600   2.428   5.344
   51GLY      H  649   4.672   2.439   5.414
   51GLY     CA  650   4.485   2.351   5.387
   51GLY    HA1  651   4.400   2.418   5.376
   51GLY    HA2  652   4.503   2.321   5.490
   51GLY      C  653   4.463   2.220   5.313
   51GLY      O  654   4.361   2.156   5.334
   52GLY      N  655   4.560   2.171   5.234
   52GLY      H  656   4.649   2.218   5.232
   52GLY     CA  657   4.552   2.053   5.151
   52GLY    HA1  658   4.533   1.960   5.205
   52GLY    HA2  659   4.651   2.043   5.107
   52GLY      C  660   4.457   2.063   5.032
   52GLY      O  661   4.430   1.954   4.981
   53PHE      N  662   4.385   2.173   5.010
   53PHE      H  663   4.401   2.260   5.059
   53PHE     CA  664   4.289   2.190   4.903
   53PHE     HA  665   4.212   2.114   4.920
   53PHE     CB  666   4.227   2.329   4.914
   53PHE    HB1  667   4.157   2.341   4.832
   53PHE    HB2  668   4.313   2.393   4.894
   53PHE     CG  669   4.171   2.372   5.048
   53PHE    CD1  670   4.222   2.487   5.109
   53PHE    HD1  671   4.291   2.553   5.057
   53PHE    CE1  672   4.181   2.518   5.239
   53PHE    HE1  673   4.233   2.595   5.293
   53PHE     CZ  674   4.083   2.442   5.304
   53PHE     HZ  675   4.056   2.466   5.406
   53PHE    CE2  676   4.038   2.323   5.245
   53PHE    HE2  677   3.968   2.254   5.289
   53PHE    CD2  678   4.081   2.289   5.117
   53PHE    HD2  679   4.053   2.193   5.076
   53PHE      C  680   4.355   2.161   4.769
   53PHE      O  681   4.290   2.113   4.677
   54GLY      N  682   4.483   2.191   4.748
   54GLY      H  683   4.540   2.227   4.823
   54GLY     CA  684   4.557   2.180   4.623
   54GLY    HA1  685   4.637   2.253   4.614
   54GLY    HA2  686   4.483   2.190   4.544
   54GLY      C  687   4.616   2.041   4.608
   54GLY      O  688   4.605   1.969   4.707
   55PRO      N  689   4.682   2.006   4.497
   55PRO     CD  690   4.727   2.105   4.401
   55PRO    HD1  691   4.792   2.172   4.457
   55PRO    HD2  692   4.637   2.150   4.358
   55PRO     CG  693   4.810   2.038   4.292
   55PRO    HG1  694   4.915   2.060   4.313
   55PRO    HG2  695   4.777   2.077   4.196
   55PRO     CB  696   4.782   1.890   4.316
   55PRO    HB1  697   4.870   1.841   4.274
   55PRO    HB2  698   4.695   1.851   4.263
   55PRO     CA  699   4.752   1.883   4.466
   55PRO     HA  700   4.689   1.794   4.466
   55PRO      C  701   4.875   1.856   4.551
   55PRO      O  702   4.924   1.945   4.620
   56GLY      N  703   4.928   1.733   4.547
   56GLY      H  704   4.901   1.671   4.472
   56GLY     CA  705   5.053   1.701   4.612
   56GLY    HA1  706   5.068   1.594   4.601
   56GLY    HA2  707   5.053   1.709   4.721
   56GLY      C  708   5.174   1.772   4.552
   56GLY      O  709   5.256   1.823   4.628
   57LYS      N  710   5.191   1.788   4.420
   57LYS      H  711   5.130   1.735   4.360
   57LYS     CA  712   5.298   1.860   4.353
   57LYS     HA  713   5.391   1.819   4.392
   57LYS     CB  714   5.301   1.828   4.204
   57LYS    HB1  715   5.310   1.719   4.203
   57LYS    HB2  716   5.392   1.876   4.169
   57LYS     CG  717   5.191   1.882   4.113
   57LYS    HG1  718   5.206   1.989   4.098
   57LYS    HG2  719   5.090   1.873   4.152
   57LYS     CD  720   5.192   1.825   3.971
   57LYS    HD1  721   5.158   1.722   3.983
   57LYS    HD2  722   5.295   1.824   3.934
   57LYS     CE  723   5.095   1.898   3.879
   57LYS    HE1  724   5.129   2.001   3.867
   57LYS    HE2  725   4.997   1.902   3.927
   57LYS     NZ  726   5.076   1.838   3.746
   57LYS    HZ1  727   5.035   1.746   3.746
   57LYS    HZ2  728   5.016   1.897   3.691
   57LYS    HZ3  729   5.168   1.829   3.705
   57LYS      C  730   5.307   2.009   4.380
   57LYS      O  731   5.207   2.071   4.416
   58MET      N  732   5.428   2.063   4.365
   58MET      H  733   5.513   2.008   4.358
   58MET     CA  734   5.459   2.205   4.365
   58MET     HA  735   5.428   2.244   4.462
   58MET     CB  736   5.608   2.234   4.349
   58MET    HB1  737   5.624   2.338   4.321
   58MET    HB2  738   5.634   2.170   4.264
   58MET     CG  739   5.682   2.196   4.477
   58MET    HG1  740   5.676   2.088   4.489
   58MET    HG2  741   5.628   2.236   4.563
   58MET     SD  742   5.860   2.231   4.481
   58MET     CE  743   5.904   2.212   4.655
   58MET    HE1  744   5.860   2.300   4.702
   58MET    HE2  745   5.857   2.126   4.703
   58MET    HE3  746   6.012   2.217   4.671
   58MET      C  747   5.383   2.280   4.257
   58MET      O  748   5.364   2.235   4.144
   59ASP      N  749   5.346   2.405   4.287
   59ASP      H  750   5.344   2.433   4.384
   59ASP     CA  751   5.300   2.496   4.185
   59ASP     HA  752   5.235   2.429   4.129
   59ASP     CB  753   5.227   2.614   4.248
   59ASP    HB1  754   5.304   2.683   4.283
   59ASP    HB2  755   5.159   2.570   4.321
   59ASP     CG  756   5.148   2.707   4.156
   59ASP    OD1  757   5.115   2.818   4.203
   59ASP    OD2  758   5.102   2.670   4.046
   59ASP      C  759   5.410   2.544   4.091
   59ASP      O  760   5.528   2.564   4.119
   60SER      N  761   5.372   2.568   3.965
   60SER      H  762   5.283   2.535   3.932
   60SER     CA  763   5.462   2.626   3.868
   60SER     HA  764   5.550   2.564   3.852
   60SER     CB  765   5.408   2.626   3.725
   60SER    HB1  766   5.486   2.640   3.650
   60SER    HB2  767   5.318   2.686   3.714
   60SER     OG  768   5.356   2.498   3.699
   60SER     HG  769   5.425   2.431   3.704
   60SER      C  770   5.508   2.767   3.902
   60SER      O  771   5.614   2.811   3.859
   61ARG      N  772   5.430   2.827   3.993
   61ARG      H  773   5.358   2.768   4.032
   61ARG     CA  774   5.421   2.968   4.024
   61ARG     HA  775   5.325   2.981   4.073
   61ARG     CB  776   5.532   3.005   4.122
   61ARG    HB1  777   5.522   3.113   4.136
   61ARG    HB2  778   5.629   2.984   4.077
   61ARG     CG  779   5.513   2.939   4.258
   61ARG    HG1  780   5.562   2.842   4.254
   61ARG    HG2  781   5.409   2.931   4.289
   61ARG     CD  782   5.592   3.021   4.359
   61ARG    HD1  783   5.549   3.121   4.369
   61ARG    HD2  784   5.690   3.027   4.311
   61ARG     NE  785   5.603   2.961   4.492
   61ARG     HE  786   5.565   2.868   4.502
   61ARG     CZ  787   5.666   3.014   4.597
   61ARG    NH1  788   5.709   3.141   4.596
   61ARG   HH11  789   5.727   3.179   4.504
   61ARG   HH12  790   5.744   3.185   4.680
   61ARG    NH2  791   5.683   2.939   4.707
   61ARG   HH21  792   5.651   2.844   4.717
   61ARG   HH22  793   5.724   2.984   4.788
   61ARG      C  794   5.424   3.056   3.900
   61ARG      O  795   5.398   3.001   3.793
   62GLY      N  796   5.456   3.185   3.913
   62GLY      H  797   5.480   3.232   3.999
   62GLY     CA  798   5.436   3.278   3.803
   62GLY    HA1  799   5.328   3.274   3.795
   62GLY    HA2  800   5.477   3.244   3.708
   62GLY      C  801   5.483   3.417   3.844
   62GLY      O  802   5.420   3.483   3.927
   63GLU      N  803   5.599   3.458   3.793
   63GLU      H  804   5.641   3.390   3.731
   63GLU     CA  805   5.659   3.590   3.800
   63GLU     HA  806   5.659   3.611   3.907
   63GLU     CB  807   5.799   3.588   3.739
   63GLU    HB1  808   5.795   3.558   3.634
   63GLU    HB2  809   5.862   3.514   3.790
   63GLU     CG  810   5.863   3.726   3.745
   63GLU    HG1  811   5.862   3.755   3.850
   63GLU    HG2  812   5.803   3.786   3.677
   63GLU     CD  813   6.006   3.715   3.693
   63GLU    OE1  814   6.025   3.703   3.570
   63GLU    OE2  815   6.100   3.705   3.774
   63GLU      C  816   5.566   3.684   3.725
   63GLU      O  817   5.543   3.795   3.772
   64HIS      N  818   5.519   3.643   3.607
   64HIS      H  819   5.528   3.547   3.577
   64HIS     CA  820   5.443   3.724   3.514
   64HIS     HA  821   5.422   3.817   3.567
   64HIS     CB  822   5.529   3.765   3.395
   64HIS    HB1  823   5.627   3.789   3.436
   64HIS    HB2  824   5.494   3.849   3.334
   64HIS     CG  825   5.547   3.647   3.304
   64HIS    ND1  826   5.656   3.562   3.321
   64HIS    CE1  827   5.657   3.488   3.210
   64HIS    HE1  828   5.719   3.399   3.205
   64HIS    NE2  829   5.565   3.527   3.121
   64HIS    HE2  830   5.552   3.480   3.032
   64HIS    CD2  831   5.499   3.635   3.176
   64HIS    HD2  832   5.424   3.694   3.124
   64HIS      C  833   5.315   3.656   3.469
   64HIS      O  834   5.254   3.695   3.370
   65ARG      N  835   5.266   3.560   3.548
   65ARG      H  836   5.326   3.530   3.624
   65ARG     CA  837   5.148   3.479   3.527
   65ARG     HA  838   5.142   3.449   3.422
   65ARG     CB  839   5.177   3.351   3.606
   65ARG    HB1  840   5.181   3.377   3.712
   65ARG    HB2  841   5.276   3.318   3.575
   65ARG     CG  842   5.088   3.231   3.574
   65ARG    HG1  843   5.108   3.214   3.468
   65ARG    HG2  844   4.982   3.253   3.583
   65ARG     CD  845   5.114   3.101   3.650
   65ARG    HD1  846   5.220   3.075   3.644
   65ARG    HD2  847   5.058   3.021   3.601
   65ARG     NE  848   5.091   3.102   3.794
   65ARG     HE  849   5.060   3.184   3.844
   65ARG     CZ  850   5.098   2.997   3.877
   65ARG    NH1  851   5.125   2.871   3.839
   65ARG   HH11  852   5.134   2.850   3.741
   65ARG   HH12  853   5.112   2.800   3.909
   65ARG    NH2  854   5.071   3.012   4.007
   65ARG   HH21  855   5.029   3.095   4.045
   65ARG   HH22  856   5.079   2.933   4.069
   65ARG      C  857   5.022   3.555   3.565
   65ARG      O  858   4.926   3.505   3.623
   66GLN      N  859   5.018   3.685   3.538
   66GLN      H  860   5.094   3.725   3.484
   66GLN     CA  861   4.926   3.785   3.589
   66GLN     HA  862   4.894   3.749   3.687
   66GLN     CB  863   5.012   3.907   3.621
   66GLN    HB1  864   5.103   3.872   3.670
   66GLN    HB2  865   4.960   3.967   3.695
   66GLN     CG  866   5.049   3.990   3.498
   66GLN    HG1  867   5.110   3.935   3.427
   66GLN    HG2  868   5.116   4.070   3.529
   66GLN     CD  869   4.936   4.063   3.427
   66GLN    OE1  870   4.858   4.142   3.479
   66GLN    NE2  871   4.929   4.042   3.295
   66GLN   HE21  872   4.983   3.966   3.256
   66GLN   HE22  873   4.852   4.081   3.244
   66GLN      C  874   4.802   3.806   3.503
   66GLN      O  875   4.718   3.882   3.551
   67ASP      N  876   4.782   3.732   3.394
   67ASP      H  877   4.848   3.658   3.374
   67ASP     CA  878   4.656   3.732   3.322
   67ASP     HA  879   4.620   3.835   3.319
   67ASP     CB  880   4.676   3.680   3.181
   67ASP    HB1  881   4.580   3.696   3.131
   67ASP    HB2  882   4.695   3.572   3.185
   67ASP     CG  883   4.787   3.756   3.110
   67ASP    OD1  884   4.898   3.699   3.108
   67ASP    OD2  885   4.767   3.861   3.044
   67ASP      C  886   4.549   3.640   3.378
   67ASP      O  887   4.439   3.648   3.323
   68ARG      N  888   4.565   3.550   3.476
   68ARG      H  889   4.649   3.568   3.530
   68ARG     CA  890   4.473   3.453   3.531
   68ARG     HA  891   4.420   3.399   3.452
   68ARG     CB  892   4.562   3.346   3.594
   68ARG    HB1  893   4.501   3.274   3.649
   68ARG    HB2  894   4.631   3.391   3.665
   68ARG     CG  895   4.643   3.274   3.487
   68ARG    HG1  896   4.737   3.328   3.474
   68ARG    HG2  897   4.593   3.253   3.392
   68ARG     CD  898   4.694   3.144   3.548
   68ARG    HD1  899   4.615   3.090   3.601
   68ARG    HD2  900   4.769   3.160   3.626
   68ARG     NE  901   4.744   3.052   3.446
   68ARG     HE  902   4.733   3.089   3.353
   68ARG     CZ  903   4.776   2.923   3.464
   68ARG    NH1  904   4.755   2.860   3.580
   68ARG   HH11  905   4.709   2.905   3.658
   68ARG   HH12  906   4.771   2.761   3.592
   68ARG    NH2  907   4.807   2.848   3.357
   68ARG   HH21  908   4.826   2.900   3.273
   68ARG   HH22  909   4.844   2.754   3.360
   68ARG      C  910   4.369   3.506   3.628
   68ARG      O  911   4.336   3.443   3.729
   69ARG      N  912   4.313   3.624   3.598
   69ARG      H  913   4.318   3.652   3.501
   69ARG     CA  914   4.235   3.700   3.693
   69ARG     HA  915   4.223   3.643   3.785
   69ARG     CB  916   4.314   3.828   3.716
   69ARG    HB1  917   4.410   3.807   3.764
   69ARG    HB2  918   4.275   3.889   3.798
   69ARG     CG  919   4.346   3.913   3.593
   69ARG    HG1  920   4.249   3.947   3.558
   69ARG    HG2  921   4.404   3.859   3.519
   69ARG     CD  922   4.409   4.048   3.629
   69ARG    HD1  923   4.337   4.100   3.691
   69ARG    HD2  924   4.415   4.103   3.535
   69ARG     NE  925   4.538   4.019   3.692
   69ARG     HE  926   4.570   3.924   3.679
   69ARG     CZ  927   4.610   4.108   3.761
   69ARG    NH1  928   4.557   4.225   3.801
   69ARG   HH11  929   4.484   4.266   3.744
   69ARG   HH12  930   4.606   4.273   3.875
   69ARG    NH2  931   4.725   4.070   3.816
   69ARG   HH21  932   4.741   3.972   3.798
   69ARG   HH22  933   4.779   4.132   3.875
   69ARG      C  934   4.093   3.745   3.658
   69ARG      O  935   4.028   3.810   3.739
   70GLU      N  936   4.042   3.697   3.545
   70GLU      H  937   4.098   3.632   3.491
   70GLU     CA  938   3.908   3.717   3.494
   70GLU     HA  939   3.906   3.688   3.389
   70GLU     CB  940   3.805   3.625   3.559
   70GLU    HB1  941   3.703   3.644   3.525
   70GLU    HB2  942   3.811   3.632   3.668
   70GLU     CG  943   3.832   3.480   3.523
   70GLU    HG1  944   3.940   3.467   3.513
   70GLU    HG2  945   3.779   3.447   3.433
   70GLU     CD  946   3.771   3.397   3.635
   70GLU    OE1  947   3.647   3.381   3.645
   70GLU    OE2  948   3.842   3.327   3.710
   70GLU      C  949   3.858   3.861   3.489
   70GLU      O  950   3.748   3.891   3.535
   71ARG      N  951   3.946   3.947   3.437
   71ARG      H  952   4.030   3.908   3.396
   71ARG     CA  953   3.936   4.090   3.420
   71ARG     HA  954   4.042   4.117   3.422
   71ARG     CB  955   3.874   4.126   3.285
   71ARG    HB1  956   3.857   4.234   3.286
   71ARG    HB2  957   3.777   4.079   3.272
   71ARG     CG  958   3.956   4.088   3.162
   71ARG    HG1  959   3.976   3.981   3.170
   71ARG    HG2  960   4.052   4.138   3.161
   71ARG     CD  961   3.891   4.116   3.027
   71ARG    HD1  962   3.796   4.063   3.027
   71ARG    HD2  963   3.962   4.090   2.948
   71ARG     NE  964   3.843   4.253   3.009
   71ARG     HE  965   3.864   4.326   3.076
   71ARG     CZ  966   3.806   4.303   2.890
   71ARG    NH1  967   3.813   4.228   2.779
   71ARG   HH11  968   3.848   4.134   2.782
   71ARG   HH12  969   3.794   4.269   2.688
   71ARG    NH2  970   3.764   4.430   2.883
   71ARG   HH21  971   3.736   4.475   2.969
   71ARG   HH22  972   3.713   4.452   2.799
   71ARG      C  973   3.880   4.179   3.530
   71ARG      O  974   3.767   4.225   3.513
   72PRO      N  975   3.939   4.201   3.648
   72PRO     CD  976   4.062   4.131   3.677
   72PRO    HD1  977   4.146   4.190   3.641
   72PRO    HD2  978   4.073   4.027   3.646
   72PRO     CG  979   4.053   4.125   3.829
   72PRO    HG1  980   4.150   4.101   3.872
   72PRO    HG2  981   3.985   4.044   3.856
   72PRO     CB  982   3.989   4.258   3.868
   72PRO    HB1  983   4.067   4.334   3.867
   72PRO    HB2  984   3.948   4.251   3.969
   72PRO     CA  985   3.889   4.283   3.756
   72PRO     HA  986   3.793   4.245   3.793
   72PRO      C  987   3.872   4.431   3.724
   72PRO      O  988   3.820   4.504   3.808
   73TYR      N  989   3.925   4.474   3.609
   73TYR      H  990   3.977   4.409   3.552
   73TYR     CA  991   3.931   4.611   3.564
   73TYR     HA  992   3.837   4.658   3.593
   73TYR     CB  993   4.046   4.685   3.632
   73TYR    HB1  994   4.139   4.663   3.579
   73TYR    HB2  995   4.063   4.648   3.733
   73TYR     CG  996   4.023   4.834   3.639
   73TYR    CD1  997   4.111   4.920   3.572
   73TYR    HD1  998   4.176   4.873   3.499
   73TYR    CE1  999   4.098   5.058   3.589
   73TYR    HE1 1000   4.163   5.123   3.533
   73TYR     CZ 1001   4.003   5.106   3.682
   73TYR     OH 1002   3.988   5.241   3.699
   73TYR     HH 1003   3.903   5.259   3.740
   73TYR    CE2 1004   3.909   5.021   3.743
   73TYR    HE2 1005   3.839   5.064   3.812
   73TYR    CD2 1006   3.926   4.883   3.727
   73TYR    HD2 1007   3.857   4.816   3.777
   73TYR      C 1008   3.941   4.609   3.412
   73TYR    OC1 1009   3.839   4.649   3.353
   73TYR    OC2 1010   4.043   4.567   3.353
   8.98609   8.98609   8.98609
