# Supplementary material for: Dynamic yet well-defined organization of the FUS RGG3 dense phase
Source: Commun Chem. 2026 Mar 21;9:177. doi: 10.1038/s42004-026-01974-z (PMC13172571; doi:10.1038/s42004-026-01974-z)
Supplement: Supplementary file 4 — Supplementary Data 1 [file 42004_2026_1974_MOESM4_ESM.zip › supplemetary_data/RGG3_single_3_1us_nowater_fin.gro]

Generated by trjconv : Protein in water t= 1000000.00000
 1010
    1GLY      N    1   3.390   4.022   4.424
    1GLY     H1    2   3.385   3.921   4.419
    1GLY     H2    3   3.371   4.041   4.521
    1GLY     H3    4   3.324   4.062   4.359
    1GLY     CA    5   3.525   4.059   4.378
    1GLY    HA1    6   3.557   4.156   4.417
    1GLY    HA2    7   3.522   4.062   4.269
    1GLY      C    8   3.625   3.949   4.411
    1GLY      O    9   3.627   3.838   4.359
    2PRO      N   10   3.712   3.977   4.508
    2PRO     CD   11   3.726   4.105   4.574
    2PRO    HD1   12   3.650   4.102   4.651
    2PRO    HD2   13   3.713   4.190   4.507
    2PRO     CG   14   3.864   4.109   4.640
    2PRO    HG1   15   3.848   4.074   4.741
    2PRO    HG2   16   3.911   4.208   4.640
    2PRO     CB   17   3.942   4.009   4.556
    2PRO    HB1   18   4.022   3.960   4.612
    2PRO    HB2   19   3.978   4.054   4.463
    2PRO     CA   20   3.835   3.903   4.531
    2PRO     HA   21   3.857   3.855   4.436
    2PRO      C   22   3.826   3.788   4.630
    2PRO      O   23   3.744   3.783   4.722
    3GLY      N   24   3.914   3.691   4.606
    3GLY      H   25   3.980   3.699   4.529
    3GLY     CA   26   3.926   3.567   4.680
    3GLY    HA1   27   3.949   3.484   4.614
    3GLY    HA2   28   3.834   3.550   4.734
    3GLY      C   29   4.036   3.580   4.785
    3GLY      O   30   4.017   3.549   4.903
    4GLY      N   31   4.155   3.632   4.757
    4GLY      H   32   4.171   3.665   4.663
    4GLY     CA   33   4.247   3.669   4.862
    4GLY    HA1   34   4.349   3.690   4.828
    4GLY    HA2   35   4.254   3.590   4.936
    4GLY      C   36   4.213   3.797   4.938
    4GLY      O   37   4.189   3.897   4.870
    5GLY      N   38   4.214   3.785   5.071
    5GLY      H   39   4.216   3.697   5.120
    5GLY     CA   40   4.209   3.900   5.158
    5GLY    HA1   41   4.205   3.865   5.261
    5GLY    HA2   42   4.113   3.949   5.139
    5GLY      C   43   4.325   3.999   5.148
    5GLY      O   44   4.425   3.959   5.089
    6PRO      N   45   4.319   4.110   5.222
    6PRO     CD   46   4.448   4.168   5.253
    6PRO    HD1   47   4.506   4.192   5.164
    6PRO    HD2   48   4.499   4.086   5.303
    6PRO     CG   49   4.411   4.293   5.333
    6PRO    HG1   50   4.393   4.368   5.256
    6PRO    HG2   51   4.484   4.322   5.409
    6PRO     CB   52   4.278   4.255   5.397
    6PRO    HB1   53   4.224   4.345   5.427
    6PRO    HB2   54   4.304   4.192   5.482
    6PRO     CA   55   4.208   4.159   5.301
    6PRO     HA   56   4.166   4.078   5.361
    6PRO      C   57   4.103   4.238   5.223
    6PRO      O   58   4.120   4.276   5.108
    7GLY      N   59   3.994   4.277   5.288
    7GLY      H   60   3.985   4.258   5.387
    7GLY     CA   61   3.884   4.351   5.230
    7GLY    HA1   62   3.798   4.332   5.294
    7GLY    HA2   63   3.868   4.323   5.126
    7GLY      C   64   3.908   4.500   5.214
    7GLY      O   65   3.999   4.555   5.275
    8GLY      N   66   3.832   4.570   5.129
    8GLY      H   67   3.762   4.515   5.081
    8GLY     CA   68   3.842   4.711   5.097
    8GLY    HA1   69   3.880   4.764   5.184
    8GLY    HA2   70   3.742   4.755   5.087
    8GLY      C   71   3.927   4.740   4.974
    8GLY      O   72   3.910   4.676   4.871
    9SER      N   73   4.027   4.828   4.978
    9SER      H   74   4.055   4.855   5.071
    9SER     CA   75   4.105   4.872   4.864
    9SER     HA   76   4.033   4.897   4.786
    9SER     CB   77   4.195   4.991   4.894
    9SER    HB1   78   4.294   4.976   4.852
    9SER    HB2   79   4.199   5.003   5.002
    9SER     OG   80   4.149   5.111   4.836
    9SER     HG   81   4.226   5.168   4.841
    9SER      C   82   4.187   4.753   4.816
    9SER      O   83   4.239   4.675   4.895
   10HIS      N   84   4.205   4.742   4.684
   10HIS      H   85   4.175   4.819   4.625
   10HIS     CA   86   4.264   4.624   4.623
   10HIS     HA   87   4.310   4.561   4.699
   10HIS     CB   88   4.164   4.549   4.535
   10HIS    HB1   89   4.143   4.621   4.456
   10HIS    HB2   90   4.068   4.537   4.586
   10HIS     CG   91   4.225   4.427   4.472
   10HIS    ND1   92   4.237   4.410   4.335
   10HIS    CE1   93   4.300   4.293   4.318
   10HIS    HE1   94   4.337   4.255   4.223
   10HIS    NE2   95   4.337   4.236   4.434
   10HIS    HE2   96   4.389   4.153   4.455
   10HIS    CD2   97   4.292   4.323   4.531
   10HIS    HD2   98   4.302   4.311   4.638
   10HIS      C   99   4.372   4.671   4.527
   10HIS      O  100   4.353   4.755   4.440
   11MET      N  101   4.492   4.616   4.550
   11MET      H  102   4.512   4.553   4.627
   11MET     CA  103   4.601   4.609   4.455
   11MET     HA  104   4.564   4.661   4.366
   11MET     CB  105   4.717   4.686   4.518
   11MET    HB1  106   4.791   4.686   4.438
   11MET    HB2  107   4.754   4.643   4.611
   11MET     CG  108   4.681   4.830   4.552
   11MET    HG1  109   4.618   4.837   4.641
   11MET    HG2  110   4.619   4.859   4.468
   11MET     SD  111   4.817   4.947   4.570
   11MET     CE  112   4.922   4.856   4.686
   11MET    HE1  113   4.869   4.801   4.764
   11MET    HE2  114   4.979   4.784   4.626
   11MET    HE3  115   4.988   4.925   4.739
   11MET      C  116   4.644   4.466   4.424
   11MET      O  117   4.611   4.372   4.496
   12GLY      N  118   4.718   4.442   4.315
   12GLY      H  119   4.720   4.513   4.244
   12GLY     CA  120   4.770   4.311   4.284
   12GLY    HA1  121   4.832   4.269   4.364
   12GLY    HA2  122   4.840   4.324   4.202
   12GLY      C  123   4.662   4.216   4.235
   12GLY      O  124   4.573   4.251   4.157
   13GLY      N  125   4.677   4.085   4.258
   13GLY      H  126   4.750   4.046   4.315
   13GLY     CA  127   4.588   3.989   4.194
   13GLY    HA1  128   4.635   3.891   4.193
   13GLY    HA2  129   4.571   4.009   4.088
   13GLY      C  130   4.467   3.952   4.278
   13GLY      O  131   4.453   3.993   4.394
   14ASN      N  132   4.371   3.884   4.216
   14ASN      H  133   4.381   3.856   4.119
   14ASN     CA  134   4.241   3.863   4.276
   14ASN     HA  135   4.221   3.935   4.355
   14ASN     CB  136   4.137   3.869   4.164
   14ASN    HB1  137   4.045   3.817   4.190
   14ASN    HB2  138   4.183   3.824   4.076
   14ASN     CG  139   4.107   4.009   4.111
   14ASN    OD1  140   3.993   4.048   4.135
   14ASN    ND2  141   4.195   4.072   4.034
   14ASN   HD21  142   4.279   4.026   4.003
   14ASN   HD22  143   4.168   4.165   4.004
   14ASN      C  144   4.224   3.726   4.340
   14ASN      O  145   4.133   3.721   4.423
   15TYR      N  146   4.305   3.623   4.312
   15TYR      H  147   4.379   3.646   4.248
   15TYR     CA  148   4.320   3.502   4.389
   15TYR     HA  149   4.361   3.428   4.320
   15TYR     CB  150   4.412   3.524   4.508
   15TYR    HB1  151   4.439   3.434   4.564
   15TYR    HB2  152   4.362   3.590   4.579
   15TYR     CG  153   4.538   3.600   4.472
   15TYR    CD1  154   4.638   3.540   4.396
   15TYR    HD1  155   4.629   3.433   4.379
   15TYR    CE1  156   4.754   3.614   4.371
   15TYR    HE1  157   4.836   3.573   4.312
   15TYR     CZ  158   4.774   3.742   4.424
   15TYR     OH  159   4.891   3.805   4.393
   15TYR     HH  160   4.894   3.895   4.427
   15TYR    CE2  161   4.670   3.806   4.495
   15TYR    HE2  162   4.674   3.910   4.523
   15TYR    CD2  163   4.555   3.730   4.521
   15TYR    HD2  164   4.476   3.781   4.573
   15TYR      C  165   4.189   3.435   4.429
   15TYR      O  166   4.174   3.391   4.543
   16GLY      N  167   4.089   3.420   4.341
   16GLY      H  168   4.103   3.458   4.249
   16GLY     CA  169   3.994   3.311   4.352
   16GLY    HA1  170   3.917   3.322   4.275
   16GLY    HA2  171   3.936   3.321   4.444
   16GLY      C  172   4.045   3.169   4.334
   16GLY      O  173   4.161   3.150   4.297
   17ASP      N  174   3.955   3.073   4.357
   17ASP      H  175   3.862   3.104   4.384
   17ASP     CA  176   3.980   2.931   4.349
   17ASP     HA  177   4.080   2.911   4.388
   17ASP     CB  178   3.878   2.854   4.433
   17ASP    HB1  179   3.909   2.751   4.455
   17ASP    HB2  180   3.787   2.849   4.372
   17ASP     CG  181   3.850   2.927   4.563
   17ASP    OD1  182   3.754   3.008   4.565
   17ASP    OD2  183   3.919   2.902   4.664
   17ASP      C  184   3.998   2.873   4.210
   17ASP      O  185   3.998   2.751   4.192
   18ASP      N  186   3.985   2.956   4.106
   18ASP      H  187   3.969   3.053   4.127
   18ASP     CA  188   3.989   2.918   3.966
   18ASP     HA  189   3.932   2.829   3.942
   18ASP     CB  190   3.916   3.021   3.880
   18ASP    HB1  191   3.808   3.005   3.883
   18ASP    HB2  192   3.938   2.998   3.776
   18ASP     CG  193   3.951   3.163   3.920
   18ASP    OD1  194   4.024   3.231   3.844
   18ASP    OD2  195   3.906   3.210   4.026
   18ASP      C  196   4.123   2.880   3.905
   18ASP      O  197   4.220   2.952   3.930
   19ARG      N  198   4.125   2.775   3.824
   19ARG      H  199   4.030   2.747   3.804
   19ARG     CA  200   4.231   2.727   3.737
   19ARG     HA  201   4.198   2.630   3.701
   19ARG     CB  202   4.238   2.807   3.607
   19ARG    HB1  203   4.307   2.891   3.615
   19ARG    HB2  204   4.141   2.852   3.593
   19ARG     CG  205   4.269   2.723   3.484
   19ARG    HG1  206   4.198   2.641   3.473
   19ARG    HG2  207   4.361   2.668   3.503
   19ARG     CD  208   4.283   2.799   3.352
   19ARG    HD1  209   4.285   2.724   3.274
   19ARG    HD2  210   4.383   2.841   3.356
   19ARG     NE  211   4.190   2.908   3.322
   19ARG     HE  212   4.172   2.980   3.390
   19ARG     CZ  213   4.120   2.938   3.212
   19ARG    NH1  214   4.131   2.868   3.098
   19ARG   HH11  215   4.208   2.804   3.089
   19ARG   HH12  216   4.081   2.895   3.014
   19ARG    NH2  217   4.025   3.033   3.219
   19ARG   HH21  218   4.017   3.087   3.304
   19ARG   HH22  219   3.966   3.044   3.138
   19ARG      C  220   4.361   2.699   3.813
   19ARG      O  221   4.469   2.725   3.761
   20ARG      N  222   4.354   2.659   3.940
   20ARG      H  223   4.263   2.646   3.982
   20ARG     CA  224   4.466   2.641   4.030
   20ARG     HA  225   4.558   2.674   3.983
   20ARG     CB  226   4.440   2.735   4.147
   20ARG    HB1  227   4.477   2.696   4.243
   20ARG    HB2  228   4.332   2.742   4.158
   20ARG     CG  229   4.503   2.869   4.114
   20ARG    HG1  230   4.465   2.911   4.021
   20ARG    HG2  231   4.612   2.871   4.115
   20ARG     CD  232   4.455   2.971   4.216
   20ARG    HD1  233   4.493   2.937   4.313
   20ARG    HD2  234   4.347   2.983   4.217
   20ARG     NE  235   4.521   3.099   4.191
   20ARG     HE  236   4.621   3.107   4.203
   20ARG     CZ  237   4.469   3.204   4.127
   20ARG    NH1  238   4.352   3.208   4.062
   20ARG   HH11  239   4.283   3.137   4.079
   20ARG   HH12  240   4.315   3.293   4.020
   20ARG    NH2  241   4.540   3.317   4.134
   20ARG   HH21  242   4.640   3.317   4.152
   20ARG   HH22  243   4.511   3.398   4.081
   20ARG      C  244   4.494   2.498   4.076
   20ARG      O  245   4.585   2.482   4.156
   21GLY      N  246   4.419   2.397   4.032
   21GLY      H  247   4.347   2.408   3.962
   21GLY     CA  248   4.420   2.264   4.089
   21GLY    HA1  249   4.316   2.234   4.079
   21GLY    HA2  250   4.441   2.280   4.195
   21GLY      C  251   4.516   2.163   4.028
   21GLY      O  252   4.568   2.183   3.918
   22GLY      N  253   4.553   2.066   4.112
   22GLY      H  254   4.515   2.059   4.206
   22GLY     CA  255   4.632   1.952   4.073
   22GLY    HA1  256   4.582   1.902   3.990
   22GLY    HA2  257   4.651   1.883   4.155
   22GLY      C  258   4.768   1.991   4.017
   22GLY      O  259   4.824   2.092   4.059
   23ARG      N  260   4.822   1.911   3.924
   23ARG      H  261   4.774   1.824   3.907
   23ARG     CA  262   4.953   1.932   3.867
   23ARG     HA  263   4.988   2.024   3.916
   23ARG     CB  264   5.046   1.817   3.902
   23ARG    HB1  265   5.147   1.847   3.872
   23ARG    HB2  266   5.017   1.731   3.841
   23ARG     CG  267   5.049   1.767   4.046
   23ARG    HG1  268   5.103   1.672   4.048
   23ARG    HG2  269   4.949   1.748   4.084
   23ARG     CD  270   5.116   1.866   4.141
   23ARG    HD1  271   5.052   1.954   4.152
   23ARG    HD2  272   5.206   1.905   4.094
   23ARG     NE  273   5.153   1.811   4.271
   23ARG     HE  274   5.222   1.738   4.284
   23ARG     CZ  275   5.078   1.835   4.380
   23ARG    NH1  276   5.105   1.766   4.491
   23ARG   HH11  277   5.191   1.713   4.502
   23ARG   HH12  278   5.041   1.770   4.569
   23ARG    NH2  279   4.979   1.924   4.392
   23ARG   HH21  280   4.948   1.977   4.312
   23ARG   HH22  281   4.931   1.944   4.479
   23ARG      C  282   4.963   1.958   3.718
   23ARG      O  283   4.894   1.888   3.644
   24GLY      N  284   5.050   2.045   3.666
   24GLY      H  285   5.114   2.089   3.731
   24GLY     CA  286   5.050   2.094   3.529
   24GLY    HA1  287   4.945   2.117   3.510
   24GLY    HA2  288   5.086   2.023   3.454
   24GLY      C  289   5.117   2.230   3.517
   24GLY      O  290   5.188   2.270   3.608
   25GLY      N  291   5.090   2.307   3.411
   25GLY      H  292   5.026   2.273   3.341
   25GLY     CA  293   5.154   2.436   3.401
   25GLY    HA1  294   5.159   2.464   3.295
   25GLY    HA2  295   5.256   2.432   3.439
   25GLY      C  296   5.084   2.553   3.470
   25GLY      O  297   4.970   2.555   3.515
   26TYR      N  298   5.155   2.666   3.469
   26TYR      H  299   5.241   2.662   3.417
   26TYR     CA  300   5.111   2.797   3.513
   26TYR     HA  301   5.003   2.805   3.496
   26TYR     CB  302   5.145   2.800   3.662
   26TYR    HB1  303   5.241   2.850   3.670
   26TYR    HB2  304   5.156   2.697   3.697
   26TYR     CG  305   5.038   2.872   3.741
   26TYR    CD1  306   4.928   2.800   3.787
   26TYR    HD1  307   4.919   2.695   3.762
   26TYR    CE1  308   4.840   2.863   3.876
   26TYR    HE1  309   4.764   2.816   3.935
   26TYR     CZ  310   4.858   2.999   3.910
   26TYR     OH  311   4.773   3.063   3.995
   26TYR     HH  312   4.796   3.155   4.012
   26TYR    CE2  313   4.971   3.069   3.864
   26TYR    HE2  314   4.984   3.172   3.895
   26TYR    CD2  315   5.057   3.007   3.772
   26TYR    HD2  316   5.138   3.068   3.735
   26TYR      C  317   5.182   2.912   3.444
   26TYR      O  318   5.291   2.906   3.388
   27ASP      N  319   5.115   3.027   3.437
   27ASP      H  320   5.026   3.024   3.486
   27ASP     CA  321   5.147   3.161   3.393
   27ASP     HA  322   5.254   3.176   3.407
   27ASP     CB  323   5.086   3.164   3.253
   27ASP    HB1  324   4.977   3.168   3.249
   27ASP    HB2  325   5.117   3.077   3.195
   27ASP     CG  326   5.131   3.286   3.175
   27ASP    OD1  327   5.105   3.397   3.227
   27ASP    OD2  328   5.204   3.284   3.073
   27ASP      C  329   5.063   3.255   3.478
   27ASP      O  330   4.941   3.247   3.489
   28ARG      N  331   5.133   3.354   3.533
   28ARG      H  332   5.232   3.340   3.538
   28ARG     CA  333   5.079   3.455   3.623
   28ARG     HA  334   4.970   3.444   3.628
   28ARG     CB  335   5.129   3.417   3.762
   28ARG    HB1  336   5.102   3.315   3.789
   28ARG    HB2  337   5.070   3.475   3.834
   28ARG     CG  338   5.279   3.423   3.787
   28ARG    HG1  339   5.302   3.527   3.763
   28ARG    HG2  340   5.332   3.354   3.721
   28ARG     CD  341   5.317   3.400   3.933
   28ARG    HD1  342   5.288   3.295   3.944
   28ARG    HD2  343   5.251   3.449   4.005
   28ARG     NE  344   5.459   3.424   3.960
   28ARG     HE  345   5.523   3.346   3.952
   28ARG     CZ  346   5.513   3.544   3.980
   28ARG    NH1  347   5.448   3.660   3.985
   28ARG   HH11  348   5.348   3.655   3.971
   28ARG   HH12  349   5.489   3.745   4.021
   28ARG    NH2  350   5.645   3.558   4.001
   28ARG   HH21  351   5.709   3.480   4.004
   28ARG   HH22  352   5.679   3.646   4.037
   28ARG      C  353   5.095   3.600   3.582
   28ARG      O  354   5.100   3.691   3.664
   29GLY      N  355   5.092   3.629   3.451
   29GLY      H  356   5.081   3.550   3.390
   29GLY     CA  357   5.086   3.767   3.409
   29GLY    HA1  358   5.115   3.790   3.306
   29GLY    HA2  359   5.161   3.826   3.460
   29GLY      C  360   4.945   3.823   3.425
   29GLY      O  361   4.841   3.763   3.400
   30GLY      N  362   4.944   3.954   3.450
   30GLY      H  363   5.036   3.990   3.474
   30GLY     CA  364   4.823   4.030   3.474
   30GLY    HA1  365   4.742   3.995   3.410
   30GLY    HA2  366   4.844   4.134   3.448
   30GLY      C  367   4.781   4.013   3.619
   30GLY      O  368   4.858   3.970   3.705
   31TYR      N  369   4.656   4.045   3.652
   31TYR      H  370   4.588   4.064   3.579
   31TYR     CA  371   4.603   4.054   3.787
   31TYR     HA  372   4.661   3.986   3.849
   31TYR     CB  373   4.608   4.201   3.824
   31TYR    HB1  374   4.560   4.210   3.922
   31TYR    HB2  375   4.551   4.254   3.748
   31TYR     CG  376   4.749   4.255   3.829
   31TYR    CD1  377   4.785   4.370   3.757
   31TYR    HD1  378   4.713   4.419   3.693
   31TYR    CE1  379   4.918   4.412   3.757
   31TYR    HE1  380   4.954   4.489   3.690
   31TYR     CZ  381   5.013   4.349   3.839
   31TYR     OH  382   5.128   4.417   3.868
   31TYR     HH  383   5.185   4.369   3.930
   31TYR    CE2  384   4.972   4.245   3.925
   31TYR    HE2  385   5.047   4.198   3.987
   31TYR    CD2  386   4.841   4.195   3.915
   31TYR    HD2  387   4.804   4.110   3.969
   31TYR      C  388   4.463   3.996   3.797
   31TYR      O  389   4.423   3.962   3.908
   32ARG      N  390   4.395   3.961   3.687
   32ARG      H  391   4.423   3.996   3.596
   32ARG     CA  392   4.286   3.866   3.685
   32ARG     HA  393   4.229   3.862   3.778
   32ARG     CB  394   4.179   3.906   3.584
   32ARG    HB1  395   4.111   3.822   3.571
   32ARG    HB2  396   4.227   3.937   3.491
   32ARG     CG  397   4.100   4.023   3.643
   32ARG    HG1  398   4.174   4.102   3.654
   32ARG    HG2  399   4.052   3.984   3.733
   32ARG     CD  400   3.985   4.069   3.554
   32ARG    HD1  401   3.939   3.981   3.509
   32ARG    HD2  402   4.026   4.131   3.474
   32ARG     NE  403   3.889   4.158   3.620
   32ARG     HE  404   3.909   4.209   3.705
   32ARG     CZ  405   3.761   4.176   3.587
   32ARG    NH1  406   3.714   4.108   3.481
   32ARG   HH11  407   3.780   4.062   3.420
   32ARG   HH12  408   3.615   4.114   3.463
   32ARG    NH2  409   3.677   4.248   3.662
   32ARG   HH21  410   3.704   4.282   3.753
   32ARG   HH22  411   3.578   4.240   3.642
   32ARG      C  412   4.335   3.722   3.674
   32ARG      O  413   4.449   3.705   3.631
   33GLY      N  414   4.261   3.621   3.719
   33GLY      H  415   4.169   3.648   3.753
   33GLY     CA  416   4.283   3.483   3.682
   33GLY    HA1  417   4.312   3.491   3.577
   33GLY    HA2  418   4.188   3.430   3.693
   33GLY      C  419   4.402   3.428   3.758
   33GLY      O  420   4.413   3.446   3.879
   34ARG      N  421   4.496   3.361   3.691
   34ARG      H  422   4.473   3.340   3.595
   34ARG     CA  423   4.619   3.313   3.751
   34ARG     HA  424   4.598   3.265   3.847
   34ARG     CB  425   4.680   3.212   3.655
   34ARG    HB1  426   4.781   3.189   3.690
   34ARG    HB2  427   4.684   3.257   3.556
   34ARG     CG  428   4.610   3.077   3.649
   34ARG    HG1  429   4.518   3.091   3.592
   34ARG    HG2  430   4.599   3.045   3.752
   34ARG     CD  431   4.702   2.976   3.581
   34ARG    HD1  432   4.656   2.879   3.600
   34ARG    HD2  433   4.806   2.965   3.612
   34ARG     NE  434   4.704   2.996   3.436
   34ARG     HE  435   4.659   3.076   3.394
   34ARG     CZ  436   4.720   2.900   3.344
   34ARG    NH1  437   4.742   2.769   3.363
   34ARG   HH11  438   4.711   2.733   3.452
   34ARG   HH12  439   4.772   2.710   3.287
   34ARG    NH2  440   4.734   2.932   3.215
   34ARG   HH21  441   4.721   3.027   3.182
   34ARG   HH22  442   4.768   2.866   3.146
   34ARG      C  443   4.715   3.426   3.784
   34ARG      O  444   4.820   3.414   3.846
   35GLY      N  445   4.680   3.548   3.746
   35GLY      H  446   4.599   3.558   3.686
   35GLY     CA  447   4.779   3.655   3.744
   35GLY    HA1  448   4.745   3.727   3.669
   35GLY    HA2  449   4.873   3.610   3.715
   35GLY      C  450   4.796   3.715   3.882
   35GLY      O  451   4.705   3.769   3.945
   36GLY      N  452   4.922   3.721   3.925
   36GLY      H  453   4.996   3.714   3.858
   36GLY     CA  454   4.957   3.770   4.057
   36GLY    HA1  455   4.901   3.713   4.130
   36GLY    HA2  456   4.923   3.873   4.071
   36GLY      C  457   5.105   3.754   4.091
   36GLY      O  458   5.176   3.682   4.022
   37ASP      N  459   5.143   3.820   4.201
   37ASP      H  460   5.069   3.873   4.245
   37ASP     CA  461   5.278   3.825   4.252
   37ASP     HA  462   5.342   3.830   4.163
   37ASP     CB  463   5.297   3.963   4.313
   37ASP    HB1  464   5.397   3.971   4.356
   37ASP    HB2  465   5.220   3.979   4.389
   37ASP     CG  466   5.282   4.071   4.206
   37ASP    OD1  467   5.190   4.152   4.229
   37ASP    OD2  468   5.381   4.089   4.132
   37ASP      C  469   5.304   3.710   4.348
   37ASP      O  470   5.407   3.700   4.414
   38ARG      N  471   5.210   3.617   4.361
   38ARG      H  472   5.119   3.647   4.328
   38ARG     CA  473   5.213   3.491   4.432
   38ARG     HA  474   5.312   3.446   4.425
   38ARG     CB  475   5.182   3.510   4.580
   38ARG    HB1  476   5.257   3.576   4.622
   38ARG    HB2  477   5.189   3.418   4.638
   38ARG     CG  478   5.043   3.563   4.613
   38ARG    HG1  479   4.967   3.494   4.575
   38ARG    HG2  480   5.009   3.647   4.552
   38ARG     CD  481   5.022   3.588   4.762
   38ARG    HD1  482   5.093   3.659   4.805
   38ARG    HD2  483   5.036   3.496   4.819
   38ARG     NE  484   4.889   3.644   4.786
   38ARG     HE  485   4.820   3.572   4.802
   38ARG     CZ  486   4.865   3.772   4.816
   38ARG    NH1  487   4.947   3.877   4.800
   38ARG   HH11  488   5.046   3.858   4.787
   38ARG   HH12  489   4.919   3.963   4.843
   38ARG    NH2  490   4.751   3.802   4.880
   38ARG   HH21  491   4.684   3.729   4.901
   38ARG   HH22  492   4.733   3.895   4.915
   38ARG      C  493   5.114   3.395   4.370
   38ARG      O  494   5.040   3.435   4.280
   39GLY      N  495   5.112   3.268   4.412
   39GLY      H  496   5.191   3.245   4.470
   39GLY     CA  497   5.045   3.153   4.355
   39GLY    HA1  498   4.940   3.163   4.331
   39GLY    HA2  499   5.045   3.065   4.420
   39GLY      C  500   5.105   3.116   4.220
   39GLY      O  501   5.172   3.197   4.157
   40GLY      N  502   5.083   2.999   4.159
   40GLY      H  503   5.124   2.987   4.068
   40GLY     CA  504   5.026   2.885   4.228
   40GLY    HA1  505   4.920   2.872   4.203
   40GLY    HA2  506   5.039   2.895   4.336
   40GLY      C  507   5.098   2.757   4.189
   40GLY      O  508   5.124   2.740   4.070
   41PHE      N  509   5.136   2.677   4.289
   41PHE      H  510   5.122   2.706   4.384
   41PHE     CA  511   5.215   2.558   4.266
   41PHE     HA  512   5.298   2.575   4.198
   41PHE     CB  513   5.276   2.504   4.395
   41PHE    HB1  514   5.199   2.486   4.470
   41PHE    HB2  515   5.347   2.575   4.436
   41PHE     CG  516   5.347   2.371   4.384
   41PHE    CD1  517   5.274   2.253   4.402
   41PHE    HD1  518   5.174   2.257   4.443
   41PHE    CE1  519   5.337   2.133   4.368
   41PHE    HE1  520   5.287   2.040   4.388
   41PHE     CZ  521   5.464   2.129   4.309
   41PHE     HZ  522   5.514   2.039   4.276
   41PHE    CE2  523   5.530   2.251   4.293
   41PHE    HE2  524   5.631   2.253   4.254
   41PHE    CD2  525   5.478   2.374   4.335
   41PHE    HD2  526   5.530   2.468   4.330
   41PHE      C  527   5.130   2.459   4.187
   41PHE      O  528   5.018   2.433   4.233
   42ARG      N  529   5.176   2.405   4.075
   42ARG      H  530   5.258   2.451   4.038
   42ARG     CA  531   5.131   2.280   4.015
   42ARG     HA  532   5.079   2.209   4.079
   42ARG     CB  533   5.032   2.324   3.908
   42ARG    HB1  534   5.000   2.234   3.856
   42ARG    HB2  535   5.080   2.390   3.835
   42ARG     CG  536   4.913   2.406   3.958
   42ARG    HG1  537   4.953   2.498   3.999
   42ARG    HG2  538   4.854   2.351   4.032
   42ARG     CD  539   4.823   2.446   3.842
   42ARG    HD1  540   4.883   2.495   3.766
   42ARG    HD2  541   4.752   2.517   3.885
   42ARG     NE  542   4.749   2.330   3.791
   42ARG     HE  543   4.697   2.281   3.863
   42ARG     CZ  544   4.745   2.269   3.672
   42ARG    NH1  545   4.806   2.322   3.565
   42ARG   HH11  546   4.838   2.418   3.563
   42ARG   HH12  547   4.797   2.277   3.475
   42ARG    NH2  548   4.678   2.153   3.663
   42ARG   HH21  549   4.630   2.128   3.748
   42ARG   HH22  550   4.649   2.127   3.569
   42ARG      C  551   5.245   2.201   3.953
   42ARG      O  552   5.208   2.098   3.898
   43GLY      N  553   5.373   2.237   3.967
   43GLY      H  554   5.395   2.333   3.987
   43GLY     CA  555   5.487   2.150   3.944
   43GLY    HA1  556   5.454   2.049   3.972
   43GLY    HA2  557   5.577   2.183   3.995
   43GLY      C  558   5.521   2.152   3.796
   43GLY      O  559   5.624   2.216   3.774
   44GLY      N  560   5.443   2.093   3.704
   44GLY      H  561   5.358   2.049   3.737
   44GLY     CA  562   5.485   2.088   3.566
   44GLY    HA1  563   5.578   2.031   3.562
   44GLY    HA2  564   5.507   2.184   3.520
   44GLY      C  565   5.391   2.008   3.477
   44GLY      O  566   5.306   1.935   3.527
   45ARG      N  567   5.399   2.012   3.344
   45ARG      H  568   5.333   1.953   3.295
   45ARG     CA  569   5.493   2.081   3.258
   45ARG     HA  570   5.595   2.071   3.296
   45ARG     CB  571   5.488   2.021   3.118
   45ARG    HB1  572   5.419   2.075   3.054
   45ARG    HB2  573   5.463   1.914   3.117
   45ARG     CG  574   5.617   2.043   3.039
   45ARG    HG1  575   5.701   1.997   3.092
   45ARG    HG2  576   5.643   2.146   3.018
   45ARG     CD  577   5.598   1.979   2.901
   45ARG    HD1  578   5.513   2.026   2.853
   45ARG    HD2  579   5.580   1.874   2.921
   45ARG     NE  580   5.721   1.981   2.822
   45ARG     HE  581   5.793   1.910   2.830
   45ARG     CZ  582   5.745   2.053   2.712
   45ARG    NH1  583   5.665   2.157   2.683
   45ARG   HH11  584   5.607   2.202   2.752
   45ARG   HH12  585   5.682   2.203   2.595
   45ARG    NH2  586   5.849   2.025   2.633
   45ARG   HH21  587   5.877   1.929   2.643
   45ARG   HH22  588   5.852   2.076   2.546
   45ARG      C  589   5.478   2.232   3.245
   45ARG      O  590   5.368   2.285   3.259
   46GLY      N  591   5.584   2.303   3.207
   46GLY      H  592   5.676   2.264   3.189
   46GLY     CA  593   5.585   2.448   3.195
   46GLY    HA1  594   5.498   2.475   3.136
   46GLY    HA2  595   5.677   2.477   3.144
   46GLY      C  596   5.574   2.527   3.324
   46GLY      O  597   5.545   2.472   3.431
   47GLY      N  598   5.610   2.656   3.328
   47GLY      H  599   5.636   2.697   3.240
   47GLY     CA  600   5.592   2.742   3.443
   47GLY    HA1  601   5.490   2.733   3.482
   47GLY    HA2  602   5.601   2.845   3.409
   47GLY      C  603   5.681   2.710   3.562
   47GLY      O  604   5.766   2.623   3.551
   48GLY      N  605   5.673   2.788   3.670
   48GLY      H  606   5.609   2.866   3.663
   48GLY     CA  607   5.740   2.759   3.795
   48GLY    HA1  608   5.839   2.717   3.779
   48GLY    HA2  609   5.694   2.680   3.854
   48GLY      C  610   5.746   2.880   3.888
   48GLY      O  611   5.720   2.867   4.007
   49ASP      N  612   5.782   2.997   3.834
   49ASP      H  613   5.818   3.001   3.740
   49ASP     CA  614   5.792   3.114   3.920
   49ASP     HA  615   5.862   3.084   3.997
   49ASP     CB  616   5.866   3.220   3.840
   49ASP    HB1  617   5.807   3.237   3.749
   49ASP    HB2  618   5.965   3.182   3.816
   49ASP     CG  619   5.880   3.358   3.902
   49ASP    OD1  620   5.841   3.374   4.020
   49ASP    OD2  621   5.937   3.449   3.837
   49ASP      C  622   5.655   3.146   3.977
   49ASP      O  623   5.558   3.158   3.903
   50ARG      N  624   5.649   3.152   4.111
   50ARG      H  625   5.740   3.141   4.153
   50ARG     CA  626   5.532   3.153   4.195
   50ARG     HA  627   5.450   3.191   4.133
   50ARG     CB  628   5.487   3.010   4.224
   50ARG    HB1  629   5.463   2.951   4.136
   50ARG    HB2  630   5.390   3.021   4.273
   50ARG     CG  631   5.581   2.935   4.318
   50ARG    HG1  632   5.610   2.992   4.407
   50ARG    HG2  633   5.665   2.901   4.258
   50ARG     CD  634   5.506   2.812   4.368
   50ARG    HD1  635   5.470   2.756   4.283
   50ARG    HD2  636   5.428   2.851   4.434
   50ARG     NE  637   5.598   2.725   4.442
   50ARG     HE  638   5.682   2.707   4.390
   50ARG     CZ  639   5.585   2.683   4.569
   50ARG    NH1  640   5.480   2.706   4.647
   50ARG   HH11  641   5.406   2.769   4.620
   50ARG   HH12  642   5.473   2.655   4.735
   50ARG    NH2  643   5.685   2.610   4.621
   50ARG   HH21  644   5.758   2.572   4.563
   50ARG   HH22  645   5.689   2.580   4.717
   50ARG      C  646   5.524   3.252   4.311
   50ARG      O  647   5.427   3.236   4.385
   51GLY      N  648   5.609   3.353   4.331
   51GLY      H  649   5.694   3.371   4.279
   51GLY     CA  650   5.612   3.435   4.451
   51GLY    HA1  651   5.523   3.498   4.457
   51GLY    HA2  652   5.698   3.502   4.443
   51GLY      C  653   5.624   3.362   4.584
   51GLY      O  654   5.642   3.241   4.586
   52GLY      N  655   5.624   3.435   4.696
   52GLY      H  656   5.615   3.535   4.692
   52GLY     CA  657   5.652   3.380   4.827
   52GLY    HA1  658   5.660   3.455   4.906
   52GLY    HA2  659   5.748   3.329   4.830
   52GLY      C  660   5.558   3.278   4.889
   52GLY      O  661   5.439   3.279   4.859
   53PHE      N  662   5.600   3.185   4.976
   53PHE      H  663   5.698   3.197   4.999
   53PHE     CA  664   5.519   3.072   5.015
   53PHE     HA  665   5.419   3.112   5.027
   53PHE     CB  666   5.517   2.956   4.915
   53PHE    HB1  667   5.459   2.989   4.829
   53PHE    HB2  668   5.459   2.873   4.955
   53PHE     CG  669   5.649   2.895   4.875
   53PHE    CD1  670   5.716   2.949   4.764
   53PHE    HD1  671   5.668   3.031   4.713
   53PHE    CE1  672   5.836   2.890   4.721
   53PHE    HE1  673   5.893   2.929   4.638
   53PHE     CZ  674   5.887   2.775   4.782
   53PHE     HZ  675   5.977   2.729   4.745
   53PHE    CE2  676   5.816   2.723   4.891
   53PHE    HE2  677   5.860   2.641   4.945
   53PHE    CD2  678   5.698   2.781   4.940
   53PHE    HD2  679   5.650   2.728   5.020
   53PHE      C  680   5.555   3.030   5.157
   53PHE      O  681   5.503   2.931   5.207
   54GLY      N  682   5.640   3.100   5.231
   54GLY      H  683   5.684   3.182   5.191
   54GLY     CA  684   5.676   3.075   5.369
   54GLY    HA1  685   5.768   3.124   5.401
   54GLY    HA2  686   5.701   2.969   5.379
   54GLY      C  687   5.572   3.116   5.472
   54GLY      O  688   5.477   3.181   5.430
   55PRO      N  689   5.588   3.107   5.604
   55PRO     CD  690   5.690   3.031   5.673
   55PRO    HD1  691   5.787   3.075   5.649
   55PRO    HD2  692   5.683   2.923   5.656
   55PRO     CG  693   5.665   3.037   5.824
   55PRO    HG1  694   5.729   3.107   5.878
   55PRO    HG2  695   5.669   2.939   5.872
   55PRO     CB  696   5.517   3.074   5.824
   55PRO    HB1  697   5.493   3.128   5.916
   55PRO    HB2  698   5.462   2.981   5.811
   55PRO     CA  699   5.496   3.163   5.701
   55PRO     HA  700   5.399   3.153   5.653
   55PRO      C  701   5.529   3.309   5.728
   55PRO      O  702   5.637   3.358   5.693
   56GLY      N  703   5.437   3.385   5.788
   56GLY      H  704   5.359   3.333   5.825
   56GLY     CA  705   5.433   3.527   5.812
   56GLY    HA1  706   5.532   3.559   5.844
   56GLY    HA2  707   5.370   3.560   5.895
   56GLY      C  708   5.396   3.610   5.691
   56GLY      O  709   5.375   3.565   5.578
   57LYS      N  710   5.420   3.741   5.707
   57LYS      H  711   5.438   3.781   5.797
   57LYS     CA  712   5.415   3.844   5.605
   57LYS     HA  713   5.420   3.937   5.661
   57LYS     CB  714   5.543   3.839   5.523
   57LYS    HB1  715   5.530   3.766   5.443
   57LYS    HB2  716   5.629   3.792   5.572
   57LYS     CG  717   5.581   3.976   5.467
   57LYS    HG1  718   5.618   4.036   5.551
   57LYS    HG2  719   5.494   4.031   5.430
   57LYS     CD  720   5.694   3.973   5.364
   57LYS    HD1  721   5.647   3.949   5.269
   57LYS    HD2  722   5.765   3.898   5.398
   57LYS     CE  723   5.767   4.106   5.357
   57LYS    HE1  724   5.798   4.142   5.456
   57LYS    HE2  725   5.702   4.189   5.331
   57LYS     NZ  726   5.880   4.105   5.262
   57LYS    HZ1  727   5.917   4.193   5.231
   57LYS    HZ2  728   5.957   4.049   5.294
   57LYS    HZ3  729   5.842   4.065   5.178
   57LYS      C  730   5.284   3.838   5.526
   57LYS      O  731   5.284   3.896   5.418
   58MET      N  732   5.171   3.788   5.577
   58MET      H  733   5.169   3.762   5.674
   58MET     CA  734   5.049   3.773   5.501
   58MET     HA  735   5.064   3.742   5.397
   58MET     CB  736   4.965   3.662   5.564
   58MET    HB1  737   4.879   3.639   5.501
   58MET    HB2  738   4.922   3.707   5.653
   58MET     CG  739   5.032   3.533   5.609
   58MET    HG1  740   4.965   3.496   5.686
   58MET    HG2  741   5.133   3.554   5.644
   58MET     SD  742   5.034   3.401   5.485
   58MET     CE  743   5.096   3.260   5.580
   58MET    HE1  744   5.177   3.285   5.649
   58MET    HE2  745   5.018   3.225   5.647
   58MET    HE3  746   5.117   3.181   5.508
   58MET      C  747   4.976   3.907   5.491
   58MET      O  748   4.979   3.982   5.588
   59ASP      N  749   4.920   3.950   5.378
   59ASP      H  750   4.918   3.888   5.298
   59ASP     CA  751   4.868   4.084   5.359
   59ASP     HA  752   4.945   4.152   5.395
   59ASP     CB  753   4.840   4.112   5.212
   59ASP    HB1  754   4.792   4.210   5.201
   59ASP    HB2  755   4.762   4.041   5.185
   59ASP     CG  756   4.962   4.099   5.122
   59ASP    OD1  757   5.041   4.196   5.122
   59ASP    OD2  758   4.971   4.002   5.044
   59ASP      C  759   4.743   4.105   5.444
   59ASP      O  760   4.736   4.221   5.483
   60SER      N  761   4.673   4.002   5.491
   60SER      H  762   4.702   3.912   5.456
   60SER     CA  763   4.560   3.996   5.582
   60SER     HA  764   4.475   4.032   5.524
   60SER     CB  765   4.538   3.850   5.620
   60SER    HB1  766   4.498   3.801   5.530
   60SER    HB2  767   4.465   3.830   5.699
   60SER     OG  768   4.659   3.785   5.652
   60SER     HG  769   4.668   3.767   5.746
   60SER      C  770   4.563   4.078   5.710
   60SER      O  771   4.463   4.101   5.778
   61ARG      N  772   4.681   4.125   5.751
   61ARG      H  773   4.754   4.103   5.685
   61ARG     CA  774   4.705   4.224   5.854
   61ARG     HA  775   4.653   4.188   5.943
   61ARG     CB  776   4.857   4.231   5.866
   61ARG    HB1  777   4.892   4.298   5.788
   61ARG    HB2  778   4.896   4.129   5.863
   61ARG     CG  779   4.886   4.293   6.002
   61ARG    HG1  780   4.823   4.248   6.079
   61ARG    HG2  781   4.854   4.397   5.998
   61ARG     CD  782   5.026   4.273   6.058
   61ARG    HD1  783   5.089   4.310   5.977
   61ARG    HD2  784   5.040   4.167   6.077
   61ARG     NE  785   5.047   4.355   6.178
   61ARG     HE  786   4.989   4.437   6.184
   61ARG     CZ  787   5.140   4.330   6.271
   61ARG    NH1  788   5.226   4.231   6.248
   61ARG   HH11  789   5.215   4.174   6.165
   61ARG   HH12  790   5.293   4.208   6.321
   61ARG    NH2  791   5.147   4.399   6.386
   61ARG   HH21  792   5.081   4.473   6.406
   61ARG   HH22  793   5.209   4.378   6.463
   61ARG      C  794   4.643   4.359   5.820
   61ARG      O  795   4.585   4.415   5.912
   62GLY      N  796   4.645   4.405   5.694
   62GLY      H  797   4.679   4.347   5.620
   62GLY     CA  798   4.592   4.535   5.656
   62GLY    HA1  799   4.639   4.570   5.565
   62GLY    HA2  800   4.621   4.603   5.736
   62GLY      C  801   4.440   4.526   5.660
   62GLY      O  802   4.389   4.415   5.662
   63GLU      N  803   4.368   4.639   5.660
   63GLU      H  804   4.415   4.728   5.661
   63GLU     CA  805   4.228   4.642   5.699
   63GLU     HA  806   4.184   4.543   5.711
   63GLU     CB  807   4.228   4.712   5.834
   63GLU    HB1  808   4.298   4.658   5.898
   63GLU    HB2  809   4.131   4.702   5.882
   63GLU     CG  810   4.258   4.862   5.826
   63GLU    HG1  811   4.172   4.909   5.777
   63GLU    HG2  812   4.342   4.880   5.759
   63GLU     CD  813   4.281   4.920   5.964
   63GLU    OE1  814   4.231   4.887   6.074
   63GLU    OE2  815   4.363   5.014   5.976
   63GLU      C  816   4.147   4.699   5.584
   63GLU      O  817   4.206   4.759   5.494
   64HIS      N  818   4.014   4.697   5.593
   64HIS      H  819   3.983   4.643   5.673
   64HIS     CA  820   3.921   4.781   5.521
   64HIS     HA  821   3.961   4.804   5.422
   64HIS     CB  822   3.788   4.707   5.510
   64HIS    HB1  823   3.751   4.672   5.607
   64HIS    HB2  824   3.797   4.617   5.449
   64HIS     CG  825   3.679   4.797   5.458
   64HIS    ND1  826   3.672   4.826   5.322
   64HIS    CE1  827   3.573   4.915   5.313
   64HIS    HE1  828   3.545   4.967   5.222
   64HIS    NE2  829   3.519   4.933   5.435
   64HIS    HE2  830   3.453   5.008   5.448
   64HIS    CD2  831   3.576   4.851   5.530
   64HIS    HD2  832   3.550   4.836   5.634
   64HIS      C  833   3.908   4.912   5.599
   64HIS      O  834   3.888   4.916   5.720
   65ARG      N  835   3.911   5.018   5.519
   65ARG      H  836   3.938   4.992   5.425
   65ARG     CA  837   3.872   5.155   5.545
   65ARG     HA  838   3.810   5.162   5.635
   65ARG     CB  839   3.992   5.243   5.581
   65ARG    HB1  840   3.963   5.347   5.596
   65ARG    HB2  841   4.061   5.234   5.498
   65ARG     CG  842   4.049   5.190   5.712
   65ARG    HG1  843   4.099   5.095   5.695
   65ARG    HG2  844   3.971   5.178   5.787
   65ARG     CD  845   4.159   5.284   5.761
   65ARG    HD1  846   4.127   5.388   5.768
   65ARG    HD2  847   4.246   5.283   5.696
   65ARG     NE  848   4.199   5.241   5.895
   65ARG     HE  849   4.289   5.195   5.898
   65ARG     CZ  850   4.142   5.255   6.015
   65ARG    NH1  851   4.032   5.331   6.025
   65ARG   HH11  852   4.014   5.388   5.944
   65ARG   HH12  853   3.969   5.314   6.103
   65ARG    NH2  854   4.186   5.195   6.127
   65ARG   HH21  855   4.261   5.129   6.109
   65ARG   HH22  856   4.148   5.213   6.219
   65ARG      C  857   3.783   5.214   5.436
   65ARG      O  858   3.810   5.188   5.319
   66GLN      N  859   3.672   5.280   5.470
   66GLN      H  860   3.670   5.306   5.567
   66GLN     CA  861   3.594   5.354   5.373
   66GLN     HA  862   3.596   5.298   5.279
   66GLN     CB  863   3.451   5.383   5.420
   66GLN    HB1  864   3.416   5.458   5.350
   66GLN    HB2  865   3.444   5.436   5.514
   66GLN     CG  866   3.354   5.265   5.417
   66GLN    HG1  867   3.381   5.177   5.476
   66GLN    HG2  868   3.348   5.224   5.316
   66GLN     CD  869   3.217   5.309   5.463
   66GLN    OE1  870   3.189   5.427   5.487
   66GLN    NE2  871   3.121   5.216   5.467
   66GLN   HE21  872   3.135   5.124   5.427
   66GLN   HE22  873   3.031   5.260   5.477
   66GLN      C  874   3.652   5.491   5.344
   66GLN      O  875   3.652   5.530   5.228
   67ASP      N  876   3.720   5.553   5.441
   67ASP      H  877   3.724   5.514   5.534
   67ASP     CA  878   3.779   5.683   5.421
   67ASP     HA  879   3.707   5.742   5.364
   67ASP     CB  880   3.787   5.748   5.559
   67ASP    HB1  881   3.824   5.850   5.549
   67ASP    HB2  882   3.843   5.688   5.631
   67ASP     CG  883   3.650   5.760   5.625
   67ASP    OD1  884   3.586   5.865   5.602
   67ASP    OD2  885   3.611   5.682   5.714
   67ASP      C  886   3.916   5.677   5.355
   67ASP      O  887   4.010   5.621   5.412
   68ARG      N  888   3.942   5.743   5.242
   68ARG      H  889   3.855   5.774   5.202
   68ARG     CA  890   4.056   5.734   5.154
   68ARG     HA  891   4.144   5.706   5.213
   68ARG     CB  892   4.047   5.620   5.053
   68ARG    HB1  893   4.142   5.605   5.002
   68ARG    HB2  894   3.969   5.643   4.981
   68ARG     CG  895   4.014   5.484   5.114
   68ARG    HG1  896   3.912   5.483   5.152
   68ARG    HG2  897   4.087   5.450   5.188
   68ARG     CD  898   4.030   5.370   5.013
   68ARG    HD1  899   4.136   5.361   4.991
   68ARG    HD2  900   3.980   5.396   4.919
   68ARG     NE  901   3.963   5.248   5.058
   68ARG     HE  902   3.935   5.240   5.154
   68ARG     CZ  903   3.885   5.164   4.989
   68ARG    NH1  904   3.882   5.159   4.855
   68ARG   HH11  905   3.954   5.214   4.810
   68ARG   HH12  906   3.854   5.077   4.802
   68ARG    NH2  907   3.799   5.083   5.054
   68ARG   HH21  908   3.773   5.091   5.151
   68ARG   HH22  909   3.740   5.033   4.990
   68ARG      C  910   4.097   5.864   5.086
   68ARG      O  911   4.180   5.883   4.997
   69ARG      N  912   4.044   5.972   5.145
   69ARG      H  913   3.992   5.943   5.227
   69ARG     CA  914   4.078   6.110   5.122
   69ARG     HA  915   4.104   6.129   5.018
   69ARG     CB  916   3.956   6.198   5.150
   69ARG    HB1  917   3.883   6.165   5.077
   69ARG    HB2  918   3.981   6.298   5.115
   69ARG     CG  919   3.897   6.190   5.290
   69ARG    HG1  920   3.978   6.174   5.362
   69ARG    HG2  921   3.834   6.102   5.305
   69ARG     CD  922   3.810   6.312   5.320
   69ARG    HD1  923   3.763   6.307   5.418
   69ARG    HD2  924   3.737   6.304   5.239
   69ARG     NE  925   3.885   6.437   5.321
   69ARG     HE  926   3.969   6.437   5.377
   69ARG     CZ  927   3.865   6.550   5.252
   69ARG    NH1  928   3.756   6.569   5.176
   69ARG   HH11  929   3.687   6.499   5.154
   69ARG   HH12  930   3.734   6.657   5.133
   69ARG    NH2  931   3.945   6.656   5.267
   69ARG   HH21  932   4.029   6.642   5.322
   69ARG   HH22  933   3.943   6.744   5.217
   69ARG      C  934   4.195   6.154   5.209
   69ARG      O  935   4.213   6.097   5.317
   70GLU      N  936   4.279   6.252   5.173
   70GLU      H  937   4.254   6.311   5.095
   70GLU     CA  938   4.403   6.288   5.238
   70GLU     HA  939   4.395   6.267   5.344
   70GLU     CB  940   4.518   6.206   5.179
   70GLU    HB1  941   4.610   6.239   5.228
   70GLU    HB2  942   4.537   6.234   5.076
   70GLU     CG  943   4.508   6.054   5.193
   70GLU    HG1  944   4.441   6.014   5.117
   70GLU    HG2  945   4.461   6.029   5.288
   70GLU     CD  946   4.641   5.982   5.179
   70GLU    OE1  947   4.629   5.867   5.130
   70GLU    OE2  948   4.750   6.029   5.218
   70GLU      C  949   4.439   6.436   5.239
   70GLU      O  950   4.516   6.484   5.321
   71ARG      N  951   4.380   6.518   5.152
   71ARG      H  952   4.318   6.479   5.083
   71ARG     CA  953   4.400   6.662   5.146
   71ARG     HA  954   4.509   6.669   5.147
   71ARG     CB  955   4.353   6.716   5.011
   71ARG    HB1  956   4.351   6.825   5.011
   71ARG    HB2  957   4.250   6.682   5.001
   71ARG     CG  958   4.424   6.676   4.883
   71ARG    HG1  959   4.369   6.709   4.794
   71ARG    HG2  960   4.433   6.568   4.890
   71ARG     CD  961   4.568   6.728   4.873
   71ARG    HD1  962   4.631   6.723   4.961
   71ARG    HD2  963   4.558   6.834   4.847
   71ARG     NE  964   4.641   6.664   4.763
   71ARG     HE  965   4.625   6.564   4.755
   71ARG     CZ  966   4.747   6.719   4.703
   71ARG    NH1  967   4.812   6.825   4.754
   71ARG   HH11  968   4.774   6.883   4.827
   71ARG   HH12  969   4.894   6.858   4.704
   71ARG    NH2  970   4.792   6.654   4.595
   71ARG   HH21  971   4.741   6.580   4.550
   71ARG   HH22  972   4.882   6.691   4.566
   71ARG      C  973   4.347   6.751   5.257
   71ARG      O  974   4.242   6.719   5.313
   72PRO      N  975   4.418   6.858   5.294
   72PRO     CD  976   4.558   6.880   5.266
   72PRO    HD1  977   4.559   6.940   5.175
   72PRO    HD2  978   4.625   6.794   5.260
   72PRO     CG  979   4.607   6.967   5.382
   72PRO    HG1  980   4.684   7.039   5.355
   72PRO    HG2  981   4.634   6.890   5.455
   72PRO     CB  982   4.483   7.042   5.428
   72PRO    HB1  983   4.476   7.136   5.375
   72PRO    HB2  984   4.500   7.058   5.535
   72PRO     CA  985   4.368   6.946   5.399
   72PRO     HA  986   4.348   6.885   5.487
   72PRO      C  987   4.241   7.018   5.355
   72PRO      O  988   4.217   7.039   5.237
   73TYR      N  989   4.149   7.058   5.443
   73TYR      H  990   4.163   7.034   5.541
   73TYR     CA  991   4.020   7.115   5.413
   73TYR     HA  992   3.986   7.070   5.320
   73TYR     CB  993   3.913   7.082   5.517
   73TYR    HB1  994   3.838   7.160   5.506
   73TYR    HB2  995   3.951   7.100   5.618
   73TYR     CG  996   3.851   6.945   5.510
   73TYR    CD1  997   3.889   6.845   5.600
   73TYR    HD1  998   3.977   6.856   5.662
   73TYR    CE1  999   3.814   6.727   5.606
   73TYR    HE1 1000   3.841   6.644   5.671
   73TYR     CZ 1001   3.707   6.708   5.516
   73TYR     OH 1002   3.625   6.600   5.530
   73TYR     HH 1003   3.669   6.536   5.587
   73TYR    CE2 1004   3.664   6.815   5.434
   73TYR    HE2 1005   3.580   6.797   5.368
   73TYR    CD2 1006   3.746   6.928   5.420
   73TYR    HD2 1007   3.725   7.009   5.352
   73TYR      C 1008   4.040   7.263   5.383
   73TYR    OC1 1009   4.095   7.336   5.468
   73TYR    OC2 1010   4.004   7.315   5.275
   9.00845   9.00845   9.00845
