# Supplementary material for: Dynamic yet well-defined organization of the FUS RGG3 dense phase
Source: Commun Chem. 2026 Mar 21;9:177. doi: 10.1038/s42004-026-01974-z (PMC13172571; doi:10.1038/s42004-026-01974-z)
Supplement: Supplementary file 4 — Supplementary Data 1 [file 42004_2026_1974_MOESM4_ESM.zip › supplemetary_data/RGG3_single_3_1us_nowater_start.gro]

Generated by trjconv : Protein in water t=   0.00000
 1010
    1GLY      N    1   4.725   5.449   6.254
    1GLY     H1    2   4.765   5.490   6.337
    1GLY     H2    3   4.629   5.420   6.263
    1GLY     H3    4   4.776   5.364   6.237
    1GLY     CA    5   4.739   5.540   6.139
    1GLY    HA1    6   4.846   5.548   6.121
    1GLY    HA2    7   4.692   5.635   6.161
    1GLY      C    8   4.673   5.487   6.012
    1GLY      O    9   4.560   5.440   6.023
    2PRO      N   10   4.746   5.496   5.900
    2PRO     CD   11   4.871   5.567   5.885
    2PRO    HD1   12   4.955   5.525   5.940
    2PRO    HD2   13   4.846   5.665   5.925
    2PRO     CG   14   4.896   5.582   5.736
    2PRO    HG1   15   4.965   5.502   5.708
    2PRO    HG2   16   4.925   5.684   5.710
    2PRO     CB   17   4.765   5.540   5.670
    2PRO    HB1   18   4.790   5.501   5.571
    2PRO    HB2   19   4.702   5.629   5.667
    2PRO     CA   20   4.704   5.444   5.771
    2PRO     HA   21   4.595   5.442   5.765
    2PRO      C   22   4.750   5.302   5.742
    2PRO      O   23   4.820   5.242   5.822
    3GLY      N   24   4.710   5.250   5.626
    3GLY      H   25   4.640   5.297   5.571
    3GLY     CA   26   4.705   5.109   5.592
    3GLY    HA1   27   4.604   5.069   5.602
    3GLY    HA2   28   4.764   5.049   5.662
    3GLY      C   29   4.754   5.075   5.452
    3GLY      O   30   4.810   5.160   5.384
    4GLY      N   31   4.741   4.952   5.402
    4GLY      H   32   4.699   4.888   5.468
    4GLY     CA   33   4.770   4.897   5.270
    4GLY    HA1   34   4.686   4.918   5.204
    4GLY    HA2   35   4.756   4.790   5.285
    4GLY      C   36   4.909   4.925   5.215
    4GLY      O   37   5.010   4.882   5.270
    5GLY      N   38   4.907   4.992   5.099
    5GLY      H   39   4.819   5.030   5.067
    5GLY     CA   40   5.026   5.012   5.019
    5GLY    HA1   41   5.102   5.055   5.084
    5GLY    HA2   42   4.993   5.079   4.939
    5GLY      C   43   5.090   4.887   4.960
    5GLY      O   44   5.014   4.798   4.923
    6PRO      N   45   5.223   4.876   4.962
    6PRO     CD   46   5.292   4.765   4.898
    6PRO    HD1   47   5.253   4.739   4.800
    6PRO    HD2   48   5.277   4.676   4.959
    6PRO     CG   49   5.439   4.804   4.889
    6PRO    HG1   50   5.457   4.857   4.795
    6PRO    HG2   51   5.499   4.713   4.892
    6PRO     CB   52   5.455   4.893   5.012
    6PRO    HB1   53   5.531   4.971   5.007
    6PRO    HB2   54   5.475   4.828   5.097
    6PRO     CA   55   5.321   4.964   5.022
    6PRO     HA   56   5.289   4.969   5.126
    6PRO      C   57   5.320   5.102   4.958
    6PRO      O   58   5.327   5.121   4.836
    7GLY      N   59   5.330   5.207   5.040
    7GLY      H   60   5.329   5.187   5.139
    7GLY     CA   61   5.329   5.348   5.008
    7GLY    HA1   62   5.389   5.373   4.920
    7GLY    HA2   63   5.372   5.398   5.095
    7GLY      C   64   5.188   5.399   4.984
    7GLY      O   65   5.106   5.325   4.930
    8GLY      N   66   5.163   5.521   5.034
    8GLY      H   67   5.235   5.571   5.083
    8GLY     CA   68   5.041   5.598   5.014
    8GLY    HA1   69   5.044   5.668   5.097
    8GLY    HA2   70   4.954   5.532   5.019
    8GLY      C   71   5.032   5.679   4.885
    8GLY      O   72   5.110   5.660   4.792
    9SER      N   73   4.937   5.771   4.874
    9SER      H   74   4.870   5.768   4.950
    9SER     CA   75   4.889   5.833   4.752
    9SER     HA   76   4.877   5.754   4.678
    9SER     CB   77   4.750   5.887   4.783
    9SER    HB1   78   4.715   5.938   4.693
    9SER    HB2   79   4.749   5.946   4.875
    9SER     OG   80   4.663   5.778   4.804
    9SER     HG   81   4.585   5.805   4.853
    9SER      C   82   4.986   5.930   4.686
    9SER      O   83   4.965   5.960   4.568
   10HIS      N   84   5.089   5.977   4.756
   10HIS      H   85   5.097   5.937   4.849
   10HIS     CA   86   5.190   6.071   4.711
   10HIS     HA   87   5.194   6.063   4.602
   10HIS     CB   88   5.143   6.210   4.752
   10HIS    HB1   89   5.133   6.207   4.861
   10HIS    HB2   90   5.044   6.238   4.715
   10HIS     CG   91   5.231   6.326   4.714
   10HIS    ND1   92   5.286   6.417   4.804
   10HIS    CE1   93   5.334   6.522   4.737
   10HIS    HE1   94   5.380   6.610   4.779
   10HIS    NE2   95   5.321   6.495   4.606
   10HIS    HE2   96   5.374   6.544   4.535
   10HIS    CD2   97   5.262   6.371   4.588
   10HIS    HD2   98   5.224   6.324   4.499
   10HIS      C   99   5.327   6.038   4.767
   10HIS      O  100   5.424   6.070   4.698
   11MET      N  101   5.344   5.973   4.882
   11MET      H  102   5.266   5.931   4.932
   11MET     CA  103   5.473   5.938   4.936
   11MET     HA  104   5.449   5.907   5.038
   11MET     CB  105   5.527   5.814   4.866
   11MET    HB1  106   5.599   5.779   4.940
   11MET    HB2  107   5.584   5.853   4.782
   11MET     CG  108   5.436   5.697   4.826
   11MET    HG1  109   5.366   5.732   4.750
   11MET    HG2  110   5.386   5.662   4.916
   11MET     SD  111   5.515   5.554   4.748
   11MET     CE  112   5.593   5.630   4.603
   11MET    HE1  113   5.692   5.665   4.633
   11MET    HE2  114   5.615   5.545   4.538
   11MET    HE3  115   5.526   5.694   4.546
   11MET      C  116   5.566   6.057   4.957
   11MET      O  117   5.686   6.041   4.934
   12GLY      N  118   5.518   6.167   5.016
   12GLY      H  119   5.420   6.164   5.041
   12GLY     CA  120   5.599   6.284   5.042
   12GLY    HA1  121   5.535   6.366   5.076
   12GLY    HA2  122   5.640   6.319   4.947
   12GLY      C  123   5.706   6.250   5.145
   12GLY      O  124   5.682   6.176   5.240
   13GLY      N  125   5.829   6.299   5.131
   13GLY      H  126   5.840   6.355   5.048
   13GLY     CA  127   5.943   6.265   5.213
   13GLY    HA1  128   5.916   6.275   5.318
   13GLY    HA2  129   6.025   6.332   5.186
   13GLY      C  130   5.994   6.124   5.187
   13GLY      O  131   6.091   6.088   5.252
   14ASN      N  132   5.944   6.055   5.084
   14ASN      H  133   5.856   6.088   5.047
   14ASN     CA  134   5.999   5.933   5.028
   14ASN     HA  135   6.089   5.912   5.085
   14ASN     CB  136   5.902   5.819   5.056
   14ASN    HB1  137   5.804   5.832   5.010
   14ASN    HB2  138   5.880   5.823   5.163
   14ASN     CG  139   5.952   5.682   5.011
   14ASN    OD1  140   5.897   5.624   4.918
   14ASN    ND2  141   6.067   5.645   5.069
   14ASN   HD21  142   6.104   5.705   5.141
   14ASN   HD22  143   6.114   5.563   5.034
   14ASN      C  144   6.043   5.949   4.883
   14ASN      O  145   6.120   5.870   4.830
   15TYR      N  146   5.978   6.041   4.811
   15TYR      H  147   5.923   6.109   4.862
   15TYR     CA  148   5.987   6.068   4.669
   15TYR     HA  149   6.090   6.053   4.635
   15TYR     CB  150   5.896   5.962   4.608
   15TYR    HB1  151   5.799   5.973   4.657
   15TYR    HB2  152   5.929   5.861   4.635
   15TYR     CG  153   5.884   5.967   4.458
   15TYR    CD1  154   5.769   6.006   4.389
   15TYR    HD1  155   5.675   6.028   4.437
   15TYR    CE1  156   5.768   6.006   4.249
   15TYR    HE1  157   5.677   6.027   4.194
   15TYR     CZ  158   5.886   5.976   4.178
   15TYR     OH  159   5.882   5.969   4.041
   15TYR     HH  160   5.966   5.979   3.996
   15TYR    CE2  161   6.005   5.948   4.248
   15TYR    HE2  162   6.089   5.907   4.194
   15TYR    CD2  163   6.004   5.945   4.388
   15TYR    HD2  164   6.093   5.919   4.444
   15TYR      C  165   5.929   6.204   4.635
   15TYR      O  166   5.857   6.261   4.717
   16GLY      N  167   5.958   6.264   4.519
   16GLY      H  168   6.008   6.204   4.455
   16GLY     CA  169   5.883   6.376   4.467
   16GLY    HA1  170   5.927   6.460   4.521
   16GLY    HA2  171   5.777   6.373   4.494
   16GLY      C  172   5.896   6.400   4.318
   16GLY      O  173   6.007   6.403   4.264
   17ASP      N  174   5.782   6.415   4.250
   17ASP      H  175   5.698   6.409   4.306
   17ASP     CA  176   5.772   6.421   4.106
   17ASP     HA  177   5.867   6.459   4.067
   17ASP     CB  178   5.745   6.286   4.041
   17ASP    HB1  179   5.642   6.259   4.064
   17ASP    HB2  180   5.819   6.215   4.079
   17ASP     CG  181   5.753   6.297   3.889
   17ASP    OD1  182   5.862   6.325   3.835
   17ASP    OD2  183   5.650   6.281   3.820
   17ASP      C  184   5.670   6.524   4.059
   17ASP      O  185   5.698   6.608   3.973
   18ASP      N  186   5.552   6.529   4.121
   18ASP      H  187   5.537   6.460   4.192
   18ASP     CA  188   5.437   6.615   4.099
   18ASP     HA  189   5.459   6.687   4.020
   18ASP     CB  190   5.316   6.534   4.053
   18ASP    HB1  191   5.266   6.478   4.132
   18ASP    HB2  192   5.353   6.451   3.993
   18ASP     CG  193   5.215   6.617   3.975
   18ASP    OD1  194   5.233   6.741   3.963
   18ASP    OD2  195   5.108   6.569   3.932
   18ASP      C  196   5.400   6.682   4.230
   18ASP      O  197   5.425   6.624   4.336
   19ARG      N  198   5.332   6.796   4.221
   19ARG      H  199   5.305   6.831   4.130
   19ARG     CA  200   5.317   6.887   4.333
   19ARG     HA  201   5.416   6.884   4.379
   19ARG     CB  202   5.300   7.027   4.274
   19ARG    HB1  203   5.203   7.032   4.225
   19ARG    HB2  204   5.370   7.046   4.193
   19ARG     CG  205   5.324   7.140   4.373
   19ARG    HG1  206   5.424   7.131   4.416
   19ARG    HG2  207   5.257   7.137   4.459
   19ARG     CD  208   5.316   7.280   4.312
   19ARG    HD1  209   5.209   7.289   4.296
   19ARG    HD2  210   5.364   7.281   4.214
   19ARG     NE  211   5.360   7.386   4.402
   19ARG     HE  212   5.394   7.351   4.491
   19ARG     CZ  213   5.399   7.511   4.373
   19ARG    NH1  214   5.380   7.566   4.253
   19ARG   HH11  215   5.357   7.506   4.175
   19ARG   HH12  216   5.399   7.663   4.231
   19ARG    NH2  217   5.461   7.585   4.466
   19ARG   HH21  218   5.493   7.543   4.552
   19ARG   HH22  219   5.491   7.680   4.448
   19ARG      C  220   5.216   6.849   4.441
   19ARG      O  221   5.239   6.881   4.557
   20ARG      N  222   5.116   6.766   4.411
   20ARG      H  223   5.107   6.740   4.314
   20ARG     CA  224   5.034   6.701   4.511
   20ARG     HA  225   5.098   6.676   4.596
   20ARG     CB  226   4.926   6.802   4.549
   20ARG    HB1  227   4.971   6.895   4.584
   20ARG    HB2  228   4.874   6.767   4.638
   20ARG     CG  229   4.821   6.842   4.446
   20ARG    HG1  230   4.757   6.758   4.419
   20ARG    HG2  231   4.864   6.884   4.355
   20ARG     CD  232   4.721   6.944   4.500
   20ARG    HD1  233   4.665   6.977   4.412
   20ARG    HD2  234   4.779   7.027   4.540
   20ARG     NE  235   4.631   6.894   4.604
   20ARG     HE  236   4.634   6.940   4.694
   20ARG     CZ  237   4.531   6.808   4.580
   20ARG    NH1  238   4.494   6.761   4.460
   20ARG   HH11  239   4.536   6.802   4.378
   20ARG   HH12  240   4.432   6.682   4.458
   20ARG    NH2  241   4.462   6.759   4.683
   20ARG   HH21  242   4.474   6.800   4.775
   20ARG   HH22  243   4.391   6.687   4.684
   20ARG      C  244   4.985   6.567   4.458
   20ARG      O  245   4.977   6.549   4.337
   21GLY      N  246   4.953   6.471   4.546
   21GLY      H  247   4.965   6.485   4.645
   21GLY     CA  248   4.908   6.343   4.496
   21GLY    HA1  249   4.898   6.278   4.583
   21GLY    HA2  250   4.995   6.324   4.433
   21GLY      C  251   4.772   6.349   4.429
   21GLY      O  252   4.704   6.451   4.442
   22GLY      N  253   4.733   6.244   4.356
   22GLY      H  254   4.798   6.168   4.365
   22GLY     CA  255   4.623   6.238   4.262
   22GLY    HA1  256   4.628   6.327   4.199
   22GLY    HA2  257   4.523   6.240   4.304
   22GLY      C  258   4.625   6.123   4.162
   22GLY      O  259   4.523   6.073   4.116
   23ARG      N  260   4.742   6.083   4.112
   23ARG      H  261   4.820   6.137   4.148
   23ARG     CA  262   4.760   5.973   4.020
   23ARG     HA  263   4.705   5.998   3.929
   23ARG     CB  264   4.908   5.959   3.983
   23ARG    HB1  265   4.919   5.869   3.922
   23ARG    HB2  266   4.972   5.940   4.069
   23ARG     CG  267   4.966   6.080   3.912
   23ARG    HG1  268   4.931   6.167   3.968
   23ARG    HG2  269   4.916   6.076   3.815
   23ARG     CD  270   5.117   6.078   3.893
   23ARG    HD1  271   5.157   5.997   3.832
   23ARG    HD2  272   5.156   6.067   3.994
   23ARG     NE  273   5.165   6.201   3.830
   23ARG     HE  274   5.108   6.250   3.762
   23ARG     CZ  275   5.293   6.236   3.815
   23ARG    NH1  276   5.395   6.181   3.883
   23ARG   HH11  277   5.383   6.099   3.941
   23ARG   HH12  278   5.492   6.201   3.863
   23ARG    NH2  279   5.328   6.334   3.731
   23ARG   HH21  280   5.252   6.379   3.682
   23ARG   HH22  281   5.424   6.365   3.722
   23ARG      C  282   4.703   5.842   4.072
   23ARG      O  283   4.691   5.819   4.192
   24GLY      N  284   4.655   5.757   3.981
   24GLY      H  285   4.681   5.791   3.890
   24GLY     CA  286   4.583   5.634   4.009
   24GLY    HA1  287   4.644   5.583   4.084
   24GLY    HA2  288   4.581   5.581   3.914
   24GLY      C  289   4.441   5.660   4.056
   24GLY      O  290   4.378   5.563   4.097
   25GLY      N  291   4.390   5.784   4.055
   25GLY      H  292   4.437   5.864   4.016
   25GLY     CA  293   4.268   5.819   4.124
   25GLY    HA1  294   4.189   5.752   4.092
   25GLY    HA2  295   4.241   5.921   4.097
   25GLY      C  296   4.271   5.805   4.276
   25GLY      O  297   4.379   5.779   4.329
   26TYR      N  298   4.165   5.818   4.355
   26TYR      H  299   4.075   5.837   4.313
   26TYR     CA  300   4.166   5.797   4.498
   26TYR     HA  301   4.237   5.870   4.535
   26TYR     CB  302   4.029   5.823   4.561
   26TYR    HB1  303   3.993   5.923   4.539
   26TYR    HB2  304   4.049   5.835   4.667
   26TYR     CG  305   3.924   5.716   4.543
   26TYR    CD1  306   3.853   5.706   4.422
   26TYR    HD1  307   3.870   5.782   4.348
   26TYR    CE1  308   3.774   5.596   4.388
   26TYR    HE1  309   3.716   5.594   4.297
   26TYR     CZ  310   3.748   5.499   4.487
   26TYR     OH  311   3.671   5.389   4.461
   26TYR     HH  312   3.646   5.343   4.542
   26TYR    CE2  313   3.810   5.511   4.613
   26TYR    HE2  314   3.799   5.436   4.691
   26TYR    CD2  315   3.899   5.615   4.637
   26TYR    HD2  316   3.967   5.617   4.721
   26TYR      C  317   4.219   5.660   4.541
   26TYR      O  318   4.201   5.554   4.482
   27ASP      N  319   4.295   5.674   4.649
   27ASP      H  320   4.296   5.760   4.702
   27ASP     CA  321   4.390   5.576   4.699
   27ASP     HA  322   4.461   5.641   4.750
   27ASP     CB  323   4.326   5.484   4.803
   27ASP    HB1  324   4.406   5.428   4.852
   27ASP    HB2  325   4.254   5.421   4.750
   27ASP     CG  326   4.244   5.556   4.908
   27ASP    OD1  327   4.141   5.497   4.950
   27ASP    OD2  328   4.271   5.670   4.952
   27ASP      C  329   4.481   5.503   4.601
   27ASP      O  330   4.505   5.387   4.635
   28ARG      N  331   4.514   5.545   4.479
   28ARG      H  332   4.477   5.636   4.457
   28ARG     CA  333   4.591   5.478   4.376
   28ARG     HA  334   4.603   5.552   4.296
   28ARG     CB  335   4.733   5.444   4.422
   28ARG    HB1  336   4.783   5.367   4.363
   28ARG    HB2  337   4.734   5.392   4.518
   28ARG     CG  338   4.830   5.561   4.436
   28ARG    HG1  339   4.776   5.648   4.473
   28ARG    HG2  340   4.862   5.583   4.334
   28ARG     CD  341   4.948   5.519   4.523
   28ARG    HD1  342   4.909   5.484   4.618
   28ARG    HD2  343   5.022   5.597   4.540
   28ARG     NE  344   5.036   5.421   4.459
   28ARG     HE  345   4.992   5.366   4.387
   28ARG     CZ  346   5.163   5.393   4.491
   28ARG    NH1  347   5.232   5.450   4.591
   28ARG   HH11  348   5.192   5.535   4.628
   28ARG   HH12  349   5.320   5.410   4.620
   28ARG    NH2  350   5.216   5.288   4.428
   28ARG   HH21  351   5.170   5.242   4.351
   28ARG   HH22  352   5.315   5.266   4.433
   28ARG      C  353   4.530   5.354   4.313
   28ARG      O  354   4.603   5.268   4.264
   29GLY      N  355   4.400   5.337   4.334
   29GLY      H  356   4.349   5.418   4.368
   29GLY     CA  357   4.329   5.214   4.305
   29GLY    HA1  358   4.376   5.163   4.220
   29GLY    HA2  359   4.229   5.241   4.272
   29GLY      C  360   4.324   5.117   4.422
   29GLY      O  361   4.274   5.007   4.398
   30GLY      N  362   4.360   5.152   4.545
   30GLY      H  363   4.407   5.241   4.556
   30GLY     CA  364   4.364   5.072   4.666
   30GLY    HA1  365   4.270   5.016   4.671
   30GLY    HA2  366   4.380   5.133   4.755
   30GLY      C  367   4.487   4.983   4.668
   30GLY      O  368   4.576   4.981   4.583
   31TYR      N  369   4.498   4.890   4.763
   31TYR      H  370   4.424   4.887   4.832
   31TYR     CA  371   4.605   4.793   4.776
   31TYR     HA  372   4.688   4.816   4.708
   31TYR     CB  373   4.659   4.798   4.918
   31TYR    HB1  374   4.684   4.899   4.951
   31TYR    HB2  375   4.757   4.750   4.914
   31TYR     CG  376   4.580   4.730   5.028
   31TYR    CD1  377   4.597   4.595   5.062
   31TYR    HD1  378   4.662   4.529   5.006
   31TYR    CE1  379   4.521   4.532   5.161
   31TYR    HE1  380   4.534   4.429   5.190
   31TYR     CZ  381   4.423   4.609   5.227
   31TYR     OH  382   4.339   4.555   5.320
   31TYR     HH  383   4.275   4.621   5.348
   31TYR    CE2  384   4.400   4.744   5.193
   31TYR    HE2  385   4.322   4.803   5.237
   31TYR    CD2  386   4.480   4.802   5.093
   31TYR    HD2  387   4.463   4.905   5.067
   31TYR      C  388   4.559   4.655   4.731
   31TYR      O  389   4.639   4.574   4.685
   32ARG      N  390   4.430   4.628   4.753
   32ARG      H  391   4.368   4.696   4.796
   32ARG     CA  392   4.378   4.495   4.733
   32ARG     HA  393   4.443   4.421   4.781
   32ARG     CB  394   4.239   4.487   4.795
   32ARG    HB1  395   4.172   4.411   4.756
   32ARG    HB2  396   4.190   4.579   4.764
   32ARG     CG  397   4.240   4.490   4.947
   32ARG    HG1  398   4.323   4.548   4.989
   32ARG    HG2  399   4.260   4.386   4.973
   32ARG     CD  400   4.111   4.534   5.016
   32ARG    HD1  401   4.104   4.634   4.973
   32ARG    HD2  402   4.134   4.551   5.121
   32ARG     NE  403   3.992   4.460   4.975
   32ARG     HE  404   3.993   4.359   4.970
   32ARG     CZ  405   3.873   4.518   4.955
   32ARG    NH1  406   3.839   4.647   4.970
   32ARG   HH11  407   3.901   4.722   4.996
   32ARG   HH12  408   3.744   4.664   4.941
   32ARG    NH2  409   3.774   4.438   4.913
   32ARG   HH21  410   3.799   4.342   4.893
   32ARG   HH22  411   3.679   4.471   4.907
   32ARG      C  412   4.370   4.458   4.586
   32ARG      O  413   4.405   4.343   4.557
   33GLY      N  414   4.324   4.545   4.496
   33GLY      H  415   4.271   4.629   4.513
   33GLY     CA  416   4.313   4.496   4.360
   33GLY    HA1  417   4.246   4.560   4.303
   33GLY    HA2  418   4.263   4.400   4.350
   33GLY      C  419   4.447   4.490   4.288
   33GLY      O  420   4.473   4.401   4.207
   34ARG      N  421   4.540   4.581   4.317
   34ARG      H  422   4.515   4.634   4.399
   34ARG     CA  423   4.680   4.571   4.280
   34ARG     HA  424   4.692   4.564   4.172
   34ARG     CB  425   4.760   4.687   4.339
   34ARG    HB1  426   4.864   4.659   4.355
   34ARG    HB2  427   4.727   4.723   4.437
   34ARG     CG  428   4.754   4.800   4.238
   34ARG    HG1  429   4.786   4.772   4.138
   34ARG    HG2  430   4.827   4.873   4.273
   34ARG     CD  431   4.617   4.868   4.237
   34ARG    HD1  432   4.593   4.877   4.343
   34ARG    HD2  433   4.544   4.809   4.182
   34ARG     NE  434   4.621   5.001   4.176
   34ARG     HE  435   4.649   5.081   4.230
   34ARG     CZ  436   4.569   5.037   4.058
   34ARG    NH1  437   4.505   4.953   3.976
   34ARG   HH11  438   4.512   4.854   3.993
   34ARG   HH12  439   4.474   4.980   3.884
   34ARG    NH2  440   4.571   5.165   4.019
   34ARG   HH21  441   4.609   5.238   4.077
   34ARG   HH22  442   4.528   5.189   3.931
   34ARG      C  443   4.742   4.444   4.334
   34ARG      O  444   4.819   4.383   4.260
   35GLY      N  445   4.709   4.392   4.453
   35GLY      H  446   4.659   4.452   4.518
   35GLY     CA  447   4.746   4.258   4.494
   35GLY    HA1  448   4.680   4.238   4.578
   35GLY    HA2  449   4.851   4.253   4.522
   35GLY      C  450   4.722   4.151   4.388
   35GLY      O  451   4.805   4.062   4.369
   36GLY      N  452   4.621   4.164   4.303
   36GLY      H  453   4.578   4.256   4.302
   36GLY     CA  454   4.587   4.074   4.194
   36GLY    HA1  455   4.489   4.107   4.160
   36GLY    HA2  456   4.594   3.972   4.230
   36GLY      C  457   4.665   4.088   4.064
   36GLY      O  458   4.651   4.011   3.969
   37ASP      N  459   4.754   4.187   4.052
   37ASP      H  460   4.757   4.244   4.135
   37ASP     CA  461   4.858   4.223   3.957
   37ASP     HA  462   4.863   4.141   3.885
   37ASP     CB  463   4.840   4.352   3.879
   37ASP    HB1  464   4.879   4.329   3.780
   37ASP    HB2  465   4.884   4.437   3.931
   37ASP     CG  466   4.694   4.368   3.839
   37ASP    OD1  467   4.634   4.267   3.796
   37ASP    OD2  468   4.639   4.480   3.852
   37ASP      C  469   4.998   4.205   4.015
   37ASP      O  470   5.100   4.254   3.967
   38ARG      N  471   5.014   4.128   4.122
   38ARG      H  472   4.932   4.077   4.152
   38ARG     CA  473   5.133   4.101   4.200
   38ARG     HA  474   5.220   4.120   4.137
   38ARG     CB  475   5.133   4.195   4.320
   38ARG    HB1  476   5.212   4.164   4.389
   38ARG    HB2  477   5.036   4.189   4.368
   38ARG     CG  478   5.160   4.341   4.283
   38ARG    HG1  479   5.095   4.377   4.203
   38ARG    HG2  480   5.266   4.335   4.258
   38ARG     CD  481   5.148   4.437   4.400
   38ARG    HD1  482   5.234   4.432   4.467
   38ARG    HD2  483   5.054   4.412   4.450
   38ARG     NE  484   5.138   4.575   4.351
   38ARG     HE  485   5.122   4.586   4.252
   38ARG     CZ  486   5.145   4.687   4.424
   38ARG    NH1  487   5.151   4.684   4.558
   38ARG   HH11  488   5.123   4.598   4.603
   38ARG   HH12  489   5.162   4.769   4.611
   38ARG    NH2  490   5.142   4.810   4.371
   38ARG   HH21  491   5.134   4.816   4.271
   38ARG   HH22  492   5.163   4.887   4.434
   38ARG      C  493   5.153   3.954   4.235
   38ARG      O  494   5.057   3.882   4.261
   39GLY      N  495   5.277   3.908   4.218
   39GLY      H  496   5.342   3.984   4.203
   39GLY     CA  497   5.309   3.770   4.189
   39GLY    HA1  498   5.243   3.727   4.113
   39GLY    HA2  499   5.298   3.717   4.284
   39GLY      C  500   5.450   3.741   4.138
   39GLY      O  501   5.529   3.835   4.124
   40GLY      N  502   5.483   3.616   4.105
   40GLY      H  503   5.561   3.607   4.042
   40GLY     CA  504   5.408   3.501   4.150
   40GLY    HA1  505   5.357   3.531   4.241
   40GLY    HA2  506   5.482   3.427   4.181
   40GLY      C  507   5.298   3.462   4.053
   40GLY      O  508   5.293   3.520   3.945
   41PHE      N  509   5.209   3.371   4.094
   41PHE      H  510   5.224   3.336   4.188
   41PHE     CA  511   5.094   3.330   4.017
   41PHE     HA  512   5.127   3.264   3.937
   41PHE     CB  513   5.013   3.235   4.105
   41PHE    HB1  514   4.970   3.300   4.181
   41PHE    HB2  515   5.083   3.167   4.154
   41PHE     CG  516   4.900   3.168   4.032
   41PHE    CD1  517   4.915   3.031   4.007
   41PHE    HD1  518   5.009   2.990   4.039
   41PHE    CE1  519   4.819   2.959   3.934
   41PHE    HE1  520   4.832   2.855   3.907
   41PHE     CZ  521   4.693   3.017   3.913
   41PHE     HZ  522   4.613   2.956   3.875
   41PHE    CE2  523   4.676   3.152   3.945
   41PHE    HE2  524   4.578   3.193   3.923
   41PHE    CD2  525   4.781   3.231   3.993
   41PHE    HD2  526   4.763   3.335   4.018
   41PHE      C  527   5.015   3.447   3.960
   41PHE      O  528   4.990   3.544   4.032
   42ARG      N  529   4.968   3.439   3.835
   42ARG      H  530   4.982   3.360   3.774
   42ARG     CA  531   4.886   3.546   3.783
   42ARG     HA  532   4.919   3.648   3.801
   42ARG     CB  533   4.878   3.518   3.633
   42ARG    HB1  534   4.799   3.585   3.599
   42ARG    HB2  535   4.849   3.414   3.617
   42ARG     CG  536   5.007   3.557   3.561
   42ARG    HG1  537   4.996   3.528   3.456
   42ARG    HG2  538   5.093   3.515   3.613
   42ARG     CD  539   5.028   3.708   3.554
   42ARG    HD1  540   5.035   3.742   3.658
   42ARG    HD2  541   4.941   3.758   3.512
   42ARG     NE  542   5.143   3.745   3.472
   42ARG     HE  543   5.230   3.771   3.517
   42ARG     CZ  544   5.147   3.743   3.338
   42ARG    NH1  545   5.045   3.716   3.255
   42ARG   HH11  546   4.952   3.709   3.294
   42ARG   HH12  547   5.065   3.708   3.156
   42ARG    NH2  548   5.259   3.760   3.268
   42ARG   HH21  549   5.350   3.750   3.311
   42ARG   HH22  550   5.253   3.774   3.168
   42ARG      C  551   4.747   3.541   3.846
   42ARG      O  552   4.655   3.471   3.805
   43GLY      N  553   4.720   3.629   3.943
   43GLY      H  554   4.799   3.681   3.979
   43GLY     CA  555   4.591   3.647   4.007
   43GLY    HA1  556   4.508   3.629   3.939
   43GLY    HA2  557   4.576   3.747   4.047
   43GLY      C  558   4.561   3.553   4.123
   43GLY      O  559   4.644   3.479   4.176
   44GLY      N  560   4.436   3.565   4.170
   44GLY      H  561   4.364   3.602   4.109
   44GLY     CA  562   4.386   3.499   4.288
   44GLY    HA1  563   4.404   3.394   4.265
   44GLY    HA2  564   4.281   3.528   4.296
   44GLY      C  565   4.458   3.526   4.419
   44GLY      O  566   4.523   3.629   4.439
   45ARG      N  567   4.432   3.446   4.522
   45ARG      H  568   4.466   3.480   4.611
   45ARG     CA  569   4.365   3.317   4.526
   45ARG     HA  570   4.386   3.278   4.625
   45ARG     CB  571   4.216   3.347   4.518
   45ARG    HB1  572   4.207   3.353   4.409
   45ARG    HB2  573   4.187   3.445   4.557
   45ARG     CG  574   4.114   3.253   4.580
   45ARG    HG1  575   4.136   3.257   4.687
   45ARG    HG2  576   4.127   3.148   4.555
   45ARG     CD  577   3.973   3.297   4.541
   45ARG    HD1  578   3.943   3.393   4.583
   45ARG    HD2  579   3.904   3.226   4.586
   45ARG     NE  580   3.943   3.308   4.398
   45ARG     HE  581   3.929   3.399   4.357
   45ARG     CZ  582   3.921   3.211   4.309
   45ARG    NH1  583   3.910   3.080   4.336
   45ARG   HH11  584   3.887   3.060   4.432
   45ARG   HH12  585   3.869   3.024   4.263
   45ARG    NH2  586   3.898   3.247   4.182
   45ARG   HH21  587   3.919   3.341   4.150
   45ARG   HH22  588   3.882   3.169   4.119
   45ARG      C  589   4.439   3.209   4.448
   45ARG      O  590   4.369   3.127   4.388
   46GLY      N  591   4.571   3.217   4.432
   46GLY      H  592   4.631   3.266   4.498
   46GLY     CA  593   4.644   3.159   4.322
   46GLY    HA1  594   4.745   3.156   4.363
   46GLY    HA2  595   4.648   3.224   4.234
   46GLY      C  596   4.621   3.011   4.291
   46GLY      O  597   4.697   2.926   4.336
   47GLY      N  598   4.532   2.981   4.197
   47GLY      H  599   4.499   3.050   4.130
   47GLY     CA  600   4.473   2.850   4.178
   47GLY    HA1  601   4.384   2.871   4.118
   47GLY    HA2  602   4.425   2.819   4.271
   47GLY      C  603   4.561   2.742   4.116
   47GLY      O  604   4.502   2.650   4.059
   48GLY      N  605   4.694   2.742   4.118
   48GLY      H  606   4.738   2.827   4.150
   48GLY     CA  607   4.780   2.629   4.089
   48GLY    HA1  608   4.776   2.585   3.989
   48GLY    HA2  609   4.743   2.547   4.150
   48GLY      C  610   4.925   2.628   4.135
   48GLY      O  611   4.967   2.716   4.209
   49ASP      N  612   5.000   2.526   4.091
   49ASP      H  613   4.952   2.449   4.046
   49ASP     CA  614   5.138   2.501   4.124
   49ASP     HA  615   5.168   2.411   4.070
   49ASP     CB  616   5.230   2.604   4.058
   49ASP    HB1  617   5.332   2.571   4.077
   49ASP    HB2  618   5.219   2.702   4.104
   49ASP     CG  619   5.222   2.612   3.906
   49ASP    OD1  620   5.176   2.515   3.842
   49ASP    OD2  621   5.272   2.716   3.858
   49ASP      C  622   5.165   2.483   4.273
   49ASP      O  623   5.255   2.546   4.328
   50ARG      N  624   5.096   2.389   4.338
   50ARG      H  625   5.020   2.343   4.290
   50ARG     CA  626   5.095   2.382   4.483
   50ARG     HA  627   5.143   2.468   4.531
   50ARG     CB  628   4.953   2.386   4.537
   50ARG    HB1  629   4.964   2.381   4.645
   50ARG    HB2  630   4.894   2.298   4.510
   50ARG     CG  631   4.874   2.509   4.493
   50ARG    HG1  632   4.773   2.508   4.534
   50ARG    HG2  633   4.866   2.507   4.384
   50ARG     CD  634   4.939   2.645   4.516
   50ARG    HD1  635   4.868   2.724   4.492
   50ARG    HD2  636   5.023   2.647   4.447
   50ARG     NE  637   4.983   2.654   4.656
   50ARG     HE  638   5.079   2.634   4.678
   50ARG     CZ  639   4.914   2.702   4.760
   50ARG    NH1  640   4.787   2.743   4.746
   50ARG   HH11  641   4.735   2.726   4.661
   50ARG   HH12  642   4.743   2.778   4.830
   50ARG    NH2  643   4.972   2.720   4.879
   50ARG   HH21  644   5.059   2.670   4.892
   50ARG   HH22  645   4.923   2.765   4.955
   50ARG      C  646   5.174   2.267   4.543
   50ARG      O  647   5.173   2.162   4.478
   51GLY      N  648   5.242   2.279   4.658
   51GLY      H  649   5.235   2.368   4.706
   51GLY     CA  650   5.315   2.180   4.733
   51GLY    HA1  651   5.398   2.223   4.789
   51GLY    HA2  652   5.361   2.107   4.667
   51GLY      C  653   5.220   2.109   4.829
   51GLY      O  654   5.125   2.163   4.885
   52GLY      N  655   5.246   1.980   4.849
   52GLY      H  656   5.339   1.958   4.816
   52GLY     CA  657   5.174   1.887   4.933
   52GLY    HA1  658   5.156   1.945   5.024
   52GLY    HA2  659   5.230   1.796   4.952
   52GLY      C  660   5.038   1.838   4.886
   52GLY      O  661   4.962   1.779   4.963
   53PHE      N  662   4.992   1.869   4.764
   53PHE      H  663   5.056   1.909   4.697
   53PHE     CA  664   4.854   1.867   4.719
   53PHE     HA  665   4.796   1.819   4.797
   53PHE     CB  666   4.799   2.009   4.702
   53PHE    HB1  667   4.767   2.024   4.599
   53PHE    HB2  668   4.878   2.083   4.716
   53PHE     CG  669   4.688   2.043   4.798
   53PHE    CD1  670   4.558   2.002   4.767
   53PHE    HD1  671   4.534   1.957   4.672
   53PHE    CE1  672   4.456   2.033   4.858
   53PHE    HE1  673   4.355   1.997   4.847
   53PHE     CZ  674   4.490   2.095   4.979
   53PHE     HZ  675   4.412   2.104   5.053
   53PHE    CE2  676   4.620   2.140   5.004
   53PHE    HE2  677   4.644   2.188   5.098
   53PHE    CD2  678   4.721   2.121   4.910
   53PHE    HD2  679   4.822   2.155   4.930
   53PHE      C  680   4.836   1.773   4.601
   53PHE      O  681   4.720   1.755   4.564
   54GLY      N  682   4.935   1.705   4.543
   54GLY      H  683   5.029   1.720   4.578
   54GLY     CA  684   4.901   1.601   4.448
   54GLY    HA1  685   4.831   1.527   4.487
   54GLY    HA2  686   4.988   1.536   4.437
   54GLY      C  687   4.860   1.652   4.311
   54GLY      O  688   4.866   1.774   4.296
   55PRO      N  689   4.832   1.572   4.207
   55PRO     CD  690   4.845   1.428   4.205
   55PRO    HD1  691   4.756   1.390   4.256
   55PRO    HD2  692   4.937   1.386   4.247
   55PRO     CG  693   4.837   1.384   4.059
   55PRO    HG1  694   4.758   1.310   4.051
   55PRO    HG2  695   4.938   1.360   4.026
   55PRO     CB  696   4.788   1.506   3.981
   55PRO    HB1  697   4.680   1.498   3.966
   55PRO    HB2  698   4.832   1.530   3.884
   55PRO     CA  699   4.819   1.624   4.073
   55PRO     HA  700   4.916   1.667   4.048
   55PRO      C  701   4.704   1.723   4.070
   55PRO      O  702   4.586   1.704   4.100
   56GLY      N  703   4.741   1.838   4.014
   56GLY      H  704   4.840   1.848   3.996
   56GLY     CA  705   4.652   1.949   3.989
   56GLY    HA1  706   4.707   2.042   3.975
   56GLY    HA2  707   4.593   1.961   4.080
   56GLY      C  708   4.556   1.941   3.871
   56GLY      O  709   4.542   1.838   3.806
   57LYS      N  710   4.500   2.055   3.828
   57LYS      H  711   4.522   2.130   3.892
   57LYS     CA  712   4.422   2.080   3.709
   57LYS     HA  713   4.438   1.998   3.639
   57LYS     CB  714   4.274   2.093   3.741
   57LYS    HB1  715   4.223   2.134   3.653
   57LYS    HB2  716   4.253   2.163   3.822
   57LYS     CG  717   4.216   1.957   3.778
   57LYS    HG1  718   4.272   1.913   3.860
   57LYS    HG2  719   4.248   1.890   3.699
   57LYS     CD  720   4.064   1.967   3.792
   57LYS    HD1  721   4.017   1.966   3.694
   57LYS    HD2  722   4.037   2.056   3.849
   57LYS     CE  723   4.019   1.840   3.864
   57LYS    HE1  724   4.058   1.761   3.800
   57LYS    HE2  725   3.911   1.831   3.856
   57LYS     NZ  726   4.067   1.824   4.002
   57LYS    HZ1  727   4.011   1.748   4.039
   57LYS    HZ2  728   4.161   1.789   4.007
   57LYS    HZ3  729   4.061   1.907   4.059
   57LYS      C  730   4.470   2.207   3.640
   57LYS      O  731   4.524   2.299   3.700
   58MET      N  732   4.461   2.208   3.507
   58MET      H  733   4.404   2.133   3.469
   58MET     CA  734   4.527   2.307   3.424
   58MET     HA  735   4.618   2.333   3.479
   58MET     CB  736   4.557   2.242   3.290
   58MET    HB1  737   4.576   2.318   3.215
   58MET    HB2  738   4.465   2.202   3.247
   58MET     CG  739   4.669   2.138   3.299
   58MET    HG1  740   4.667   2.082   3.206
   58MET    HG2  741   4.659   2.070   3.383
   58MET     SD  742   4.830   2.220   3.308
   58MET     CE  743   4.935   2.083   3.254
   58MET    HE1  744   5.036   2.091   3.294
   58MET    HE2  745   4.895   1.988   3.289
   58MET    HE3  746   4.952   2.069   3.147
   58MET      C  747   4.446   2.432   3.393
   58MET      O  748   4.324   2.435   3.398
   59ASP      N  749   4.521   2.540   3.367
   59ASP      H  750   4.620   2.521   3.362
   59ASP     CA  751   4.464   2.673   3.360
   59ASP     HA  752   4.367   2.659   3.311
   59ASP     CB  753   4.442   2.737   3.497
   59ASP    HB1  754   4.535   2.780   3.535
   59ASP    HB2  755   4.420   2.662   3.573
   59ASP     CG  756   4.336   2.846   3.493
   59ASP    OD1  757   4.218   2.815   3.519
   59ASP    OD2  758   4.364   2.956   3.441
   59ASP      C  759   4.551   2.764   3.275
   59ASP      O  760   4.670   2.779   3.301
   60SER      N  761   4.490   2.845   3.188
   60SER      H  762   4.391   2.843   3.169
   60SER     CA  763   4.555   2.951   3.113
   60SER     HA  764   4.634   2.898   3.061
   60SER     CB  765   4.469   3.007   3.000
   60SER    HB1  766   4.420   2.924   2.950
   60SER    HB2  767   4.532   3.060   2.929
   60SER     OG  768   4.377   3.097   3.059
   60SER     HG  769   4.329   3.131   2.983
   60SER      C  770   4.620   3.063   3.194
   60SER      O  771   4.717   3.119   3.144
   61ARG      N  772   4.558   3.087   3.310
   61ARG      H  773   4.487   3.022   3.338
   61ARG     CA  774   4.590   3.193   3.405
   61ARG     HA  775   4.517   3.206   3.485
   61ARG     CB  776   4.726   3.162   3.466
   61ARG    HB1  777   4.751   3.242   3.535
   61ARG    HB2  778   4.798   3.162   3.384
   61ARG     CG  779   4.732   3.035   3.551
   61ARG    HG1  780   4.691   2.959   3.484
   61ARG    HG2  781   4.667   3.054   3.636
   61ARG     CD  782   4.877   3.015   3.594
   61ARG    HD1  783   4.899   3.072   3.684
   61ARG    HD2  784   4.946   3.042   3.515
   61ARG     NE  785   4.903   2.875   3.630
   61ARG     HE  786   4.830   2.810   3.607
   61ARG     CZ  787   5.005   2.818   3.694
   61ARG    NH1  788   5.097   2.896   3.753
   61ARG   HH11  789   5.091   2.996   3.740
   61ARG   HH12  790   5.174   2.855   3.805
   61ARG    NH2  791   5.011   2.684   3.701
   61ARG   HH21  792   4.929   2.632   3.672
   61ARG   HH22  793   5.081   2.640   3.758
   61ARG      C  794   4.584   3.337   3.356
   61ARG      O  795   4.653   3.430   3.396
   62GLY      N  796   4.512   3.357   3.246
   62GLY      H  797   4.468   3.275   3.206
   62GLY     CA  798   4.523   3.472   3.158
   62GLY    HA1  799   4.512   3.439   3.055
   62GLY    HA2  800   4.620   3.520   3.171
   62GLY      C  801   4.424   3.583   3.189
   62GLY      O  802   4.378   3.599   3.302
   63GLU      N  803   4.401   3.663   3.084
   63GLU      H  804   4.441   3.627   2.999
   63GLU     CA  805   4.338   3.793   3.097
   63GLU     HA  806   4.405   3.865   3.145
   63GLU     CB  807   4.324   3.857   2.960
   63GLU    HB1  808   4.262   3.947   2.966
   63GLU    HB2  809   4.275   3.788   2.890
   63GLU     CG  810   4.453   3.911   2.898
   63GLU    HG1  811   4.518   3.825   2.883
   63GLU    HG2  812   4.505   3.975   2.968
   63GLU     CD  813   4.430   3.973   2.761
   63GLU    OE1  814   4.376   4.085   2.766
   63GLU    OE2  815   4.465   3.920   2.653
   63GLU      C  816   4.205   3.798   3.170
   63GLU      O  817   4.198   3.856   3.278
   64HIS      N  818   4.102   3.727   3.123
   64HIS      H  819   4.121   3.687   3.032
   64HIS     CA  820   3.969   3.724   3.180
   64HIS     HA  821   3.940   3.826   3.206
   64HIS     CB  822   3.867   3.684   3.074
   64HIS    HB1  823   3.773   3.680   3.129
   64HIS    HB2  824   3.879   3.583   3.035
   64HIS     CG  825   3.854   3.781   2.960
   64HIS    ND1  826   3.933   3.786   2.845
   64HIS    CE1  827   3.873   3.870   2.761
   64HIS    HE1  828   3.902   3.888   2.658
   64HIS    NE2  829   3.760   3.913   2.819
   64HIS    HE2  830   3.693   3.970   2.768
   64HIS    CD2  831   3.740   3.856   2.943
   64HIS    HD2  832   3.655   3.860   3.010
   64HIS      C  833   3.944   3.643   3.306
   64HIS      O  834   3.850   3.667   3.382
   65ARG      N  835   4.025   3.541   3.335
   65ARG      H  836   4.104   3.526   3.274
   65ARG     CA  837   4.027   3.479   3.466
   65ARG     HA  838   3.926   3.457   3.501
   65ARG     CB  839   4.097   3.344   3.454
   65ARG    HB1  840   4.198   3.376   3.430
   65ARG    HB2  841   4.053   3.282   3.375
   65ARG     CG  842   4.112   3.259   3.580
   65ARG    HG1  843   4.154   3.314   3.664
   65ARG    HG2  844   4.178   3.173   3.568
   65ARG     CD  845   3.976   3.201   3.619
   65ARG    HD1  846   3.913   3.290   3.624
   65ARG    HD2  847   3.973   3.161   3.720
   65ARG     NE  848   3.922   3.095   3.533
   65ARG     HE  849   3.977   3.011   3.523
   65ARG     CZ  850   3.827   3.113   3.441
   65ARG    NH1  851   3.748   3.221   3.443
   65ARG   HH11  852   3.748   3.296   3.511
   65ARG   HH12  853   3.672   3.212   3.377
   65ARG    NH2  854   3.792   3.022   3.349
   65ARG   HH21  855   3.861   2.949   3.342
   65ARG   HH22  856   3.717   3.043   3.284
   65ARG      C  857   4.077   3.566   3.580
   65ARG      O  858   4.014   3.571   3.685
   66GLN      N  859   4.190   3.635   3.559
   66GLN      H  860   4.234   3.624   3.469
   66GLN     CA  861   4.262   3.720   3.652
   66GLN     HA  862   4.279   3.663   3.743
   66GLN     CB  863   4.397   3.743   3.585
   66GLN    HB1  864   4.377   3.794   3.491
   66GLN    HB2  865   4.432   3.641   3.570
   66GLN     CG  866   4.494   3.817   3.676
   66GLN    HG1  867   4.499   3.774   3.776
   66GLN    HG2  868   4.439   3.909   3.695
   66GLN     CD  869   4.625   3.862   3.612
   66GLN    OE1  870   4.655   3.830   3.497
   66GLN    NE2  871   4.704   3.948   3.676
   66GLN   HE21  872   4.674   3.985   3.765
   66GLN   HE22  873   4.790   3.976   3.631
   66GLN      C  874   4.191   3.851   3.686
   66GLN      O  875   4.192   3.889   3.803
   67ASP      N  876   4.098   3.894   3.601
   67ASP      H  877   4.100   3.852   3.509
   67ASP     CA  878   4.007   4.005   3.617
   67ASP     HA  879   4.057   4.096   3.650
   67ASP     CB  880   3.953   4.047   3.480
   67ASP    HB1  881   3.903   3.962   3.434
   67ASP    HB2  882   4.037   4.071   3.415
   67ASP     CG  883   3.867   4.173   3.486
   67ASP    OD1  884   3.745   4.152   3.475
   67ASP    OD2  885   3.927   4.282   3.476
   67ASP      C  886   3.910   3.982   3.732
   67ASP      O  887   3.854   4.079   3.784
   68ARG      N  888   3.883   3.858   3.772
   68ARG      H  889   3.929   3.785   3.720
   68ARG     CA  890   3.784   3.825   3.872
   68ARG     HA  891   3.715   3.909   3.866
   68ARG     CB  892   3.699   3.704   3.834
   68ARG    HB1  893   3.747   3.610   3.860
   68ARG    HB2  894   3.680   3.691   3.728
   68ARG     CG  895   3.567   3.702   3.911
   68ARG    HG1  896   3.530   3.803   3.928
   68ARG    HG2  897   3.596   3.669   4.010
   68ARG     CD  898   3.446   3.615   3.876
   68ARG    HD1  899   3.408   3.671   3.790
   68ARG    HD2  900   3.362   3.621   3.946
   68ARG     NE  901   3.471   3.474   3.846
   68ARG     HE  902   3.566   3.442   3.855
   68ARG     CZ  903   3.385   3.390   3.787
   68ARG    NH1  904   3.253   3.411   3.782
   68ARG   HH11  905   3.218   3.488   3.837
   68ARG   HH12  906   3.190   3.337   3.757
   68ARG    NH2  907   3.431   3.277   3.731
   68ARG   HH21  908   3.521   3.235   3.746
   68ARG   HH22  909   3.367   3.217   3.681
   68ARG      C  910   3.855   3.817   4.007
   68ARG      O  911   3.929   3.723   4.034
   69ARG      N  912   3.818   3.908   4.097
   69ARG      H  913   3.748   3.977   4.073
   69ARG     CA  914   3.889   3.944   4.218
   69ARG     HA  915   3.922   3.853   4.268
   69ARG     CB  916   4.015   4.022   4.181
   69ARG    HB1  917   4.072   3.960   4.112
   69ARG    HB2  918   4.069   4.036   4.275
   69ARG     CG  919   4.013   4.155   4.107
   69ARG    HG1  920   3.945   4.217   4.165
   69ARG    HG2  921   3.955   4.146   4.015
   69ARG     CD  922   4.142   4.226   4.066
   69ARG    HD1  923   4.188   4.245   4.163
   69ARG    HD2  924   4.116   4.319   4.015
   69ARG     NE  925   4.236   4.146   3.988
   69ARG     HE  926   4.219   4.047   3.993
   69ARG     CZ  927   4.348   4.186   3.926
   69ARG    NH1  928   4.386   4.315   3.929
   69ARG   HH11  929   4.347   4.377   3.999
   69ARG   HH12  930   4.468   4.345   3.879
   69ARG    NH2  931   4.413   4.100   3.847
   69ARG   HH21  932   4.369   4.011   3.830
   69ARG   HH22  933   4.498   4.137   3.808
   69ARG      C  934   3.807   4.008   4.329
   69ARG      O  935   3.856   4.098   4.397
   70GLU      N  936   3.687   3.953   4.350
   70GLU      H  937   3.656   3.869   4.304
   70GLU     CA  938   3.591   4.001   4.447
   70GLU     HA  939   3.487   3.978   4.422
   70GLU     CB  940   3.635   3.935   4.577
   70GLU    HB1  941   3.554   3.972   4.639
   70GLU    HB2  942   3.733   3.963   4.615
   70GLU     CG  943   3.626   3.782   4.572
   70GLU    HG1  944   3.699   3.759   4.495
   70GLU    HG2  945   3.529   3.751   4.533
   70GLU     CD  946   3.668   3.715   4.701
   70GLU    OE1  947   3.751   3.623   4.684
   70GLU    OE2  948   3.629   3.743   4.817
   70GLU      C  949   3.590   4.152   4.466
   70GLU      O  950   3.606   4.199   4.578
   71ARG      N  951   3.574   4.232   4.360
   71ARG      H  952   3.559   4.183   4.273
   71ARG     CA  953   3.532   4.371   4.355
   71ARG     HA  954   3.552   4.400   4.252
   71ARG     CB  955   3.380   4.381   4.349
   71ARG    HB1  956   3.339   4.341   4.442
   71ARG    HB2  957   3.346   4.314   4.270
   71ARG     CG  958   3.317   4.517   4.322
   71ARG    HG1  959   3.338   4.534   4.216
   71ARG    HG2  960   3.383   4.590   4.368
   71ARG     CD  961   3.180   4.545   4.383
   71ARG    HD1  962   3.106   4.481   4.334
   71ARG    HD2  963   3.152   4.646   4.353
   71ARG     NE  964   3.164   4.527   4.527
   71ARG     HE  965   3.242   4.498   4.584
   71ARG     CZ  966   3.058   4.568   4.598
   71ARG    NH1  967   2.947   4.616   4.540
   71ARG   HH11  968   2.956   4.647   4.444
   71ARG   HH12  969   2.869   4.642   4.599
   71ARG    NH2  970   3.064   4.559   4.731
   71ARG   HH21  971   3.150   4.543   4.782
   71ARG   HH22  972   2.975   4.571   4.778
   71ARG      C  973   3.611   4.454   4.455
   71ARG      O  974   3.556   4.495   4.557
   72PRO      N  975   3.744   4.466   4.443
   72PRO     CD  976   3.820   4.436   4.323
   72PRO    HD1  977   3.771   4.492   4.244
   72PRO    HD2  978   3.828   4.332   4.292
   72PRO     CG  979   3.960   4.492   4.346
   72PRO    HG1  980   3.956   4.596   4.314
   72PRO    HG2  981   4.038   4.435   4.296
   72PRO     CB  982   3.976   4.490   4.497
   72PRO    HB1  983   4.044   4.564   4.540
   72PRO    HB2  984   3.998   4.387   4.526
   72PRO     CA  985   3.834   4.518   4.544
   72PRO     HA  986   3.818   4.460   4.635
   72PRO      C  987   3.816   4.667   4.570
   72PRO      O  988   3.838   4.712   4.682
   73TYR      N  989   3.777   4.746   4.469
   73TYR      H  990   3.747   4.692   4.389
   73TYR     CA  991   3.790   4.890   4.462
   73TYR     HA  992   3.817   4.948   4.550
   73TYR     CB  993   3.904   4.916   4.364
   73TYR    HB1  994   3.880   4.873   4.267
   73TYR    HB2  995   3.992   4.865   4.402
   73TYR     CG  996   3.935   5.063   4.344
   73TYR    CD1  997   3.918   5.120   4.217
   73TYR    HD1  998   3.885   5.069   4.128
   73TYR    CE1  999   3.943   5.257   4.199
   73TYR    HE1 1000   3.934   5.296   4.099
   73TYR     CZ 1001   4.001   5.335   4.301
   73TYR     OH 1002   4.041   5.465   4.285
   73TYR     HH 1003   4.072   5.498   4.370
   73TYR    CE2 1004   4.022   5.278   4.428
   73TYR    HE2 1005   4.074   5.335   4.504
   73TYR    CD2 1006   3.975   5.148   4.447
   73TYR    HD2 1007   3.999   5.104   4.543
   73TYR      C 1008   3.658   4.959   4.430
   73TYR    OC1 1009   3.610   5.022   4.527
   73TYR    OC2 1010   3.592   4.938   4.325
   8.98942   8.98942   8.98942
